# Supplementary material for: Identification of Nuclear Protein Targets for Six Leukemogenic Tyrosine Kinases Governed by Post-Translational Regulation
Source: PLoS One. 2012 Jun 22;7(6):e38928. doi: 10.1371/journal.pone.0038928 (PMC3382166; doi:10.1371/journal.pone.0038928)
Supplement: Table S3 — Proteins changing as a result of expression of each oncogene. Proteins defined as changing are shown for each oncogene separately. To be called as changing a protein must have a ratio outside the range in which 95% of protein ratios for the internal replicate are found and a p-value of 0.05 or less in the majority of experiments that a ratio is recorded and not changing in any internal replicate. The first four columns display protein and gene accessions, gene symbol and name. The “change” column gives a significance for the likelihood of all the ratios representing a change and whether this is an increase or decrease in protein expression. The next three columns indicate in how many replicates the observation was made and whether it was an increase or decrease. “Coverage” indicates the percentage of the protein sequence identified. “Unique peptides” indicates the number of unique peptides discovered whilst “Peptides used” indicates the number of unique peptides used to derive the quantification. The remaining columns give, for each oncogene in turn, quantification ratios (against MSCV control) and associated p-values and error factors for each replicate. (XLSX) [file pone.0038928.s004.xlsx]

## Sheet: Bcr-Abl
Accession	Gene	Gene Symbol	Name	Change	Up	Down	Replicates	Run 1 Coverage	Run 1 Unique peptides	Run 1 Peptides used	Run 1 Change	Run 1 Ratio	Run 1 P-val	Run 1 EF	Run 2 Coverage	Run 2 Unique peptides	Run 2 Peptides used	Run 2 Change	Run 2 Ratio	Run 2 P-val	Run 2 EF	Run 3 Coverage	Run 3 Unique peptides	Run 3 Peptides used	Run 3 Change	Run 3 Ratio	Run 3 P-val	Run 3 EF
ENSMUSP00000071130	ENSMUSG00000060063	Alox5ap	P30355 "Arachidonate 5-lipoxygenase-activating protein (FLAP)(MK-886-binding protein)"	-0.99	0	2	2		0	0	0	0	0	0	7%	2	1	-0.99	0.436386	0	0	21%	6	1	-0.99	0.43392	0	0
ENSMUSP00000002678	ENSMUSG00000002603	Tgfb1	P04202 "Transforming growth factor beta-1 Precursor (TGF-beta-1) [Contains Latency-associated peptide(LAP)]"	0.99	2	0	2	29%	30	5	0.99	3.53197	0.0216014	2.48435	6%	4	1	0.99	3.0123	0	0		0	0	0	0	0	0
ENSMUSP00000116935	ENSMUSG00000027287	Snap23	B0R029;B0R030 "Synaptosomal-associated protein 23 Fragment ";"Synaptosomal-associated protein Fragment "	0.99	2	0	2	19%	7	1	0.99	2.69989	0	0	25%	7	1	0.99	2.46954	0	0		0	0	0	0	0	0
ENSMUSP00000045890	ENSMUSG00000042345	Ubash3a	Q3TED7;Q3V3E1;Q8BX41 "Putative uncharacterized protein ";"Putative uncharacterized proteinUbiquitin associated and SH3 domain containing, A ;";"Putative uncharacterized proteinUbiquitin associated and SH3 domain containing, A ;"	-0.99	0	2	2		0	0	0	0	0	0	7%	8	1	-0.99	0.380409	0	0	28%	35	1	-0.99	0.514359	0	0
ENSMUSP00000102106	ENSMUSG00000059923	Grb2	Q60631 "Growth factor receptor-bound protein 2 (Adapter protein GRB2)(SH2/SH3 adapter GRB2)"	0.99	2	0	2	41%	26	3	0.99	3.02189	0.029759	2.31581	31%	12	4	0.99	2.44692	0.00580801	1.49555		0	0	0	0	0	0
ENSMUSP00000108103	ENSMUSG00000004266	Ptpn6	P29351 "Tyrosine-protein phosphatase non-receptor type 6 (EC 3.1.3.48)(Protein-tyrosine phosphatase 1C)(PTP-1C)(Hematopoietic cell protein-tyrosine phosphatase)(70Z-SHP)(SH-PTP1)(SHP-1)(PTPTY-42)"	-0.99	0	3	3	31%	38	11	-0.99	0.36133	2.56628e-06	1.24767	32%	25	11	-0.99	0.379083	0.000742318	1.5712	44%	37	6	-0.99	0.393145	0.00101528	1.41991
ENSMUSP00000002640	ENSMUSG00000002565	Scin	Q60604 "Adseverin (Scinderin)(Gelsolin-like protein)"	-0.99	0	3	3	25%	37	6	-0.99	0.166629	0.00238215	2.25502	28%	23	11	-0.99	0.178998	1.72792e-05	1.64987	32%	37	7	-0.99	0.208156	0.00129634	1.96887
ENSMUSP00000068927	ENSMUSG00000052435	Cebpe	Q6PZD9 "CCAAT/enhancer-binding protein epsilon (C/EBP epsilon)"	-0.99	0	3	3	26%	12	3	-0.99	0.346647	0.0423348	2.6354	6%	2	1	-0.99	0.353013	0	0	10%	6	1	-0.99	0.418681	0	0
ENSMUSP00000101727	ENSMUSG00000028034	Fubp1	Q0P6B2;Q3TIS5;Q3TUE1;Q3UUU2 "Far upstream element (FUSE) binding protein 1Far upstream element (FUSE) binding protein 1, isoform CRA_c ;";"Putative uncharacterized protein ";"Putative uncharacterized protein ";"Putative uncharacterized protein "	0.99	3	0	3	37%	55	10	0.99	2.46556	0.0199743	2.06119	36%	48	14	0.99	1.98262	2.11263e-08	1.13123	55%	69	13	0.99	2.20682	5.8649e-08	1.15748
ENSMUSP00000044647	ENSMUSG00000026288	Inpp5d	Q9ES52 "Phosphatidylinositol-3,4,5-trisphosphate 5-phosphatase 1 (EC 3.1.3.n1)(SH2 domain-containing inositol-5'-phosphatase 1)(SH2 domain-containing inositol phosphatase 1)(SHIP-1)(Inositol polyphosphate-5-phosphatase of 145 kDa)(SIP-145)(p150Ship)"	-0.99	0	3	3	22%	61	10	-0.99	0.392253	2.25552e-05	1.30374	12%	21	9	-0.99	0.371789	0.0018586	1.64995	21%	53	2	-0.99	0.307973	0.0486677	3.14627
ENSMUSP00000039247	ENSMUSG00000009681	Bcr	Q6PAJ1 "Breakpoint cluster region protein (EC 2.7.11.1)"	0.99	3	0	3	18%	56	6	0.99	4.86303	0.0401829	4.33423	5%	11	3	0.99	7.34904	0.0234636	3.81272	26%	63	3	0.99	11.4245	0.00684788	2.39124
ENSMUSP00000027965	ENSMUSG00000026655	Fam107b	Q3TGF2 "Protein FAM107B "	-0.99	0	2	3	50%	13	3	-0.99	0.19648	0.165213	26.1901	29%	7	3	-0.99	0.252831	0.0258232	2.63711	44%	10	1	-0.99	0.0906983	0	0
ENSMUSP00000021077	ENSMUSG00000020733	Slc9a3r1	P70441 "Na(+)/H(+) exchange regulatory cofactor NHE-RF1 (NHERF-1)(Ezrin-radixin-moesin-binding phosphoprotein 50)(EBP50)(Regulatory cofactor of Na(+)/H(+) exchanger)(Sodium-hydrogen exchanger regulatory factor 1)(Solute carrier family 9 isoform A3 regulator /.../or 1)"	-0.99	0	2	3	25%	18	6	-0.99	0.407845	0.00429327	1.59367	17%	10	3	-0.99	0.474291	0.0557583	2.20652	25%	20	1	-0.99	0.358636	0	0
ENSMUSP00000099375	ENSMUSG00000034664	Itga2b	Q9QUM0 "Integrin alpha-IIb Precursor (Platelet membrane glycoprotein IIb)(GPalpha IIb)(GPIIb)(CD41 antigen) [Contains Integrin alpha-IIb heavy chain;Integrin alpha-IIb light chain]"	0.99	2	0	3	17%	38	4	0.99	3.0104	0.0613682	3.31979	9%	16	4	0.99	2.54996	0.0327221	2.20473	21%	47	1	0.99	3.08741	0	0
ENSMUSP00000028683	ENSMUSG00000027248	Pdia3	P27773 "Protein disulfide-isomerase A3 Precursor (EC 5.3.4.1)(Disulfide isomerase ER-60)(Endoplasmic reticulum resident protein 60)(ER protein 60)(ERp60)(Endoplasmic reticulum resident protein 57)(ER protein 57)(ERp57)(58 kDa microsomal protein)(p58)(58 kDa /.../se-regulated protein)"	0.986667	3	0	3	42%	42	13	0.99	2.2858	0.000343458	1.44028	37%	26	13	0.98	1.71715	6.24786e-06	1.16744	49%	37	10	0.99	1.69237	3.85656e-06	1.1276
ENSMUSP00000070445	ENSMUSG00000042249	Adrbk2	Q3UYH7 "Beta-adrenergic receptor kinase 2 (Beta-ARK-2)(EC 2.7.11.15)"	-0.986667	0	2	3	25%	50	6	-0.98	0.526147	0.000391737	1.21718	8%	10	2	-0.99	0.469691	0.24529	49.1147	22%	37	1	-0.99	0.659787	0	0
ENSMUSP00000021607	ENSMUSG00000021190	Lgmn	O89017 "Legumain Precursor (EC 3.4.22.34)(Asparaginyl endopeptidase)(Protease, cysteine 1)"	0.986667	2	0	3	24%	18	3	0.98	2.16391	0.0112031	1.42555	9%	7	2	0.99	2.06855	0.161773	11.0084	19%	15	2	0.99	2.05066	0.0125372	1.19689
ENSMUSP00000065363	ENSMUSG00000056749	Nfil3	O08750 "Nuclear factor interleukin-3-regulated protein (E4 promoter-binding protein 4)(Embryo implantation-related NFIL3/E4BP4-like transcription factor)"	0.985	2	0	2	19%	21	2	0.98	2.15756	0	0	11%	7	2	0.99	1.97369	0.00161799	1.0222		0	0	0	0	0	0
ENSMUSP00000039134	ENSMUSG00000036270	Edc4	Q3UJB9 "Enhancer of mRNA-decapping protein 4 "	-0.985	0	2	2	14%	40	3	-0.98	0.497342	0.0406374	1.76346		0	0	0	0	0	0	33%	72	7	-0.99	0.576089	0.000317285	1.20063
ENSMUSP00000110549	ENSMUSG00000024561	Mbd1	Q9Z2E2 "Methyl-CpG-binding domain protein 1 (Methyl-CpG-binding protein MBD1)"	-0.985	0	2	2	13%	21	1	-0.98	0.466045	0	0		0	0	0	0	0	0	23%	21	1	-0.99	0.496999	0	0
ENSMUSP00000026381	ENSMUSG00000025330	Padi4	Q9Z183 "Protein-arginine deiminase type-4 (EC 3.5.3.15)(Protein-arginine deiminase type IV)(Peptidylarginine deiminase IV)"	-0.985	0	2	2	19%	20	5	-0.98	0.515979	0.0169737	1.54719	14%	14	4	-0.99	0.26793	0.00675758	1.86758		0	0	0	0	0	0
ENSMUSP00000023453	ENSMUSG00000022769	Sdf2l1	Q9ESP1 "Stromal cell-derived factor 2-like protein 1 Precursor (SDF2-like protein 1)"	0.985	2	0	2	28%	12	2	0.98	1.83342	0	0	19%	5	1	0.99	2.06992	0	0		0	0	0	0	0	0
ENSMUSP00000107292	ENSMUSG00000040242	Fgfr1op2	Q9CRA9 "FGFR1 oncogene partner 2 homolog "	-0.985	0	2	2	21%	16	1	-0.99	0.246559	0	0	15%	9	1	-0.98	0.555038	0	0		0	0	0	0	0	0
ENSMUSP00000046557	ENSMUSG00000036402	Gng12	Q9DAS9 "Guanine nucleotide-binding protein G(I)/G(S)/G(O) subunit gamma-12 Precursor "	-0.985	0	2	2		0	0	0	0	0	0	64%	5	3	-0.98	0.529912	0.0384558	1.73657	60%	9	1	-0.99	0.330474	0	0
ENSMUSP00000091435	ENSMUSG00000059248	Sept9	Q80UG5 "Septin-9 (SL3-3 integration site 1 protein)"	0.985	2	0	2		0	0	0	0	0	0	33%	27	9	0.98	1.80076	6.67521e-05	1.19711	40%	40	6	0.99	1.6137	0.000242406	1.14151
ENSMUSP00000022849	ENSMUSG00000022241	Tars	Q9D0R2 "Threonyl-tRNA synthetase, cytoplasmic (EC 6.1.1.3)(Threonine--tRNA ligase)(ThrRS)"	-0.983333	0	3	3	31%	47	9	-0.98	0.481319	0.00667867	1.59112	24%	22	9	-0.99	0.390437	2.4942e-05	1.28524	46%	57	11	-0.98	0.667958	5.05226e-06	1.10754
ENSMUSP00000116542	ENSMUSG00000036246	Gmip	002 "Gem-interacting protein Gene [Source:MGI (curated);Acc:MGI:1926066]" "MGI_curated_transcript"	-0.983333	0	2	3	18%	35	5	-0.98	0.549641	0.0316943	1.67011	7%	12	4	-0.98	0.539449	0.00671893	1.33929	33%	51	2	-0.99	0.65493	0.0531221	1.56795
ENSMUSP00000029266	ENSMUSG00000027712	Anxa5	P48036 "Annexin A5 (Annexin-5)(Annexin V)(Lipocortin V)(Endonexin II)(Calphobindin I)(CBP-I)(Placental anticoagulant protein I)(PAP-I)(Placental anticoagulant protein 4)(PP4)(Thromboplastin inhibitor)(Vascular anticoagulant-alpha)(VAC-alpha)(Anchorin CII)"	0.98	3	0	3	37%	30	5	0.97	1.8032	0.020901	1.557	29%	12	9	0.98	1.87206	0.00162366	1.36383	45%	22	7	0.99	2.05269	0.000111767	1.2185
ENSMUSP00000030187	ENSMUSG00000028465	Tln1	P26039 "Talin-1 "	0.98	3	0	3	27%	122	28	0.98	2.00175	4.49393e-10	1.15948	21%	74	22	0.97	1.70331	4.83134e-10	1.10786	57%	215	54	0.99	1.7691	3.51334e-26	1.05941
ENSMUSP00000027754	ENSMUSG00000026480	Ncf2	O70145 "Neutrophil cytosol factor 2 (NCF-2)(Neutrophil NADPH oxidase factor 2)(NADPH oxidase activator 2)(67 kDa neutrophil oxidase factor)(p67-phox)"	-0.98	0	3	3	17%	22	1	-0.96	0.637762	0	0	9%	8	3	-0.99	0.428472	0.0157955	1.5902	23%	19	1	-0.99	0.590891	0	0
ENSMUSP00000027146	ENSMUSG00000025997	Ikzf2	P81183 "Zinc finger protein Helios (Ikaros family zinc finger protein 2)"	-0.98	0	2	3	29%	30	6	-0.97	0.574742	0.0163367	1.49297	28%	28	6	-0.99	0.502175	0.0066181	1.48697	31%	24	2	-0.98	0.670612	0.140161	3.1148
ENSMUSP00000110538	ENSMUSG00000046711	Hmga1	P17095 "High mobility group protein HMG-I/HMG-Y (HMG-I(Y))(High mobility group AT-hook protein 1)(High mobility group protein A1)"	0.98	2	0	2	29%	5	1	0.98	1.91568	0	0	47%	12	1	0.98	1.78886	0	0		0	0	0	0	0	0
ENSMUSP00000121918	ENSMUSG00000028923	Necap2	011 "NECAP endocytosis associated 2 Gene [Source:MGI (curated);Acc:MGI:1913397]" "MGI_curated_transcript"	0.98	2	0	2	32%	5	1	0.97	1.74857	0	0	25%	4	1	0.99	2.05145	0	0		0	0	0	0	0	0
ENSMUSP00000101862	ENSMUSG00000028656	Cap1	P40124 "Adenylyl cyclase-associated protein 1 (CAP 1)"	0.98	2	0	2	18%	18	1	0.98	1.85389	0	0		0	0	0	0	0	0	37%	23	8	0.98	1.47266	8.05385e-05	1.11878
ENSMUSP00000033096	ENSMUSG00000030824	Nucb1	Q02819 "Nucleobindin-1 Precursor (CALNUC)"	0.98	2	0	2	20%	18	3	0.98	1.82852	0.028997	1.57162		0	0	0	0	0	0	37%	28	2	0.98	1.49724	0.00377532	1.03088
ENSMUSP00000033995	ENSMUSG00000031586	Rbpms	Q9CPU5 "Putative uncharacterized protein "	-0.976667	0	2	3	48%	21	4	-0.96	0.613978	0.144999	2.20856	23%	7	1	-0.98	0.549274	0	0	41%	17	3	-0.99	0.487864	0.0139636	1.44602
ENSMUSP00000016072	ENSMUSG00000027422	Rrbp1	A2AVJ7;Q3ULC0;Q6ZPS0;Q8C7E8;Q8CAB9 "Ribosome binding protein 1 ";"Putative uncharacterized protein ";"MKIAA1398 protein Fragment ";"Putative uncharacterized protein Fragment ";"Putative uncharacterized protein Fragment "	0.975	2	0	2	23%	76	4	0.97	1.73761	0.019553	1.46807	13%	30	5	0.98	1.83214	0.00614917	1.37442		0	0	0	0	0	0
ENSMUSP00000084436	ENSMUSG00000061232	H2-K1	Q31189;Q31190;Q31193;Q921P3;Q95555 "MHC class I H2-K-alpha-2 gene (haplotype bm9), partial exon 3. Fragment ";"MHC class I H2-K gene (haplotype bml), aa 92-182, clone E107.1.1. Fragment ";"MHC class I H-2K gene (q haplotype), clone pH13 (exons 4-8) mRNA. Fragment ";"H2-K1 protein ";"(strain bm6) alpha-2 domain of K-bm6 (exon 3). Fragment "	0.975	2	0	2	23%	13	1	0.96	1.63357	0	0		0	0	0	0	0	0	38%	23	2	0.99	1.85592	7.99646e-05	1.00099
ENSMUSP00000024884	ENSMUSG00000024079	Eif2ak2	Q03963 "Interferon-induced, double-stranded RNA-activated protein kinase (EC 2.7.11.1)(Interferon-inducible RNA-dependent protein kinase)(Eukaryotic translation initiation factor 2-alpha kinase 2)(eIF-2A protein kinase 2)(Protein kinase RNA-activated)(PKR)( /.../nase)(P1/eIF-2A protein kinase)(Serine/threonine-protein kinase TIK)"	0.975	2	0	2	15%	21	1	0.97	1.72794	0	0		0	0	0	0	0	0	18%	17	1	0.98	1.46873	0	0
ENSMUSP00000097469	ENSMUSG00000024772	Ehd1	Q3T9A1 "Putative uncharacterized protein Fragment "	-0.975	0	2	2	30%	45	5	-0.97	0.573643	0.0391369	1.66651		0	0	0	0	0	0	64%	49	8	-0.98	0.66868	6.3305e-05	1.11896
ENSMUSP00000070068	ENSMUSG00000058799	Nap1l1	P28656 "Nucleosome assembly protein 1-like 1 (NAP-1-related protein)(Brain protein DN38)"	0.973333	3	0	3	21%	22	1	0.96	1.6172	0	0	18%	8	2	0.97	1.70557	0.0073956	1.082	26%	15	3	0.99	1.62112	0.0425239	1.55728
ENSMUSP00000020238	ENSMUSG00000020048	Hsp90b1	P08113 "Endoplasmin Precursor (Heat shock protein 90 kDa beta member 1)(94 kDa glucose-regulated protein)(GRP-94)(Endoplasmic reticulum resident protein 99)(ERp99)(Polymorphic tumor rejection antigen 1)(Tumor rejection antigen gp96)"	0.97	3	0	3	32%	59	10	0.95	1.48592	0.00381105	1.26075	20%	23	7	0.97	1.70118	0.000568328	1.2167	34%	48	7	0.99	1.63825	0.000223964	1.16606
ENSMUSP00000105163	ENSMUSG00000034361	Cpne2	002 "copine II Gene [Source:MGI (curated);Acc:MGI:2387578]" "MGI_curated_transcript"	-0.97	0	3	3	23%	24	4	-0.96	0.642174	0.00321237	1.17618	20%	19	5	-0.98	0.541611	0.0065584	1.38812	26%	22	5	-0.97	0.716381	0.0130679	1.24287
ENSMUSP00000108236	ENSMUSG00000025260	Hsd17b10	A2AFQ2 "Hydroxysteroid (17-beta) dehydrogenase 10 "	0.97	3	0	3	45%	25	5	0.98	1.93262	0.00979409	1.48422	65%	17	9	0.95	1.53651	0.023462	1.4257	76%	31	8	0.98	1.44421	0.00012773	1.12141
ENSMUSP00000015197	ENSMUSG00000015053	Gata2	O09100 "Endothelial transcription factor GATA-2 (GATA-binding protein 2)"	-0.97	0	2	3	12%	11	2	-0.93	0.719965	0.0848191	1.74982	25%	16	5	-0.99	0.516173	0.000798205	1.22269	24%	21	4	-0.99	0.559716	0.00842924	1.34653
ENSMUSP00000000769	ENSMUSG00000000753	Serpinf1	P97298 "Pigment epithelium-derived factor Precursor (PEDF)(Serpin F1)(Stromal cell-derived factor 3)(SDF-3)(Caspin)"	-0.97	0	2	2	17%	17	1	-0.95	0.643974	0	0		0	0	0	0	0	0	28%	23	1	-0.99	0.571387	0	0
ENSMUSP00000097747	ENSMUSG00000026864	Hspa5	P20029 "78 kDa glucose-regulated protein Precursor (GRP-78)(Heat shock 70 kDa protein 5)(Immunoglobulin heavy chain-binding protein)(BiP)"	0.966667	3	0	3	52%	58	17	0.96	1.62853	2.31763e-05	1.19217	42%	43	19	0.96	1.63479	2.94978e-08	1.11818	52%	56	10	0.98	1.4764	1.70366e-07	1.06355
ENSMUSP00000066534	ENSMUSG00000032575	Manf	Q9CXI5 "Mesencephalic astrocyte-derived neurotrophic factor Precursor (Protein ARMET)(Arginine-rich protein)"	0.966667	2	0	3	30%	12	3	0.97	1.80754	0.117314	2.60905	50%	12	8	0.96	1.60802	0.0179286	1.44091	56%	20	5	0.97	1.3879	3.51869e-05	1.04599
ENSMUSP00000040765	ENSMUSG00000041229	Phf8	Q80TJ7 "Histone lysine demethylase PHF8 (EC 1.14.11.27)(PHD finger protein 8)"	-0.966667	0	2	3	20%	43	3	-0.97	0.602901	0.193724	7.53189	17%	27	7	-0.97	0.606514	2.98839e-05	1.11518	20%	41	1	-0.96	0.735357	0	0
ENSMUSP00000030090	ENSMUSG00000028393	Alad	P10518 "Delta-aminolevulinic acid dehydratase (ALADH)(EC 4.2.1.24)(Porphobilinogen synthase)"	0.965	2	0	2	17%	16	1	0.97	1.80214	0	0		0	0	0	0	0	0	30%	14	1	0.96	1.35089	0	0
ENSMUSP00000122371	ENSMUSG00000036452	Gm5820	A7XUR6;B9EJ96;Q9D0J3 "Arhgap26 Fragment ";"Arhgap26 protein ";"Putative uncharacterized protein "	-0.965	0	2	2	17%	33	4	-0.95	0.654501	0.0313944	1.42235	15%	19	4	-0.98	0.559894	0.00151981	1.17888		0	0	0	0	0	0
ENSMUSP00000106654	ENSMUSG00000022995	Enah	Q03173 "Protein enabled homolog (NPC-derived proline-rich protein 1)(NDPP-1)"	0.963333	2	0	3	29%	28	5	0.98	1.95439	0.0319143	1.77808	11%	14	3	0.99	2.35067	0.00952957	1.43564	31%	44	4	0.92	1.27175	0.00829474	1.13038
ENSMUSP00000028981	ENSMUSG00000027479	Mapre1	Q61166 "Microtubule-associated protein RP/EB family member 1 (APC-binding protein EB1)(End-binding protein 1)(EB1)"	0.963333	2	0	3	32%	17	5	0.97	1.78643	0.0296613	1.62686	28%	10	6	0.94	1.49056	0.0363001	1.43549	57%	20	4	0.98	1.46739	0.027861	1.35587
ENSMUSP00000101493	ENSMUSG00000028832	Stmn1	005 "stathmin 1 Gene [Source:MGI (curated);Acc:MGI:96739]" "MGI_curated_transcript"	0.963333	2	0	3	44%	16	3	0.94	1.45117	0.132997	1.91782	45%	12	3	0.96	1.57854	0.0302226	1.4183	38%	15	2	0.99	2.08819	0.0244226	1.43201
ENSMUSP00000020637	ENSMUSG00000020368	Canx	P35564 "Calnexin Precursor "	0.96	3	0	3	19%	23	6	0.95	1.51321	0.020492	1.37521	17%	14	5	0.95	1.53624	0.0149884	1.33841	28%	27	3	0.98	1.47149	0.00212932	1.07985
ENSMUSP00000029699	ENSMUSG00000028063	Lmna	P48678 "Lamin-A/C "	-0.96	0	3	3	62%	75	27	-0.95	0.671695	0.00157461	1.2609	59%	62	25	-0.95	0.662891	0.000454202	1.23255	68%	90	24	-0.98	0.686632	1.07806e-08	1.09401
ENSMUSP00000114764	ENSMUSG00000078923	Ube2v1	B7ZBY7 "Ubiquitin-conjugating enzyme E2 variant 1 "	0.96	2	0	2		0	0	0	0	0	0	16%	6	3	0.97	1.6836	0.00401953	1.15321	33%	14	5	0.95	1.33514	0.0423461	1.31366
ENSMUSP00000098687	ENSMUSG00000070733	Fryl	Q80UX7;Q80XD5;Q8CHD0;Q99KZ2;Q9CS05 "Fryl protein ";"Fryl protein ";"MKIAA0826 protein Fragment ";"Fryl protein Fragment ";"Putative uncharacterized protein Fragment "	0.96	2	0	2	13%	106	1	0.96	1.61791	0	0	7%	40	2	0.96	1.6272	0.040436	1.48208		0	0	0	0	0	0
ENSMUSP00000051935	ENSMUSG00000051223	Bzw1	Q9CQC6 "Basic leucine zipper and W2 domain-containing protein 1 "	0.956667	3	0	3	26%	29	4	0.95	1.47646	0.0225305	1.33038	15%	9	6	0.95	1.53789	0.0090472	1.3069	37%	19	6	0.97	1.37639	0.000549995	1.11082
ENSMUSP00000052912	ENSMUSG00000020571	Pdia6	Q922R8 "Protein disulfide-isomerase A6 Precursor (EC 5.3.4.1)(Thioredoxin domain-containing protein 7)"	0.956667	2	0	3	35%	33	5	0.97	1.69953	0.00248635	1.243	18%	12	4	0.98	1.78947	0.0142682	1.43369	39%	25	5	0.92	1.27227	0.0263683	1.2147
ENSMUSP00000004478	ENSMUSG00000004364	Cul3	Q9JLV5 "Cullin-3 (CUL-3)"	0.956667	2	0	3	26%	48	7	0.93	1.42253	0.00529662	1.22415	17%	18	6	0.97	1.65147	0.0108562	1.38621	40%	57	5	0.97	1.39293	0.00729671	1.20039
ENSMUSP00000106509	ENSMUSG00000044573	Acp1	Q9D358 "Low molecular weight phosphotyrosine protein phosphatase (LMW-PTPase)(LMW-PTP)(EC 3.1.3.48)(Low molecular weight cytosolic acid phosphatase)(EC 3.1.3.2)"	0.953333	2	0	3	9%	2	1	0.94	1.46629	0	0	9%	2	1	0.96	1.55863	0	0	32%	9	1	0.96	1.35715	0	0
ENSMUSP00000025912	ENSMUSG00000024960	Plcb3	P51432 "1-phosphatidylinositol-4,5-bisphosphate phosphodiesterase beta-3 (EC 3.1.4.11)(Phosphoinositide phospholipase C-beta-3)(Phospholipase C-beta-3)(PLC-beta-3)"	-0.953333	0	2	3	18%	51	5	-0.9	0.751991	0.0687393	1.3771	6%	15	3	-0.97	0.610591	0.0363418	1.51605	31%	63	5	-0.99	0.631154	0.0222356	1.42235
ENSMUSP00000032088	ENSMUSG00000030016	Zfml	Q61464 "Zinc finger protein 638 (Zinc finger matrin-like protein)(Nuclear protein 220)"	-0.953333	0	2	3	21%	89	14	-0.95	0.657441	2.76349e-06	1.12238	19%	49	17	-0.94	0.665259	3.90807e-07	1.11088	31%	104	9	-0.97	0.716315	5.28201e-06	1.07489
ENSMUSP00000042602	ENSMUSG00000035960	Apex1	P28352 "DNA-(apurinic or apyrimidinic site) lyase (EC 4.2.99.18)(Apurinic-apyrimidinic endonuclease 1)(AP endonuclease 1)(APEX nuclease)(APEN)"	-0.95	0	2	3	53%	30	10	-0.97	0.592134	0.000918959	1.2668	49%	18	7	-0.95	0.644312	0.0002484	1.14957	73%	33	9	-0.93	0.764229	7.5352e-06	1.06293
ENSMUSP00000092268	ENSMUSG00000075284	Wipf1	Q8K1I7 "WAS/WASL-interacting protein family member 1 (Wiskott-Aldrich syndrome protein-interacting protein)(WASP-interacting protein)"	-0.95	0	2	3	27%	19	8	-0.96	0.638522	0.0424507	1.5349	27%	18	5	-0.96	0.63617	0.00868272	1.29936	57%	40	3	-0.93	0.769324	0.080169	1.4054
ENSMUSP00000033505	ENSMUSG00000031165	Was	P70315 "Wiskott-Aldrich syndrome protein homolog (WASp)"	-0.95	0	3	3	33%	28	5	-0.95	0.64642	0.0416082	1.49935	27%	20	7	-0.95	0.643907	0.0107285	1.34347	33%	27	4	-0.95	0.74737	0.0092808	1.16705
ENSMUSP00000091921	ENSMUSG00000021270	Hsp90aa1	P07901 "Heat shock protein HSP 90-alpha (Heat shock 86 kDa)(HSP 86)(HSP86)(Tumor-specific transplantation 86 kDa antigen)(TSTA)"	0.95	2	0	3	42%	73	8	0.95	1.47326	0.00109407	1.17572	41%	50	10	0.94	1.49112	0.00109105	1.21109	72%	89	12	0.96	1.37003	2.74442e-08	1.05152
ENSMUSP00000022927	ENSMUSG00000022314	Rad21	Q61550 "Double-strand-break repair protein rad21 homolog (Pokeweed agglutinin-binding protein 29)(PW29)(SCC1 homolog)"	-0.94	0	2	3	32%	40	13	-0.96	0.621662	0.0482258	1.6015	30%	33	14	-0.95	0.652698	0.000566763	1.22567	48%	45	12	-0.91	0.787387	3.07259e-05	1.08081
ENSMUSP00000014750	ENSMUSG00000014606	Slc25a11	Q9CR62 "Mitochondrial 2-oxoglutarate/malate carrier protein (OGCP)(Solute carrier family 25 member 11)"	0.923333	2	0	3	39%	34	4	0.98	2.14012	0.00739823	1.45141	34%	16	6	0.98	1.89402	0.00437027	1.39553	30%	20	4	0.81	1.17592	0.00723638	1.08191
ENSMUSP00000108952	ENSMUSG00000030067	Foxp1	004 "forkhead box P1 Gene [Source:MGI (curated);Acc:MGI:1914004]" "MGI_curated_transcript"	-0.913333	0	2	3	12%	16	3	-0.78	0.829959	0.00552257	1.06167	6%	7	1	-0.97	0.582607	0	0	29%	28	5	-0.99	0.577741	0.00253122	1.25371
ENSMUSP00000113068	ENSMUSG00000046711	Hmga1	P17095 "High mobility group protein HMG-I/HMG-Y (HMG-I(Y))(High mobility group AT-hook protein 1)(High mobility group protein A1)"	0.91	2	0	3	36%	5	1	0.95	1.54085	0	0	52%	13	2	0.79	1.25394	0.793118	5084.42	72%	19	4	0.99	1.60598	0.00702193	1.25575
ENSMUSP00000097996	ENSMUSG00000002107	Cugbp2	Q9Z0H4 "CUG-BP- and ETR-3-like factor 2 (CELF-2)(Bruno-like protein 3)(RNA-binding protein BRUNOL-3)(CUG triplet repeat RNA-binding protein 2)(CUG-BP2)(ELAV-type RNA-binding protein 3)(ETR-3)(mETR-3)(Neuroblastoma apoptosis-related RNA-binding protein)(mNapor)"	-0.886667	0	2	3	29%	40	5	-0.68	0.866727	0.549275	1.83652	32%	20	4	-0.99	0.485994	0.0184627	1.63378	33%	30	4	-0.99	0.613371	0.00296915	1.19042
ENSMUSP00000025739	ENSMUSG00000024817	Uhrf2	Q7TMI3 "E3 ubiquitin-protein ligase UHRF2 (EC 6.3.2.-)(Ubiquitin-like PHD and RING finger domain-containing protein 2)(Ubiquitin-like-containing PHD and RING finger domains protein 2)(Np95-like ring finger protein)(Nuclear zinc finger protein Np97)(Nuclear /.../n 97)(NIRF)"	-0.88	0	2	3	18%	31	3	-0.71	0.855023	0.114685	1.28442	14%	15	3	-0.95	0.659064	0.0261484	1.3444	28%	47	1	-0.98	0.703138	0	0
ENSMUSP00000021412	ENSMUSG00000021024	Psma6	Q9QUM9 "Proteasome subunit alpha type-6 (EC 3.4.25.1)(Proteasome iota chain)(Macropain iota chain)(Multicatalytic endopeptidase complex iota chain)"	0.863333	2	0	3	15%	7	2	0.68	1.15064	0.350484	2.98749	16%	4	1	0.95	1.51054	0	0	25%	9	1	0.96	1.36365	0	0
ENSMUSP00000008826	ENSMUSG00000008682	Rpl10l	P86048;Q6ZWV3 "60S ribosomal protein L10-like ";"60S ribosomal protein L10 (Protein QM homolog)"	0.846667	2	0	3	55%	26	4	0.95	1.55344	0.0295818	1.43019	47%	14	6	0.96	1.56593	0.0101489	1.33246	61%	27	4	0.63	1.09601	0.15262	1.16531
ENSMUSP00000036604	ENSMUSG00000035232	Pdk3	Q922H2 "[Pyruvate dehydrogenase [lipoamide]] kinase isozyme 3, mitochondrial Precursor (EC 2.7.11.2)(Pyruvate dehydrogenase kinase isoform 3)"	0.84	2	0	3	31%	32	6	0.95	1.55608	0.00473084	1.26499	13%	8	3	0.96	1.61722	0.0312095	1.45389	31%	22	4	0.61	1.09364	0.190846	1.18433
ENSMUSP00000079944	ENSMUSG00000061518	Cox5b	P19536 "Cytochrome c oxidase subunit 5B, mitochondrial Precursor (Cytochrome c oxidase polypeptide Vb)"	0.356667	2	0	3	33%	7	1	0.97	1.69155	0	0	47%	7	4	0.97	1.67467	0.00546174	1.25483	57%	12	1	-0.87	0.818933	0	0
ENSMUSP00000072195	ENSMUSG00000037012	Hk1	201 "hexokinase 1 Gene [Source:MGI (curated);Acc:MGI:96103]" "MGI_automatic_transcript"	0.35	2	0	3	28%	62	11	0.98	1.81981	1.60299e-05	1.17659	39%	54	20	0.97	1.70597	3.7609e-07	1.15911	32%	60	2	-0.9	0.798639	0.00738327	1.03369
ENSMUSP00000021554	ENSMUSG00000015143	Actn1	Q7TPR4 "Alpha-actinin-1 (Alpha-actinin cytoskeletal isoform)(Non-muscle alpha-actinin-1)(F-actin cross-linking protein)"	0.316667	1	1	3	18%	37	2	0.95	1.50114	0.0165695	1.14382	17%	22	2	0.98	1.80649	0.131515	4.82964	41%	54	5	-0.98	0.690715	0.00904772	1.24207
ENSMUSP00000066068	ENSMUSG00000054808	Actn4	P57780 "Alpha-actinin-4 (Non-muscle alpha-actinin 4)(F-actin cross-linking protein)"	0.316667	1	1	3	17%	30	2	0.95	1.52136	0.425122	66.997	26%	36	7	0.98	1.7642	0.00537774	1.38656	40%	54	6	-0.98	0.69493	0.00120996	1.1526
ENSMUSP00000064557	ENSMUSG00000056201	Cfl1	Q9CX22 "Putative uncharacterized protein "	0.316667	1	1	3	70%	20	7	0.97	1.66843	0.0539992	1.68879	62%	32	14	0.97	1.67786	0.0147175	1.48835	90%	33	7	-0.99	0.590712	7.2229e-05	1.14329
ENSMUSP00000001051	ENSMUSG00000001025	S100a6	P14069 "Protein S100-A6 (S100 calcium-binding protein A6)(Calcyclin)(Prolactin receptor-associated protein)(5B10)"	-0.99	0	1	2	31%	9	2	-0.99	0.261416	0.163075	86.902	42%	8	3	-0.99	0.341496	0.00595502	1.431		0	0	0	0	0	0
ENSMUSP00000102953	ENSMUSG00000001020	S100a4	201 "S100 calcium binding protein A4 Gene [Source:MGI (curated);Acc:MGI:1330282]" "MGI_automatic_transcript"	-0.99	0	1	2	43%	9	2	-0.99	0.137135	0	0	40%	5	2	-0.99	0.165201	0.127056	102.272		0	0	0	0	0	0
ENSMUSP00000099411	ENSMUSG00000037820	Tgm2	P21981 "Protein-glutamine gamma-glutamyltransferase 2 (EC 2.3.2.13)(Tissue transglutaminase)(Transglutaminase C)(TGase C)(TG(C))(TGC)(Transglutaminase-2)(TGase-2)"	0.99	1	0	2	14%	27	4	0.99	3.33462	0.0332407	2.78272	11%	10	2	0.99	3.30363	0.203635	152.871		0	0	0	0	0	0
ENSMUSP00000117672	ENSMUSG00000027447	Cst3	A2APX3 "Cystatin C Fragment "	0.99	1	0	1		0	0	0	0	0	0		0	0	0	0	0	0	55%	7	1	0.99	1.57378	0	0
ENSMUSP00000091374	ENSMUSG00000066687	Zbtb16	A3KMN0;Q3UQ17;Q3V3H4 "Zbtb16 protein Fragment ";"Putative uncharacterized proteinMCG3834Zinc finger and BTB domain containing 16 ;;";"Putative uncharacterized protein "	-0.99	0	1	1	14%	18	1	-0.99	0.3178	0	0		0	0	0	0	0	0		0	0	0	0	0	0
ENSMUSP00000094084	ENSMUSG00000071715	Ncf4	P97369 "Neutrophil cytosol factor 4 (NCF-4)(Neutrophil NADPH oxidase factor 4)(p40-phox)(p40phox)"	-0.99	0	1	1		0	0	0	0	0	0	18%	6	3	-0.99	0.423338	0.0471937	2.30095		0	0	0	0	0	0
ENSMUSP00000023226	ENSMUSG00000022565	Plec	Q9QXS1 "Plectin-1 (Plectin-6)(PLTN)(PCN)"	-0.99	0	1	1		0	0	0	0	0	0		0	0	0	0	0	0	55%	430	72	-0.99	0.448391	6.47596e-33	1.07691
ENSMUSP00000026665	ENSMUSG00000039989	Cbx4	O55187 "E3 SUMO-protein ligase CBX4 (Chromobox protein homolog 4)(Polycomb 2 homolog)(Pc2)(mPc2)"	0.99	1	0	1		0	0	0	0	0	0		0	0	0	0	0	0	24%	29	1	0.99	1.56336	0	0
ENSMUSP00000096397	ENSMUSG00000074364	Ehd2	Q8BH64 "EH domain-containing protein 2 "	0.99	1	0	1	22%	32	1	0	0	0	0		0	0	0	0	0	0	39%	42	1	0.99	1.67964	0	0
ENSMUSP00000023520	ENSMUSG00000022824	Muc13	P19467 "Mucin-13 Precursor (MUC-13)(Cell surface antigen 114/A10)(Lymphocyte antigen 64)"	0.99	1	0	1		0	0	0	0	0	0		0	0	0	0	0	0	12%	7	1	0.99	1.92828	0	0
ENSMUSP00000113852	ENSMUSG00000021457	Sykb	P48025 "Tyrosine-protein kinase SYK (EC 2.7.10.2)(Spleen tyrosine kinase)"	-0.99	0	1	1	12%	24	1	-0.99	0.0534965	0	0		0	0	0	0	0	0		0	0	0	0	0	0
ENSMUSP00000097180	ENSMUSG00000024659	Anxa1	Q3US43 "Putative uncharacterized protein "	0.99	1	0	1	22%	23	1	0.99	4.08271	0	0		0	0	0	0	0	0		0	0	0	0	0	0
ENSMUSP00000122951	ENSMUSG00000038147	Cd84	B7ZMQ1 "Cd84 protein "	-0.99	0	1	1		0	0	0	0	0	0	9%	3	1	-0.99	0.42775	0	0		0	0	0	0	0	0
ENSMUSP00000020150	ENSMUSG00000019975	Ikbip	Q9DBZ1 "Inhibitor of nuclear factor kappa-B kinase-interacting protein (I kappa-B kinase-interacting protein)(IKK-interacting protein)"	0.99	1	0	1		0	0	0	0	0	0	12%	5	1	0.99	2.01897	0	0		0	0	0	0	0	0
ENSMUSP00000077794	ENSMUSG00000011257	Pabpc4	Q91YZ8 "Poly A binding protein, cytoplasmic 4Poly(A) binding protein, cytoplasmic 4 ;"	0.99	1	0	1		0	0	0	0	0	0	22%	22	1	0.99	2.06781	0	0		0	0	0	0	0	0
ENSMUSP00000105651	ENSMUSG00000044456	Rin3	Q3U332;Q6PDX1 "Putative uncharacterized protein ";"Rin3 protein "	-0.99	0	1	1	17%	39	2	-0.99	0.434299	0	0	6%	9	0	0	0	0	0		0	0	0	0	0	0
ENSMUSP00000066743	ENSMUSG00000026104	Stat1	P42225 "Signal transducer and activator of transcription 1 "	0.99	1	0	1		0	0	0	0	0	0		0	0	0	0	0	0	15%	14	1	0.99	1.55165	0	0
ENSMUSP00000105007	ENSMUSG00000022387	Brd1	A1L3T8;Q571F6;Q80UP2;Q8BU83 "Brd1 protein ";"MKIAA4191 protein Fragment ";"Brd1 protein Fragment ";"Putative uncharacterized protein Fragment "	-0.99	0	1	1		0	0	0	0	0	0	13%	26	4	-0.99	0.512153	0.00374027	1.29479		0	0	0	0	0	0
ENSMUSP00000093299	ENSMUSG00000034574	Daam1	Q8BPM0 "Disheveled-associated activator of morphogenesis 1 "	0.99	1	0	1		0	0	0	0	0	0	12%	26	1	0.99	2.67314	0	0	26%	51	0	0	0	0	0
ENSMUSP00000091439	ENSMUSG00000034427	Myo15b	Q69ZA4;Q80X40;Q8R1I5 "MKIAA1783 protein Fragment ";"Myo15b protein Fragment ";"Myo15b protein Fragment "	-0.99	0	1	1	13%	72	3	-0.99	0.378304	0.00778814	1.44962		0	0	0	0	0	0		0	0	0	0	0	0
ENSMUSP00000107669	ENSMUSG00000026395	Ptprc	P06800 "Receptor-type tyrosine-protein phosphatase C Precursor (EC 3.1.3.48)(Leukocyte common antigen)(L-CA)(Lymphocyte antigen 5)(Ly-5)(T200)(CD45 antigen)"	-0.99	0	1	1	11%	36	2	-0.99	0.420539	0.0499073	2.37404		0	0	0	0	0	0		0	0	0	0	0	0
ENSMUSP00000066238	ENSMUSG00000052681	Rap1b	Q99JI6 "Ras-related protein Rap-1b Precursor (GTP-binding protein smg p21B)"	0.99	1	0	1		0	0	0	0	0	0	26%	6	4	0.99	2.38811	0.0385198	2.18961		0	0	0	0	0	0
ENSMUSP00000118563	ENSMUSG00000068874	Selenbp1	004 "selenium binding protein 1 Gene [Source:MGI (curated);Acc:MGI:96825]" "MGI_curated_transcript"	0.99	1	0	1		0	0	0	0	0	0	43%	5	4	0.99	2.5427	0.00633274	1.54134		0	0	0	0	0	0
ENSMUSP00000002180	ENSMUSG00000002111	Sfpi1	P17433 "Transcription factor PU.1 (31 kDa-transforming protein)(SFFV proviral integration 1 protein)"	-0.99	0	1	1		0	0	0	0	0	0	13%	5	1	-0.99	0.247426	0	0		0	0	0	0	0	0
ENSMUSP00000102171	ENSMUSG00000047798	Cd300lf	Q6SJQ7 "CMRF35-like molecule 1 Precursor (CLM-1)(CD300 antigen-like family member F)(Myeloid-associated immunoglobulin-like receptor 5)(MAIR-5)(MAIR-V)(Leukocyte mono-Ig-like receptor 3)(CD300f antigen)"	-0.99	0	1	1	14%	8	1	-0.99	0.396827	0	0		0	0	0	0	0	0		0	0	0	0	0	0
ENSMUSP00000120154	ENSMUSG00000002797	Ggct	Q9D7X8 "Gamma-glutamylcyclotransferase (EC 2.3.2.4)"	0.99	1	0	1		0	0	0	0	0	0	16%	7	1	0.99	2.59839	0	0		0	0	0	0	0	0
ENSMUSP00000103626	ENSMUSG00000069727	Gm5595	O88266;Q6NVD6 "Mszf88 Fragment ";"Predicted "	0.99	1	0	1	18%	13	1	0.99	2.3883	0	0		0	0	0	0	0	0		0	0	0	0	0	0
ENSMUSP00000023709	ENSMUSG00000061527	Krt5	Q922U2 "Keratin, type II cytoskeletal 5 (Cytokeratin-5)(CK-5)(Keratin-5)(K5)(Type-II keratin Kb5)"	0.99	1	0	1	41%	48	5	0.99	2.50489	0.0110944	1.76924		0	0	0	0	0	0		0	0	0	0	0	0
ENSMUSP00000113594	ENSMUSG00000027708	Dcun1d1	Q3UT23 "Putative uncharacterized protein "	0.985	1	0	2	23%	9	3	0.98	1.85671	0.27235	5.89988		0	0	0	0	0	0	24%	9	1	0.99	1.72652	0	0
ENSMUSP00000029780	ENSMUSG00000028134	Ptbp2	Q91Z31 "Polypyrimidine tract-binding protein 2 (Brain-enriched polypyrimidine tract-binding protein)(Brain-enriched PTB)(RRM-type RNA-binding protein brPTB)(Neural polypyrimidine tract-binding protein)"	-0.985	0	1	2	20%	29	1	-0.98	0.483459	0	0		0	0	0	0	0	0	39%	32	2	-0.99	0.587771	0.0918459	2.66703
ENSMUSP00000104135	ENSMUSG00000030374	Strn4	Q3U3S0 "Putative uncharacterized protein "	-0.985	0	1	2	9%	19	2	-0.98	0.525598	0.256433	32.5384	9%	11	1	-0.99	0.273709	0	0		0	0	0	0	0	0
ENSMUSP00000117347	ENSMUSG00000029616	Erp29	A8C1V9 "Putative uncharacterized protein Fragment "	0.985	1	0	2	36%	27	2	0.98	1.9145	0.279705	48.3481	20%	7	1	0.99	1.93572	0	0		0	0	0	0	0	0
ENSMUSP00000077335	ENSMUSG00000035929	H2-gs10	Q0WXH7;Q0WXI6 "MHC class I like protein GS10 Fragment ";"MHC class I like protein GS9 Fragment "	0.98	1	0	2	23%	16	1	0.98	2.13529	0	0	14%	7	3	0.98	1.82786	0.0588863	1.9334		0	0	0	0	0	0
ENSMUSP00000088174	ENSMUSG00000068798	Rap1a	P62835 "Ras-related protein Rap-1A Precursor (Ras-related protein Krev-1)"	0.98	1	0	2	42%	16	5	0.98	1.85828	0.312935	4.44255		0	0	0	0	0	0	39%	11	4	0.98	1.425	0.00443659	1.15611
ENSMUSP00000040073	ENSMUSG00000022353	Mtss1	Q6ZQB7 "MKIAA0429 proteinMetastasis suppressor 1, isoform CRA_d Fragment ;"	-0.98	0	1	2	10%	22	1	-0.98	0.461961	0	0	7%	10	2	-0.98	0.532217	0.168121	8.7312		0	0	0	0	0	0
ENSMUSP00000060398	ENSMUSG00000046139	Patl1	Q3TC46 "Protein PAT1 homolog 1 (PAT1-like protein 1)"	-0.98	0	1	1	16%	29	1	-0.98	0.476385	0	0		0	0	0	0	0	0		0	0	0	0	0	0
ENSMUSP00000100653	ENSMUSG00000078238	RP23-383D12.6	RP23-383D12.6 RP23-383D12.6-201 "null" "Clone_based_vega_transcript"	-0.98	0	1	1	29%	6	1	-0.98	0.442792	0	0		0	0	0	0	0	0		0	0	0	0	0	0
ENSMUSP00000099534	ENSMUSG00000060802	B2m	P01887 "Beta-2-microglobulin Precursor "	0.98	1	0	1	24%	5	1	0.98	2.07086	0	0		0	0	0	0	0	0		0	0	0	0	0	0
ENSMUSP00000110518	ENSMUSG00000061186	Sfmbt2	Q5DTW2 "Scm-like with four MBT domains protein 2 "	-0.98	0	1	1	16%	34	1	-0.98	0.456931	0	0		0	0	0	0	0	0		0	0	0	0	0	0
ENSMUSP00000101138	ENSMUSG00000019804	Snx3	003 "sorting nexin 3 Gene [Source:MGI (curated);Acc:MGI:1860188]" "MGI_curated_transcript"	0.98	1	0	1	39%	10	1	0.98	1.84369	0	0		0	0	0	0	0	0		0	0	0	0	0	0
ENSMUSP00000109325	ENSMUSG00000032366	Tpm1	A2RRI1 "Tpm1 protein "	0.98	1	0	1		0	0	0	0	0	0	38%	15	1	0.98	1.89468	0	0		0	0	0	0	0	0
ENSMUSP00000043555	ENSMUSG00000038290	Smg6	P61406 "Telomerase-binding protein EST1A (EC 3.1.-.-)(Ever shorter telomeres 1A)(Telomerase subunit EST1A)(EST1-like protein A)(Smg-6 homolog)"	-0.98	0	1	1		0	0	0	0	0	0	5%	13	1	-0.98	0.568329	0	0		0	0	0	0	0	0
ENSMUSP00000070549	ENSMUSG00000051934	Spats2	Q8K1N4 "Spermatogenesis-associated serine-rich protein 2 (Serine-rich spermatocytes and round spermatid 59 kDa protein)(p59scr)"	-0.98	0	1	1		0	0	0	0	0	0		0	0	0	0	0	0	16%	20	1	-0.98	0.692855	0	0
ENSMUSP00000107798	ENSMUSG00000049775	Tmsb4x	P20065 "Thymosin beta-4 (T beta 4) [Contains Hematopoietic system regulatory peptide(Seraspenide)]"	0.98	1	0	1	54%	7	1	0.98	2.04723	0	0		0	0	0	0	0	0		0	0	0	0	0	0
ENSMUSP00000108927	ENSMUSG00000033475	Tomm6	Q9CQN3 "Mitochondrial import receptor subunit TOM6 homolog (Translocase of outer membrane 6 kDa subunit homolog)(Overexpressed breast tumor protein homolog)"	-0.98	0	1	1		0	0	0	0	0	0		0	0	0	0	0	0	49%	8	1	-0.98	0.679025	0	0
ENSMUSP00000120747	ENSMUSG00000056342	Usp34	001 "ubiquitin specific peptidase 34 Gene [Source:MGI (curated);Acc:MGI:109473]" "MGI_curated_transcript"	-0.98	0	1	1		0	0	0	0	0	0		0	0	0	0	0	0	17%	128	1	-0.98	0.681341	0	0
ENSMUSP00000105003	ENSMUSG00000034333	Zbed4	Q80WQ9 "Zinc finger BED domain-containing protein 4 "	-0.98	0	1	1	10%	32	1	-0.98	0.498081	0	0		0	0	0	0	0	0		0	0	0	0	0	0
ENSMUSP00000002064	ENSMUSG00000001999	Blvra	Q9CY64 "Biliverdin reductase A Precursor (BVR A)(EC 1.3.1.24)(Biliverdin-IX alpha-reductase)"	0.98	1	0	1		0	0	0	0	0	0		0	0	0	0	0	0	23%	14	1	0.98	1.4796	0	0
ENSMUSP00000114873	ENSMUSG00000047721	Bola2	Q8BGS2 "BolA-like protein 2 "	0.98	1	0	1		0	0	0	0	0	0	20%	1	1	0.98	1.82528	0	0		0	0	0	0	0	0
ENSMUSP00000054023	ENSMUSG00000002068	Ccne1	201 "cyclin E1 Gene [Source:MGI (curated);Acc:MGI:88316]" "MGI_automatic_transcript"	0.98	1	0	1		0	0	0	0	0	0		0	0	0	0	0	0	16%	13	1	0.98	1.45064	0	0
ENSMUSP00000037925	ENSMUSG00000040274	Cdk6	Q64261 "Cell division protein kinase 6 (EC 2.7.11.22)(Serine/threonine-protein kinase PLSTIRE)(CRK2)"	0.98	1	0	1		0	0	0	0	0	0		0	0	0	0	0	0	29%	14	1	0.98	1.41482	0	0
ENSMUSP00000030940	ENSMUSG00000029064	Gnb1	P62874 "Guanine nucleotide-binding protein G(I)/G(S)/G(T) subunit beta-1 (Transducin beta chain 1)"	-0.98	0	1	1		0	0	0	0	0	0	6%	3	1	-0.98	0.580371	0	0		0	0	0	0	0	0
ENSMUSP00000021028	ENSMUSG00000020689	Itgb3	O54890 "Integrin beta-3 Precursor (Platelet membrane glycoprotein IIIa)(GPIIIa)(CD61 antigen)"	0.98	1	0	1		0	0	0	0	0	0	4%	6	1	0.98	1.80434	0	0		0	0	0	0	0	0
ENSMUSP00000109718	ENSMUSG00000031200	Mtcp1	Q61908 "Protein p8 MTCP-1 (p8MTCP1)(Mature T-cell proliferation-1 type A)(MTCP-1 type A)"	-0.98	0	1	1		0	0	0	0	0	0	21%	2	1	-0.98	0.526982	0	0		0	0	0	0	0	0
ENSMUSP00000009003	ENSMUSG00000008859	Rala	P63321 "Ras-related protein Ral-A Precursor "	0.98	1	0	1	10%	4	1	0.98	1.92958	0	0		0	0	0	0	0	0		0	0	0	0	0	0
ENSMUSP00000105112	ENSMUSG00000027652	Ralgapb	A2ACC6;A2APV5;B2RRF1 "Novel protein ";"Novel protein Fragment ";"B230339M05Rik protein "	0.98	1	0	1		0	0	0	0	0	0		0	0	0	0	0	0	17%	50	2	0.98	1.43337	0.0499669	1.43302
ENSMUSP00000105179	ENSMUSG00000021549	Rasa1	Q3TTA2;Q3V090;Q91YX7 "Putative uncharacterized protein Fragment ";"Putative uncharacterized protein ";"RAS p21 protein activator 1 "	0.98	1	0	1		0	0	0	0	0	0		0	0	0	0	0	0	26%	45	1	0.98	1.49193	0	0
ENSMUSP00000037583	ENSMUSG00000021248	Tmed10	Q9D1D4 "Transmembrane emp24 domain-containing protein 10 Precursor (21 kDa transmembrane-trafficking protein)(Transmembrane protein Tmp21)"	0.97	1	0	2		0	0	0	0	0	0	23%	5	2	0.96	1.57818	0.290238	17.1638	36%	13	1	0.98	1.42383	0	0
ENSMUSP00000101883	ENSMUSG00000028163	Nfkb1	P25799 "Nuclear factor NF-kappa-B p105 subunit (Nuclear factor of kappa light polypeptide gene enhancer in B-cells 1)(DNA-binding factor KBF1)(EBP-1)(NF-kappa-B1 p84/NF-kappa-B1 p98) [Contains Nuclear factor NF-kappa-B p50 subunit]"	0.97	1	0	2	14%	28	2	0.95	1.53269	0.43133	78.6869		0	0	0	0	0	0	19%	40	1	0.99	2.06506	0	0
ENSMUSP00000067002	ENSMUSG00000052160	Pld4	Q8BG07 "Phospholipase D4 (PLD 4)(EC 3.1.4.4)(Choline phosphatase 4)(Phosphatidylcholine-hydrolyzing phospholipase D4)"	-0.97	0	1	2	19%	22	5	-0.96	0.635661	0.00514273	1.21572	14%	6	3	-0.98	0.563982	0.166913	3.18056		0	0	0	0	0	0
ENSMUSP00000046340	ENSMUSG00000034708	Grn	P28798 "Granulins Precursor (Proepithelin)(PEPI)(PC cell-derived growth factor)(PCDGF) [Contains Acrogranin;Granulin-1;Granulin-2;Granulin-3;Granulin-4;Granulin-5;Granulin-6;Granulin-7]"	0.97	1	0	1	9%	14	1	0.97	1.7011	0	0		0	0	0	0	0	0		0	0	0	0	0	0
ENSMUSP00000032571	ENSMUSG00000030411	Nova2	NP_001025048.1 "neuro-oncological ventral antigen 2 "	-0.97	0	1	1	14%	18	1	-0.97	0.579579	0	0		0	0	0	0	0	0		0	0	0	0	0	0
ENSMUSP00000119875	ENSMUSG00000079109	Pms2	A4QPD7;B9EJ22;Q3UJP0 "Pms2 protein ";"Postmeiotic segregation increased 2 (S. cerevisiae)Postmeiotic segregation increased 2 (S. cerevisiae), isoform CRA_d ;";"Putative uncharacterized protein "	-0.97	0	1	1	11%	24	1	-0.97	0.571003	0	0		0	0	0	0	0	0		0	0	0	0	0	0
ENSMUSP00000021942	ENSMUSG00000021486	Prelid1	Q8R107 "PRELI domain-containing protein 1, mitochondrial Precursor (Px19-like protein)"	0.97	1	0	1		0	0	0	0	0	0	16%	4	1	0.97	1.69816	0	0		0	0	0	0	0	0
ENSMUSP00000095099	ENSMUSG00000026581	Sell	Q3TCF3 "Putative uncharacterized protein "	-0.97	0	1	1	9%	8	1	-0.97	0.591834	0	0		0	0	0	0	0	0		0	0	0	0	0	0
ENSMUSP00000034881	ENSMUSG00000032330	Cox7a2	P48771 "Cytochrome c oxidase subunit 7A2, mitochondrial Precursor (Cytochrome c oxidase subunit VIIa-liver/heart)(Cytochrome c oxidase subunit VIIa-L)"	0.97	1	0	1		0	0	0	0	0	0	33%	3	1	0.97	1.63831	0	0		0	0	0	0	0	0
ENSMUSP00000032406	ENSMUSG00000030271	Ogg1	O08760 "N-glycosylase/DNA lyase [Includes 8-oxoguanine DNA glycosylase(EC 3.2.2.-);DNA-(apurinic or apyrimidinic site) lyase(AP lyase)(EC 4.2.99.18)]"	-0.97	0	1	1	10%	9	1	-0.97	0.59571	0	0		0	0	0	0	0	0		0	0	0	0	0	0
ENSMUSP00000087049	ENSMUSG00000034832	Tet3	NP_898961.2 "probable methylcytosine dioxygenase TET3 "	-0.97	0	1	1		0	0	0	0	0	0		0	0	0	0	0	0	14%	24	1	-0.97	0.724152	0	0
ENSMUSP00000026846	ENSMUSG00000025747	Tyms	P07607 "Thymidylate synthase (TSase)(TS)(EC 2.1.1.45)"	0.97	1	0	1	17%	12	1	0.97	1.72452	0	0		0	0	0	0	0	0		0	0	0	0	0	0
ENSMUSP00000109000	ENSMUSG00000035898	Uba6	003 "ubiquitin-like modifier activating enzyme 6 Gene [Source:MGI (curated);Acc:MGI:1913894]" "MGI_curated_transcript"	0.97	1	0	1		0	0	0	0	0	0		0	0	0	0	0	0	19%	42	1	0.97	1.37668	0	0
ENSMUSP00000027215	ENSMUSG00000026049	1700029F09Rik	Q3TUU5 "Uncharacterized protein C13orf27 homolog "	-0.97	0	1	1	15%	10	1	-0.97	0.59459	0	0		0	0	0	0	0	0		0	0	0	0	0	0
ENSMUSP00000034164	ENSMUSG00000031729	2400003C14Rik	Q9CX00 "IST1 homolog "	-0.97	0	1	1	20%	16	1	-0.97	0.590005	0	0		0	0	0	0	0	0		0	0	0	0	0	0
ENSMUSP00000091085	ENSMUSG00000070490	AC142167.1	AC142167.1 Q2VWQ4 "GAPDH Fragment "	0.97	1	0	1	61%	47	13	0.97	1.70797	0.000203578	1.24866		0	0	0	0	0	0		0	0	0	0	0	0
ENSMUSP00000107060	ENSMUSG00000040713	Creg1	O88668 "Protein CREG1 Precursor (Cellular repressor of E1A-stimulated genes 1)"	0.97	1	0	1	10%	3	1	0.97	1.69486	0	0		0	0	0	0	0	0		0	0	0	0	0	0
ENSMUSP00000108124	ENSMUSG00000029500	Pgam5	Q8BX10 "Serine/threonine-protein phosphatase PGAM5, mitochondrial (EC 3.1.3.16)(Phosphoglycerate mutase family member 5)"	0.97	1	0	1	27%	21	1	0.97	1.72378	0	0		0	0	0	0	0	0		0	0	0	0	0	0
ENSMUSP00000041839	ENSMUSG00000038991	Txndc5	Q91W90 "Thioredoxin domain-containing protein 5 Precursor (Thioredoxin-like protein p46)(Endoplasmic reticulum resident protein 46)(ER protein 46)(ERp46)(Plasma cell-specific thioredoxin-related protein)(PC-TRP)"	0.97	1	0	1	14%	14	2	0.97	1.67812	0.0339975	1.42134		0	0	0	0	0	0		0	0	0	0	0	0
ENSMUSP00000070991	ENSMUSG00000032469	Dbr1	Q923B1 "Lariat debranching enzyme (EC 3.1.-.-)"	0.97	1	0	1		0	0	0	0	0	0		0	0	0	0	0	0	12%	9	1	0.97	1.38326	0	0
ENSMUSP00000114356	ENSMUSG00000028035	Dnajb4	NP_080202.1;NP_081563.2 "dnaJ homolog subfamily B member 4 ";"dnaJ homolog subfamily B member 4 "	0.97	1	0	1		0	0	0	0	0	0	20%	11	1	0.97	1.70216	0	0		0	0	0	0	0	0
ENSMUSP00000092687	ENSMUSG00000028434	Epb4.1l4b	A2ALK6 "Erythrocyte protein band 4.1-like 4b "	0.97	1	0	1	13%	32	1	0.97	1.77726	0	0		0	0	0	0	0	0		0	0	0	0	0	0
ENSMUSP00000023531	ENSMUSG00000022831	Hcls1	P49710 "Hematopoietic lineage cell-specific protein (Hematopoietic cell-specific LYN substrate 1)(LckBP1)"	0.97	1	0	1		0	0	0	0	0	0	13%	10	2	0.97	1.71487	0.00375898	1.04129		0	0	0	0	0	0
ENSMUSP00000089436	ENSMUSG00000033499	Larp4b	Q6A0A2 "La-related protein 4B (La ribonucleoprotein domain family member 4B)(La-related protein 5)(La ribonucleoprotein domain family member 5)"	0.97	1	0	1	17%	23	1	0.97	1.66196	0	0		0	0	0	0	0	0		0	0	0	0	0	0
ENSMUSP00000113251	ENSMUSG00000027668	Mfn1	Q811U4 "Mitofusin-1 (EC 3.6.5.-)(Transmembrane GTPase MFN1)"	0.97	1	0	1		0	0	0	0	0	0		0	0	0	0	0	0	23%	33	1	0.97	1.37341	0	0
ENSMUSP00000062864	ENSMUSG00000020573	Pik3cg	Q9JHG7 "Phosphatidylinositol-4,5-bisphosphate 3-kinase catalytic subunit gamma isoform (PtdIns-3-kinase subunit gamma)(PI3-kinase subunit gamma)(PI3K-gamma)(EC 2.7.1.153)(Phosphatidylinositol-4,5-bisphosphate 3-kinase 110 kDa catalytic subunit gamma)(PtdIns /.../ase subunit p110-gamma)(p120-PI3K)"	-0.97	0	1	1	22%	61	1	-0.97	0.587644	0	0		0	0	0	0	0	0		0	0	0	0	0	0
ENSMUSP00000005923	ENSMUSG00000005779	Psmb4	P99026 "Proteasome subunit beta type-4 Precursor (Proteasome beta chain)(EC 3.4.25.1)(Macropain beta chain)(Multicatalytic endopeptidase complex beta chain)(Proteasome chain 3)(Low molecular mass protein 3)"	0.97	1	0	1		0	0	0	0	0	0	13%	5	1	0.97	1.65484	0	0		0	0	0	0	0	0
ENSMUSP00000030578	ENSMUSG00000028788	Ptp4a2	O70274 "Protein tyrosine phosphatase type IVA 2 (EC 3.1.3.48)(Protein-tyrosine phosphatase 4a2)(Protein-tyrosine phosphatase of regenerating liver 2)(PRL-2)"	0.97	1	0	1	15%	7	0	0	0	0	0		0	0	0	0	0	0	41%	11	1	0.97	1.40841	0	0
ENSMUSP00000034015	ENSMUSG00000031604	Sc4mol	Q9CRA4 "C-4 methylsterol oxidase (EC 1.14.13.72)(Methylsterol monooxygenase)"	-0.97	0	1	1	10%	9	1	-0.97	0.576126	0	0		0	0	0	0	0	0		0	0	0	0	0	0
ENSMUSP00000027956	ENSMUSG00000026646	Suv39h2	Q9EQQ0 "Histone-lysine N-methyltransferase SUV39H2 (EC 2.1.1.43)(Suppressor of variegation 3-9 homolog 2)(Su(var)3-9 homolog 2)(Histone H3-K9 methyltransferase 2)(H3-K9-HMTase 2)"	0.97	1	0	1	17%	19	1	0.97	1.6487	0	0		0	0	0	0	0	0		0	0	0	0	0	0
ENSMUSP00000076509	ENSMUSG00000019487	Trip10	Q8CJ53 "Cdc42-interacting protein 4 (Thyroid receptor-interacting protein 10)(TR-interacting protein 10)(TRIP-10)"	-0.97	0	1	1	16%	22	4	-0.97	0.605103	0.0195735	1.41798		0	0	0	0	0	0		0	0	0	0	0	0
ENSMUSP00000037970	ENSMUSG00000034663	Bmp2k	Q91Z96 "BMP-2-inducible protein kinase (BIKe)(EC 2.7.11.1)"	0.965	1	0	2	13%	32	3	0.94	1.45827	0.0309327	1.33954	6%	10	1	0.99	1.97353	0	0		0	0	0	0	0	0
ENSMUSP00000071486	ENSMUSG00000062825	Actg1	P63260 "Actin, cytoplasmic 2 (Gamma-actin) [Contains Actin, cytoplasmic 2, N-terminally processed]"	0.965	1	0	2	64%	86	8	0.96	1.57869	0.179202	2.06167	66%	76	16	0.97	1.67218	5.74698e-07	1.14174		0	0	0	0	0	0
ENSMUSP00000050497	ENSMUSG00000052234	Epx	P49290 "Eosinophil peroxidase Precursor (EPO)(EC 1.11.1.7) [Contains Eosinophil peroxidase light chain;Eosinophil peroxidase heavy chain]"	-0.965	0	1	2	32%	46	6	-0.94	0.684571	0.298316	2.3157	18%	19	6	-0.99	0.36594	0.0291712	2.34845		0	0	0	0	0	0
ENSMUSP00000043559	ENSMUSG00000037710	Cisd1	Q91WS0 "CDGSH iron sulfur domain-containing protein 1 (MitoNEET)"	0.96	1	0	2	20%	4	1	0.95	1.52173	0	0	28%	4	2	0.97	1.65974	0.233718	11.8893		0	0	0	0	0	0
ENSMUSP00000038329	ENSMUSG00000036992	Nxt1	Q9QZV9 "NTF2-related export protein 1 "	-0.96	0	1	2	14%	5	1	-0.97	0.555995	0	0	19%	4	2	-0.95	0.65547	0.106882	2.48341		0	0	0	0	0	0
ENSMUSP00000096932	ENSMUSG00000074781	Ube2n	P61089 "Ubiquitin-conjugating enzyme E2 N (EC 6.3.2.19)(Ubiquitin-protein ligase N)(Ubiquitin carrier protein N)(Ubc13)(Bendless-like ubiquitin-conjugating enzyme)"	0.96	1	0	2	45%	12	4	0.96	1.57952	0.0992883	1.85154		0	0	0	0	0	0	63%	16	3	0.96	1.36375	0.0102136	1.14563
ENSMUSP00000021471	ENSMUSG00000021072	Tmx1	Q8VBT0 "Thioredoxin-related transmembrane protein 1 Precursor (Thioredoxin domain-containing protein 1)"	0.96	1	0	1		0	0	0	0	0	0	6%	2	1	0.96	1.57125	0	0		0	0	0	0	0	0
ENSMUSP00000033468	ENSMUSG00000031133	Arhgef6	A2AFI0 "Rac/Cdc42 guanine nucleotide exchange factor (GEF) 6 "	-0.96	0	1	1		0	0	0	0	0	0	6%	9	1	-0.96	0.640912	0	0		0	0	0	0	0	0
ENSMUSP00000022904	ENSMUSG00000022295	Atp6v1c1	Q9Z1G3 "V-type proton ATPase subunit C 1 (V-ATPase subunit C 1)(Vacuolar proton pump subunit C 1)"	-0.96	0	1	1	29%	27	1	-0.96	0.640079	0	0		0	0	0	0	0	0		0	0	0	0	0	0
ENSMUSP00000090256	ENSMUSG00000022558	Heatr7a	201 "HEAT repeat containing 7A Gene [Source:MGI Symbol;Acc:MGI:2442558]" "MGI_automatic_transcript"	-0.96	0	1	1	20%	29	1	-0.96	0.633715	0	0		0	0	0	0	0	0		0	0	0	0	0	0
ENSMUSP00000021313	ENSMUSG00000020935	Dcakd	Q8BHC4 "Dephospho-CoA kinase domain-containing protein "	-0.96	0	1	1	17%	10	1	-0.96	0.614757	0	0		0	0	0	0	0	0		0	0	0	0	0	0
ENSMUSP00000001792	ENSMUSG00000001741	Il16	O54824 "Pro-interleukin-16 [Contains Interleukin-16(IL-16)(Lymphocyte chemoattractant factor)(LCF)]"	-0.96	0	1	1	15%	43	1	-0.96	0.616429	0	0		0	0	0	0	0	0		0	0	0	0	0	0
ENSMUSP00000074387	ENSMUSG00000045302	Preb	Q9WUQ2 "Prolactin regulatory element-binding protein (Mammalian guanine nucleotide exchange factor mSec12)"	0.96	1	0	1	18%	19	1	0.96	1.58266	0	0		0	0	0	0	0	0		0	0	0	0	0	0
ENSMUSP00000034407	ENSMUSG00000031930	Wwp2	Q9DBH0 "NEDD4-like E3 ubiquitin-protein ligase WWP2 (EC 6.3.2.-)(WW domain-containing protein 2)"	-0.96	0	1	1	9%	24	1	-0.96	0.640945	0	0		0	0	0	0	0	0		0	0	0	0	0	0
ENSMUSP00000025924	ENSMUSG00000024970	AI846148	Q05AH6 "Uncharacterized protein C11orf84 homolog "	-0.96	0	1	1		0	0	0	0	0	0	7%	4	1	-0.96	0.640222	0	0		0	0	0	0	0	0
ENSMUSP00000019615	ENSMUSG00000019471	Cdc37	Q61081 "Hsp90 co-chaperone Cdc37 (Hsp90 chaperone protein kinase-targeting subunit)(p50Cdc37)"	0.96	1	0	1	17%	14	2	0.96	1.60509	0.0390855	1.44714		0	0	0	0	0	0		0	0	0	0	0	0
ENSMUSP00000121042	ENSMUSG00000074247	Dda1	Q9D9Z5 "DET1- and DDB1-associated protein 1 "	-0.96	0	1	1	24%	3	1	-0.96	0.626401	0	0		0	0	0	0	0	0		0	0	0	0	0	0
ENSMUSP00000030201	ENSMUSG00000028479	Gne	Q91WG8 "Bifunctional UDP-N-acetylglucosamine 2-epimerase/N-acetylmannosamine kinase (UDP-GlcNAc-2-epimerase/ManAc kinase) [Includes UDP-N-acetylglucosamine 2-epimerase(EC 5.1.3.14)(Uridine diphosphate-N-acetylglucosamine-2-epimerase)(UDP-GlcNAc-2-epimerase) /.../tylmannosamine kinase(EC 2.7.1.60)(ManAc kinase)]"	0.96	1	0	1		0	0	0	0	0	0		0	0	0	0	0	0	21%	27	1	0.96	1.35668	0	0
ENSMUSP00000077972	ENSMUSG00000044221	Grsf1	Q8C5Q4 "G-rich sequence factor 1 (GRSF-1)"	0.96	1	0	1		0	0	0	0	0	0	11%	9	1	0.96	1.62618	0	0		0	0	0	0	0	0
ENSMUSP00000031333	ENSMUSG00000029387	Gtf2h3	Q8VD76 "General transcription factor IIH subunit 3 (General transcription factor IIH polypeptide 3)(TFIIH basal transcription factor complex p34 subunit)(Basic transcription factor 2 34 kDa subunit)(BTF2 p34)"	-0.96	0	1	1		0	0	0	0	0	0	7%	3	1	-0.96	0.638091	0	0		0	0	0	0	0	0
ENSMUSP00000041035	ENSMUSG00000035367	Rmi1	Q9D4G9 "RecQ-mediated genome instability protein 1 "	-0.96	0	1	1	10%	15	1	-0.96	0.61025	0	0		0	0	0	0	0	0		0	0	0	0	0	0
ENSMUSP00000123181	ENSMUSG00000074884	Serf2	Q58DZ4 "Small EDRK-rich factor 2 "	0.96	1	0	1	29%	5	1	0.96	1.57576	0	0		0	0	0	0	0	0		0	0	0	0	0	0
ENSMUSP00000023806	ENSMUSG00000023045	Soat2	O88908 "Sterol O-acyltransferase 2 (EC 2.3.1.26)(Cholesterol acyltransferase 2)(Acyl-coenzyme A:cholesterol acyltransferase 2)(ACAT-2)"	-0.96	0	1	1		0	0	0	0	0	0	5%	4	1	-0.96	0.641664	0	0		0	0	0	0	0	0
ENSMUSP00000076889	ENSMUSG00000057982	Zfp809	201 "zinc finger protein 809 Gene [Source:MGI Symbol;Acc:MGI:2143362]" "MGI_automatic_transcript"	0.96	1	0	1	22%	14	3	0.96	1.56134	0.019261	1.30995		0	0	0	0	0	0		0	0	0	0	0	0
ENSMUSP00000028467	ENSMUSG00000027073	Prg2	Q61878 "Bone marrow proteoglycan Precursor (BMPG)(Proteoglycan 2) [Contains Eosinophil granule major basic protein(EMBP)(MBP)]"	-0.955	0	1	2	15%	6	1	-0.99	0.322454	0	0	12%	3	1	-0.92	0.703368	0	0		0	0	0	0	0	0
ENSMUSP00000049977	ENSMUSG00000025060	Slk	O54988 "STE20-like serine/threonine-protein kinase (STE20-like kinase)(mSLK)(EC 2.7.11.1)(STE20-related serine/threonine-protein kinase)(STE20-related kinase)(Serine/threonine-protein kinase 2)(STE20-related kinase SMAK)(Etk4)"	-0.955	0	1	2	18%	60	3	-0.93	0.704566	0.191501	2.17177	10%	23	1	-0.98	0.533499	0	0		0	0	0	0	0	0
ENSMUSP00000098631	ENSMUSG00000051256	Jagn1	Q5XKN4 "Protein jagunal homolog 1 "	-0.955	0	1	2	8%	3	1	-0.93	0.718753	0	0	15%	3	1	-0.98	0.564087	0	0		0	0	0	0	0	0
ENSMUSP00000006254	ENSMUSG00000006095	Tbcb	Q9D1E6 "Tubulin-folding cofactor B (Tubulin-specific chaperone B)(Cytoskeleton-associated protein 1)(Cytoskeleton-associated protein CKAPI)"	0.955	1	0	2	16%	8	1	0.93	1.40374	0	0	8%	3	1	0.98	1.84087	0	0		0	0	0	0	0	0
ENSMUSP00000039264	ENSMUSG00000037321	Tap1	P21958 "Antigen peptide transporter 1 (APT1)(Peptide transporter TAP1)(ATP-binding cassette sub-family B member 2)(Histocompatibility antigen modifier 1)"	0.95	1	0	2	18%	37	2	0.92	1.36967	0.140326	2.44875		0	0	0	0	0	0	25%	19	1	0.98	1.48153	0	0
ENSMUSP00000111363	ENSMUSG00000038965	Ube2l3	P68037 "Ubiquitin-conjugating enzyme E2 L3 (EC 6.3.2.19)(Ubiquitin-protein ligase L3)(Ubiquitin carrier protein L3)(UbcM4)"	0.95	1	0	2	35%	11	3	0.94	1.44177	0.458708	5.63661		0	0	0	0	0	0	77%	16	4	0.96	1.37226	0.0158317	1.22565
ENSMUSP00000002327	ENSMUSG00000002257	Def6	Q8C2K1 "Differentially expressed in FDCP 6 (DEF-6)(IRF4-binding protein)(SWAP-70-like adapter of T-cells)"	0.95	1	0	2	23%	37	4	0.92	1.35939	0.055559	1.37801	19%	19	2	0.98	1.75058	0.041341	1.58831		0	0	0	0	0	0
ENSMUSP00000050820	ENSMUSG00000045817	Zfp36l2	P23949 "Butyrate response factor 2 (Protein TIS11D)"	0.95	1	0	1	6%	5	1	0.95	1.50072	0	0		0	0	0	0	0	0		0	0	0	0	0	0
ENSMUSP00000075346	ENSMUSG00000057707	AC164613.1	AC164613.1 AC164613.1-201 "null" "Clone_based_ensembl_transcript"	0.95	1	0	1	36%	17	1	0.95	1.50043	0	0		0	0	0	0	0	0		0	0	0	0	0	0
ENSMUSP00000028848	ENSMUSG00000027371	Fahd2a	Q3TC72 "Fumarylacetoacetate hydrolase domain-containing protein 2A (EC 3.-.-.-)"	0.95	1	0	1	16%	11	1	0.95	1.52634	0	0		0	0	0	0	0	0		0	0	0	0	0	0
ENSMUSP00000092283	ENSMUSG00000070730	Fam82a2	Q3UJU9 "Regulator of microtubule dynamics protein 3 (RMD-3)(mRMD-3)(Protein FAM82A2)(Protein FAM82C)"	0.95	1	0	1		0	0	0	0	0	0	11%	11	1	0.95	1.51857	0	0		0	0	0	0	0	0
ENSMUSP00000078661	ENSMUSG00000027944	Hax1	O35387 "HCLS1-associated protein X-1 (HS1-associating protein X-1)(HAX-1)(HS1-binding protein 1)(HSP1BP-1)"	0.95	1	0	1	14%	11	1	0.95	1.55108	0	0		0	0	0	0	0	0		0	0	0	0	0	0
ENSMUSP00000035061	ENSMUSG00000032484	Ngp	O08692;Q61903 "Myeloid bactenecin (F1)Putative uncharacterized proteinNeutrophilic granule protein ;;";"Myeloid secondary granule protein "	-0.95	0	1	1	31%	11	1	-0.95	0.64934	0	0		0	0	0	0	0	0		0	0	0	0	0	0
ENSMUSP00000100046	ENSMUSG00000025816	Sec61a2	Q9JLR1 "Protein transport protein Sec61 subunit alpha isoform 2 (Sec61 alpha-2)"	-0.95	0	1	1		0	0	0	0	0	0		0	0	0	0	0	0	22%	20	1	-0.95	0.746114	0	0
ENSMUSP00000030851	ENSMUSG00000028998	Tomm7	Q9D173 "Mitochondrial import receptor subunit TOM7 homolog (Translocase of outer membrane 7 kDa subunit homolog)"	0.95	1	0	1	27%	4	1	0.95	1.4808	0	0		0	0	0	0	0	0		0	0	0	0	0	0
ENSMUSP00000021676	ENSMUSG00000021252	0610007P14Rik	Q9ERY9 "Probable ergosterol biosynthetic protein 28 "	-0.95	0	1	1	27%	10	1	-0.95	0.6499	0	0	18%	6	0	0	0	0	0		0	0	0	0	0	0
ENSMUSP00000030491	ENSMUSG00000028719	Cmpk1	Q9DBP5 "UMP-CMP kinase (EC 2.7.4.14)(Cytidylate kinase)(Deoxycytidylate kinase)(Cytidine monophosphate kinase)(Uridine monophosphate kinase)(Uridine monophosphate/cytidine monophosphate kinase)(UMP/CMP kinase)(UMP/CMPK)"	0.95	1	0	1	26%	12	1	0.95	1.52801	0	0		0	0	0	0	0	0		0	0	0	0	0	0
ENSMUSP00000067933	ENSMUSG00000053835	H2-T24	Q31129;Q6LBQ6;Q9XRZ3 "MHC class I cell surface glycoprotein Precursor ";"T18 class I MHC gene (exon 5) Fragment ";"MHC class I cell surface glycoprotein Fragment "	-0.95	0	1	1	13%	14	1	-0.95	0.664277	0	0		0	0	0	0	0	0		0	0	0	0	0	0
ENSMUSP00000022098	ENSMUSG00000021607	Mrpl36	Q99N90 "39S ribosomal protein L36, mitochondrial Precursor (L36mt)(MRP-L36)"	-0.95	0	1	1	38%	11	1	-0.95	0.671427	0	0		0	0	0	0	0	0		0	0	0	0	0	0
ENSMUSP00000025931	ENSMUSG00000024975	Pdcd4	Q61823 "Programmed cell death protein 4 (Topoisomerase-inhibitor suppressed protein)(Protein MA-3)"	-0.95	0	1	1	15%	17	1	-0.95	0.67134	0	0		0	0	0	0	0	0		0	0	0	0	0	0
ENSMUSP00000096464	ENSMUSG00000031557	Plekha2	Q9ERS5 "Pleckstrin homology domain-containing family A member 2 (PH domain-containing family A member 2)(Tandem PH domain-containing protein 2)(TAPP-2)(PH domain-containing adaptor PHAD47)"	-0.95	0	1	1	16%	17	1	-0.95	0.645648	0	0		0	0	0	0	0	0		0	0	0	0	0	0
ENSMUSP00000041857	ENSMUSG00000036943	Rab8b	P61028 "Ras-related protein Rab-8B "	0.95	1	0	1	26%	12	1	0.95	1.50054	0	0		0	0	0	0	0	0		0	0	0	0	0	0
ENSMUSP00000020826	ENSMUSG00000020519	Sap30l	Q5SQF8 "Histone deacetylase complex subunit SAP30L (Sin3-associated protein p30-like)(Sin3 corepressor complex subunit SAP30L)"	-0.95	0	1	1	14%	5	1	-0.95	0.677205	0	0		0	0	0	0	0	0		0	0	0	0	0	0
ENSMUSP00000021379	ENSMUSG00000060121	Sip1	Q9CQQ4 "Survival of motor neuron protein-interacting protein 1 (SMN-interacting protein 1)(Component of gems 2)(Gemin-2)"	0.95	1	0	1		0	0	0	0	0	0		0	0	0	0	0	0	28%	12	1	0.95	1.33386	0	0
ENSMUSP00000105531	ENSMUSG00000058569	Tmed9	Q99KF1 "Transmembrane emp24 domain-containing protein 9 Precursor (Glycoprotein 25L2)"	0.95	1	0	1		0	0	0	0	0	0		0	0	0	0	0	0	35%	13	1	0.95	1.33426	0	0
ENSMUSP00000103530	ENSMUSG00000033983	2210409E12Rik	Q3TK39;Q3UJN9;Q5SU73;Q8K0K5;Q8VIQ2;Q9QXI1 "Putative uncharacterized protein Fragment ";"Putative uncharacterized protein ";"Coilin ";"Coilin ";"Coilin ";"Coilin p80 "	-0.95	0	1	1		0	0	0	0	0	0	7%	7	1	-0.95	0.64614	0	0		0	0	0	0	0	0
ENSMUSP00000042207	ENSMUSG00000036698	Eif2c2	Q8CJG0 "Protein argonaute-2 (Argonaute2)(mAgo2)(EC 3.1.26.n1)(Protein slicer)(Piwi/argonaute family protein meIF2C2)(Eukaryotic translation initiation factor 2C 2)(eIF-2C 2)(eIF2C 2)"	-0.95	0	1	1	21%	51	2	-0.95	0.651838	0.033382	1.33028		0	0	0	0	0	0		0	0	0	0	0	0
ENSMUSP00000023018	ENSMUSG00000022385	Gtse1	Q8R080 "G2 and S phase-expressed protein 1 (GTSE-1)(Protein B99)"	-0.95	0	1	1	13%	23	1	-0.95	0.650332	0	0		0	0	0	0	0	0		0	0	0	0	0	0
ENSMUSP00000030894	ENSMUSG00000029028	Lrrc47	Q505F5 "Leucine-rich repeat-containing protein 47 "	-0.95	0	1	1	19%	23	4	-0.95	0.646223	0.00362922	1.18155		0	0	0	0	0	0		0	0	0	0	0	0
ENSMUSP00000026428	ENSMUSG00000039824	Myl6b	Q8CI43 "Myosin light chain 6B (Smooth muscle and nonmuscle myosin light chain alkali 6B)"	-0.95	0	1	1	47%	23	1	-0.95	0.646104	0	0		0	0	0	0	0	0		0	0	0	0	0	0
ENSMUSP00000022518	ENSMUSG00000021951	N6amt2	Q9CY45 "N(6)-adenine-specific DNA methyltransferase 2 (EC 2.1.1.-)"	-0.95	0	1	1		0	0	0	0	0	0		0	0	0	0	0	0	25%	9	1	-0.95	0.744174	0	0
ENSMUSP00000120632	ENSMUSG00000029246	Ppat	Q3TKC5;Q3TUW2;Q3UGA8;Q3UGU3;Q8CIH9 "Putative uncharacterized protein Fragment ";"Putative uncharacterized protein ";"Putative uncharacterized protein ";"Putative uncharacterized protein ";"Phosphoribosyl pyrophosphate amidotransferaseMCG15865, isoform CRA_a ;"	0.95	1	0	1	16%	19	1	0.95	1.55072	0	0		0	0	0	0	0	0		0	0	0	0	0	0
ENSMUSP00000055596	ENSMUSG00000049647	Purb	O35295 "Transcriptional activator protein Pur-beta (Purine-rich element-binding protein B)(Vascular actin single-stranded DNA-binding factor 2 p44 component)"	0.95	1	0	1	31%	21	0	0	0	0	0	29%	14	1	0.95	1.51297	0	0		0	0	0	0	0	0
ENSMUSP00000075614	ENSMUSG00000036572	Rhox3b	Q3ULL6;Q80UI8;Q9CS15 "Putative uncharacterized proteinUPF3 regulator of nonsense transcripts homolog B ;";"Upf3b protein Fragment ";"Putative uncharacterized protein Fragment "	-0.95	0	1	1	26%	33	1	-0.95	0.644	0	0		0	0	0	0	0	0		0	0	0	0	0	0
ENSMUSP00000101961	ENSMUSG00000059248	Sept9	Q80UG5 "Septin-9 (SL3-3 integration site 1 protein)"	0.95	1	0	1	36%	40	7	0.95	1.49842	0.000314207	1.14321		0	0	0	0	0	0		0	0	0	0	0	0
ENSMUSP00000049156	ENSMUSG00000036223	Ska1	Q9CPV1 "Spindle and kinetochore-associated protein 1 "	-0.95	0	1	1		0	0	0	0	0	0	13%	6	1	-0.95	0.647961	0	0		0	0	0	0	0	0
ENSMUSP00000070876	ENSMUSG00000006906	Stambp	Q9CQ26 "STAM-binding protein (EC 3.1.2.15)(Associated molecule with the SH3 domain of STAM)"	-0.95	0	1	1	24%	22	1	-0.95	0.671125	0	0		0	0	0	0	0	0		0	0	0	0	0	0
ENSMUSP00000120461	ENSMUSG00000015290	Ubl4	B2M0R9;B2M0S0;B2M0S1;Q3UK94;Q684Q9;Q91V47 "TU11 isoform A ";"TU11 isoform B ";"TU11 isoform C ";"Putative uncharacterized proteinUbiquitin-like 4, isoform CRA_b ;";"Ubiquitin-like protein GDX Fragment ";"Housekeeping protein DXS254E Fragment "	0.95	1	0	1		0	0	0	0	0	0		0	0	0	0	0	0	39%	8	1	0.95	1.33089	0	0
ENSMUSP00000085208	ENSMUSG00000000552	Zfp385a	Q8VD12;Q9QY68 "Zfp385a protein ";"Hematopoietic zinc finger protein "	0.945	1	0	2	16%	15	1	0.94	1.43616	0	0	20%	11	2	0.95	1.52	0.0459621	1.46927		0	0	0	0	0	0
ENSMUSP00000022976	ENSMUSG00000022350	E430025E21Rik	Q8C2E7 "WASH complex subunit strumpellin "	0.945	1	0	2		0	0	0	0	0	0	7%	14	1	0.96	1.6358	0	0	27%	55	1	0.93	1.30435	0	0
ENSMUSP00000016553	ENSMUSG00000016409	Rhox3b	Q9D0F4 "NF-kappa-B-activating protein "	-0.94	0	1	2	16%	16	1	-0.96	0.63291	0	0	15%	7	1	-0.92	0.699458	0	0		0	0	0	0	0	0
ENSMUSP00000025476	ENSMUSG00000024583	Txnl1	Q8CDN6 "Thioredoxin-like protein 1 (32 kDa thioredoxin-related protein)"	0.94	1	0	2	20%	15	2	0.92	1.36792	0.102239	1.90567	21%	7	3	0.96	1.5677	0.0140132	1.26044		0	0	0	0	0	0
ENSMUSP00000114756	ENSMUSG00000030869	Ndufab1	007 "NADH dehydrogenase (ubiquinone) 1, alpha/beta subcomplex, 1 Gene [Source:MGI (curated);Acc:MGI:1917566]" "MGI_curated_transcript"	0.93	1	0	2	15%	6	1	0.95	1.52563	0	0	23%	5	2	0.91	1.40209	0.229371	5.04197		0	0	0	0	0	0
ENSMUSP00000033999	ENSMUSG00000031590	Frg1	P97376 "Protein FRG1 (FSHD region gene 1 protein)"	-0.93	0	1	2	20%	15	2	-0.87	0.77621	0.079841	1.50053	10%	4	1	-0.99	0.511868	0	0		0	0	0	0	0	0
ENSMUSP00000103134	ENSMUSG00000028059	Arhgef2	Q60875 "Rho guanine nucleotide exchange factor 2 (Guanine nucleotide exchange factor H1)(GEF-H1)(Lymphoid blast crisis-like 1)(LBC'S first cousin)(Oncogene LFC)(Rhobin)"	-0.925	0	1	2		0	0	0	0	0	0	11%	15	2	-0.88	0.744989	0.319795	7.80503	51%	75	10	-0.97	0.723747	2.98847e-06	1.07419
ENSMUSP00000062593	ENSMUSG00000045969	Ing1	Q9QXV3 "Inhibitor of growth protein 1 "	-0.925	0	1	2	18%	11	1	-0.96	0.633353	0	0		0	0	0	0	0	0	28%	12	1	-0.89	0.807702	0	0
ENSMUSP00000043111	ENSMUSG00000039221	Rpl22l1	Q9D7S7 "60S ribosomal protein L22-like 1 "	0.92	1	0	2		0	0	0	0	0	0	20%	3	2	0.88	1.35761	0.473091	35.4919	42%	10	1	0.96	1.3599	0	0
ENSMUSP00000075011	ENSMUSG00000031974	Abcb10	Q9JI39 "ATP-binding cassette sub-family B member 10, mitochondrial Precursor (ATP-binding cassette transporter 10)(ABC transporter 10 protein)(ABC-mitochondrial erythroid protein)(ABC-me protein)"	-0.92	0	1	2	20%	41	1	-0.97	0.601662	0	0	14%	17	1	-0.87	0.746814	0	0		0	0	0	0	0	0
ENSMUSP00000108075	ENSMUSG00000040990	Sh3kbp1	Q8R550 "SH3 domain-containing kinase-binding protein 1 (SH3-containing, expressed in tumorigenic astrocytes)(Regulator of ubiquitous kinase)(Ruk)"	-0.92	0	1	2	18%	39	1	-0.87	0.774115	0	0	7%	8	1	-0.97	0.596446	0	0		0	0	0	0	0	0
ENSMUSP00000007012	ENSMUSG00000006818	Sod2	P09671 "Superoxide dismutase [Mn], mitochondrial Precursor (EC 1.15.1.1)"	0.915	1	0	2	25%	12	1	0.87	1.29481	0	0		0	0	0	0	0	0	33%	12	1	0.96	1.35353	0	0
ENSMUSP00000040977	ENSMUSG00000037318	Traf3ip3	Q8C0G2 "TRAF3-interacting JNK-activating modulator (TRAF3-interacting protein 3)"	-0.91	0	1	2	24%	37	1	-0.83	0.807993	0	0		0	0	0	0	0	0	22%	18	1	-0.99	0.47575	0	0
ENSMUSP00000102381	ENSMUSG00000070372	Capza1	P47753 "F-actin-capping protein subunit alpha-1 (CapZ alpha-1)"	0.905	1	0	2	24%	16	2	0.86	1.27594	0.476022	17.6608	16%	8	1	0.95	1.53087	0	0		0	0	0	0	0	0
ENSMUSP00000006760	ENSMUSG00000006585	Cdt1	Q8R4E9 "DNA replication factor Cdt1 (Double parked homolog)(DUP)(Retroviral insertion site 2 protein)"	-0.9	0	1	2	18%	21	2	-0.97	0.602574	0	0	11%	12	2	-0.83	0.772187	0.201102	2.92592		0	0	0	0	0	0
ENSMUSP00000020209	ENSMUSG00000020022	Ndufa12	Q7TMF3 "NADH dehydrogenase [ubiquinone] 1 alpha subcomplex subunit 12 (NADH-ubiquinone oxidoreductase subunit B17.2)(Complex I-B17.2)(CI-B17.2)(CIB17.2)"	0.9	1	0	2	32%	10	1	0.98	2.00397	0	0	11%	3	1	0.82	1.28387	0	0		0	0	0	0	0	0
ENSMUSP00000101831	ENSMUSG00000028649	Macf1	B1ARU4;Q3V3W8 "Microtubule-actin crosslinking factor 1 ";"Putative uncharacterized protein Fragment "	0.9	1	0	2	18%	306	1	0.98	1.93697	0	0		0	0	0	0	0	0	25%	338	11	0.82	1.18159	0.0158263	1.13676
ENSMUSP00000114568	ENSMUSG00000028649	Macf1	B1ART6;B1ARV9;Q3TRV6;Q5DTZ2 "Microtubule-actin crosslinking factor 1 Fragment ";"Microtubule-actin crosslinking factor 1 Fragment ";"Putative uncharacterized protein Fragment ";"MKIAA1251 protein Fragment "	0.895	1	0	2	20%	238	2	0.95	1.52217	8.97483e-05	1.00075	13%	98	13	0.84	1.3057	0.000353905	1.1254		0	0	0	0	0	0
ENSMUSP00000081827	ENSMUSG00000071072	Ptges3	002 "prostaglandin E synthase 3 (cytosolic) Gene [Source:MGI (curated);Acc:MGI:1929282]" "MGI_curated_transcript"	0.89	1	0	2	8%	1	1	0.97	1.70092	0	0	37%	5	4	0.81	1.26925	0.0336955	1.22591		0	0	0	0	0	0
ENSMUSP00000030340	ENSMUSG00000028603	Scp2	P32020 "Non-specific lipid-transfer protein (NSL-TP)(EC 2.3.1.176)(Propanoyl-CoA C-acyltransferase)(Sterol carrier protein 2)(SCP-2)(Sterol carrier protein X)(SCP-X)(SCP-chi)(SCPX)"	0.87	1	0	2	17%	21	4	0.77	1.20004	0.0664413	1.22798	9%	7	3	0.97	1.70881	0.0119763	1.28995		0	0	0	0	0	0
ENSMUSP00000002171	ENSMUSG00000002102	Psmc3	B7ZCF1;Q3UD94;Q8BUP7 "Proteasome (Prosome, macropain) 26S subunit ATPase 3 ";"Putative uncharacterized protein Fragment ";"Putative uncharacterized protein "	0.87	1	0	2	18%	18	2	0.79	1.2152	0.239184	2.65605		0	0	0	0	0	0	38%	28	3	0.95	1.34092	0.0116671	1.14746
ENSMUSP00000055862	ENSMUSG00000044147	Arf6	P62331 "ADP-ribosylation factor 6 "	0.86	1	0	2	31%	12	2	0.75	1.18738	0.485821	8.06151	21%	5	1	0.97	1.6902	0	0		0	0	0	0	0	0
ENSMUSP00000115223	ENSMUSG00000024236	Svil	Q3TTX5;Q7TMJ2;Q7TN21;Q99KQ8 "Putative uncharacterized protein Fragment ";"Svil protein Fragment ";"Svil protein Fragment ";"Svil protein Fragment "	0.86	1	0	2	18%	90	8	0.75	1.1876	0.118166	1.25652	8%	29	3	0.97	1.65497	0.0146664	1.30403		0	0	0	0	0	0
ENSMUSP00000031740	ENSMUSG00000029726	Mepce	Q8K3A9 "7SK snRNA methylphosphate capping enzyme (MePCE)(EC 2.1.1.-)"	-0.855	0	1	2	17%	27	1	-0.73	0.848678	0	0	11%	12	1	-0.98	0.555081	0	0		0	0	0	0	0	0
ENSMUSP00000021611	ENSMUSG00000021193	Pitrm1	Q8K411 "Presequence protease, mitochondrial Precursor (EC 3.4.24.-)(Pitrilysin metalloproteinase 1)"	0.855	1	0	2	16%	46	4	0.75	1.18918	0.257081	1.48429	4%	9	1	0.96	1.60856	0	0		0	0	0	0	0	0
ENSMUSP00000109190	ENSMUSG00000075415	Fnbp1	Q80TY0 "Formin-binding protein 1 (Formin-binding protein 17)"	-0.845	0	1	2	20%	29	3	-0.71	0.857947	0.182097	1.3881	14%	16	1	-0.98	0.526228	0	0		0	0	0	0	0	0
ENSMUSP00000110906	ENSMUSG00000012535	Tnpo3	Q6P2B1 "Transportin-3 "	-0.845	0	1	2	13%	30	1	-0.71	0.856368	0	0		0	0	0	0	0	0	30%	38	1	-0.98	0.693403	0	0
ENSMUSP00000046212	ENSMUSG00000041028	Ghitm	Q91VC9 "Growth hormone-inducible transmembrane protein "	-0.835	0	1	2	9%	10	1	-0.69	0.863235	0	0	12%	7	1	-0.98	0.575321	0	0		0	0	0	0	0	0
ENSMUSP00000073134	ENSMUSG00000063354	Slc39a4	Q78IQ7 "Zinc transporter ZIP4 Precursor (Zrt- and Irt-like protein 4)(ZIP-4)(Solute carrier family 39 member 4)(Activated in W/Wv mouse stomach 2)(mAWMS2)"	-0.82	0	1	2	10%	16	1	-0.95	0.675523	0	0		0	0	0	0	0	0	12%	13	2	-0.69	0.891642	0.47	3.76596
ENSMUSP00000030993	ENSMUSG00000029111	Whsc2	Q8BG30 "Negative elongation factor A (NELF-A)(Wolf-Hirschhorn syndrome candidate 2 homolog)(mWHSC2)"	-0.82	0	1	2		0	0	0	0	0	0	8%	8	1	-0.95	0.65015	0	0	27%	17	1	-0.69	0.893615	0	0
ENSMUSP00000036571	ENSMUSG00000061411	8430427H17Rik	Q6DIB4 "Uncharacterized protein C20orf112 homolog "	0.785	1	0	2	15%	27	3	0.97	1.74177	0.00317775	1.14445	10%	13	1	0.6	1.14337	0	0		0	0	0	0	0	0
ENSMUSP00000054072	ENSMUSG00000023170	Gps2	Q921N8;Q9WV81 "G protein pathway suppressor 2MCG22494, isoform CRA_b ;";"G protein pathway suppressor 2 "	-0.775	0	1	2	18%	19	1	-0.59	0.893349	0	0	8%	4	1	-0.96	0.625157	0	0		0	0	0	0	0	0
ENSMUSP00000026027	ENSMUSG00000025049	Taf5	Q8C092 "Transcription initiation factor TFIID subunit 5 (Transcription initiation factor TFIID 100 kDa subunit)(TAF(II)100)(TAFII-100)(TAFII100)"	-0.74	0	1	2		0	0	0	0	0	0	5%	8	2	-0.53	0.8937	0.214769	1.65018	22%	28	1	-0.95	0.75094	0	0
ENSMUSP00000120525	ENSMUSG00000002325	Irf9	Q3UKQ7;Q924T6 "Putative uncharacterized proteinInterferon dependent positive acting transcription factor 3 gamma, isoform CRA_c ;";"ISGF3G "	0.735	1	0	2	20%	24	3	0.51	1.1	0.693052	2.45746	11%	7	1	0.96	1.59096	0	0		0	0	0	0	0	0
ENSMUSP00000101533	ENSMUSG00000059119	Nap1l4	B7ZNL2;Q8C1W9 "Nap1l4 proteinNucleosome assembly protein 1-like 4, isoform CRA_b ;";"Putative uncharacterized protein "	0.725	1	0	2	21%	22	1	0.97	1.76502	0	0	10%	5	1	0.48	1.1063	0	0		0	0	0	0	0	0
ENSMUSP00000109815	ENSMUSG00000053119	Vps24	Q9CQ10 "Charged multivesicular body protein 3 (Chromatin-modifying protein 3)(Vacuolar protein sorting-associated protein 24)"	-0.705	0	1	2	25%	13	2	-0.46	0.919293	0.649973	5.72381		0	0	0	0	0	0	38%	12	1	-0.95	0.742531	0	0
ENSMUSP00000088057	ENSMUSG00000068749	Psma5	Q9Z2U1 "Proteasome subunit alpha type-5 (EC 3.4.25.1)(Proteasome zeta chain)(Macropain zeta chain)(Multicatalytic endopeptidase complex zeta chain)"	0.66	1	0	2	29%	16	2	0.37	1.06681	0.672129	4.27162		0	0	0	0	0	0	31%	10	2	0.95	1.33	0.0228688	1.13908
ENSMUSP00000017488	ENSMUSG00000017344	Vtn	P29788 "Vitronectin Precursor (Serum-spreading factor)(S-protein)"	-0.625	0	1	2	14%	15	3	-0.27	0.957984	0.621475	1.37625		0	0	0	0	0	0	21%	23	1	-0.98	0.663438	0	0
ENSMUSP00000020365	ENSMUSG00000020156	Mum1	Q6DID5 "Mutated melanoma-associated antigen 1 (MUM-1)"	0.595	1	0	2		0	0	0	0	0	0	5%	6	1	0.21	1.04319	0	0	21%	29	1	0.98	1.45649	0	0
ENSMUSP00000106140	ENSMUSG00000015671	Psma2	P49722 "Proteasome subunit alpha type-2 (EC 3.4.25.1)(Proteasome component C3)(Macropain subunit C3)(Multicatalytic endopeptidase complex subunit C3)"	0.58	1	0	2	18%	5	1	0.21	1.03429	0	0		0	0	0	0	0	0	30%	11	1	0.95	1.32755	0	0
ENSMUSP00000043724	ENSMUSG00000040723	Rcsd1	Q3UZA1 "CapZ-interacting protein (Protein kinase substrate CapZIP)"	-0.545	0	1	2	6%	8	1	-0.99	0.415949	0	0	18%	9	1	-0.1	0.979573	0	0		0	0	0	0	0	0
ENSMUSP00000071756	ENSMUSG00000071379	Hpcal1	P62748 "Hippocalcin-like protein 1 (Visinin-like protein 3)(VILIP-3)(Neural visinin-like protein 3)(NVL-3)(NVP-3)"	-0.505	0	1	2		0	0	0	0	0	0	5%	1	1	-0.03	0.99216	0	0	31%	10	1	-0.98	0.663936	0	0
ENSMUSP00000048350	ENSMUSG00000034993	Vat1	Q62465 "Synaptic vesicle membrane protein VAT-1 homolog (EC 1.-.-.-)"	0.495	1	0	2	15%	16	2	0.03	1.00535	0.97756	6.83527		0	0	0	0	0	0	15%	13	2	0.96	1.35075	0.0277734	1.18148
ENSMUSP00000038150	ENSMUSG00000042644	Itpr3	P70227 "Inositol 1,4,5-trisphosphate receptor type 3 (Type 3 inositol 1,4,5-trisphosphate receptor)(Type 3 InsP3 receptor)(IP3 receptor isoform 3)(InsP3R3)(IP3R 3)"	-0.485	0	1	2	13%	95	2	-0.01	0.997671	0.986944	4.23995	4%	26	1	-0.96	0.61373	0	0		0	0	0	0	0	0
ENSMUSP00000023343	ENSMUSG00000022663	Atg3	Q9CPX6 "Autophagy-related protein 3 (APG3-like)"	0.485	1	0	2	13%	11	1	0.02	1.00325	0	0	6%	2	1	0.95	1.52503	0	0		0	0	0	0	0	0
ENSMUSP00000023486	ENSMUSG00000022797	Tfrc	Q62351 "Transferrin receptor protein 1 (TfR1)(TfR)(TR)(Trfr)(CD71 antigen)"	0.455	1	0	2	18%	30	3	-0.08	0.987755	0.933218	1.75083		0	0	0	0	0	0	20%	34	3	0.99	1.59523	0.000147559	1.02471
ENSMUSP00000118221	ENSMUSG00000003161	Sri	NP_001074443.1 "sorcin isoform 1 "	0.45	1	0	2	22%	7	1	0.97	1.69972	0	0	38%	11	3	-0.07	0.9854	0.653188	1.12866		0	0	0	0	0	0
ENSMUSP00000109326	ENSMUSG00000032366	Tpm1	A2RRI1 "Tpm1 protein "	0.445	1	0	2	38%	23	3	0.98	2.0073	0.0437729	1.91324		0	0	0	0	0	0	63%	29	2	-0.09	0.989652	0.943648	4.43354
ENSMUSP00000102880	ENSMUSG00000075528	1700113I22Rik	A2A4P3;A2A4P4 "Alanyl-tRNA synthetase domain containing 1 ";"Alanyl-tRNA synthetase domain containing 1 "	0.36	1	0	2		0	0	0	0	0	0	9%	12	1	-0.25	0.952466	0	0	15%	18	1	0.97	1.41271	0	0
ENSMUSP00000105796	ENSMUSG00000036199	Ndufa13	Q9ERS2 "NADH dehydrogenase [ubiquinone] 1 alpha subcomplex subunit 13 (NADH-ubiquinone oxidoreductase B16.6 subunit)(Complex I-B16.6)(CI-B16.6)(Gene associated with retinoic and interferon-induced mortality 19 protein)(Gene associated with retinoic and IFN- /.../d mortality 19 protein)(GRIM-19)(Cell death regulatory protein GRIM-19)"	0.35	1	0	2		0	0	0	0	0	0	26%	6	3	0.98	1.75103	0.00967549	1.26979	28%	7	2	-0.28	0.968085	0.497656	1.50546
ENSMUSP00000008893	ENSMUSG00000024835	Coro1b	Q9WUM3 "Coronin-1B (Coronin-2)"	-0.305	0	1	2	17%	20	3	0.35	1.06115	0.619408	1.55082		0	0	0	0	0	0	18%	21	2	-0.96	0.730451	0.0070503	1.04519
ENSMUSP00000041968	ENSMUSG00000039067	Psmd7	P26516 "26S proteasome non-ATPase regulatory subunit 7 (26S proteasome regulatory subunit rpn8)(26S proteasome regulatory subunit S12)(Proteasome subunit p40)(Mov34 protein)"	0.305	1	0	2	16%	12	1	-0.38	0.936602	0	0		0	0	0	0	0	0	34%	17	3	0.99	1.51307	0.0480164	1.49965
ENSMUSP00000006181	ENSMUSG00000006024	Napa	Q9DB05 "Alpha-soluble NSF attachment protein (SNAP-alpha)(N-ethylmaleimide-sensitive factor attachment protein alpha)"	0.305	1	0	2	9%	5	1	0.95	1.51206	0	0	6%	2	1	-0.34	0.936313	0	0		0	0	0	0	0	0
ENSMUSP00000074600	ENSMUSG00000059734	Ndufs8	Q8K3J1 "NADH dehydrogenase [ubiquinone] iron-sulfur protein 8, mitochondrial Precursor (EC 1.6.5.3)(EC 1.6.99.3)(NADH-ubiquinone oxidoreductase 23 kDa subunit)(Complex I-23kD)(CI-23kD)"	0.28	1	0	2	14%	9	1	0.95	1.47425	0	0		0	0	0	0	0	0	33%	14	2	-0.39	0.951576	0.294757	1.37003
ENSMUSP00000067135	ENSMUSG00000055302	Mrfap1	Q9CQL7 "MORF4 family-associated protein 1 (Protein associated with MRG of 14 kDa)"	0.26	1	0	2		0	0	0	0	0	0	23%	5	1	-0.43	0.916856	0	0	42%	15	2	0.95	1.33814	0.0256293	1.16076
ENSMUSP00000113213	ENSMUSG00000057666	Gm5138	P16858 "Glyceraldehyde-3-phosphate dehydrogenase (GAPDH)(EC 1.2.1.12)"	-0.235	0	1	2		0	0	0	0	0	0	66%	47	13	0.52	1.11608	0.819168	2.78441	87%	96	16	-0.99	0.634427	2.43488e-08	1.09619
ENSMUSP00000049284	ENSMUSG00000034263	2010321M09Rik	Q8R3P6 "UPF0464 protein C15orf44 homolog "	-0.195	0	1	2	11%	14	1	-0.95	0.647054	0	0	6%	5	2	0.56	1.13056	0.177475	1.56251		0	0	0	0	0	0
ENSMUSP00000054499	ENSMUSG00000026193	Fn1	P11276 "Fibronectin Precursor (FN) [Contains Anastellin]"	0.155	1	0	2		0	0	0	0	0	0	4%	15	1	-0.67	0.852268	0	0	17%	79	1	0.98	1.43582	0	0
ENSMUSP00000064332	ENSMUSG00000053799	Exoc6	Q8R313 "Exocyst complex component 6 (Exocyst complex component Sec15A)(SEC15-like protein 1)"	0.1	1	0	2		0	0	0	0	0	0	12%	17	2	-0.77	0.80899	0.624081	55.6003	28%	34	2	0.97	1.3885	0.027115	1.19451
ENSMUSP00000099480	ENSMUSG00000028936	Rpl22	P67984 "60S ribosomal protein L22 (Heparin-binding protein HBp15)"	-0.09	0	1	2	20%	7	0	0	0	0	0	23%	4	2	0.77	1.24045	0.293161	3.88886	77%	15	4	-0.95	0.751516	0.000514747	1.05783
ENSMUSP00000030795	ENSMUSG00000028953	Abcf2	Q99LE6 "ATP-binding cassette sub-family F member 2 "	-0.005	1	0	2	13%	24	0	0	0	0	0	13%	12	1	0.98	1.76074	0	0	21%	26	3	-0.99	0.657467	0.726692	89.2015

## Sheet: Tel-PDGFRb
Accession	Gene	Gene Symbol	Name	Change	Up	Down	Replicates	Run 1 Coverage	Run 1 Unique peptides	Run 1 Peptides used	Run 1 Change	Run 1 Ratio	Run 1 P-val	Run 1 EF	Run 2 Coverage	Run 2 Unique peptides	Run 2 Peptides used	Run 2 Change	Run 2 Ratio	Run 2 P-val	Run 2 EF	Run 3 Coverage	Run 3 Unique peptides	Run 3 Peptides used	Run 3 Change	Run 3 Ratio	Run 3 P-val	Run 3 EF
ENSMUSP00000006961	ENSMUSG00000019761	Krt10	P02535 "Keratin, type I cytoskeletal 10 (Cytokeratin-10)(CK-10)(Keratin-10)(K10)(56 kDa cytokeratin)(Keratin, type I cytoskeletal 59 kDa)"	0.99	2	0	2		0	0	0	0	0	0	30%	17	3	0.99	4.30331	0.00413323	1.49927	40%	31	2	0.99	1.7005	0.0235932	1.28418
ENSMUSP00000084436	ENSMUSG00000061232	H2-K1	Q31189;Q31190;Q31193;Q921P3;Q95555 "MHC class I H2-K-alpha-2 gene (haplotype bm9), partial exon 3. Fragment ";"MHC class I H2-K gene (haplotype bml), aa 92-182, clone E107.1.1. Fragment ";"MHC class I H-2K gene (q haplotype), clone pH13 (exons 4-8) mRNA. Fragment ";"H2-K1 protein ";"(strain bm6) alpha-2 domain of K-bm6 (exon 3). Fragment "	0.98	2	0	2	23%	13	1	0.97	1.71105	0	0		0	0	0	0	0	0	38%	23	2	0.99	1.70506	0.0213135	1.25492
ENSMUSP00000109990	ENSMUSG00000024308	Tapbp	Q9R233 "Tapasin Precursor (TPSN)(TPN)(TAP-binding protein)(TAP-associated protein)"	0.976667	2	0	3	26%	24	7	0.98	2.00495	0.00319455	1.43216	15%	9	3	0.96	1.61717	0.221535	3.25203	28%	16	3	0.99	2.22502	0.0298785	1.83783
ENSMUSP00000026381	ENSMUSG00000025330	Padi4	Q9Z183 "Protein-arginine deiminase type-4 (EC 3.5.3.15)(Protein-arginine deiminase type IV)(Peptidylarginine deiminase IV)"	-0.975	0	2	2	19%	20	5	-0.96	0.624089	0.0134172	1.33034	14%	14	4	-0.99	0.494013	0.00467666	1.34199		0	0	0	0	0	0
ENSMUSP00000101533	ENSMUSG00000059119	Nap1l4	B7ZNL2;Q8C1W9 "Nap1l4 proteinNucleosome assembly protein 1-like 4, isoform CRA_b ;";"Putative uncharacterized protein "	0.97	2	0	2	21%	22	1	0.95	1.54391	0	0	10%	5	1	0.99	2.25292	0	0		0	0	0	0	0	0
ENSMUSP00000028467	ENSMUSG00000027073	Prg2	Q61878 "Bone marrow proteoglycan Precursor (BMPG)(Proteoglycan 2) [Contains Eosinophil granule major basic protein(EMBP)(MBP)]"	-0.965	0	2	2	15%	6	1	-0.97	0.558169	0	0	12%	3	1	-0.96	0.613702	0	0		0	0	0	0	0	0
ENSMUSP00000071130	ENSMUSG00000060063	Alox5ap	P30355 "Arachidonate 5-lipoxygenase-activating protein (FLAP)(MK-886-binding protein)"	-0.965	0	2	2		0	0	0	0	0	0	7%	2	1	-0.95	0.650597	0	0	21%	6	1	-0.98	0.687622	0	0
ENSMUSP00000120966	ENSMUSG00000014633	2310061C15Rik	NP_081120.2 "hypothetical protein LOC66531 "	0.96	2	0	2	43%	7	1	0.96	1.57056	0	0	35%	4	1	0.96	1.58415	0	0		0	0	0	0	0	0
ENSMUSP00000123088	ENSMUSG00000027201	Myef2	NP_001155889.1 "myelin expression factor 2 isoform 1 "	0.956667	3	0	3	33%	34	8	0.95	1.51417	0.000152758	1.14231	34%	41	10	0.95	1.52727	1.36436e-05	1.11935	53%	50	9	0.97	1.39968	8.45653e-05	1.1122
ENSMUSP00000000642	ENSMUSG00000000628	Hk2	O08528 "Hexokinase-2 (EC 2.7.1.1)(Hexokinase type II)(HK II)"	0.953333	2	0	3	32%	58	12	0.93	1.39975	0.0635331	1.43211	47%	58	24	0.97	1.69794	2.5078e-14	1.06798	46%	67	9	0.96	1.35786	4.56695e-07	1.04924
ENSMUSP00000022293	ENSMUSG00000021771	Vdac2	Q60930 "Voltage-dependent anion-selective channel protein 2 (VDAC-2)(mVDAC2)(Voltage-dependent anion-selective channel protein 6)(VDAC-6)(mVDAC6)(Outer mitochondrial membrane protein porin 2)"	0.933333	2	0	3	25%	15	3	0.85	1.26003	0.33453	2.20081	34%	16	8	0.96	1.57583	8.96679e-05	1.14351	44%	20	6	0.99	1.54924	0.00289593	1.23081
ENSMUSP00000033995	ENSMUSG00000031586	Rbpms	Q9CPU5 "Putative uncharacterized protein "	0.926667	2	0	3	48%	21	4	0.83	1.24188	0.107984	1.35491	23%	7	1	0.96	1.62158	0	0	41%	17	3	0.99	1.58721	0.000649291	1.05198
ENSMUSP00000105474	ENSMUSG00000021266	Wars	P32921 "Tryptophanyl-tRNA synthetase, cytoplasmic (EC 6.1.1.2)(Tryptophan--tRNA ligase)(TrpRS) [Contains T1-TrpRS;T2-TrpRS]"	0.843333	2	0	3	29%	28	8	0.96	1.59724	0.00255659	1.27383	31%	21	5	0.59	1.13968	0.0347909	1.12246	43%	28	3	0.98	1.45826	0.000969821	1.05189
ENSMUSP00000106343	ENSMUSG00000008892	Vdac3	Q3UFA8;Q5EBQ0 "Putative uncharacterized protein Fragment ";"Putative uncharacterized proteinVoltage-dependent anion channel 3 ;"	0.813333	2	0	3	31%	24	1	0.51	1.10018	0	0	30%	17	5	0.96	1.62872	0.000323566	1.12467	43%	21	4	0.97	1.40097	0.0496908	1.3997
ENSMUSP00000084846	ENSMUSG00000030695	Aldoa	P05064 "Fructose-bisphosphate aldolase A (EC 4.1.2.13)(Muscle-type aldolase)(Aldolase 1)"	0.276667	1	1	3	61%	65	19	0.85	1.2689	0.158664	1.40528	73%	71	15	-0.97	0.598523	4.7755e-09	1.09099	83%	81	15	0.95	1.33945	0.00768566	1.22336
ENSMUSP00000034756	ENSMUSG00000032231	Anxa2	P07356 "Annexin A2 (Annexin-2)(Annexin II)(Lipocortin II)(Calpactin-1 heavy chain)(Calpactin I heavy chain)(Chromobindin-8)(p36)(Protein I)(Placental anticoagulant protein IV)(PAP-IV)"	-0.0533333	1	1	3	65%	52	19	-0.96	0.640196	0.000923772	1.26717	61%	39	20	-0.18	0.964101	0.344434	1.08212	55%	28	10	0.98	1.42897	2.27525e-05	1.10658
ENSMUSP00000023712	ENSMUSG00000064201	Krt2	Q3TTY5 "Keratin, type II cytoskeletal 2 epidermal (Cytokeratin-2e)(CK-2e)(Keratin-2e)(K2e)(Keratin-2 epidermis)(Epithelial keratin-2e)(Type-II keratin Kb2)"	0.01	1	1	2	29%	36	2	-0.97	0.604047	0.0355908	1.43112	30%	22	1	0.99	2.48286	0	0		0	0	0	0	0	0
ENSMUSP00000055473	ENSMUSG00000018042	Cyb5r3	Q9CY59 "Putative uncharacterized protein "	0.99	1	0	1		0	0	0	0	0	0		0	0	0	0	0	0	48%	19	1	0.99	1.52836	0	0
ENSMUSP00000099534	ENSMUSG00000060802	B2m	P01887 "Beta-2-microglobulin Precursor "	0.99	1	0	1	24%	5	1	0.99	2.68796	0	0		0	0	0	0	0	0		0	0	0	0	0	0
ENSMUSP00000015581	ENSMUSG00000015437	Gzmb	P04187 "Granzyme B(G,H) Precursor (EC 3.4.21.79)(Cytotoxic cell protease 1)(CCP1)(CTLA-1)(Fragmentin-2)"	0.99	1	0	1		0	0	0	0	0	0	22%	7	3	0.99	5.6538	0.024364	3.27165		0	0	0	0	0	0
ENSMUSP00000035061	ENSMUSG00000032484	Ngp	O08692;Q61903 "Myeloid bactenecin (F1)Putative uncharacterized proteinNeutrophilic granule protein ;;";"Myeloid secondary granule protein "	0.99	1	0	1	31%	11	1	0.99	2.72497	0	0		0	0	0	0	0	0		0	0	0	0	0	0
ENSMUSP00000076235	ENSMUSG00000021871	Pnp1	201 "purine-nucleoside phosphorylase 1 Gene [Source:MGI (curated);Acc:MGI:97365]" "MGI_automatic_transcript"	0.99	1	0	1		0	0	0	0	0	0		0	0	0	0	0	0	26%	10	1	0.99	1.53514	0	0
ENSMUSP00000043103	ENSMUSG00000056211	R3hdm1	Q80U91;Q80ZH9;Q8BQ07 "MKIAA0029 protein Fragment ";"R3hdm1 protein ";"Putative uncharacterized protein Fragment "	-0.99	0	1	1		0	0	0	0	0	0	5%	12	1	-0.99	0.439135	0	0		0	0	0	0	0	0
ENSMUSP00000025186	ENSMUSG00000024327	Slc39a7	Q31125 "Zinc transporter SLC39A7 (Solute carrier family 39 member 7)(Histidine-rich membrane protein Ke4)"	0.99	1	0	1		0	0	0	0	0	0		0	0	0	0	0	0	20%	11	1	0.99	1.53574	0	0
ENSMUSP00000066743	ENSMUSG00000026104	Stat1	P42225 "Signal transducer and activator of transcription 1 "	0.99	1	0	1		0	0	0	0	0	0		0	0	0	0	0	0	15%	14	1	0.99	1.64656	0	0
ENSMUSP00000108927	ENSMUSG00000033475	Tomm6	Q9CQN3 "Mitochondrial import receptor subunit TOM6 homolog (Translocase of outer membrane 6 kDa subunit homolog)(Overexpressed breast tumor protein homolog)"	0.99	1	0	1		0	0	0	0	0	0		0	0	0	0	0	0	49%	8	1	0.99	1.56345	0	0
ENSMUSP00000023790	ENSMUSG00000046834	Krt1	P04104 "Keratin, type II cytoskeletal 1 (Cytokeratin-1)(CK-1)(Keratin-1)(K1)(67 kDa cytokeratin)(Type-II keratin Kb1)"	0.99	1	0	1	23%	33	0	0	0	0	0	27%	14	1	0.99	4.60694	0	0		0	0	0	0	0	0
ENSMUSP00000103034	ENSMUSG00000054146	Krt15	B1AQ77 "Keratin 15Keratin 15, isoform CRA_a ;"	0.99	1	0	1	26%	29	0	0	0	0	0	17%	13	1	0.99	4.16109	0	0		0	0	0	0	0	0
ENSMUSP00000099532	ENSMUSG00000037278	Tmem97	Q8VD00 "Transmembrane protein 97 "	0.99	1	0	1		0	0	0	0	0	0		0	0	0	0	0	0	13%	8	1	0.99	1.71817	0	0
ENSMUSP00000092538	ENSMUSG00000028514	Usp24	B1AY13 "Ubiquitin carboxyl-terminal hydrolase 24 (EC 3.1.2.15)(Ubiquitin thioesterase 24)(Ubiquitin-specific-processing protease 24)(Deubiquitinating enzyme 24)"	0.99	1	0	1	13%	90	0	0	0	0	0		0	0	0	0	0	0	18%	91	1	0.99	2.64327	0	0
ENSMUSP00000091374	ENSMUSG00000066687	Zbtb16	A3KMN0;Q3UQ17;Q3V3H4 "Zbtb16 protein Fragment ";"Putative uncharacterized proteinMCG3834Zinc finger and BTB domain containing 16 ;;";"Putative uncharacterized protein "	-0.98	0	1	1	14%	18	1	-0.98	0.526057	0	0		0	0	0	0	0	0		0	0	0	0	0	0
ENSMUSP00000058077	ENSMUSG00000050786	Ccdc126	Q8BIS8 "Coiled-coil domain-containing protein 126 Precursor "	0.98	1	0	1	19%	6	1	0.98	1.83977	0	0		0	0	0	0	0	0		0	0	0	0	0	0
ENSMUSP00000108303	ENSMUSG00000025264	Tsr2	Q8C8T8 "Pre-rRNA-processing protein TSR2 homolog "	0.98	1	0	1		0	0	0	0	0	0		0	0	0	0	0	0	13%	3	1	0.98	1.41387	0	0
ENSMUSP00000074387	ENSMUSG00000045302	Preb	Q9WUQ2 "Prolactin regulatory element-binding protein (Mammalian guanine nucleotide exchange factor mSec12)"	0.98	1	0	1	18%	19	1	0.98	1.87446	0	0		0	0	0	0	0	0		0	0	0	0	0	0
ENSMUSP00000046340	ENSMUSG00000034708	Grn	P28798 "Granulins Precursor (Proepithelin)(PEPI)(PC cell-derived growth factor)(PCDGF) [Contains Acrogranin;Granulin-1;Granulin-2;Granulin-3;Granulin-4;Granulin-5;Granulin-6;Granulin-7]"	0.97	1	0	1	9%	14	1	0.97	1.75589	0	0		0	0	0	0	0	0		0	0	0	0	0	0
ENSMUSP00000119875	ENSMUSG00000079109	Pms2	A4QPD7;B9EJ22;Q3UJP0 "Pms2 protein ";"Postmeiotic segregation increased 2 (S. cerevisiae)Postmeiotic segregation increased 2 (S. cerevisiae), isoform CRA_d ;";"Putative uncharacterized protein "	-0.97	0	1	1	11%	24	1	-0.97	0.577801	0	0		0	0	0	0	0	0		0	0	0	0	0	0
ENSMUSP00000022904	ENSMUSG00000022295	Atp6v1c1	Q9Z1G3 "V-type proton ATPase subunit C 1 (V-ATPase subunit C 1)(Vacuolar proton pump subunit C 1)"	-0.97	0	1	1	29%	27	1	-0.97	0.594967	0	0		0	0	0	0	0	0		0	0	0	0	0	0
ENSMUSP00000028848	ENSMUSG00000027371	Fahd2a	Q3TC72 "Fumarylacetoacetate hydrolase domain-containing protein 2A (EC 3.-.-.-)"	0.97	1	0	1	16%	11	1	0.97	1.69577	0	0		0	0	0	0	0	0		0	0	0	0	0	0
ENSMUSP00000022098	ENSMUSG00000021607	Mrpl36	Q99N90 "39S ribosomal protein L36, mitochondrial Precursor (L36mt)(MRP-L36)"	-0.97	0	1	1	38%	11	1	-0.97	0.580875	0	0		0	0	0	0	0	0		0	0	0	0	0	0
ENSMUSP00000006669	ENSMUSG00000006494	Pdk1	Q8BFP9 "[Pyruvate dehydrogenase [lipoamide]] kinase isozyme 1, mitochondrial Precursor (EC 2.7.11.2)(Pyruvate dehydrogenase kinase isoform 1)"	-0.97	0	1	1	25%	26	1	-0.97	0.570972	0	0		0	0	0	0	0	0		0	0	0	0	0	0
ENSMUSP00000096346	ENSMUSG00000056260	4933421E11Rik	Q8CDD9 "Uncharacterized protein C1orf103 homolog "	-0.97	0	1	1	12%	20	1	-0.97	0.609323	0	0		0	0	0	0	0	0		0	0	0	0	0	0
ENSMUSP00000032182	ENSMUSG00000030094	Xpc	P51612 "DNA repair protein complementing XP-C cells homolog (Xeroderma pigmentosum group C-complementing protein homolog)(p125)"	-0.965	0	1	2	14%	31	3	-0.95	0.670646	0.0637363	1.57792		0	0	0	0	0	0	27%	48	1	-0.98	0.695722	0	0
ENSMUSP00000023085	ENSMUSG00000022450	Ndufa6	Q9CQZ5 "NADH dehydrogenase [ubiquinone] 1 alpha subcomplex subunit 6 (NADH-ubiquinone oxidoreductase B14 subunit)(Complex I-B14)(CI-B14)"	0.965	1	0	2	29%	10	2	0.95	1.49069	0.010367	1.08612	24%	4	2	0.98	1.90965	0.0537415	2.00479		0	0	0	0	0	0
ENSMUSP00000117672	ENSMUSG00000027447	Cst3	A2APX3 "Cystatin C Fragment "	0.96	1	0	1		0	0	0	0	0	0		0	0	0	0	0	0	55%	7	1	0.96	1.36827	0	0
ENSMUSP00000024778	ENSMUSG00000023984	Med20	Q9R0X0 "Mediator of RNA polymerase II transcription subunit 20 (Mediator complex subunit 20)(TRF-proximal protein homolog)"	0.96	1	0	1	13%	7	1	0.96	1.5584	0	0		0	0	0	0	0	0		0	0	0	0	0	0
ENSMUSP00000094084	ENSMUSG00000071715	Ncf4	P97369 "Neutrophil cytosol factor 4 (NCF-4)(Neutrophil NADPH oxidase factor 4)(p40-phox)(p40phox)"	-0.96	0	1	1		0	0	0	0	0	0	18%	6	3	-0.96	0.626321	0.00120531	1.07247		0	0	0	0	0	0
ENSMUSP00000032571	ENSMUSG00000030411	Nova2	NP_001025048.1 "neuro-oncological ventral antigen 2 "	-0.96	0	1	1	14%	18	1	-0.96	0.63871	0	0		0	0	0	0	0	0		0	0	0	0	0	0
ENSMUSP00000110518	ENSMUSG00000061186	Sfmbt2	Q5DTW2 "Scm-like with four MBT domains protein 2 "	-0.96	0	1	1	16%	34	1	-0.96	0.624747	0	0		0	0	0	0	0	0		0	0	0	0	0	0
ENSMUSP00000059033	ENSMUSG00000039959	Hip1	Q8VD75 "Huntingtin-interacting protein 1 (HIP-1)(Huntingtin-interacting protein I)(HIP-I)"	0.96	1	0	1	14%	40	1	0.96	1.61822	0	0		0	0	0	0	0	0		0	0	0	0	0	0
ENSMUSP00000026846	ENSMUSG00000025747	Tyms	P07607 "Thymidylate synthase (TSase)(TS)(EC 2.1.1.45)"	0.96	1	0	1	17%	12	1	0.96	1.62926	0	0		0	0	0	0	0	0		0	0	0	0	0	0
ENSMUSP00000021676	ENSMUSG00000021252	0610007P14Rik	Q9ERY9 "Probable ergosterol biosynthetic protein 28 "	-0.96	0	1	1	27%	10	1	-0.96	0.632252	0	0	18%	6	0	0	0	0	0		0	0	0	0	0	0
ENSMUSP00000048489	ENSMUSG00000039637	Coro7	Q9D2V7 "Coronin-7 (Crn7)(70 kDa WD repeat tumor rejection antigen homolog)"	0.96	1	0	1	15%	27	0	0	0	0	0		0	0	0	0	0	0	20%	38	1	0.96	1.37152	0	0
ENSMUSP00000087345	ENSMUSG00000021843	Ktn1	Q61595 "Kinectin "	0.96	1	0	1		0	0	0	0	0	0		0	0	0	0	0	0	26%	72	1	0.96	1.35136	0	0
ENSMUSP00000122623	ENSMUSG00000004996	Mri1	NP_080699.3 "methylthioribose-1-phosphate isomerase "	0.96	1	0	1	15%	11	1	0.96	1.6307	0	0		0	0	0	0	0	0		0	0	0	0	0	0
ENSMUSP00000093462	ENSMUSG00000030042	Pole4	Q9CQ36 "DNA polymerase epsilon subunit 4 (EC 2.7.7.7)(DNA polymerase epsilon subunit p12)(DNA polymerase II subunit 4)"	0.96	1	0	1	36%	6	1	0.96	1.60473	0	0		0	0	0	0	0	0		0	0	0	0	0	0
ENSMUSP00000033433	ENSMUSG00000031107	Rbmx2	Q8R0F5 "RNA-binding motif protein, X-linked 2 "	-0.96	0	1	1	20%	13	1	-0.96	0.631205	0	0		0	0	0	0	0	0		0	0	0	0	0	0
ENSMUSP00000110795	ENSMUSG00000048047	Zbtb33	Q8BN78 "Transcriptional regulator Kaiso (Zinc finger and BTB domain-containing protein 33)"	-0.96	0	1	1	10%	15	1	-0.96	0.63795	0	0		0	0	0	0	0	0		0	0	0	0	0	0
ENSMUSP00000110538	ENSMUSG00000046711	Hmga1	P17095 "High mobility group protein HMG-I/HMG-Y (HMG-I(Y))(High mobility group AT-hook protein 1)(High mobility group protein A1)"	0.955	1	0	2	29%	5	1	0.98	1.82289	0	0	47%	12	1	0.93	1.43612	0	0		0	0	0	0	0	0
ENSMUSP00000000769	ENSMUSG00000000753	Serpinf1	P97298 "Pigment epithelium-derived factor Precursor (PEDF)(Serpin F1)(Stromal cell-derived factor 3)(SDF-3)(Caspin)"	-0.955	0	1	2	17%	17	1	-0.93	0.711347	0	0		0	0	0	0	0	0	28%	23	1	-0.98	0.674203	0	0
ENSMUSP00000060398	ENSMUSG00000046139	Patl1	Q3TC46 "Protein PAT1 homolog 1 (PAT1-like protein 1)"	-0.95	0	1	1	16%	29	1	-0.95	0.669719	0	0		0	0	0	0	0	0		0	0	0	0	0	0
ENSMUSP00000100653	ENSMUSG00000078238	RP23-383D12.6	RP23-383D12.6 RP23-383D12.6-201 "null" "Clone_based_vega_transcript"	-0.95	0	1	1	29%	6	1	-0.95	0.668388	0	0		0	0	0	0	0	0		0	0	0	0	0	0
ENSMUSP00000095099	ENSMUSG00000026581	Sell	Q3TCF3 "Putative uncharacterized protein "	0.95	1	0	1	9%	8	1	0.95	1.47725	0	0		0	0	0	0	0	0		0	0	0	0	0	0
ENSMUSP00000070751	ENSMUSG00000023175	Bsg	P18572 "Basigin Precursor (Basic immunoglobulin superfamily)(Membrane glycoprotein gp42)(HT7 antigen)(CD147 antigen)"	0.95	1	0	1	16%	12	3	0.95	1.51751	0.0352652	1.41375		0	0	0	0	0	0		0	0	0	0	0	0
ENSMUSP00000101138	ENSMUSG00000019804	Snx3	003 "sorting nexin 3 Gene [Source:MGI (curated);Acc:MGI:1860188]" "MGI_curated_transcript"	0.95	1	0	1	39%	10	1	0.95	1.48761	0	0		0	0	0	0	0	0		0	0	0	0	0	0
ENSMUSP00000048667	ENSMUSG00000039109	F13a1	Q8BH61 "Coagulation factor XIII A chain Precursor (Coagulation factor XIIIa)(EC 2.3.2.13)(Protein-glutamine gamma-glutamyltransferase A chain)(Transglutaminase A chain)"	0.95	1	0	1	15%	22	2	0.95	1.54023	0	0		0	0	0	0	0	0		0	0	0	0	0	0
ENSMUSP00000105613	ENSMUSG00000037110	Ralgapa2	B2RX86 "A230067G21Rik protein "	-0.95	0	1	1	12%	63	1	-0.95	0.672859	0	0		0	0	0	0	0	0		0	0	0	0	0	0
ENSMUSP00000104295	ENSMUSG00000018765	Fxr2	Q3TA75 "Putative uncharacterized protein Fragment "	-0.95	0	1	1	17%	24	1	-0.95	0.662019	0	0		0	0	0	0	0	0		0	0	0	0	0	0
ENSMUSP00000123590	ENSMUSG00000031826	Galnt2	Q3T9L4;Q3TZB8;Q3U5E0 "Ubiquitin carboxyl-terminal hydrolase (EC 3.1.2.15)";"Ubiquitin carboxyl-terminal hydrolase (EC 3.1.2.15)";"Ubiquitin carboxyl-terminal hydrolase (EC 3.1.2.15)"	-0.95	0	1	1	16%	26	1	-0.95	0.658369	0	0		0	0	0	0	0	0		0	0	0	0	0	0
ENSMUSP00000113997	ENSMUSG00000021288	Klc1	Q7TNF4 "Kinesin light chain 1 "	0.95	1	0	1		0	0	0	0	0	0		0	0	0	0	0	0	26%	30	1	0.95	1.34	0	0
ENSMUSP00000033427	ENSMUSG00000031101	Sash3	Q8K352 "SAM and SH3 domain-containing protein 3 (SH3 protein expressed in lymphocytes)"	-0.95	0	1	1		0	0	0	0	0	0	6%	4	1	-0.95	0.652761	0	0		0	0	0	0	0	0
ENSMUSP00000026661	ENSMUSG00000025574	Tk1	P04184 "Thymidine kinase, cytosolic (EC 2.7.1.21)"	0.95	1	0	1	19%	9	1	0.95	1.55493	0	0		0	0	0	0	0	0		0	0	0	0	0	0
ENSMUSP00000028650	ENSMUSG00000027222	Pex16	Q91XC9 "Peroxisomal membrane protein PEX16 (Peroxin-16)(Peroxisomal biogenesis factor 16)"	-0.945	0	1	2	20%	13	1	-0.94	0.690498	0	0	10%	7	1	-0.95	0.654915	0	0		0	0	0	0	0	0
ENSMUSP00000039264	ENSMUSG00000037321	Tap1	P21958 "Antigen peptide transporter 1 (APT1)(Peptide transporter TAP1)(ATP-binding cassette sub-family B member 2)(Histocompatibility antigen modifier 1)"	0.935	1	0	2	18%	37	2	0.89	1.31658	0.0533597	1.34124		0	0	0	0	0	0	25%	19	1	0.98	1.48783	0	0
ENSMUSP00000021425	ENSMUSG00000021037	Ahsa1	Q8BK64 "Activator of 90 kDa heat shock protein ATPase homolog 1 (AHA1)"	0.93	1	0	2	27%	19	4	0.89	1.3221	0.00350178	1.11114		0	0	0	0	0	0	28%	16	3	0.97	1.41054	0.00400954	1.09857
ENSMUSP00000050992	ENSMUSG00000049950	Rpp38	Q80UU2 "Ribonuclease P protein subunit p38 (RNaseP protein p38)(EC 3.1.26.5)"	0.915	1	0	2	29%	18	3	0.85	1.26508	0.55333	4.19146	12%	4	1	0.98	1.74697	0	0		0	0	0	0	0	0
ENSMUSP00000109190	ENSMUSG00000075415	Fnbp1	Q80TY0 "Formin-binding protein 1 (Formin-binding protein 17)"	-0.91	0	1	2	20%	29	3	-0.83	0.803776	0.306439	1.9944	14%	16	1	-0.99	0.475071	0	0		0	0	0	0	0	0
ENSMUSP00000121918	ENSMUSG00000028923	Necap2	011 "NECAP endocytosis associated 2 Gene [Source:MGI (curated);Acc:MGI:1913397]" "MGI_curated_transcript"	0.91	1	0	2	32%	5	1	0.87	1.29404	0	0	25%	4	1	0.95	1.54148	0	0		0	0	0	0	0	0
ENSMUSP00000111363	ENSMUSG00000038965	Ube2l3	P68037 "Ubiquitin-conjugating enzyme E2 L3 (EC 6.3.2.19)(Ubiquitin-protein ligase L3)(Ubiquitin carrier protein L3)(UbcM4)"	0.905	1	0	2	35%	11	3	0.86	1.27586	0.618963	6.04113		0	0	0	0	0	0	77%	16	4	0.95	1.33367	0.0422293	1.3085
ENSMUSP00000030090	ENSMUSG00000028393	Alad	P10518 "Delta-aminolevulinic acid dehydratase (ALADH)(EC 4.2.1.24)(Porphobilinogen synthase)"	0.895	1	0	2	17%	16	1	0.96	1.58277	0	0		0	0	0	0	0	0	30%	14	1	0.83	1.1911	0	0
ENSMUSP00000003912	ENSMUSG00000003814	Calr	P14211 "Calreticulin Precursor (CRP55)(Calregulin)(HACBP)(Endoplasmic reticulum resident protein 60)(ERp60)"	0.89	1	0	2	31%	23	10	0.98	1.86452	0.00390691	1.44202	36%	21	8	0.8	1.25828	0.0020143	1.12041		0	0	0	0	0	0
ENSMUSP00000118494	ENSMUSG00000053754	Chd8	009 "chromodomain helicase DNA binding protein 8 Gene [Source:MGI (curated);Acc:MGI:1915022]" "MGI_curated_transcript"	0.875	1	0	2	17%	9	1	0.8	1.21715	0	0		0	0	0	0	0	0	33%	15	1	0.95	1.34284	0	0
ENSMUSP00000017488	ENSMUSG00000017344	Vtn	P29788 "Vitronectin Precursor (Serum-spreading factor)(S-protein)"	0.87	1	0	2	14%	15	3	0.78	1.20597	0.392696	2.10742		0	0	0	0	0	0	21%	23	1	0.96	1.3638	0	0
ENSMUSP00000061616	ENSMUSG00000021282	Eif5	P59325 "Eukaryotic translation initiation factor 5 (eIF-5)"	0.845	1	0	2		0	0	0	0	0	0	13%	7	3	0.74	1.21504	0.0071054	1.07361	20%	15	2	0.95	1.33355	0.0350421	1.22326
ENSMUSP00000072334	ENSMUSG00000041112	Elmo1	Q8BPU7 "Engulfment and cell motility protein 1 (Protein ced-12 homolog)"	-0.845	0	1	2	21%	35	2	-0.95	0.659346	0.0160407	1.14268	11%	12	2	-0.74	0.823914	0.06921	1.30814		0	0	0	0	0	0
ENSMUSP00000077335	ENSMUSG00000035929	H2-gs10	Q0WXH7;Q0WXI6 "MHC class I like protein GS10 Fragment ";"MHC class I like protein GS9 Fragment "	0.815	1	0	2	23%	16	1	0.65	1.13902	0	0	14%	7	3	0.98	1.87318	0.00727848	1.26071		0	0	0	0	0	0
ENSMUSP00000104049	ENSMUSG00000057177	Gsk3a	002 "glycogen synthase kinase 3 alpha Gene [Source:MGI (curated);Acc:MGI:2152453]" "MGI_curated_transcript"	-0.77	0	1	2	15%	13	1	-0.97	0.602461	0	0		0	0	0	0	0	0	34%	28	1	-0.57	0.922625	0	0
ENSMUSP00000102381	ENSMUSG00000070372	Capza1	P47753 "F-actin-capping protein subunit alpha-1 (CapZ alpha-1)"	0.755	1	0	2	24%	16	2	0.52	1.10338	0.344469	2.11942	16%	8	1	0.99	2.03324	0	0		0	0	0	0	0	0
ENSMUSP00000026027	ENSMUSG00000025049	Taf5	Q8C092 "Transcription initiation factor TFIID subunit 5 (Transcription initiation factor TFIID 100 kDa subunit)(TAF(II)100)(TAFII-100)(TAFII100)"	-0.75	0	1	2		0	0	0	0	0	0	5%	8	2	-0.51	0.897598	0.0463808	1.10537	22%	28	1	-0.99	0.622976	0	0
ENSMUSP00000104829	ENSMUSG00000025453	Nnt	Q8C337 "Putative uncharacterized protein "	0.74	1	0	2	11%	31	1	0.52	1.10124	0	0		0	0	0	0	0	0	19%	47	1	0.96	1.35601	0	0
ENSMUSP00000110093	ENSMUSG00000079562	Maea	Q4VC33 "Macrophage erythroblast attacher (Erythroblast macrophage protein)"	-0.715	0	1	2	13%	15	1	-0.97	0.576925	0	0	8%	6	1	-0.46	0.909225	0	0		0	0	0	0	0	0
ENSMUSP00000031560	ENSMUSG00000029575	Mmab	Q9D273 "Cob(I)yrinic acid a,c-diamide adenosyltransferase, mitochondrial Precursor (EC 2.5.1.17)(Cob(I)alamin adenosyltransferase)(Methylmalonic aciduria type B homolog)"	-0.64	0	1	2	22%	11	1	-0.95	0.657545	0	0	15%	3	2	-0.33	0.936757	0.741641	6.90267		0	0	0	0	0	0
ENSMUSP00000049284	ENSMUSG00000034263	2010321M09Rik	Q8R3P6 "UPF0464 protein C15orf44 homolog "	-0.575	0	1	2	11%	14	1	-0.97	0.57948	0	0	6%	5	2	-0.18	0.96406	0.31624	1.28673		0	0	0	0	0	0
ENSMUSP00000038329	ENSMUSG00000036992	Nxt1	Q9QZV9 "NTF2-related export protein 1 "	-0.49	0	1	2	14%	5	1	-0.98	0.541595	0	0	19%	4	2	0	0.999968	0.998879	1.25697		0	0	0	0	0	0
ENSMUSP00000105237	ENSMUSG00000074643	Cpne1	Q8C166 "Copine-1 (Copine I)"	0.37	1	0	2	17%	18	3	-0.25	0.961233	0.354181	1.15284	15%	10	3	0.99	2.46673	0.00146448	1.16049		0	0	0	0	0	0
ENSMUSP00000037970	ENSMUSG00000034663	Bmp2k	Q91Z96 "BMP-2-inducible protein kinase (BIKe)(EC 2.7.11.1)"	0.31	1	0	2	13%	32	3	-0.34	0.944627	0.536428	1.39277	6%	10	1	0.96	1.57352	0	0		0	0	0	0	0	0
ENSMUSP00000048709	ENSMUSG00000033054	Npat	Q8BMA5 "Protein NPAT "	0.29	1	0	2		0	0	0	0	0	0	6%	18	1	0.99	2.54548	0	0	17%	43	2	-0.41	0.948487	0.761972	5.5441
ENSMUSP00000114050	ENSMUSG00000035234	Fam175a	Q8BPZ8 "BRCA1-A complex subunit Abraxas (Coiled-coil domain-containing protein 98)(Protein FAM175A)"	0.285	1	0	2	15%	18	1	-0.38	0.936198	0	0	8%	6	1	0.95	1.54601	0	0		0	0	0	0	0	0
ENSMUSP00000001051	ENSMUSG00000001025	S100a6	P14069 "Protein S100-A6 (S100 calcium-binding protein A6)(Calcyclin)(Prolactin receptor-associated protein)(5B10)"	0.27	1	0	2	31%	9	2	-0.42	0.929378	0.133824	1.21963	42%	8	3	0.96	1.63565	0.0346388	1.49876		0	0	0	0	0	0
ENSMUSP00000029780	ENSMUSG00000028134	Ptbp2	Q91Z31 "Polypyrimidine tract-binding protein 2 (Brain-enriched polypyrimidine tract-binding protein)(Brain-enriched PTB)(RRM-type RNA-binding protein brPTB)(Neural polypyrimidine tract-binding protein)"	0.265	1	0	2	20%	29	1	0.98	1.81733	0	0		0	0	0	0	0	0	39%	32	2	-0.45	0.943257	0.705268	4.42393
ENSMUSP00000049882	ENSMUSG00000051154	Commd3	Q63829 "COMM domain-containing protein 3 (Bmi-1 upstream gene protein)(Bup protein)"	-0.245	0	1	2	28%	9	1	0.48	1.09172	0	0	9%	2	1	-0.97	0.589852	0	0		0	0	0	0	0	0
ENSMUSP00000113213	ENSMUSG00000057666	Gm5138	P16858 "Glyceraldehyde-3-phosphate dehydrogenase (GAPDH)(EC 1.2.1.12)"	0.21	1	0	2		0	0	0	0	0	0	66%	47	13	-0.57	0.883114	0.345759	1.31782	87%	96	16	0.99	1.53737	0.000562719	1.23407
ENSMUSP00000044955	ENSMUSG00000033629	Ptplad1	Q8K2C9 "Protein tyrosine phosphatase-like protein PTPLAD1 (Protein-tyrosine phosphatase-like A domain-containing protein 1)(Butyrate-induced protein 1)(B-ind1)"	0.16	1	0	2	17%	21	1	-0.64	0.880809	0	0		0	0	0	0	0	0	23%	15	1	0.96	1.36913	0	0
ENSMUSP00000118221	ENSMUSG00000003161	Sri	NP_001074443.1 "sorcin isoform 1 "	0.045	1	0	2	22%	7	1	-0.9	0.752829	0	0	38%	11	3	0.99	2.06798	0.0432451	1.95846		0	0	0	0	0	0
ENSMUSP00000122918	ENSMUSG00000032604	Qars	002 "glutaminyl-tRNA synthetase Gene [Source:MGI (curated);Acc:MGI:1915851]" "MGI_curated_transcript"	-0.005	0	1	2	19%	35	1	0.94	1.46301	0	0	9%	11	1	-0.95	0.649247	0	0		0	0	0	0	0	0
ENSMUSP00000062188	ENSMUSG00000050463	Krt78	A1L0X5;Q0VDM9;Q0VDN0;Q4L0E6 "Krt78 protein Fragment ";"Krt78 protein Fragment ";"Krt78 protein Fragment ";"Type II cytokeratin Kb40 Fragment "	0	1	0	2	17%	33	2	-0.99	0.348489	0.320745	1609.77	8%	10	1	0.99	3.72609	0	0		0	0	0	0	0	0

## Sheet: NPM-ALK
Accession	Gene	Gene Symbol	Name	Change	Up	Down	Replicates	Run 1 Coverage	Run 1 Unique peptides	Run 1 Peptides used	Run 1 Change	Run 1 Ratio	Run 1 P-val	Run 1 EF	Run 2 Coverage	Run 2 Unique peptides	Run 2 Peptides used	Run 2 Change	Run 2 Ratio	Run 2 P-val	Run 2 EF	Run 3 Coverage	Run 3 Unique peptides	Run 3 Peptides used	Run 3 Change	Run 3 Ratio	Run 3 P-val	Run 3 EF
ENSMUSP00000016072	ENSMUSG00000027422	Rrbp1	A2AVJ7;Q3ULC0;Q6ZPS0;Q8C7E8;Q8CAB9 "Ribosome binding protein 1 ";"Putative uncharacterized protein ";"MKIAA1398 protein Fragment ";"Putative uncharacterized protein Fragment ";"Putative uncharacterized protein Fragment "	0.99	2	0	2	23%	76	4	0.99	2.46768	0.00809943	1.57873	13%	30	5	0.99	2.02311	0.00124996	1.27232		0	0	0	0	0	0
ENSMUSP00000027965	ENSMUSG00000026655	Fam107b	Q3TGF2 "Protein FAM107B "	-0.986667	0	3	3	50%	13	3	-0.98	0.489296	0.00690967	1.29305	29%	7	3	-0.99	0.501331	0.000700142	1.08184	44%	10	1	-0.99	0.568711	0	0
ENSMUSP00000105237	ENSMUSG00000074643	Cpne1	Q8C166 "Copine-1 (Copine I)"	0.985	2	0	2	17%	18	3	0.98	2.19117	0.00108456	1.11768	15%	10	3	0.99	1.95634	0.000747869	1.08222		0	0	0	0	0	0
ENSMUSP00000050353	ENSMUSG00000070691	Runx3	Q64131 "Runt-related transcription factor 3 (Core-binding factor subunit alpha-3)(CBF-alpha-3)(Acute myeloid leukemia 2 protein)(Oncogene AML-2)(Polyomavirus enhancer-binding protein 2 alpha C subunit)(PEBP2-alpha C)(PEA2-alpha C)(SL3-3 enhancer factor 1 al /.../subunit)(SL3/AKV core-binding factor alpha C subunit)"	0.985	2	0	2	11%	7	1	0.98	1.9299	0	0	16%	10	4	0.99	2.38454	0.0108573	1.62829		0	0	0	0	0	0
ENSMUSP00000097747	ENSMUSG00000026864	Hspa5	P20029 "78 kDa glucose-regulated protein Precursor (GRP-78)(Heat shock 70 kDa protein 5)(Immunoglobulin heavy chain-binding protein)(BiP)"	0.983333	3	0	3	52%	58	17	0.98	1.88934	0.00118285	1.40882	42%	43	19	0.98	1.77118	9.99841e-12	1.08206	52%	56	10	0.99	1.73243	0.000156754	1.22156
ENSMUSP00000072195	ENSMUSG00000037012	Hk1	201 "hexokinase 1 Gene [Source:MGI (curated);Acc:MGI:96103]" "MGI_automatic_transcript"	0.98	2	0	3	28%	62	11	0.97	1.73859	0.000222438	1.23515	39%	54	20	0.98	1.73865	1.79563e-08	1.1332	32%	60	2	0.99	2.01053	0.380346	418.938
ENSMUSP00000022849	ENSMUSG00000022241	Tars	Q9D0R2 "Threonyl-tRNA synthetase, cytoplasmic (EC 6.1.1.3)(Threonine--tRNA ligase)(ThrRS)"	-0.976667	0	3	3	31%	47	9	-0.97	0.557352	0.00468548	1.41562	24%	22	9	-0.98	0.528051	2.73488e-09	1.05369	46%	57	11	-0.98	0.697751	0.035084	1.38979
ENSMUSP00000025483	ENSMUSG00000024587	Nars	Q8BP47 "Asparaginyl-tRNA synthetase, cytoplasmic (EC 6.1.1.22)(Asparagine--tRNA ligase)(AsnRS)"	-0.976667	0	2	3	38%	39	12	-0.98	0.523125	0.00119857	1.38126	32%	22	11	-0.97	0.59871	4.39359e-05	1.18123	46%	43	8	-0.98	0.677843	0.325695	2.38729
ENSMUSP00000020365	ENSMUSG00000020156	Mum1	Q6DID5 "Mutated melanoma-associated antigen 1 (MUM-1)"	0.975	2	0	2		0	0	0	0	0	0	5%	6	1	0.96	1.5936	0	0	21%	29	1	0.99	2.87662	0	0
ENSMUSP00000020343	ENSMUSG00000020132	Rab21	P35282 "Ras-related protein Rab-21 (Rab-12)"	-0.973333	0	2	3	34%	16	2	-0.95	0.661969	0.509001	219.649	14%	5	1	-0.98	0.541468	0	0	42%	19	1	-0.99	0.416633	0	0
ENSMUSP00000014750	ENSMUSG00000014606	Slc25a11	Q9CR62 "Mitochondrial 2-oxoglutarate/malate carrier protein (OGCP)(Solute carrier family 25 member 11)"	0.973333	2	0	3	39%	34	4	0.96	1.59438	0.0163764	1.35483	34%	16	6	0.97	1.65617	0.00306429	1.27436	30%	20	4	0.99	1.67518	0.132982	2.22883
ENSMUSP00000110538	ENSMUSG00000046711	Hmga1	P17095 "High mobility group protein HMG-I/HMG-Y (HMG-I(Y))(High mobility group AT-hook protein 1)(High mobility group protein A1)"	0.97	2	0	2	29%	5	1	0.98	2.168	0	0	47%	12	1	0.96	1.57675	0	0		0	0	0	0	0	0
ENSMUSP00000085208	ENSMUSG00000000552	Zfp385a	Q8VD12;Q9QY68 "Zfp385a protein ";"Hematopoietic zinc finger protein "	0.97	2	0	2	16%	15	1	0.95	1.52881	0	0	20%	11	2	0.99	1.93866	0.0498156	1.93389		0	0	0	0	0	0
ENSMUSP00000123088	ENSMUSG00000027201	Myef2	NP_001155889.1 "myelin expression factor 2 isoform 1 "	0.966667	2	0	3	33%	34	8	0.98	1.84677	3.57897e-06	1.1174	34%	41	10	0.96	1.6218	7.11218e-05	1.17193	53%	50	9	0.96	1.35022	0.0583337	1.36849
ENSMUSP00000032476	ENSMUSG00000003153	Slc2a3	P32037 "Solute carrier family 2, facilitated glucose transporter member 3 (Glucose transporter type 3, brain)(GLUT-3)"	0.966667	2	0	3	16%	24	6	0.95	1.49881	0.0868874	1.63144	10%	9	3	0.96	1.6306	0.01229	1.26544	25%	19	3	0.99	1.6455	0.00572464	1.17686
ENSMUSP00000026743	ENSMUSG00000025651	Uqcrc1	Q9CZ13 "Cytochrome b-c1 complex subunit 1, mitochondrial Precursor (Ubiquinol-cytochrome-c reductase complex core protein 1)(Core protein I)(Complex III subunit 1)"	0.966667	2	0	3	20%	23	2	0.98	2.00648	0.00655565	1.0954	34%	22	10	0.99	1.93097	0.000101746	1.25389	30%	22	6	0.93	1.2964	0.017145	1.20958
ENSMUSP00000020238	ENSMUSG00000020048	Hsp90b1	P08113 "Endoplasmin Precursor (Heat shock protein 90 kDa beta member 1)(94 kDa glucose-regulated protein)(GRP-94)(Endoplasmic reticulum resident protein 99)(ERp99)(Polymorphic tumor rejection antigen 1)(Tumor rejection antigen gp96)"	0.963333	2	0	3	32%	59	10	0.94	1.45152	0.00151827	1.20667	20%	23	7	0.96	1.59479	0.000415194	1.17653	34%	48	7	0.99	1.57782	0.0360024	1.51389
ENSMUSP00000020637	ENSMUSG00000020368	Canx	P35564 "Calnexin Precursor "	0.963333	2	0	3	19%	23	6	0.95	1.53506	0.0408956	1.49548	17%	14	5	0.96	1.61431	0.00287351	1.22656	28%	27	3	0.98	1.4196	0.426576	4.58655
ENSMUSP00000029941	ENSMUSG00000028273	Pdlim5	Q8CI51 "PDZ and LIM domain protein 5 (Enigma homolog)(Enigma-like PDZ and LIM domains protein)"	-0.96	0	2	3	30%	28	8	-0.98	0.482135	0.000158341	1.26531	39%	26	12	-0.98	0.53757	1.58288e-05	1.20643	51%	45	9	-0.92	0.780334	0.37394	1.83568
ENSMUSP00000034980	ENSMUSG00000032409	Atr	Q9JKK8 "Serine/threonine-protein kinase ATR (EC 2.7.11.1)(Ataxia telangiectasia and Rad3-related protein)"	-0.96	0	2	3	20%	137	8	-0.95	0.670018	0.0282966	1.40637	4%	22	1	-0.94	0.676287	0	0	22%	124	1	-0.99	0.303597	0	0
ENSMUSP00000032182	ENSMUSG00000030094	Xpc	P51612 "DNA repair protein complementing XP-C cells homolog (Xeroderma pigmentosum group C-complementing protein homolog)(p125)"	-0.96	0	2	2	14%	31	3	-0.96	0.625766	0.0105843	1.23268		0	0	0	0	0	0	27%	48	1	-0.96	0.735848	0	0
ENSMUSP00000023433	ENSMUSG00000022752	Tomm70a	Q9CZW5 "Mitochondrial import receptor subunit TOM70 (Translocase of outer membrane 70 kDa subunit)(Mitochondrial precursor proteins import receptor)"	0.96	2	0	2	26%	38	6	0.96	1.63651	9.64862e-06	1.07278	10%	10	5	0.96	1.63355	0.000179251	1.10699		0	0	0	0	0	0
ENSMUSP00000108103	ENSMUSG00000004266	Ptpn6	P29351 "Tyrosine-protein phosphatase non-receptor type 6 (EC 3.1.3.48)(Protein-tyrosine phosphatase 1C)(PTP-1C)(Hematopoietic cell protein-tyrosine phosphatase)(70Z-SHP)(SH-PTP1)(SHP-1)(PTPTY-42)"	-0.956667	0	2	3	31%	38	11	-0.96	0.633007	3.9563e-05	1.14927	32%	25	11	-0.93	0.694094	0.0575348	1.46119	44%	37	6	-0.98	0.6884	0.0303916	1.37835
ENSMUSP00000107594	ENSMUSG00000030199	Etv6	Q3U037;Q3USJ4;Q80WR3;Q8C5E8 "Putative uncharacterized protein ";"Putative uncharacterized protein Fragment ";"Etv6 proteinPutative uncharacterized proteinEts variant gene 6 (TEL oncogene), isoform CRA_a ;;";"Putative uncharacterized protein "	0.956667	2	0	3	28%	32	3	0.92	1.35806	0.0703915	1.44656	12%	8	3	0.96	1.61533	0.0421859	1.54928	42%	36	4	0.99	1.81232	0.046821	1.78395
ENSMUSP00000106268	ENSMUSG00000021156	Zmynd11	004 "zinc finger, MYND domain containing 11 Gene [Source:MGI (curated);Acc:MGI:1913755]" "MGI_curated_transcript"	-0.955	0	2	2	19%	27	1	-0.95	0.66432	0	0		0	0	0	0	0	0	22%	25	1	-0.96	0.728183	0	0
ENSMUSP00000052912	ENSMUSG00000020571	Pdia6	Q922R8 "Protein disulfide-isomerase A6 Precursor (EC 5.3.4.1)(Thioredoxin domain-containing protein 7)"	0.953333	2	0	3	35%	33	5	0.93	1.41431	0.0205684	1.29569	18%	12	4	0.95	1.54358	0.00632397	1.22282	39%	25	5	0.98	1.49818	0.00555436	1.22925
ENSMUSP00000039657	ENSMUSG00000033161	Atp1a1	Q8VDN2 "Sodium/potassium-transporting ATPase subunit alpha-1 Precursor (Na(+)/K(+) ATPase alpha-1 subunit)(EC 3.6.3.9)(Sodium pump subunit alpha-1)"	0.953333	2	0	3	21%	45	6	0.93	1.39445	0.00412562	1.1867	12%	18	6	0.98	1.72032	0.00454355	1.33066	28%	42	7	0.95	1.33905	0.0310863	1.29043
ENSMUSP00000023062	ENSMUSG00000022427	Tomm22	Q9CPQ3 "Mitochondrial import receptor subunit TOM22 homolog (Translocase of outer membrane 22 kDa subunit homolog)"	0.953333	2	0	3	23%	6	1	0.96	1.56431	0	0	36%	5	3	0.96	1.57308	0.00621858	1.16701	41%	10	2	0.94	1.32463	0.218945	3.59433
ENSMUSP00000033176	ENSMUSG00000030884	Uqcrc2	Q9DB77 "Cytochrome b-c1 complex subunit 2, mitochondrial Precursor (Ubiquinol-cytochrome-c reductase complex core protein 2)(Core protein II)(Complex III subunit 2)"	0.943333	2	0	3	29%	24	6	0.96	1.63973	0.0132485	1.40319	32%	18	9	0.98	1.85305	1.66262e-06	1.12148	45%	23	2	0.89	1.24252	0.192785	2.36794
ENSMUSP00000030187	ENSMUSG00000028465	Tln1	P26039 "Talin-1 "	0.926667	2	0	3	27%	122	28	0.95	1.48648	3.84723e-07	1.12874	21%	74	22	0.86	1.32675	9.35905e-08	1.07692	57%	215	54	0.97	1.37704	1.69023e-05	1.14524
ENSMUSP00000119603	ENSMUSG00000038845	1700071K01Rik	Q3V2K0;Q5SQG5 "Putative uncharacterized proteinMCG48927RIKEN cDNA 1700071K01 gene ;;";"Prohibitin Fragment "	0.91	2	0	3	59%	28	11	0.79	1.21488	0.037671	1.19819	44%	15	8	0.96	1.56219	0.000179192	1.15807	81%	39	7	0.98	1.41418	0.0218966	1.31795
ENSMUSP00000028683	ENSMUSG00000027248	Pdia3	P27773 "Protein disulfide-isomerase A3 Precursor (EC 5.3.4.1)(Disulfide isomerase ER-60)(Endoplasmic reticulum resident protein 60)(ER protein 60)(ERp60)(Endoplasmic reticulum resident protein 57)(ER protein 57)(ERp57)(58 kDa microsomal protein)(p58)(58 kDa /.../se-regulated protein)"	0.9	2	0	3	42%	42	13	0.97	1.80959	0.0103366	1.53048	37%	26	13	0.74	1.21593	0.131814	1.3014	49%	37	10	0.99	1.67959	0.00103347	1.27961
ENSMUSP00000100798	ENSMUSG00000078373	2010109K11Rik	Q6P7W1 "2010109K11Rik protein Fragment "	0.893333	2	0	3	47%	12	1	0.95	1.49518	0	0	8%	3	1	0.96	1.57819	0	0	59%	14	1	0.77	1.15334	0	0
ENSMUSP00000034049	ENSMUSG00000031633	Slc25a4	P48962 "ADP/ATP translocase 1 (Adenine nucleotide translocator 1)(ANT 1)(ADP,ATP carrier protein 1)(Solute carrier family 25 member 4)(ADP,ATP carrier protein, heart/skeletal muscle isoform T1)(mANC1)"	0.893333	2	0	3	55%	44	1	0.98	1.85691	0	0	51%	44	5	0.95	1.54425	0.0093938	1.29347	70%	56	3	0.75	1.14367	0.876155	26.3816
ENSMUSP00000069850	ENSMUSG00000056501	Cebpb	P28033 "CCAAT/enhancer-binding protein beta (C/EBP beta)(Interleukin-6-dependent-binding protein)(IL-6DBP)(Liver-enriched transcriptional activator)(LAP)(AGP/EBP)"	0.883333	2	0	3	18%	12	1	0.98	2.00053	0	0	10%	7	1	0.99	2.24691	0	0	30%	16	2	0.68	1.11585	0.774298	43.0603
ENSMUSP00000044871	ENSMUSG00000041958	Pigs	Q6PD26 "GPI transamidase component PIG-S (Phosphatidylinositol-glycan biosynthesis class S protein)"	0.773333	2	0	3	14%	20	3	0.95	1.50472	0.0338572	1.39377	9%	7	3	0.95	1.50909	0.0112631	1.20868	30%	28	3	0.42	1.05638	0.826201	2.57433
ENSMUSP00000001416	ENSMUSG00000001380	Hars	Q61035 "Histidyl-tRNA synthetase, cytoplasmic (EC 6.1.1.21)(Histidine--tRNA ligase)(HisRS)"	-0.51	0	2	3	25%	28	7	-0.95	0.652496	0.0225313	1.40084	15%	11	6	-0.96	0.610981	0.00496665	1.30337	40%	38	7	0.38	1.04771	0.746585	1.40073
ENSMUSP00000045284	ENSMUSG00000038462	Uqcrfs1	Q9CR68 "Cytochrome b-c1 complex subunit Rieske, mitochondrial Precursor (EC 1.10.2.2)(Ubiquinol-cytochrome c reductase iron-sulfur subunit)(Rieske iron-sulfur protein)(RISP)(Cytochrome b-c1 complex subunit 5)(Complex III subunit 5) [Contains Cytochrome b-c1 /.../ex subunit 11(Ubiquinol-cytochrome c reductase 8 kDa protein)(Complex III subunit IX)]"	0.446667	2	0	3	36%	16	6	0.99	2.33624	0.000988924	1.37278	22%	7	3	0.98	1.7912	0.0016751	1.10825	49%	19	3	-0.63	0.910898	0.772834	3.37809
ENSMUSP00000084846	ENSMUSG00000030695	Aldoa	P05064 "Fructose-bisphosphate aldolase A (EC 4.1.2.13)(Muscle-type aldolase)(Aldolase 1)"	-0.38	0	2	3	61%	65	19	-0.99	0.388263	7.20884e-07	1.30781	73%	71	15	-0.99	0.480812	4.37199e-10	1.10907	83%	81	15	0.84	1.20001	0.4385	1.633
ENSMUSP00000079944	ENSMUSG00000061518	Cox5b	P19536 "Cytochrome c oxidase subunit 5B, mitochondrial Precursor (Cytochrome c oxidase polypeptide Vb)"	0.326667	2	1	3	33%	7	1	0.99	2.60718	0	0	47%	7	4	0.98	1.83831	0.0111446	1.41169	57%	12	1	-0.99	0.378317	0	0
ENSMUSP00000000642	ENSMUSG00000000628	Hk2	O08528 "Hexokinase-2 (EC 2.7.1.1)(Hexokinase type II)(HK II)"	0.293333	1	1	3	32%	58	12	0.98	1.83482	0.0229161	1.6549	47%	58	24	0.89	1.36902	2.11344e-05	1.12991	46%	67	9	-0.99	0.616249	0.00014374	1.17959
ENSMUSP00000107065	ENSMUSG00000029389	Ddx55	Q810A4 "Ddx55 protein Fragment "	-0.146667	1	1	3	19%	29	1	-0.96	0.632863	0	0	8%	5	2	-0.43	0.915435	0.213061	1.47758	34%	33	1	0.95	1.34169	0	0
ENSMUSP00000068165	ENSMUSG00000036167	Pphln1	Q8K2H1 "Periphilin-1 "	-0.02	1	1	2	23%	22	3	0.95	1.54066	0.00974238	1.20313		0	0	0	0	0	0	25%	25	1	-0.99	0.548017	0	0
ENSMUSP00000104855	ENSMUSG00000020397	Med7	Q9CZB6 "Mediator of RNA polymerase II transcription subunit 7 (Mediator complex subunit 7)(Cofactor required for Sp1 transcriptional activation subunit 9)(CRSP complex subunit 9)"	0.015	1	1	2	26%	15	1	-0.96	0.628684	0	0		0	0	0	0	0	0	35%	11	1	0.99	1.62768	0	0
ENSMUSP00000031349	ENSMUSG00000029402	Snrnp35	Q9D384 "U11/U12 small nuclear ribonucleoprotein 35 kDa protein (U11/U12 snRNP 35 kDa protein)(U1 snRNP-binding protein homolog)"	-0.01	1	1	2	19%	12	1	0.95	1.54398	0	0		0	0	0	0	0	0	53%	29	1	-0.97	0.722668	0	0
ENSMUSP00000117672	ENSMUSG00000027447	Cst3	A2APX3 "Cystatin C Fragment "	0.99	1	0	1		0	0	0	0	0	0		0	0	0	0	0	0	55%	7	1	0.99	1.71413	0	0
ENSMUSP00000055473	ENSMUSG00000018042	Cyb5r3	Q9CY59 "Putative uncharacterized protein "	-0.99	0	1	1		0	0	0	0	0	0		0	0	0	0	0	0	48%	19	1	-0.99	0.30031	0	0
ENSMUSP00000023226	ENSMUSG00000022565	Plec	Q9QXS1 "Plectin-1 (Plectin-6)(PLTN)(PCN)"	-0.99	0	1	1		0	0	0	0	0	0		0	0	0	0	0	0	55%	430	72	-0.99	0.631468	2.01724e-15	1.09474
ENSMUSP00000021942	ENSMUSG00000021486	Prelid1	Q8R107 "PRELI domain-containing protein 1, mitochondrial Precursor (Px19-like protein)"	0.99	1	0	1		0	0	0	0	0	0	16%	4	1	0.99	2.19806	0	0		0	0	0	0	0	0
ENSMUSP00000100653	ENSMUSG00000078238	RP23-383D12.6	RP23-383D12.6 RP23-383D12.6-201 "null" "Clone_based_vega_transcript"	0.99	1	0	1	29%	6	1	0.99	2.47902	0	0		0	0	0	0	0	0		0	0	0	0	0	0
ENSMUSP00000026665	ENSMUSG00000039989	Cbx4	O55187 "E3 SUMO-protein ligase CBX4 (Chromobox protein homolog 4)(Polycomb 2 homolog)(Pc2)(mPc2)"	0.99	1	0	1		0	0	0	0	0	0		0	0	0	0	0	0	24%	29	1	0.99	1.83877	0	0
ENSMUSP00000113682	ENSMUSG00000028252	Ccnc	Q3U6Q7;Q3UXL9 "Putative uncharacterized protein ";"Cyclin CPutative uncharacterized protein ;"	0.99	1	0	1		0	0	0	0	0	0		0	0	0	0	0	0	21%	12	1	0.99	1.61254	0	0
ENSMUSP00000096397	ENSMUSG00000074364	Ehd2	Q8BH64 "EH domain-containing protein 2 "	0.99	1	0	1	22%	32	1	0	0	0	0		0	0	0	0	0	0	39%	42	1	0.99	2.95899	0	0
ENSMUSP00000015581	ENSMUSG00000015437	Gzmb	P04187 "Granzyme B(G,H) Precursor (EC 3.4.21.79)(Cytotoxic cell protease 1)(CCP1)(CTLA-1)(Fragmentin-2)"	0.99	1	0	1		0	0	0	0	0	0	22%	7	3	0.99	2.11679	0.0268752	1.7159		0	0	0	0	0	0
ENSMUSP00000023520	ENSMUSG00000022824	Muc13	P19467 "Mucin-13 Precursor (MUC-13)(Cell surface antigen 114/A10)(Lymphocyte antigen 64)"	0.99	1	0	1		0	0	0	0	0	0		0	0	0	0	0	0	12%	7	1	0.99	1.7373	0	0
ENSMUSP00000109325	ENSMUSG00000032366	Tpm1	A2RRI1 "Tpm1 protein "	0.99	1	0	1		0	0	0	0	0	0	38%	15	1	0.99	2.33057	0	0		0	0	0	0	0	0
ENSMUSP00000115351	ENSMUSG00000036918	Ttc7	002 "tetratricopeptide repeat domain 7 Gene [Source:MGI (curated);Acc:MGI:1920999]" "MGI_curated_transcript"	0.99	1	0	1		0	0	0	0	0	0		0	0	0	0	0	0	29%	34	1	0.99	1.56226	0	0
ENSMUSP00000097180	ENSMUSG00000024659	Anxa1	Q3US43 "Putative uncharacterized protein "	0.99	1	0	1	22%	23	1	0.99	3.1416	0	0		0	0	0	0	0	0		0	0	0	0	0	0
ENSMUSP00000122951	ENSMUSG00000038147	Cd84	B7ZMQ1 "Cd84 protein "	-0.99	0	1	1		0	0	0	0	0	0	9%	3	1	-0.99	0.445588	0	0		0	0	0	0	0	0
ENSMUSP00000105396	ENSMUSG00000027478	Dnmt3b	O88509 "DNA (cytosine-5)-methyltransferase 3B (Dnmt3b)(EC 2.1.1.37)(DNA methyltransferase MmuIIIB)(DNA MTase MmuIIIB)(M.MmuIIIB)"	-0.99	0	1	1		0	0	0	0	0	0		0	0	0	0	0	0	29%	39	1	-0.99	0.597804	0	0
ENSMUSP00000050592	ENSMUSG00000051220	Ercc6l	Q8BHK9 "DNA excision repair protein ERCC-6-like (EC 3.6.1.-)(ATP-dependent helicase ERCC6-like)"	-0.99	0	1	1		0	0	0	0	0	0		0	0	0	0	0	0	20%	45	1	-0.99	0.43039	0	0
ENSMUSP00000048667	ENSMUSG00000039109	F13a1	Q8BH61 "Coagulation factor XIII A chain Precursor (Coagulation factor XIIIa)(EC 2.3.2.13)(Protein-glutamine gamma-glutamyltransferase A chain)(Transglutaminase A chain)"	0.99	1	0	1	15%	22	2	0.99	2.67464	0	0		0	0	0	0	0	0		0	0	0	0	0	0
ENSMUSP00000083204	ENSMUSG00000026579	F5	O88783 "Coagulation factor V Precursor (Activated protein C cofactor) [Contains Coagulation factor V heavy chain;Coagulation factor V light chain]"	0.99	1	0	1	10%	56	1	0.99	2.28446	0	0		0	0	0	0	0	0		0	0	0	0	0	0
ENSMUSP00000103857	ENSMUSG00000045751	F730047E07Rik	B1AUR6;B7ZN61;Q3TPX2;Q80UT0;Q8R3F6 "Novel protein ";"F730047E07Rik protein ";"Putative uncharacterized protein ";"F730047E07Rik protein Fragment ";"F730047E07Rik protein Fragment "	-0.99	0	1	1		0	0	0	0	0	0		0	0	0	0	0	0	13%	41	1	-0.99	0.503487	0	0
ENSMUSP00000028554	ENSMUSG00000027134	Lpcat4	Q6NVG1 "Lysophospholipid acyltransferase LPCAT4 (EC 2.3.1.-)(Lysophosphatidylethanolamine acyltransferase 2)(Lysophosphatidylcholine acyltransferase 4)(1-acylglycerol-3-phosphate O-acyltransferase 7)(1-AGP acyltransferase 7)(1-AGPAT 7)(Acyltransferase-like 3)"	-0.99	0	1	1		0	0	0	0	0	0		0	0	0	0	0	0	23%	23	1	-0.99	0.572183	0	0
ENSMUSP00000001485	ENSMUSG00000001445	Mrpl10	Q3TBW2 "39S ribosomal protein L10, mitochondrial Precursor (L10mt)(MRP-L10)"	-0.99	0	1	1		0	0	0	0	0	0		0	0	0	0	0	0	24%	13	1	-0.99	0.576564	0	0
ENSMUSP00000076235	ENSMUSG00000021871	Pnp1	201 "purine-nucleoside phosphorylase 1 Gene [Source:MGI (curated);Acc:MGI:97365]" "MGI_automatic_transcript"	0.99	1	0	1		0	0	0	0	0	0		0	0	0	0	0	0	26%	10	1	0.99	1.50871	0	0
ENSMUSP00000100046	ENSMUSG00000025816	Sec61a2	Q9JLR1 "Protein transport protein Sec61 subunit alpha isoform 2 (Sec61 alpha-2)"	-0.99	0	1	1		0	0	0	0	0	0		0	0	0	0	0	0	22%	20	1	-0.99	0.64513	0	0
ENSMUSP00000025186	ENSMUSG00000024327	Slc39a7	Q31125 "Zinc transporter SLC39A7 (Solute carrier family 39 member 7)(Histidine-rich membrane protein Ke4)"	0.99	1	0	1		0	0	0	0	0	0		0	0	0	0	0	0	20%	11	1	0.99	2.15964	0	0
ENSMUSP00000109000	ENSMUSG00000035898	Uba6	003 "ubiquitin-like modifier activating enzyme 6 Gene [Source:MGI (curated);Acc:MGI:1913894]" "MGI_curated_transcript"	-0.99	0	1	1		0	0	0	0	0	0		0	0	0	0	0	0	19%	42	1	-0.99	0.577557	0	0
ENSMUSP00000097150	ENSMUSG00000022978	2610039C10Rik	Q9CZJ6 "Protein Mis18-alpha "	-0.99	0	1	1		0	0	0	0	0	0		0	0	0	0	0	0	38%	9	1	-0.99	0.442503	0	0
ENSMUSP00000069962	ENSMUSG00000013662	Atad1	Q9D5T0 "ATPase family AAA domain-containing protein 1 "	0.99	1	0	1		0	0	0	0	0	0	16%	10	2	0.99	2.04351	0.0245454	1.41947		0	0	0	0	0	0
ENSMUSP00000099113	ENSMUSG00000073198	CT030242.2	CT030242.2 CT030242.2-201 "null" "Clone_based_ensembl_transcript"	-0.99	0	1	1		0	0	0	0	0	0	10%	2	1	-0.99	0.390395	0	0		0	0	0	0	0	0
ENSMUSP00000093299	ENSMUSG00000034574	Daam1	Q8BPM0 "Disheveled-associated activator of morphogenesis 1 "	0.99	1	0	1		0	0	0	0	0	0	12%	26	1	0.99	2.24363	0	0	26%	51	0	0	0	0	0
ENSMUSP00000015858	ENSMUSG00000015714	Lass2	Q924Z4 "LAG1 longevity assurance homolog 2 (Translocating chain-associating membrane protein homolog 3)(TRAM homolog 3)"	0.99	1	0	1		0	0	0	0	0	0		0	0	0	0	0	0	29%	24	1	0.99	1.92271	0	0
ENSMUSP00000021217	ENSMUSG00000020857	Nme2	Q01768 "Nucleoside diphosphate kinase B (NDP kinase B)(NDK B)(EC 2.7.4.6)(nm23-M2)(P18)"	0.99	1	0	1		0	0	0	0	0	0		0	0	0	0	0	0	69%	19	1	0.99	1.53475	0	0
ENSMUSP00000020513	ENSMUSG00000020273	Papolg	Q6PCL9 "Poly(A) polymerase gamma (PAP-gamma)(EC 2.7.7.19)(Polynucleotide adenylyltransferase gamma)(SRP RNA 3'-adenylating enzyme)"	-0.99	0	1	1		0	0	0	0	0	0		0	0	0	0	0	0	25%	32	1	-0.99	0.482072	0	0
ENSMUSP00000105880	ENSMUSG00000021417	Peci	Q9WUR2 "Peroxisomal 3,2-trans-enoyl-CoA isomerase Precursor (EC 5.3.3.8)(Dodecenoyl-CoA isomerase)(Delta(3),delta(2)-enoyl-CoA isomerase)(D3,D2-enoyl-CoA isomerase)"	-0.99	0	1	1		0	0	0	0	0	0		0	0	0	0	0	0	25%	15	1	-0.99	0.646328	0	0
ENSMUSP00000080221	ENSMUSG00000063253	Scoc	Q78YZ6 "Short coiled-coil protein "	0.99	1	0	1		0	0	0	0	0	0		0	0	0	0	0	0	22%	6	1	0.99	2.09564	0	0
ENSMUSP00000105531	ENSMUSG00000058569	Tmed9	Q99KF1 "Transmembrane emp24 domain-containing protein 9 Precursor (Glycoprotein 25L2)"	0.99	1	0	1		0	0	0	0	0	0		0	0	0	0	0	0	35%	13	1	0.99	1.62488	0	0
ENSMUSP00000105413	ENSMUSG00000042548	Asxl1	P59598 "Putative Polycomb group protein ASXL1 (Additional sex combs-like protein 1)"	-0.99	0	1	1		0	0	0	0	0	0		0	0	0	0	0	0	20%	55	1	-0.99	0.507445	0	0
ENSMUSP00000032956	ENSMUSG00000030714	Ccdc101	Q9DA08 "SAGA-associated factor 29 homolog (Coiled-coil domain-containing protein 101)"	0.99	1	0	1		0	0	0	0	0	0		0	0	0	0	0	0	39%	19	1	0.99	1.62977	0	0
ENSMUSP00000034776	ENSMUSG00000032245	Cln6	A0PJN2;Q3U466 "Cln6 protein Fragment ";"Putative uncharacterized protein "	-0.99	0	1	1	11%	7	0	0	0	0	0		0	0	0	0	0	0	11%	10	1	-0.99	0.635133	0	0
ENSMUSP00000022590	ENSMUSG00000022013	Dnajc15	Q78YY6 "DnaJ homolog subfamily C member 15 "	-0.99	0	1	1		0	0	0	0	0	0		0	0	0	0	0	0	57%	11	1	-0.99	0.407591	0	0
ENSMUSP00000108126	ENSMUSG00000002017	Fam98a	Q3TJZ6 "Protein FAM98A "	-0.99	0	1	1		0	0	0	0	0	0		0	0	0	0	0	0	21%	25	1	-0.99	0.50171	0	0
ENSMUSP00000110398	ENSMUSG00000022812	Gsk3b	Q3TB31 "Putative uncharacterized protein Fragment "	-0.99	0	1	1		0	0	0	0	0	0		0	0	0	0	0	0	27%	21	1	-0.99	0.621251	0	0
ENSMUSP00000100581	ENSMUSG00000063954	Hist2h2aa2	Q6GSS7 "Histone H2A type 2-A (Histone H2A.2)(H2a-614)(H2a-615)"	-0.99	0	1	1		0	0	0	0	0	0		0	0	0	0	0	0	88%	128	5	-0.99	0.271938	0.0350597	3.16939
ENSMUSP00000027921	ENSMUSG00000026618	Iars2	Q8BIJ6 "Isoleucyl-tRNA synthetase, mitochondrial Precursor (EC 6.1.1.5)(Isoleucine--tRNA ligase)(IleRS)"	-0.99	0	1	1		0	0	0	0	0	0		0	0	0	0	0	0	17%	34	1	-0.99	0.61128	0	0
ENSMUSP00000002845	ENSMUSG00000002768	Mea1	Q64327 "Male-enhanced antigen 1 (MEA-1)"	-0.99	0	1	1		0	0	0	0	0	0		0	0	0	0	0	0	23%	4	1	-0.99	0.651658	0	0
ENSMUSP00000059801	ENSMUSG00000033065	Pfkm	P47857 "6-phosphofructokinase, muscle type (EC 2.7.1.11)(Phosphofructokinase 1)(Phosphohexokinase)(Phosphofructo-1-kinase isozyme A)(PFK-A)(Phosphofructokinase-M)"	-0.99	0	1	1		0	0	0	0	0	0		0	0	0	0	0	0	26%	41	1	-0.99	0.431459	0	0
ENSMUSP00000033486	ENSMUSG00000031146	Plp2	Q9R1Q7 "Proteolipid protein 2 "	0.99	1	0	1		0	0	0	0	0	0	8%	1	1	0.99	4.1509	0	0		0	0	0	0	0	0
ENSMUSP00000116741	ENSMUSG00000019738	Polr2i	002 "polymerase (RNA) II (DNA directed) polypeptide I Gene [Source:MGI (curated);Acc:MGI:1917170]" "MGI_curated_transcript"	-0.99	0	1	1	21%	4	0	0	0	0	0		0	0	0	0	0	0	47%	7	1	-0.99	0.630164	0	0
ENSMUSP00000110987	ENSMUSG00000003402	Prkcsh	O08795 "Glucosidase 2 subunit beta Precursor (Glucosidase II subunit beta)(Protein kinase C substrate 60.1 kDa protein heavy chain)(PKCSH)(80K-H protein)"	0.99	1	0	1		0	0	0	0	0	0		0	0	0	0	0	0	30%	26	2	0.99	1.58007	0.0293307	1.30733
ENSMUSP00000014913	ENSMUSG00000014769	Psmb1	O09061 "Proteasome subunit beta type-1 Precursor (EC 3.4.25.1)(Proteasome component C5)(Macropain subunit C5)(Multicatalytic endopeptidase complex subunit C5)(Proteasome gamma chain)"	0.99	1	0	1		0	0	0	0	0	0		0	0	0	0	0	0	27%	11	1	0.99	1.58349	0	0
ENSMUSP00000029402	ENSMUSG00000027822	Slc33a1	Q99J27 "Acetyl-coenzyme A transporter 1 (Acetyl-CoA transporter 1)(AT-1)(Solute carrier family 33 member 1)"	-0.99	0	1	1		0	0	0	0	0	0		0	0	0	0	0	0	21%	23	1	-0.99	0.426149	0	0
ENSMUSP00000034197	ENSMUSG00000031749	St3gal2	Q11204 "CMP-N-acetylneuraminate-beta-galactosamide-alpha-2,3-sialyltransferase 2 (Beta-galactoside alpha-2,3-sialyltransferase 2)(Alpha 2,3-ST 2)(EC 2.4.99.4)(Gal-NAc6S)(Gal-beta-1,3-GalNAc-alpha-2,3-sialyltransferase)(Sialyltransferase 4B)(SIAT4-B)(ST3Gal /.../3GalII)(ST3GalA.2)"	-0.99	0	1	1		0	0	0	0	0	0		0	0	0	0	0	0	30%	17	1	-0.99	0.560886	0	0
ENSMUSP00000033075	ENSMUSG00000030805	Stx4a	P70452 "Syntaxin-4 "	-0.99	0	1	1		0	0	0	0	0	0		0	0	0	0	0	0	22%	13	1	-0.99	0.537343	0	0
ENSMUSP00000028761	ENSMUSG00000027300	Ubox5	Q925F4 "RING finger protein 37 (Ubiquitin-conjugating enzyme 7-interacting protein 5)(UbcM4-interacting protein 5)(U-box domain-containing protein 5)"	-0.99	0	1	1		0	0	0	0	0	0		0	0	0	0	0	0	25%	15	1	-0.99	0.506913	0	0
ENSMUSP00000112863	ENSMUSG00000039936	2610208K16Rik	B1AS24;B1AS25;B1AS26;B1AS27;B1AS28;Q3TBW3 "Phosphatidylinositol 3-kinase catalytic delta polypeptide Fragment ";"Phosphatidylinositol 3-kinase catalytic delta polypeptide Fragment ";"Phosphatidylinositol 3-kinase catalytic delta polypeptide Fragment ";"Phosphatidylinositol 3-kinase catalytic delta polypeptide Fragment ";"Phosphatidylinositol 3-kinase catalytic delta polypeptide Fragment ";"Phosph…	-0.985	0	1	2	14%	42	3	-0.98	0.441196	0.155925	4.86309		0	0	0	0	0	0	27%	49	1	-0.99	0.565157	0	0
ENSMUSP00000091374	ENSMUSG00000066687	Zbtb16	A3KMN0;Q3UQ17;Q3V3H4 "Zbtb16 protein Fragment ";"Putative uncharacterized proteinMCG3834Zinc finger and BTB domain containing 16 ;;";"Putative uncharacterized protein "	-0.98	0	1	1	14%	18	1	-0.98	0.549465	0	0		0	0	0	0	0	0		0	0	0	0	0	0
ENSMUSP00000119875	ENSMUSG00000079109	Pms2	A4QPD7;B9EJ22;Q3UJP0 "Pms2 protein ";"Postmeiotic segregation increased 2 (S. cerevisiae)Postmeiotic segregation increased 2 (S. cerevisiae), isoform CRA_d ;";"Putative uncharacterized protein "	-0.98	0	1	1	11%	24	1	-0.98	0.50965	0	0		0	0	0	0	0	0		0	0	0	0	0	0
ENSMUSP00000095099	ENSMUSG00000026581	Sell	Q3TCF3 "Putative uncharacterized protein "	0.98	1	0	1	9%	8	1	0.98	1.8709	0	0		0	0	0	0	0	0		0	0	0	0	0	0
ENSMUSP00000022904	ENSMUSG00000022295	Atp6v1c1	Q9Z1G3 "V-type proton ATPase subunit C 1 (V-ATPase subunit C 1)(Vacuolar proton pump subunit C 1)"	-0.98	0	1	1	29%	27	1	-0.98	0.522746	0	0		0	0	0	0	0	0		0	0	0	0	0	0
ENSMUSP00000099534	ENSMUSG00000060802	B2m	P01887 "Beta-2-microglobulin Precursor "	0.98	1	0	1	24%	5	1	0.98	2.15643	0	0		0	0	0	0	0	0		0	0	0	0	0	0
ENSMUSP00000034881	ENSMUSG00000032330	Cox7a2	P48771 "Cytochrome c oxidase subunit 7A2, mitochondrial Precursor (Cytochrome c oxidase subunit VIIa-liver/heart)(Cytochrome c oxidase subunit VIIa-L)"	0.98	1	0	1		0	0	0	0	0	0	33%	3	1	0.98	1.83036	0	0		0	0	0	0	0	0
ENSMUSP00000113852	ENSMUSG00000021457	Sykb	P48025 "Tyrosine-protein kinase SYK (EC 2.7.10.2)(Spleen tyrosine kinase)"	-0.98	0	1	1	12%	24	1	-0.98	0.487882	0	0		0	0	0	0	0	0		0	0	0	0	0	0
ENSMUSP00000092283	ENSMUSG00000070730	Fam82a2	Q3UJU9 "Regulator of microtubule dynamics protein 3 (RMD-3)(mRMD-3)(Protein FAM82A2)(Protein FAM82C)"	0.98	1	0	1		0	0	0	0	0	0	11%	11	1	0.98	1.81066	0	0		0	0	0	0	0	0
ENSMUSP00000059033	ENSMUSG00000039959	Hip1	Q8VD75 "Huntingtin-interacting protein 1 (HIP-1)(Huntingtin-interacting protein I)(HIP-I)"	0.98	1	0	1	14%	40	1	0.98	2.21255	0	0		0	0	0	0	0	0		0	0	0	0	0	0
ENSMUSP00000045361	ENSMUSG00000033918	Parl	Q5XJY4 "Presenilins-associated rhomboid-like protein, mitochondrial Precursor (EC 3.4.21.105)(Mitochondrial intramembrane-cleaving protease PARL) [Contains P-beta(Pbeta)]"	0.98	1	0	1	15%	11	1	0.98	1.90523	0	0		0	0	0	0	0	0		0	0	0	0	0	0
ENSMUSP00000046612	ENSMUSG00000040312	Cchcr1	Q8K2I2 "Coiled-coil alpha-helical rod protein 1 (Alpha-helical coiled-coil rod protein)"	0.98	1	0	1		0	0	0	0	0	0		0	0	0	0	0	0	34%	54	1	0.98	1.46755	0	0
ENSMUSP00000046604	ENSMUSG00000001229	Dpp9	Q8BVG4 "Dipeptidyl peptidase 9 (DP9)(EC 3.4.14.5)(Dipeptidyl peptidase IX)(DPP IX)(Dipeptidyl peptidase-like protein 9)(DPLP9)"	-0.98	0	1	1		0	0	0	0	0	0		0	0	0	0	0	0	17%	30	1	-0.98	0.699177	0	0
ENSMUSP00000090644	ENSMUSG00000000579	Dynlt1b	P51807 "Dynein light chain Tctex-type 1 (T-complex testis-specific protein 1)(TCTEX-1)"	-0.98	0	1	1	27%	6	1	-0.98	0.52733	0	0		0	0	0	0	0	0		0	0	0	0	0	0
ENSMUSP00000033018	ENSMUSG00000030759	Far1	Q922J9 "Fatty acyl-CoA reductase 1 (EC 1.2.1.n2)(Male sterility domain-containing protein 2)"	-0.98	0	1	1		0	0	0	0	0	0		0	0	0	0	0	0	24%	25	1	-0.98	0.67183	0	0
ENSMUSP00000027149	ENSMUSG00000026000	Lancl1	O89112 "LanC-like protein 1 (40 kDa erythrocyte membrane protein)(p40)"	-0.98	0	1	1		0	0	0	0	0	0		0	0	0	0	0	0	18%	13	1	-0.98	0.671449	0	0
ENSMUSP00000025601	ENSMUSG00000024696	Lpxn	Q99N69 "Leupaxin "	0.98	1	0	1	12%	12	1	0.98	2.03782	0	0		0	0	0	0	0	0		0	0	0	0	0	0
ENSMUSP00000033725	ENSMUSG00000031358	Msl3	Q9WVG9 "Male-specific lethal 3 homolog (Male-specific lethal-3 protein-like 1)(MSL3-like 1)(Male-specific lethal-3 homolog 1)"	-0.98	0	1	1	19%	27	1	-0.98	0.549587	0	0		0	0	0	0	0	0		0	0	0	0	0	0
ENSMUSP00000058391	ENSMUSG00000050029	Rap2c	Q8BU31 "Ras-related protein Rap-2c Precursor "	0.98	1	0	1		0	0	0	0	0	0	18%	5	1	0.98	1.81851	0	0		0	0	0	0	0	0
ENSMUSP00000075305	ENSMUSG00000029587	Zfp12	Q6PB81;Q7TSI0 "Zfp12 protein ";"Zfp12 proteinZinc finger protein 12, isoform CRA_a ;"	-0.98	0	1	1	14%	19	1	-0.98	0.477208	0	0		0	0	0	0	0	0		0	0	0	0	0	0
ENSMUSP00000098508	ENSMUSG00000038346	Zfp384	A9X426;Q3U1E7 "Nuclear matrix protein 4 Fragment ";"Putative uncharacterized protein Fragment "	0.98	1	0	1		0	0	0	0	0	0		0	0	0	0	0	0	29%	32	1	0.98	1.46005	0	0
ENSMUSP00000053145	ENSMUSG00000044894	Uqcrq	Q9CQ69 "Cytochrome b-c1 complex subunit 8 (Ubiquinol-cytochrome c reductase complex ubiquinone-binding protein QP-C)(Ubiquinol-cytochrome c reductase complex 9.5 kDa protein)(Complex III subunit VIII)(Complex III subunit 8)"	0.975	1	0	2	34%	3	3	0.97	1.72497	0.0340266	1.5592	30%	3	2	0.98	1.77189	0.233539	16.3264		0	0	0	0	0	0
ENSMUSP00000020448	ENSMUSG00000020227	Irak3	Q8K4B2 "Interleukin-1 receptor-associated kinase 3 (IRAK-3)(EC 2.7.11.1)(IL-1 receptor-associated kinase M)(IRAK-M)"	-0.975	0	1	2	22%	25	6	-0.96	0.621382	0.0285509	1.49421		0	0	0	0	0	0	22%	25	2	-0.99	0.553544	0.147789	5.90911
ENSMUSP00000031560	ENSMUSG00000029575	Mmab	Q9D273 "Cob(I)yrinic acid a,c-diamide adenosyltransferase, mitochondrial Precursor (EC 2.5.1.17)(Cob(I)alamin adenosyltransferase)(Methylmalonic aciduria type B homolog)"	-0.97	0	1	2	22%	11	1	-0.98	0.475519	0	0	15%	3	2	-0.96	0.641564	0.221058	7.69785		0	0	0	0	0	0
ENSMUSP00000037583	ENSMUSG00000021248	Tmed10	Q9D1D4 "Transmembrane emp24 domain-containing protein 10 Precursor (21 kDa transmembrane-trafficking protein)(Transmembrane protein Tmp21)"	0.97	1	0	2		0	0	0	0	0	0	23%	5	2	0.96	1.60342	0.220317	8.69858	36%	13	1	0.98	1.46145	0	0
ENSMUSP00000050992	ENSMUSG00000049950	Rpp38	Q80UU2 "Ribonuclease P protein subunit p38 (RNaseP protein p38)(EC 3.1.26.5)"	0.97	1	0	2	29%	18	3	0.96	1.56992	0.349906	4.97298	12%	4	1	0.98	1.84753	0	0		0	0	0	0	0	0
ENSMUSP00000003575	ENSMUSG00000031799	Tpm4	Q6IRU2 "Tropomyosin alpha-4 chain (Tropomyosin-4)"	0.97	1	0	2	32%	18	2	0.96	1.5601	0.619272	4002.7	37%	14	5	0.98	1.76138	0.00902543	1.39293		0	0	0	0	0	0
ENSMUSP00000032571	ENSMUSG00000030411	Nova2	NP_001025048.1 "neuro-oncological ventral antigen 2 "	-0.97	0	1	1	14%	18	1	-0.97	0.594056	0	0		0	0	0	0	0	0		0	0	0	0	0	0
ENSMUSP00000021471	ENSMUSG00000021072	Tmx1	Q8VBT0 "Thioredoxin-related transmembrane protein 1 Precursor (Thioredoxin domain-containing protein 1)"	0.97	1	0	1		0	0	0	0	0	0	6%	2	1	0.97	1.63995	0	0		0	0	0	0	0	0
ENSMUSP00000050820	ENSMUSG00000045817	Zfp36l2	P23949 "Butyrate response factor 2 (Protein TIS11D)"	-0.97	0	1	1	6%	5	1	-0.97	0.579711	0	0		0	0	0	0	0	0		0	0	0	0	0	0
ENSMUSP00000075346	ENSMUSG00000057707	AC164613.1	AC164613.1 AC164613.1-201 "null" "Clone_based_ensembl_transcript"	0.97	1	0	1	36%	17	1	0.97	1.6421	0	0		0	0	0	0	0	0		0	0	0	0	0	0
ENSMUSP00000090256	ENSMUSG00000022558	Heatr7a	201 "HEAT repeat containing 7A Gene [Source:MGI Symbol;Acc:MGI:2442558]" "MGI_automatic_transcript"	-0.97	0	1	1	20%	29	1	-0.97	0.579318	0	0		0	0	0	0	0	0		0	0	0	0	0	0
ENSMUSP00000107150	ENSMUSG00000026692	Fmo4	Q8VHG0 "Dimethylaniline monooxygenase [N-oxide-forming] 4 (EC 1.14.13.8)(Hepatic flavin-containing monooxygenase 4)(FMO 4)(Dimethylaniline oxidase 4)"	-0.97	0	1	1	16%	24	1	-0.97	0.607496	0	0		0	0	0	0	0	0		0	0	0	0	0	0
ENSMUSP00000002284	ENSMUSG00000046223	Plaur	P35456 "Urokinase plasminogen activator surface receptor Precursor (U-PAR)(uPAR)(CD87 antigen)"	0.97	1	0	1	9%	7	1	0.97	1.70747	0	0		0	0	0	0	0	0		0	0	0	0	0	0
ENSMUSP00000087049	ENSMUSG00000034832	Tet3	NP_898961.2 "probable methylcytosine dioxygenase TET3 "	-0.97	0	1	1		0	0	0	0	0	0		0	0	0	0	0	0	14%	24	1	-0.97	0.720954	0	0
ENSMUSP00000030851	ENSMUSG00000028998	Tomm7	Q9D173 "Mitochondrial import receptor subunit TOM7 homolog (Translocase of outer membrane 7 kDa subunit homolog)"	0.97	1	0	1	27%	4	1	0.97	1.68705	0	0		0	0	0	0	0	0		0	0	0	0	0	0
ENSMUSP00000034164	ENSMUSG00000031729	2400003C14Rik	Q9CX00 "IST1 homolog "	-0.97	0	1	1	20%	16	1	-0.97	0.594232	0	0		0	0	0	0	0	0		0	0	0	0	0	0
ENSMUSP00000099409	ENSMUSG00000006782	Cnp	P16330 "2',3'-cyclic-nucleotide 3'-phosphodiesterase (CNPase)(CNP)(EC 3.1.4.37)"	-0.97	0	1	1	14%	15	1	-0.97	0.589123	0	0		0	0	0	0	0	0		0	0	0	0	0	0
ENSMUSP00000001792	ENSMUSG00000001741	Il16	O54824 "Pro-interleukin-16 [Contains Interleukin-16(IL-16)(Lymphocyte chemoattractant factor)(LCF)]"	-0.97	0	1	1	15%	43	1	-0.97	0.59182	0	0		0	0	0	0	0	0		0	0	0	0	0	0
ENSMUSP00000108124	ENSMUSG00000029500	Pgam5	Q8BX10 "Serine/threonine-protein phosphatase PGAM5, mitochondrial (EC 3.1.3.16)(Phosphoglycerate mutase family member 5)"	0.97	1	0	1	27%	21	1	0.97	1.75118	0	0		0	0	0	0	0	0		0	0	0	0	0	0
ENSMUSP00000076816	ENSMUSG00000038383	Pigu	Q8K358 "Phosphatidylinositol glycan anchor biosynthesis class U protein (GPI transamidase component PIG-U)(Cell division cycle protein 91-like 1)(Protein CDC91-like 1)"	0.97	1	0	1		0	0	0	0	0	0		0	0	0	0	0	0	13%	7	1	0.97	1.40653	0	0
ENSMUSP00000099944	ENSMUSG00000033953	Ppp3r1	Q63810 "Calcineurin subunit B type 1 (Protein phosphatase 2B regulatory subunit 1)(Protein phosphatase 3 regulatory subunit B alpha isoform 1)"	0.97	1	0	1	21%	9	1	0.97	1.67781	0	0		0	0	0	0	0	0		0	0	0	0	0	0
ENSMUSP00000066238	ENSMUSG00000052681	Rap1b	Q99JI6 "Ras-related protein Rap-1b Precursor (GTP-binding protein smg p21B)"	0.97	1	0	1		0	0	0	0	0	0	26%	6	4	0.97	1.67284	0.0279268	1.50508		0	0	0	0	0	0
ENSMUSP00000021920	ENSMUSG00000021468	Sptlc1	O35704 "Serine palmitoyltransferase 1 (EC 2.3.1.50)(Serine-palmitoyl-CoA transferase 1)(SPT 1)(SPT1)(Long chain base biosynthesis protein 1)(LCB 1)"	-0.97	0	1	1		0	0	0	0	0	0		0	0	0	0	0	0	23%	17	1	-0.97	0.710709	0	0
ENSMUSP00000031538	ENSMUSG00000029559	2210016L21Rik	Q3UY34 "Uncharacterized protein C12orf43 homolog "	0.97	1	0	1	8%	4	1	0.97	1.69008	0	0		0	0	0	0	0	0		0	0	0	0	0	0
ENSMUSP00000110050	ENSMUSG00000031389	Arhgap4	Q6ZQI7;Q8BYX6 "MKIAA0131 protein Fragment ";"Putative uncharacterized protein Fragment "	-0.97	0	1	1	13%	34	2	-0.97	0.559763	0.0491729	1.76932		0	0	0	0	0	0		0	0	0	0	0	0
ENSMUSP00000019679	ENSMUSG00000002343	Armc6	Q8BNU0 "Armadillo repeat-containing protein 6 "	-0.97	0	1	1		0	0	0	0	0	0		0	0	0	0	0	0	26%	23	1	-0.97	0.71242	0	0
ENSMUSP00000044790	ENSMUSG00000042502	Cd2bp2	Q9CWK3 "CD2 antigen cytoplasmic tail-binding protein 2 (CD2 cytoplasmic domain-binding protein 2)(CD2 tail-binding protein 2)"	0.97	1	0	1	9%	7	1	0.97	1.64338	0	0		0	0	0	0	0	0		0	0	0	0	0	0
ENSMUSP00000034836	ENSMUSG00000032295	Man2c1	Q91W89 "Alpha-mannosidase 2C1 (EC 3.2.1.24)(Alpha-D-mannoside mannohydrolase)(Mannosidase alpha class 2C member 1)"	-0.97	0	1	1		0	0	0	0	0	0		0	0	0	0	0	0	26%	41	1	-0.97	0.727464	0	0
ENSMUSP00000055689	ENSMUSG00000026784	Pdss1	Q33DR2 "Decaprenyl-diphosphate synthase subunit 1 (EC 2.5.1.-)(Decaprenyl pyrophosphate synthase subunit 1)(Solanesyl-diphosphate synthase subunit 1)(Trans-prenyltransferase)(TPT)"	-0.97	0	1	1		0	0	0	0	0	0		0	0	0	0	0	0	24%	15	1	-0.97	0.725599	0	0
ENSMUSP00000001326	ENSMUSG00000001280	Sp1	O89090 "Transcription factor Sp1 "	-0.97	0	1	1	14%	15	0	0	0	0	0		0	0	0	0	0	0	27%	26	1	-0.97	0.709946	0	0
ENSMUSP00000024047	ENSMUSG00000023277	Twf2	Q9Z0P5 "Twinfilin-2 (Twinfilin-1-like protein)(A6-related protein)(mA6RP)"	-0.97	0	1	1	21%	18	1	-0.97	0.59965	0	0		0	0	0	0	0	0		0	0	0	0	0	0
ENSMUSP00000118221	ENSMUSG00000003161	Sri	NP_001074443.1 "sorcin isoform 1 "	0.965	1	0	2	22%	7	1	0.99	2.89772	0	0	38%	11	3	0.94	1.47417	0.265085	2.97327		0	0	0	0	0	0
ENSMUSP00000065363	ENSMUSG00000056749	Nfil3	O08750 "Nuclear factor interleukin-3-regulated protein (E4 promoter-binding protein 4)(Embryo implantation-related NFIL3/E4BP4-like transcription factor)"	0.965	1	0	2	19%	21	2	0.96	1.63783	0	0	11%	7	2	0.97	1.68548	0.14481	4.64324		0	0	0	0	0	0
ENSMUSP00000088174	ENSMUSG00000068798	Rap1a	P62835 "Ras-related protein Rap-1A Precursor (Ras-related protein Krev-1)"	0.96	1	0	2	42%	16	5	0.93	1.39832	0.28523	2.12783		0	0	0	0	0	0	39%	11	4	0.99	2.47239	0.0256538	2.00654
ENSMUSP00000046340	ENSMUSG00000034708	Grn	P28798 "Granulins Precursor (Proepithelin)(PEPI)(PC cell-derived growth factor)(PCDGF) [Contains Acrogranin;Granulin-1;Granulin-2;Granulin-3;Granulin-4;Granulin-5;Granulin-6;Granulin-7]"	0.96	1	0	1	9%	14	1	0.96	1.63845	0	0		0	0	0	0	0	0		0	0	0	0	0	0
ENSMUSP00000024778	ENSMUSG00000023984	Med20	Q9R0X0 "Mediator of RNA polymerase II transcription subunit 20 (Mediator complex subunit 20)(TRF-proximal protein homolog)"	0.96	1	0	1	13%	7	1	0.96	1.57548	0	0		0	0	0	0	0	0		0	0	0	0	0	0
ENSMUSP00000120747	ENSMUSG00000056342	Usp34	001 "ubiquitin specific peptidase 34 Gene [Source:MGI (curated);Acc:MGI:109473]" "MGI_curated_transcript"	-0.96	0	1	1		0	0	0	0	0	0		0	0	0	0	0	0	17%	128	1	-0.96	0.739887	0	0
ENSMUSP00000105003	ENSMUSG00000034333	Zbed4	Q80WQ9 "Zinc finger BED domain-containing protein 4 "	-0.96	0	1	1	10%	32	1	-0.96	0.624019	0	0		0	0	0	0	0	0		0	0	0	0	0	0
ENSMUSP00000021313	ENSMUSG00000020935	Dcakd	Q8BHC4 "Dephospho-CoA kinase domain-containing protein "	-0.96	0	1	1	17%	10	1	-0.96	0.631887	0	0		0	0	0	0	0	0		0	0	0	0	0	0
ENSMUSP00000067933	ENSMUSG00000053835	H2-T24	Q31129;Q6LBQ6;Q9XRZ3 "MHC class I cell surface glycoprotein Precursor ";"T18 class I MHC gene (exon 5) Fragment ";"MHC class I cell surface glycoprotein Fragment "	-0.96	0	1	1	13%	14	1	-0.96	0.627852	0	0		0	0	0	0	0	0		0	0	0	0	0	0
ENSMUSP00000123013	ENSMUSG00000030330	Ing4	010 "inhibitor of growth family, member 4 Gene [Source:MGI (curated);Acc:MGI:107307]" "MGI_curated_transcript"	-0.96	0	1	1	28%	19	1	-0.96	0.631609	0	0		0	0	0	0	0	0		0	0	0	0	0	0
ENSMUSP00000117971	ENSMUSG00000030879	Mrpl17	Q9D8P4 "39S ribosomal protein L17, mitochondrial Precursor (L17mt)(MRP-L17)"	0.96	1	0	1		0	0	0	0	0	0		0	0	0	0	0	0	41%	12	1	0.96	1.36673	0	0
ENSMUSP00000045351	ENSMUSG00000039047	Pigk	Q80V43;Q8BL63 "Phosphatidylinositol glycan anchor biosynthesis, class KPhosphatidylinositol glycan anchor biosynthesis, class K, isoform CRA_c ;";"Putative uncharacterized proteinPhosphatidylinositol glycan anchor biosynthesis, class K, isoform CRA_a ;"	0.96	1	0	1		0	0	0	0	0	0		0	0	0	0	0	0	38%	15	1	0.96	1.36081	0	0
ENSMUSP00000102625	ENSMUSG00000032812	Arap1	Q4LDD4 "Arf-GAP with Rho-GAP domain, ANK repeat and PH domain-containing protein 1 (Centaurin-delta-2)(Cnt-d2)"	-0.96	0	1	1	15%	53	1	-0.96	0.634198	0	0		0	0	0	0	0	0		0	0	0	0	0	0
ENSMUSP00000107659	ENSMUSG00000025198	Erlin1	Q91X78 "Erlin-1 (Endoplasmic reticulum lipid raft-associated protein 1)(Stomatin-prohibitin-flotillin-HflC/K domain-containing protein 1)(SPFH domain-containing protein 1)(Protein KE04 homolog)"	0.96	1	0	1	21%	18	0	0	0	0	0	9%	7	1	0.96	1.58815	0	0		0	0	0	0	0	0
ENSMUSP00000085407	ENSMUSG00000040151	Hs2st1	202 "heparan sulfate 2-O-sulfotransferase 1 Gene [Source:MGI Symbol;Acc:MGI:1346049]" "MGI_automatic_transcript"	0.96	1	0	1	16%	14	1	0.96	1.58114	0	0		0	0	0	0	0	0		0	0	0	0	0	0
ENSMUSP00000119218	ENSMUSG00000024869	Nudt8	NP_079805.1 "nucleoside diphosphate-linked moiety X motif 8, mitochondrial precursor "	0.96	1	0	1	15%	9	1	0.96	1.56368	0	0		0	0	0	0	0	0		0	0	0	0	0	0
ENSMUSP00000059494	ENSMUSG00000043284	Tmem11	Q8BK08 "Transmembrane protein 11 (Protein PM1)"	0.96	1	0	1	16%	5	1	0.96	1.56787	0	0		0	0	0	0	0	0		0	0	0	0	0	0
ENSMUSP00000077335	ENSMUSG00000035929	H2-gs10	Q0WXH7;Q0WXI6 "MHC class I like protein GS10 Fragment ";"MHC class I like protein GS9 Fragment "	0.955	1	0	2	23%	16	1	0.93	1.41445	0	0	14%	7	3	0.98	1.81423	0.0298785	1.57345		0	0	0	0	0	0
ENSMUSP00000003912	ENSMUSG00000003814	Calr	P14211 "Calreticulin Precursor (CRP55)(Calregulin)(HACBP)(Endoplasmic reticulum resident protein 60)(ERp60)"	0.955	1	0	2	31%	23	10	0.97	1.78186	0.01954	1.58533	36%	21	8	0.94	1.48978	0.0361643	1.43992		0	0	0	0	0	0
ENSMUSP00000110549	ENSMUSG00000024561	Mbd1	Q9Z2E2 "Methyl-CpG-binding domain protein 1 (Methyl-CpG-binding protein MBD1)"	-0.955	0	1	2	13%	21	1	-0.92	0.722216	0	0		0	0	0	0	0	0	23%	21	1	-0.99	0.661638	0	0
ENSMUSP00000114756	ENSMUSG00000030869	Ndufab1	007 "NADH dehydrogenase (ubiquinone) 1, alpha/beta subcomplex, 1 Gene [Source:MGI (curated);Acc:MGI:1917566]" "MGI_curated_transcript"	0.955	1	0	2	15%	6	1	0.97	1.69442	0	0	23%	5	2	0.94	1.50676	0.0900349	2.09937		0	0	0	0	0	0
ENSMUSP00000095286	ENSMUSG00000038608	Dock10	Q8BZN6 "Dedicator of cytokinesis protein 10 (Zizimin-3)"	-0.955	0	1	2	19%	99	7	-0.94	0.682021	0.176999	1.84456	9%	31	4	-0.97	0.595796	0.0177084	1.41472	19%	77	0	0	0	0	0
ENSMUSP00000097868	ENSMUSG00000025544	Tm9sf2	Q3TWB8 "Putative uncharacterized protein "	0.955	1	0	2		0	0	0	0	0	0	3%	2	1	0.93	1.4476	0	0	17%	21	1	0.98	1.41491	0	0
ENSMUSP00000021993	ENSMUSG00000021520	Uqcrb	Q9D855 "Cytochrome b-c1 complex subunit 7 (Ubiquinol-cytochrome c reductase complex 14 kDa protein)(Complex III subunit 7)(Complex III subunit VII)"	0.955	1	0	2	44%	15	5	0.97	1.65027	0.00940195	1.34544	45%	7	3	0.94	1.50174	0.188719	2.43907		0	0	0	0	0	0
ENSMUSP00000077757	ENSMUSG00000057789	Bak1	O08734 "Bcl-2 homologous antagonist/killer (Apoptosis regulator BAK)"	0.955	1	0	2		0	0	0	0	0	0	16%	4	3	0.93	1.44948	0.0967598	1.71021	39%	8	2	0.98	1.45464	0.0277229	1.23058
ENSMUSP00000104049	ENSMUSG00000057177	Gsk3a	002 "glycogen synthase kinase 3 alpha Gene [Source:MGI (curated);Acc:MGI:2152453]" "MGI_curated_transcript"	-0.95	0	1	2	15%	13	1	-0.91	0.74478	0	0		0	0	0	0	0	0	34%	28	1	-0.99	0.422113	0	0
ENSMUSP00000036571	ENSMUSG00000061411	8430427H17Rik	Q6DIB4 "Uncharacterized protein C20orf112 homolog "	0.95	1	0	2	15%	27	3	0.97	1.76806	0.0372851	1.62781	10%	13	1	0.93	1.44008	0	0		0	0	0	0	0	0
ENSMUSP00000094115	ENSMUSG00000022558	Heatr7a	Q80T84;Q8BZ35 "MKIAA1833 protein Fragment ";"Putative uncharacterized protein "	-0.95	0	1	2		0	0	0	0	0	0	8%	12	2	-0.91	0.712918	0.0988894	1.96069	21%	41	1	-0.99	0.556225	0	0
ENSMUSP00000092901	ENSMUSG00000071076	Jund	P15066 "Transcription factor jun-D "	0.95	1	0	2	33%	14	2	0.95	1.55506	0.200486	6.21835	21%	14	2	0.95	1.5309	0.027783	1.26654		0	0	0	0	0	0
ENSMUSP00000003404	ENSMUSG00000003316	Glg1	Q61543 "Golgi apparatus protein 1 Precursor (Golgi sialoglycoprotein MG-160)(E-selectin ligand 1)(ESL-1)(Selel)"	0.95	1	0	2	16%	44	2	0.94	1.43927	0.152963	3.10676	8%	18	1	0.96	1.5577	0	0		0	0	0	0	0	0
ENSMUSP00000028848	ENSMUSG00000027371	Fahd2a	Q3TC72 "Fumarylacetoacetate hydrolase domain-containing protein 2A (EC 3.-.-.-)"	0.95	1	0	1	16%	11	1	0.95	1.49167	0	0		0	0	0	0	0	0		0	0	0	0	0	0
ENSMUSP00000073371	ENSMUSG00000023022	Lima1	Q9ERG0 "LIM domain and actin-binding protein 1 (Epithelial protein lost in neoplasm)(mEPLIN)"	0.95	1	0	1	16%	33	1	0.95	1.54216	0	0		0	0	0	0	0	0		0	0	0	0	0	0
ENSMUSP00000099461	ENSMUSG00000015932	Dstn	Q9R0P5 "Destrin (Actin-depolymerizing factor)(ADF)(Sid 23)"	0.95	1	0	1	32%	10	1	0.95	1.54167	0	0		0	0	0	0	0	0		0	0	0	0	0	0
ENSMUSP00000078661	ENSMUSG00000027944	Hax1	O35387 "HCLS1-associated protein X-1 (HS1-associating protein X-1)(HAX-1)(HS1-binding protein 1)(HSP1BP-1)"	0.95	1	0	1	14%	11	1	0.95	1.54378	0	0		0	0	0	0	0	0		0	0	0	0	0	0
ENSMUSP00000120427	ENSMUSG00000018398	Sept8	B1AQY9 "Septin 8 "	-0.95	0	1	1		0	0	0	0	0	0	10%	7	1	-0.95	0.647076	0	0		0	0	0	0	0	0
ENSMUSP00000034561	ENSMUSG00000032059	Alg9	Q8VDI9 "Alpha-1,2-mannosyltransferase ALG9 (EC 2.4.1.-)(Asparagine-linked glycosylation protein 9 homolog)(Disrupted in bipolar disorder protein 1 homolog)"	0.95	1	0	1	13%	18	1	0.95	1.47537	0	0		0	0	0	0	0	0		0	0	0	0	0	0
ENSMUSP00000107060	ENSMUSG00000040713	Creg1	O88668 "Protein CREG1 Precursor (Cellular repressor of E1A-stimulated genes 1)"	-0.95	0	1	1	10%	3	1	-0.95	0.646241	0	0		0	0	0	0	0	0		0	0	0	0	0	0
ENSMUSP00000004057	ENSMUSG00000003955	Fam162a	Q9D6U8 "Protein FAM162A (E2-induced gene 5 protein homolog)"	0.95	1	0	1	21%	7	1	0.95	1.54243	0	0		0	0	0	0	0	0		0	0	0	0	0	0
ENSMUSP00000086594	ENSMUSG00000051537	Gm5124	B2RQA0;Q8C000 "EG331392 protein ";"Putative uncharacterized protein "	0.95	1	0	1	18%	15	1	0.95	1.51157	0	0		0	0	0	0	0	0		0	0	0	0	0	0
ENSMUSP00000099420	ENSMUSG00000019761	Krt10	P02535 "Keratin, type I cytoskeletal 10 (Cytokeratin-10)(CK-10)(Keratin-10)(K10)(56 kDa cytokeratin)(Keratin, type I cytoskeletal 59 kDa)"	-0.95	0	1	1	27%	31	4	-0.95	0.677519	0.025133	1.34609		0	0	0	0	0	0		0	0	0	0	0	0
ENSMUSP00000032557	ENSMUSG00000024969	Mark2	Q05512 "Serine/threonine-protein kinase MARK2 (EC 2.7.11.1)(MAP/microtubule affinity-regulating kinase 2)(ELKL motif kinase 1)(EMK-1)"	0.95	1	0	1	15%	26	1	0.95	1.54744	0	0		0	0	0	0	0	0		0	0	0	0	0	0
ENSMUSP00000029666	ENSMUSG00000028032	Papss1	Q60967 "Bifunctional 3'-phosphoadenosine 5'-phosphosulfate synthase 1 (PAPS synthase 1)(PAPSS 1)(Sulfurylase kinase 1)(SK 1)(SK1) [Includes Sulfate adenylyltransferase(EC 2.7.7.4)(Sulfate adenylate transferase)(SAT)(ATP-sulfurylase);Adenylyl-sulfate kinase( /.../.1.25)(Adenylylsulfate 3'-phosphotransferase)(APS kinase)(Adenosine-5'-phosphosulfate 3'-phosphotransferase)(3'-phosphoadenosine-5'-phos…	0.95	1	0	1		0	0	0	0	0	0		0	0	0	0	0	0	24%	26	1	0.95	1.33646	0	0
ENSMUSP00000057515	ENSMUSG00000049823	Zbtb12	Q6P6L4;Q9Z150 "Zinc finger and BTB domain containing 12 ";"Putative uncharacterized proteinZinc finger and BTB domain containing 12 ;"	-0.95	0	1	1	12%	12	1	-0.95	0.677225	0	0		0	0	0	0	0	0		0	0	0	0	0	0
ENSMUSP00000030428	ENSMUSG00000028669	1110049F12Rik	Q8BWR2 "UPF0424 protein C1orf128 homolog "	0.95	1	0	1	18%	9	1	0.95	1.54461	0	0		0	0	0	0	0	0		0	0	0	0	0	0
ENSMUSP00000115701	ENSMUSG00000038544	1110054O05Rik	206 "RIKEN cDNA 1110054O05 gene Gene [Source:MGI Symbol;Acc:MGI:1913459]" "MGI_automatic_transcript"	-0.95	0	1	1		0	0	0	0	0	0	16%	2	1	-0.95	0.652471	0	0		0	0	0	0	0	0
ENSMUSP00000025696	ENSMUSG00000024782	Ak3	Q9WTP7 "GTP:AMP phosphotransferase mitochondrial (EC 2.7.4.10)(Adenylate kinase 3)(AK 3)(Adenylate kinase 3 alpha-like 1)"	0.95	1	0	1		0	0	0	0	0	0		0	0	0	0	0	0	32%	9	1	0.95	1.34116	0	0
ENSMUSP00000072937	ENSMUSG00000058748	BC003267	Q99LG7 "Putative uncharacterized proteincDNA sequence BC003267 ;"	-0.95	0	1	1	21%	13	1	-0.95	0.67329	0	0		0	0	0	0	0	0		0	0	0	0	0	0
ENSMUSP00000101546	ENSMUSG00000028886	Eya3	P97480 "Eyes absent homolog 3 (EC 3.1.3.48)"	0.95	1	0	1	10%	12	1	0.95	1.51747	0	0		0	0	0	0	0	0		0	0	0	0	0	0
ENSMUSP00000010502	ENSMUSG00000010358	Ifi35	Q9D8C4 "Interferon-induced 35 kDa protein homolog (Ifi-35)(IFP 35)"	0.95	1	0	1	10%	6	1	0.95	1.50581	0	0		0	0	0	0	0	0		0	0	0	0	0	0
ENSMUSP00000112115	ENSMUSG00000031816	Mthfsd	Q3URQ7 "Methenyltetrahydrofolate synthetase domain-containing protein "	0.95	1	0	1	12%	9	1	0.95	1.48988	0	0		0	0	0	0	0	0		0	0	0	0	0	0
ENSMUSP00000101648	ENSMUSG00000038611	Phrf1	A6H619 "PHD and RING finger domain-containing protein 1 "	0.95	1	0	1	12%	59	1	0.95	1.47376	0	0		0	0	0	0	0	0		0	0	0	0	0	0
ENSMUSP00000089425	ENSMUSG00000025429	Pstpip2	202 "proline-serine-threonine phosphatase-interacting protein 2 Gene [Source:MGI Symbol;Acc:MGI:1335088]" "MGI_automatic_transcript"	0.95	1	0	1	33%	23	6	0.95	1.4864	0.0181852	1.34332		0	0	0	0	0	0		0	0	0	0	0	0
ENSMUSP00000099907	ENSMUSG00000020458	Rtn4	Q99P72 "Reticulon-4 (Neurite outgrowth inhibitor)(Nogo protein)"	0.95	1	0	1	16%	49	2	0.95	1.49291	0.037388	1.34901		0	0	0	0	0	0		0	0	0	0	0	0
ENSMUSP00000052544	ENSMUSG00000049090	Zadh2	Q8BGC4 "Zinc-binding alcohol dehydrogenase domain-containing protein 2 (EC 1.-.-.-)"	-0.95	0	1	1	16%	16	1	-0.95	0.667863	0	0		0	0	0	0	0	0		0	0	0	0	0	0
ENSMUSP00000107908	ENSMUSG00000031370	Zrsr2	B1B0E8;B1B0F0;B1B0F1 "Zinc finger (CCCH type), RNA binding motif and serine/arginine rich 2 ";"Zinc finger (CCCH type), RNA binding motif and serine/arginine rich 2 Fragment ";"Zinc finger (CCCH type), RNA binding motif and serine/arginine rich 2 Fragment "	0.95	1	0	1	26%	29	1	0.95	1.50628	0	0		0	0	0	0	0	0		0	0	0	0	0	0
ENSMUSP00000002678	ENSMUSG00000002603	Tgfb1	P04202 "Transforming growth factor beta-1 Precursor (TGF-beta-1) [Contains Latency-associated peptide(LAP)]"	0.945	1	0	2	29%	30	5	0.96	1.60944	0.0353189	1.51297	6%	4	1	0.93	1.45749	0	0		0	0	0	0	0	0
ENSMUSP00000026050	ENSMUSG00000025068	Gsto1	O09131 "Glutathione S-transferase omega-1 (GSTO-1)(EC 2.5.1.18)(p28)"	0.945	1	0	2	19%	8	1	0.9	1.32765	0	0		0	0	0	0	0	0	26%	7	1	0.99	2.60182	0	0
ENSMUSP00000040073	ENSMUSG00000022353	Mtss1	Q6ZQB7 "MKIAA0429 proteinMetastasis suppressor 1, isoform CRA_d Fragment ;"	-0.945	0	1	2	10%	22	1	-0.96	0.640702	0	0	7%	10	2	-0.93	0.696583	0.304087	10.7842		0	0	0	0	0	0
ENSMUSP00000083928	ENSMUSG00000024085	Man2a1	P27046 "Alpha-mannosidase 2 (EC 3.2.1.114)(Golgi alpha-mannosidase II)(AMan II)(Man II)(Mannosyl-oligosaccharide 1,3-1,6-alpha-mannosidase)(Mannosidase alpha class 2A member 1)"	0.945	1	0	2	18%	50	3	0.95	1.48062	0.0375379	1.40038	9%	15	2	0.94	1.48089	0.0592492	1.59307		0	0	0	0	0	0
ENSMUSP00000105796	ENSMUSG00000036199	Ndufa13	Q9ERS2 "NADH dehydrogenase [ubiquinone] 1 alpha subcomplex subunit 13 (NADH-ubiquinone oxidoreductase B16.6 subunit)(Complex I-B16.6)(CI-B16.6)(Gene associated with retinoic and interferon-induced mortality 19 protein)(Gene associated with retinoic and IFN- /.../d mortality 19 protein)(GRIM-19)(Cell death regulatory protein GRIM-19)"	0.94	1	0	2		0	0	0	0	0	0	26%	6	3	0.99	2.02832	0.00815525	1.31852	28%	7	2	0.89	1.23796	0.636414	68.1091
ENSMUSP00000074600	ENSMUSG00000059734	Ndufs8	Q8K3J1 "NADH dehydrogenase [ubiquinone] iron-sulfur protein 8, mitochondrial Precursor (EC 1.6.5.3)(EC 1.6.99.3)(NADH-ubiquinone oxidoreductase 23 kDa subunit)(Complex I-23kD)(CI-23kD)"	0.94	1	0	2	14%	9	1	0.98	1.8602	0	0		0	0	0	0	0	0	33%	14	2	0.9	1.25147	0.342297	5.47127
ENSMUSP00000038841	ENSMUSG00000036894	Rap2b	P61226 "Ras-related protein Rap-2b Precursor "	0.935	1	0	2	18%	5	1	0.96	1.5912	0	0	9%	2	1	0.91	1.40226	0	0		0	0	0	0	0	0
ENSMUSP00000117946	ENSMUSG00000027245	2310003F16Rik	A2ARQ7 "Novel protein (2310003F16Rik)RIKEN cDNA 2310003F16, isoform CRA_a ;"	-0.925	0	1	2	33%	5	1	-0.99	0.323397	0	0		0	0	0	0	0	0	61%	18	2	-0.86	0.825042	0.603379	29.9997
ENSMUSP00000023283	ENSMUSG00000022614	Lmf2	Q8C3X8 "Lipase maturation factor 2 (Transmembrane protein 112B)(Transmembrane protein 153)"	-0.925	0	1	2	11%	18	1	-0.87	0.772038	0	0		0	0	0	0	0	0	27%	25	1	-0.98	0.70724	0	0
ENSMUSP00000035055	ENSMUSG00000032479	Mtap4	P27546 "Microtubule-associated protein 4 (MAP-4)"	0.925	1	0	2	15%	32	3	0.97	1.64844	0.0132985	1.2847	10%	17	3	0.88	1.35433	0.128547	1.68104		0	0	0	0	0	0
ENSMUSP00000020209	ENSMUSG00000020022	Ndufa12	Q7TMF3 "NADH dehydrogenase [ubiquinone] 1 alpha subcomplex subunit 12 (NADH-ubiquinone oxidoreductase subunit B17.2)(Complex I-B17.2)(CI-B17.2)(CIB17.2)"	0.915	1	0	2	32%	10	1	0.97	1.65685	0	0	11%	3	1	0.86	1.32194	0	0		0	0	0	0	0	0
ENSMUSP00000045890	ENSMUSG00000042345	Ubash3a	Q3TED7;Q3V3E1;Q8BX41 "Putative uncharacterized protein ";"Putative uncharacterized proteinUbiquitin associated and SH3 domain containing, A ;";"Putative uncharacterized proteinUbiquitin associated and SH3 domain containing, A ;"	-0.915	0	1	2		0	0	0	0	0	0	7%	8	1	-0.84	0.770783	0	0	28%	35	1	-0.99	0.55933	0	0
ENSMUSP00000104208	ENSMUSG00000060216	Arrb2	Q91YI4 "Beta-arrestin-2 (Arrestin beta-2)"	0.915	1	0	2	14%	13	1	0.96	1.5796	0	0	13%	7	2	0.87	1.32937	0.226664	3.83932		0	0	0	0	0	0
ENSMUSP00000028467	ENSMUSG00000027073	Prg2	Q61878 "Bone marrow proteoglycan Precursor (BMPG)(Proteoglycan 2) [Contains Eosinophil granule major basic protein(EMBP)(MBP)]"	-0.905	0	1	2	15%	6	1	-0.98	0.440892	0	0	12%	3	1	-0.83	0.775942	0	0		0	0	0	0	0	0
ENSMUSP00000017572	ENSMUSG00000017428	Psmd11	Q8BG32 "26S proteasome non-ATPase regulatory subunit 11 (26S proteasome regulatory subunit S9)(26S proteasome regulatory subunit p44.5)"	-0.9	0	1	2	33%	30	1	-0.96	0.631798	0	0	18%	10	3	-0.84	0.770784	0.246383	1.99556		0	0	0	0	0	0
ENSMUSP00000001284	ENSMUSG00000026641	Usf1	Q61069 "Upstream stimulatory factor 1 (Major late transcription factor 1)"	-0.9	0	1	2	15%	9	1	-0.96	0.624792	0	0	8%	4	1	-0.84	0.770155	0	0		0	0	0	0	0	0
ENSMUSP00000058697	ENSMUSG00000045248	Med26	Q7TN02 "Mediator of RNA polymerase II transcription subunit 26 (Mediator complex subunit 26)(Cofactor required for Sp1 transcriptional activation subunit 7)(CRSP complex subunit 7)"	0.89	1	0	2	18%	17	4	0.8	1.21811	0.0448528	1.20775		0	0	0	0	0	0	35%	30	1	0.98	1.43026	0	0
ENSMUSP00000108307	ENSMUSG00000024043	Arhgap28	Q8BN58 "Rho GTPase-activating protein 28 (Rho-type GTPase-activating protein 28)"	-0.885	0	1	2	24%	49	1	-0.97	0.568698	0	0	8%	11	1	-0.8	0.789627	0	0		0	0	0	0	0	0
ENSMUSP00000110305	ENSMUSG00000000838	Fmr1	P35922 "Fragile X mental retardation protein 1 homolog (Protein FMR-1)(FMRP)(mFmr1p)"	0.875	1	0	2	19%	27	2	0.78	1.20177	0.501302	10.432		0	0	0	0	0	0	46%	46	1	0.97	1.39119	0	0
ENSMUSP00000043724	ENSMUSG00000040723	Rcsd1	Q3UZA1 "CapZ-interacting protein (Protein kinase substrate CapZIP)"	-0.865	0	1	2	6%	8	1	-0.99	0.431536	0	0	18%	9	1	-0.74	0.821147	0	0		0	0	0	0	0	0
ENSMUSP00000033509	ENSMUSG00000031168	Ebp	P70245 "3-beta-hydroxysteroid-Delta(8),Delta(7)-isomerase (EC 5.3.3.5)(Cholestenol Delta-isomerase)(Delta(8)-Delta(7) sterol isomerase)(D8-D7 sterol isomerase)(Emopamil-binding protein)"	0.85	1	0	2	17%	7	1	0.71	1.16515	0	0		0	0	0	0	0	0	34%	11	1	0.99	1.61134	0	0
ENSMUSP00000054072	ENSMUSG00000023170	Gps2	Q921N8;Q9WV81 "G protein pathway suppressor 2MCG22494, isoform CRA_b ;";"G protein pathway suppressor 2 "	-0.845	0	1	2	18%	19	1	-0.73	0.848665	0	0	8%	4	1	-0.96	0.630379	0	0		0	0	0	0	0	0
ENSMUSP00000025955	ENSMUSG00000024991	Eif3a	P23116 "Eukaryotic translation initiation factor 3 subunit A (eIF3a)(Eukaryotic translation initiation factor 3 subunit 10)(eIF-3-theta)(eIF3 p167)(eIF3 p180)(eIF3 p185)(p162)(Centrosomin)"	0.845	1	0	2	31%	86	9	0.73	1.17615	0.160846	1.27394		0	0	0	0	0	0	47%	111	9	0.96	1.36666	0.00147397	1.16432
ENSMUSP00000068378	ENSMUSG00000038080	Kdm1b	Q8CIG3 "Lysine-specific histone demethylase 1B (EC 1.-.-.-)(Lysine-specific histone demethylase 2)(Flavin-containing amine oxidase domain-containing protein 1)"	-0.84	0	1	2		0	0	0	0	0	0	6%	8	2	-0.69	0.844058	0.679259	49.7751	19%	36	1	-0.99	0.663051	0	0
ENSMUSP00000025704	ENSMUSG00000024791	Cdca5	Q9CPY3 "Sororin (Cell division cycle-associated protein 5)"	-0.825	0	1	2		0	0	0	0	0	0	20%	7	1	-0.68	0.849014	0	0	31%	17	1	-0.97	0.718167	0	0
ENSMUSP00000106207	ENSMUSG00000033411	Ctdspl2	003 "CTD (carboxy-terminal domain, RNA polymerase II, polypeptide A) small phosphatase like 2 Gene [Source:MGI (curated);Acc:MGI:1196405]" "MGI_curated_transcript"	0.825	1	0	2		0	0	0	0	0	0	21%	14	3	0.66	1.16964	0.0629417	1.19442	42%	33	1	0.99	1.57614	0	0
ENSMUSP00000115063	ENSMUSG00000070327	Rnf213	B1ATE2;Q0VEC6;Q3U0U2;Q3UD49;Q8BVK6;Q8CI06 "Ring finger protein 213 Fragment ";"Rnf213 protein Fragment ";"Putative uncharacterized protein ";"Putative uncharacterized protein Fragment ";"Putative uncharacterized protein ";"Rnf213 protein Fragment "	0.82	1	0	2	16%	206	3	0.65	1.14062	0.176891	1.31812		0	0	0	0	0	0	21%	211	5	0.99	1.52352	0.000664452	1.12981
ENSMUSP00000027478	ENSMUSG00000026260	Ndufa10	Q99LC3 "NADH dehydrogenase [ubiquinone] 1 alpha subcomplex subunit 10, mitochondrial Precursor (NADH-ubiquinone oxidoreductase 42 kDa subunit)(Complex I-42kD)(CI-42kD)"	0.815	1	0	2	19%	15	3	0.65	1.13885	0.372603	1.63398		0	0	0	0	0	0	25%	18	1	0.98	1.47894	0	0
ENSMUSP00000070946	ENSMUSG00000025027	Xpnpep1	Q6P1B1 "Xaa-Pro aminopeptidase 1 (EC 3.4.11.9)(X-Pro aminopeptidase 1)(X-prolyl aminopeptidase 1, soluble)(Cytosolic aminopeptidase P)(Soluble aminopeptidase P)(sAmp)(Aminoacylproline aminopeptidase)"	0.81	1	0	2	15%	32	1	0.95	1.53516	0	0		0	0	0	0	0	0	17%	25	2	0.67	1.11251	0.107557	1.25997
ENSMUSP00000065887	ENSMUSG00000001918	Slc1a5	Q5U647 "Solute carrier family 1 (Neutral amino acid transporter), member 5 "	0.805	1	0	2	13%	16	1	0.97	1.64831	0	0	5%	6	1	0.64	1.15819	0	0		0	0	0	0	0	0
ENSMUSP00000114764	ENSMUSG00000078923	Ube2v1	B7ZBY7 "Ubiquitin-conjugating enzyme E2 variant 1 "	0.785	1	0	2		0	0	0	0	0	0	16%	6	3	0.58	1.13583	0.0607597	1.15214	33%	14	5	0.99	1.65566	0.0440912	1.62018
ENSMUSP00000015901	ENSMUSG00000015757	Ppil4	Q9CXG3 "Peptidyl-prolyl cis-trans isomerase-like 4 (PPIase)(EC 5.2.1.8)(Rotamase PPIL4)(Cyclophilin-like protein PPIL4)"	0.775	1	0	2	16%	22	1	0.96	1.59993	0	0	9%	8	2	0.59	1.14075	0.0114806	1.03064		0	0	0	0	0	0
ENSMUSP00000023564	ENSMUSG00000022858	Tra2b	P62996 "Transformer-2 protein homolog beta (TRA-2 beta)(TRA2-beta)(Transformer-2 protein homolog B)(Splicing factor, arginine/serine-rich 10)(Silica-induced gene 41 protein)(SIG-41)"	0.77	1	0	2	44%	21	5	0.96	1.58925	0.0048936	1.25657	37%	19	4	0.58	1.13537	0.405449	1.51945		0	0	0	0	0	0
ENSMUSP00000033289	ENSMUSG00000030987	Stim1	P70302 "Stromal interaction molecule 1 Precursor "	-0.77	0	1	2	19%	30	1	-0.96	0.634175	0	0	14%	16	1	-0.58	0.87949	0	0		0	0	0	0	0	0
ENSMUSP00000110595	ENSMUSG00000036932	Aifm1	B1AU25;Q2QKE3 "Apoptosis-inducing factor, mitochondrion-associated 1 ";"Apoptosis-inducing factor short isoform 1 "	0.735	1	0	2		0	0	0	0	0	0	18%	17	3	0.48	1.1051	0.117795	1.17621	25%	33	1	0.99	2.17168	0	0
ENSMUSP00000029950	ENSMUSG00000028282	Casp8ap2	Q9WUF3 "CASP8-associated protein 2 (FLICE-associated huge protein)"	-0.73	0	1	2		0	0	0	0	0	0	3%	12	1	-0.47	0.90894	0	0	17%	52	1	-0.99	0.609329	0	0
ENSMUSP00000048124	ENSMUSG00000042167	Papd4	Q91YI6 "Poly(A) RNA polymerase GLD2 (mGLD-2)(EC 2.7.7.19)(PAP-associated domain-containing protein 4)"	-0.715	0	1	2	27%	26	2	-0.44	0.924596	0.612038	4.16634		0	0	0	0	0	0	21%	20	1	-0.99	0.515911	0	0
ENSMUSP00000030905	ENSMUSG00000029038	Ssu72	Q9CY97 "RNA polymerase II subunit A C-terminal domain phosphatase SSU72 (CTD phosphatase SSU72)(EC 3.1.3.16)"	-0.715	0	1	2	18%	9	1	-0.95	0.658911	0	0	36%	11	2	-0.48	0.906431	0.256994	1.70434		0	0	0	0	0	0
ENSMUSP00000094882	ENSMUSG00000039414	Heatr5b	Q8C547 "HEAT repeat-containing protein 5B "	-0.69	0	1	2	17%	85	1	-0.4	0.932484	0	0		0	0	0	0	0	0	22%	94	1	-0.98	0.668807	0	0
ENSMUSP00000021314	ENSMUSG00000020936	Nmt1	O70310 "Glycylpeptide N-tetradecanoyltransferase 1 (EC 2.3.1.97)(Peptide N-myristoyltransferase 1)(Myristoyl-CoA:protein N-myristoyltransferase 1)(NMT 1)(Type I N-myristoyltransferase)"	0.685	1	0	2	13%	17	1	0.96	1.60552	0	0	11%	8	2	0.41	1.08482	0.104337	1.18658		0	0	0	0	0	0
ENSMUSP00000045272	ENSMUSG00000033809	Alg3	Q8K2A8 "Dolichyl-P-Man:Man(5)GlcNAc(2)-PP-dolichyl mannosyltransferase (EC 2.4.1.130)(Dol-P-Man-dependent alpha(1-3)-mannosyltransferase)(Dolichyl-phosphate-mannose--glycolipid alpha-mannosyltransferase)(Asparagine-linked glycosylation protein 3 homolog)(No /.../ke protein)"	0.68	1	0	2		0	0	0	0	0	0	9%	6	1	0.37	1.07549	0	0	14%	13	1	0.99	1.97376	0	0
ENSMUSP00000040977	ENSMUSG00000037318	Traf3ip3	Q8C0G2 "TRAF3-interacting JNK-activating modulator (TRAF3-interacting protein 3)"	-0.65	0	1	2	24%	37	1	-0.33	0.946382	0	0		0	0	0	0	0	0	22%	18	1	-0.97	0.709133	0	0
ENSMUSP00000107079	ENSMUSG00000005506	Cugbp1	P28659 "CUG-BP- and ETR-3-like factor 1 (CELF-1)(Bruno-like protein 2)(RNA-binding protein BRUNOL-2)(CUG triplet repeat RNA-binding protein 1)(CUG-BP1)(Deadenylation factor CUG-BP)(Deadenylation factor EDEN-BP)(50 kDa nuclear polyadenylated RNA-binding prot /.../rain protein F41)(Embryo deadenylation element-binding protein homolog)(EDEN-BP homolog)"	0.65	1	0	2	22%	24	3	0.97	1.67951	0.0233021	1.41435	21%	17	2	0.33	1.06623	0.504272	2.28372		0	0	0	0	0	0
ENSMUSP00000118494	ENSMUSG00000053754	Chd8	009 "chromodomain helicase DNA binding protein 8 Gene [Source:MGI (curated);Acc:MGI:1915022]" "MGI_curated_transcript"	-0.645	0	1	2	17%	9	1	-0.31	0.949677	0	0		0	0	0	0	0	0	33%	15	1	-0.98	0.67054	0	0
ENSMUSP00000026027	ENSMUSG00000025049	Taf5	Q8C092 "Transcription initiation factor TFIID subunit 5 (Transcription initiation factor TFIID 100 kDa subunit)(TAF(II)100)(TAFII-100)(TAFII100)"	-0.625	0	1	2		0	0	0	0	0	0	5%	8	2	-0.26	0.950659	0.418098	1.64154	22%	28	1	-0.99	0.614667	0	0
ENSMUSP00000081827	ENSMUSG00000071072	Ptges3	002 "prostaglandin E synthase 3 (cytosolic) Gene [Source:MGI (curated);Acc:MGI:1929282]" "MGI_curated_transcript"	0.61	1	0	2	8%	1	1	0.95	1.48456	0	0	37%	5	4	0.27	1.05314	0.501399	1.24131		0	0	0	0	0	0
ENSMUSP00000118361	ENSMUSG00000048410	Zfp407	Q69ZC9;Q6PGE5;Q8C020 "MKIAA1703 protein Fragment ";"Zfp407 protein Fragment ";"Putative uncharacterized protein Fragment "	-0.565	0	1	2		0	0	0	0	0	0	7%	24	1	-0.99	0.444553	0	0	17%	70	1	-0.14	0.98445	0	0
ENSMUSP00000111520	ENSMUSG00000004069	Dnaja3	Q99M87 "DnaJ homolog subfamily A member 3, mitochondrial Precursor (Tumorous imaginal discs protein Tid56 homolog)(DnaJ protein Tid-1)(mTid-1)"	0.56	1	0	2	17%	18	1	0.98	1.82044	0	0		0	0	0	0	0	0	32%	20	1	0.14	1.01672	0	0
ENSMUSP00000095943	ENSMUSG00000032497	Lrrfip2	Q8C062 "Putative uncharacterized protein Fragment "	0.53	1	0	2		0	0	0	0	0	0	17%	15	3	0.09	1.01934	0.622777	1.15388	34%	37	1	0.97	1.38305	0	0
ENSMUSP00000024717	ENSMUSG00000023923	Tbc1d5	Q3U325;Q3UN43;Q8CC81;Q9DAW8 "Putative uncharacterized protein ";"Putative uncharacterized protein ";"Putative uncharacterized protein ";"Putative uncharacterized protein "	-0.53	0	1	2		0	0	0	0	0	0	7%	9	2	-0.07	0.985309	0.825186	1.94939	20%	33	1	-0.99	0.563906	0	0
ENSMUSP00000112424	ENSMUSG00000020069	Hnrnph3	002 "heterogeneous nuclear ribonucleoprotein H3 Gene [Source:MGI (curated);Acc:MGI:1926462]" "MGI_curated_transcript"	0.52	1	0	2	35%	18	2	0.08	1.01311	0.601035	1.2569	23%	10	0	0	0	0	0	40%	24	1	0.96	1.36304	0	0
ENSMUSP00000108806	ENSMUSG00000024654	Asrgl1	201 "asparaginase like 1 Gene [Source:MGI (curated);Acc:MGI:1913764]" "MGI_automatic_transcript"	0.51	1	0	2		0	0	0	0	0	0	15%	6	1	0.06	1.0138	0	0	36%	23	1	0.96	1.37273	0	0
ENSMUSP00000081611	ENSMUSG00000053877	Srcap	Q8BKT0;Q8BUY7;Q8BV54 "Putative uncharacterized protein ";"Putative uncharacterized protein ";"Putative uncharacterized protein "	-0.5	0	1	2	10%	67	0	0	0	0	0	7%	35	3	-0.01	0.995737	0.961533	1.40166	19%	97	1	-0.99	0.638526	0	0
ENSMUSP00000025036	ENSMUSG00000024201	Kdm4b	Q91VY5 "Lysine-specific demethylase 4B (EC 1.14.11.-)(JmjC domain-containing histone demethylation protein 3B)(Jumonji domain-containing protein 2B)"	-0.475	0	1	2		0	0	0	0	0	0	13%	18	6	0.04	1.00954	0.844137	1.12512	22%	42	1	-0.99	0.555393	0	0
ENSMUSP00000075011	ENSMUSG00000031974	Abcb10	Q9JI39 "ATP-binding cassette sub-family B member 10, mitochondrial Precursor (ATP-binding cassette transporter 10)(ABC transporter 10 protein)(ABC-mitochondrial erythroid protein)(ABC-me protein)"	-0.425	0	1	2	20%	41	1	-0.96	0.641148	0	0	14%	17	1	0.11	1.02383	0	0		0	0	0	0	0	0
ENSMUSP00000120932	ENSMUSG00000039671	Zmynd8	A2A480;Q6P4S7 "Protein kinase C binding protein 1 Fragment ";"Prkcbp1 protein Fragment "	0.4	1	0	2	17%	44	7	-0.19	0.969421	0.880144	1.62098		0	0	0	0	0	0	24%	26	1	0.99	1.54429	0	0
ENSMUSP00000049284	ENSMUSG00000034263	2010321M09Rik	Q8R3P6 "UPF0464 protein C15orf44 homolog "	-0.4	0	1	2	11%	14	1	-0.95	0.643691	0	0	6%	5	2	0.15	1.03381	0.548076	1.63496		0	0	0	0	0	0
ENSMUSP00000023489	ENSMUSG00000022800	Fyttd1	Q91Z49 "UAP56-interacting factor (Forty-two-three domain-containing protein 1)(Protein 40-2-3)"	0.4	1	0	2		0	0	0	0	0	0	38%	16	4	0.96	1.57735	0.0082818	1.26138	36%	24	2	-0.16	0.981043	0.801279	2.12461
ENSMUSP00000105903	ENSMUSG00000027411	Vps16	A2BI91 "Vacuolar protein sorting 16 (Yeast) "	0.365	1	0	2	19%	40	1	-0.26	0.959889	0	0		0	0	0	0	0	0	20%	29	1	0.99	1.58061	0	0
ENSMUSP00000034983	ENSMUSG00000032412	Atp1b3	P97370 "Sodium/potassium-transporting ATPase subunit beta-3 (Sodium/potassium-dependent ATPase subunit beta-3)(ATPB-3)(CD298 antigen)"	0.365	1	0	2	17%	12	1	0.96	1.60324	0	0		0	0	0	0	0	0	30%	13	1	-0.23	0.973464	0	0
ENSMUSP00000025403	ENSMUSG00000024525	Impa2	Q91UZ5 "Inositol monophosphatase 2 (IMPase 2)(IMP 2)(EC 3.1.3.25)(Inositol-1(or 4)-monophosphatase 2)(Myo-inositol monophosphatase A2)"	-0.355	0	1	2		0	0	0	0	0	0	18%	6	1	0.28	1.05683	0	0	29%	20	1	-0.99	0.628763	0	0
ENSMUSP00000113483	ENSMUSG00000029247	Paics	Q9DCL9 "Multifunctional protein ADE2 [Includes Phosphoribosylaminoimidazole-succinocarboxamide synthase(EC 6.3.2.6)(SAICAR synthetase);Phosphoribosylaminoimidazole carboxylase(EC 4.1.1.21)(AIR carboxylase)(AIRC)]"	0.355	1	0	2	13%	18	2	-0.28	0.954608	0.875858	19.8543		0	0	0	0	0	0	50%	40	6	0.99	1.5115	0.041251	1.47544
ENSMUSP00000101533	ENSMUSG00000059119	Nap1l4	B7ZNL2;Q8C1W9 "Nap1l4 proteinNucleosome assembly protein 1-like 4, isoform CRA_b ;";"Putative uncharacterized protein "	0.325	1	0	2	21%	22	1	0.96	1.62591	0	0	10%	5	1	-0.31	0.941309	0	0		0	0	0	0	0	0
ENSMUSP00000120525	ENSMUSG00000002325	Irf9	Q3UKQ7;Q924T6 "Putative uncharacterized proteinInterferon dependent positive acting transcription factor 3 gamma, isoform CRA_c ;";"ISGF3G "	0.325	1	0	2	20%	24	3	-0.3	0.950983	0.804646	2.15482	11%	7	1	0.95	1.54445	0	0		0	0	0	0	0	0
ENSMUSP00000109059	ENSMUSG00000024955	Esrra	O08580 "Steroid hormone receptor ERR1 (Estrogen-related receptor alpha)(ERR-alpha)(Estrogen receptor-like 1)(Nuclear receptor subfamily 3 group B member 1)"	-0.32	0	1	2	22%	19	2	0.34	1.05888	0.864289	28.7396		0	0	0	0	0	0	28%	22	1	-0.98	0.674059	0	0
ENSMUSP00000069887	ENSMUSG00000052414	Atf7	Q3TZR9 "Putative uncharacterized proteinActivating transcription factor 7, isoform CRA_a ;"	-0.31	0	1	2	22%	16	2	0.37	1.06664	0.725566	5.94369		0	0	0	0	0	0	19%	18	1	-0.99	0.649608	0	0
ENSMUSP00000091435	ENSMUSG00000059248	Sept9	Q80UG5 "Septin-9 (SL3-3 integration site 1 protein)"	0.28	1	0	2		0	0	0	0	0	0	33%	27	9	-0.39	0.927227	0.224016	1.14134	40%	40	6	0.95	1.34162	0.017154	1.24041
ENSMUSP00000056774	ENSMUSG00000041417	Pik3r1	P26450 "Phosphatidylinositol 3-kinase regulatory subunit alpha (PtdIns-3-kinase regulatory subunit alpha)(PI3-kinase regulatory subunit alpha)(PI3K regulatory subunit alpha)(Phosphatidylinositol 3-kinase 85 kDa regulatory subunit alpha)(PtdIns-3-kinase regu /.../ subunit p85-alpha)(PI3-kinase subunit p85-alpha)"	-0.27	0	1	2	20%	43	1	-0.97	0.592457	0	0		0	0	0	0	0	0	30%	30	1	0.43	1.05778	0	0
ENSMUSP00000034946	ENSMUSG00000032382	Snx1	Q9WV80 "Sorting nexin-1 "	-0.27	0	1	2	20%	23	2	0.44	1.08085	0.535969	3.02328		0	0	0	0	0	0	26%	26	1	-0.98	0.666417	0	0
ENSMUSP00000036188	ENSMUSG00000038538	Ubn2	Q80WC1 "Ubinuclein-2 "	-0.27	0	1	2	18%	55	6	0.45	1.08275	0.126832	1.12162		0	0	0	0	0	0	18%	55	1	-0.99	0.593566	0	0
ENSMUSP00000101749	ENSMUSG00000025156	Gps1	Q99LD4 "COP9 signalosome complex subunit 1 (Signalosome subunit 1)(SGN1)(JAB1-containing signalosome subunit 1)(G protein pathway suppressor 1)(GPS-1)"	0.245	1	0	2	19%	24	2	-0.5	0.911183	0.214241	1.51201		0	0	0	0	0	0	26%	23	1	0.99	1.5995	0	0
ENSMUSP00000070267	ENSMUSG00000054408	Spcs3	Q6ZWQ7;Q8C1D0 "Putative uncharacterized proteinSignal peptidase complex subunit 3 homolog (S. cerevisiae) ;";"Putative uncharacterized protein "	0.24	1	0	2		0	0	0	0	0	0	11%	3	2	-0.49	0.901363	0.153269	1.38258	34%	10	1	0.97	1.38872	0	0
ENSMUSP00000007800	ENSMUSG00000007656	Arpp19	P56212 "cAMP-regulated phosphoprotein 19 (ARPP-19)"	0.235	1	0	2	39%	7	0	0	0	0	0	34%	5	2	-0.52	0.895768	0.085976	1.2093	39%	8	1	0.99	1.78329	0	0
ENSMUSP00000112820	ENSMUSG00000056537	Rlim	Q9WTV7 "E3 ubiquitin-protein ligase RLIM (EC 6.3.2.-)(LIM domain-interacting RING finger protein)(RING finger LIM domain-binding protein)(R-LIM)(RING finger protein 12)"	0.215	1	0	2	11%	14	2	-0.56	0.8992	0.544439	4.72555		0	0	0	0	0	0	59%	52	1	0.99	1.51884	0	0
ENSMUSP00000031097	ENSMUSG00000029196	AC131803.3	AC131803.3 AC131803.3-001 "null" "Clone_based_vega_transcript"	0.21	1	0	2	25%	23	1	-0.55	0.900945	0	0		0	0	0	0	0	0	32%	19	1	0.97	1.39904	0	0
ENSMUSP00000030432	ENSMUSG00000028672	Hmgcl	P38060 "Hydroxymethylglutaryl-CoA lyase, mitochondrial Precursor (HMG-CoA lyase)(HL)(EC 4.1.3.4)(3-hydroxy-3-methylglutarate-CoA lyase)"	-0.155	0	1	2	15%	9	1	0.68	1.15181	0	0		0	0	0	0	0	0	32%	14	1	-0.99	0.627183	0	0
ENSMUSP00000010192	ENSMUSG00000010048	Ifrd2	Q7TSB3;Q9CW96;Q9D8U0 "IRFD2 Fragment ";"Putative uncharacterized protein Fragment ";"Putative uncharacterized proteinInterferon-related developmental regulator 2 ;"	-0.155	0	1	2	10%	13	1	0.68	1.15195	0	0		0	0	0	0	0	0	34%	21	1	-0.99	0.639416	0	0
ENSMUSP00000004745	ENSMUSG00000004626	Stxbp2	Q64324 "Syntaxin-binding protein 2 (Protein unc-18 homolog 2)(Unc18-2)(Protein unc-18 homolog B)(Unc-18B)(MUSEC1)"	0.155	1	0	2	21%	26	2	-0.65	0.878072	0.846584	830.825		0	0	0	0	0	0	32%	28	2	0.96	1.36012	0.0466768	1.33249
ENSMUSP00000043111	ENSMUSG00000039221	Rpl22l1	Q9D7S7 "60S ribosomal protein L22-like 1 "	-0.13	0	1	2		0	0	0	0	0	0	20%	3	2	0.73	1.21011	0.383804	5.30185	42%	10	1	-0.99	0.243592	0	0
ENSMUSP00000000769	ENSMUSG00000000753	Serpinf1	P97298 "Pigment epithelium-derived factor Precursor (PEDF)(Serpin F1)(Stromal cell-derived factor 3)(SDF-3)(Caspin)"	-0.11	0	1	2	17%	17	1	0.77	1.19776	0	0		0	0	0	0	0	0	28%	23	1	-0.99	0.37095	0	0
ENSMUSP00000113594	ENSMUSG00000027708	Dcun1d1	Q3UT23 "Putative uncharacterized protein "	0.09	1	0	2	23%	9	3	-0.81	0.818183	0.705129	7.23242		0	0	0	0	0	0	24%	9	1	0.99	1.66341	0	0
ENSMUSP00000020203	ENSMUSG00000020018	Snrpf	P62307 "Small nuclear ribonucleoprotein F (snRNP-F)(Sm protein F)(Sm-F)(SmF)"	0.08	1	0	2		0	0	0	0	0	0	17%	5	1	-0.83	0.774268	0	0	55%	6	1	0.99	3.82668	0	0
ENSMUSP00000016033	ENSMUSG00000015889	Lta4h	P24527 "Leukotriene A-4 hydrolase (LTA-4 hydrolase)(EC 3.3.2.6)(Leukotriene A(4) hydrolase)"	-0.055	0	1	2	15%	25	2	0.88	1.30445	0.493586	27.3748		0	0	0	0	0	0	22%	26	1	-0.99	0.56895	0	0
ENSMUSP00000116935	ENSMUSG00000027287	Snap23	B0R029;B0R030 "Synaptosomal-associated protein 23 Fragment ";"Synaptosomal-associated protein Fragment "	-0.05	0	1	2	19%	7	1	-0.98	0.467633	0	0	25%	7	1	0.88	1.3567	0	0		0	0	0	0	0	0
ENSMUSP00000122420	ENSMUSG00000024370	Cdc23	Q3TEF0 "Putative uncharacterized protein Fragment "	0.045	1	0	2	25%	38	4	-0.87	0.777198	0.367454	2.13319		0	0	0	0	0	0	23%	25	1	0.96	1.35886	0	0
ENSMUSP00000030795	ENSMUSG00000028953	Abcf2	Q99LE6 "ATP-binding cassette sub-family F member 2 "	-0.02	1	0	2	13%	24	0	0	0	0	0	13%	12	1	0.95	1.51989	0	0	21%	26	3	-0.99	0.654558	0.681074	46.1567
ENSMUSP00000099705	ENSMUSG00000027080	Med19	Q8C1S0 "Mediator of RNA polymerase II transcription subunit 19 (Mediator complex subunit 19)"	-0.02	0	1	2	11%	6	1	0.93	1.40324	0	0		0	0	0	0	0	0	20%	8	1	-0.97	0.723114	0	0
ENSMUSP00000023453	ENSMUSG00000022769	Sdf2l1	Q9ESP1 "Stromal cell-derived factor 2-like protein 1 Precursor (SDF2-like protein 1)"	0.015	1	0	2	28%	12	2	-0.93	0.704044	0	0	19%	5	1	0.96	1.59494	0	0		0	0	0	0	0	0
ENSMUSP00000028892	ENSMUSG00000027406	Idh3b	Q91VA7 "Isocitrate dehydrogenase 3 (NAD+) betaTumor-related protein ;"	0.005	1	0	2	14%	14	1	0.95	1.53406	0	0		0	0	0	0	0	0	25%	13	2	-0.94	0.754688	0.157995	2.47489

## Sheet: Kit D816V
Accession	Gene	Gene Symbol	Name	Change	Up	Down	Replicates	Run 1 Coverage	Run 1 Unique peptides	Run 1 Peptides used	Run 1 Change	Run 1 Ratio	Run 1 P-val	Run 1 EF	Run 2 Coverage	Run 2 Unique peptides	Run 2 Peptides used	Run 2 Change	Run 2 Ratio	Run 2 P-val	Run 2 EF	Run 3 Coverage	Run 3 Unique peptides	Run 3 Peptides used	Run 3 Change	Run 3 Ratio	Run 3 P-val	Run 3 EF
ENSMUSP00000077335	ENSMUSG00000035929	H2-gs10	Q0WXH7;Q0WXI6 "MHC class I like protein GS10 Fragment ";"MHC class I like protein GS9 Fragment "	0.99	2	0	2	23%	16	1	0.99	2.52531	0	0	14%	7	3	0.99	2.63609	0.0165144	1.72071		0	0	0	0	0	0
ENSMUSP00000109990	ENSMUSG00000024308	Tapbp	Q9R233 "Tapasin Precursor (TPSN)(TPN)(TAP-binding protein)(TAP-associated protein)"	0.986667	3	0	3	26%	24	7	0.98	1.9767	0.00428702	1.45345	15%	9	3	0.99	2.47376	0.0119596	1.53739	28%	16	3	0.99	3.38672	0.0157234	1.94659
ENSMUSP00000106863	ENSMUSG00000026547	Tagln2	Q9WVA4 "Transgelin-2 (SM22-beta)"	0.986667	3	0	3	71%	48	12	0.99	2.4097	9.588e-06	1.28659	78%	44	13	0.98	1.86355	0.00250373	1.42819	93%	56	12	0.99	1.78041	0.0145368	1.55013
ENSMUSP00000084436	ENSMUSG00000061232	H2-K1	Q31189;Q31190;Q31193;Q921P3;Q95555 "MHC class I H2-K-alpha-2 gene (haplotype bm9), partial exon 3. Fragment ";"MHC class I H2-K gene (haplotype bml), aa 92-182, clone E107.1.1. Fragment ";"MHC class I H-2K gene (q haplotype), clone pH13 (exons 4-8) mRNA. Fragment ";"H2-K1 protein ";"(strain bm6) alpha-2 domain of K-bm6 (exon 3). Fragment "	0.985	2	0	2	23%	13	1	0.98	2.00286	0	0		0	0	0	0	0	0	38%	23	2	0.99	2.26741	0.0442255	2.06217
ENSMUSP00000027965	ENSMUSG00000026655	Fam107b	Q3TGF2 "Protein FAM107B "	-0.98	0	3	3	50%	13	3	-0.98	0.50418	0.00705651	1.28256	29%	7	3	-0.97	0.604253	0.00871994	1.226	44%	10	1	-0.99	0.486924	0	0
ENSMUSP00000056774	ENSMUSG00000041417	Pik3r1	P26450 "Phosphatidylinositol 3-kinase regulatory subunit alpha (PtdIns-3-kinase regulatory subunit alpha)(PI3-kinase regulatory subunit alpha)(PI3K regulatory subunit alpha)(Phosphatidylinositol 3-kinase 85 kDa regulatory subunit alpha)(PtdIns-3-kinase regu /.../ subunit p85-alpha)(PI3-kinase subunit p85-alpha)"	-0.98	0	2	2	20%	43	1	-0.98	0.528956	0	0		0	0	0	0	0	0	30%	30	1	-0.98	0.70102	0	0
ENSMUSP00000093831	ENSMUSG00000053536	Cstf2t	Q8C7E9 "Cleavage stimulation factor subunit 2 tau variant (Cleavage stimulation factor 64 kDa subunit tau variant)(CSTF 64 kDa subunit tau variant)(TauCstF-64)(CF-1 64 kDa subunit tau variant)"	-0.976667	0	3	3	25%	23	1	-0.97	0.584512	0	0	16%	15	1	-0.98	0.552967	0	0	43%	52	1	-0.98	0.696104	0	0
ENSMUSP00000110538	ENSMUSG00000046711	Hmga1	P17095 "High mobility group protein HMG-I/HMG-Y (HMG-I(Y))(High mobility group AT-hook protein 1)(High mobility group protein A1)"	0.975	2	0	2	29%	5	1	0.98	2.10622	0	0	47%	12	1	0.97	1.68295	0	0		0	0	0	0	0	0
ENSMUSP00000052912	ENSMUSG00000020571	Pdia6	Q922R8 "Protein disulfide-isomerase A6 Precursor (EC 5.3.4.1)(Thioredoxin domain-containing protein 7)"	0.973333	3	0	3	35%	33	5	0.96	1.62031	0.016801	1.40365	18%	12	4	0.98	1.81862	0.00476315	1.2854	39%	25	5	0.98	1.4918	0.000333505	1.10196
ENSMUSP00000032476	ENSMUSG00000003153	Slc2a3	P32037 "Solute carrier family 2, facilitated glucose transporter member 3 (Glucose transporter type 3, brain)(GLUT-3)"	0.973333	3	0	3	16%	24	6	0.97	1.74414	0.00913848	1.41452	10%	9	3	0.96	1.55835	0.0221728	1.3352	25%	19	3	0.99	1.71155	0.00759475	1.22468
ENSMUSP00000020238	ENSMUSG00000020048	Hsp90b1	P08113 "Endoplasmin Precursor (Heat shock protein 90 kDa beta member 1)(94 kDa glucose-regulated protein)(GRP-94)(Endoplasmic reticulum resident protein 99)(ERp99)(Polymorphic tumor rejection antigen 1)(Tumor rejection antigen gp96)"	0.97	2	0	3	32%	59	10	0.94	1.47077	0.000389546	1.17258	20%	23	7	0.98	1.75262	5.53276e-05	1.14592	34%	48	7	0.99	1.58931	0.00352148	1.27642
ENSMUSP00000108103	ENSMUSG00000004266	Ptpn6	P29351 "Tyrosine-protein phosphatase non-receptor type 6 (EC 3.1.3.48)(Protein-tyrosine phosphatase 1C)(PTP-1C)(Hematopoietic cell protein-tyrosine phosphatase)(70Z-SHP)(SH-PTP1)(SHP-1)(PTPTY-42)"	-0.97	0	2	3	31%	38	11	-0.97	0.571889	4.81102e-05	1.19044	32%	25	11	-0.96	0.6192	0.0555794	1.63744	44%	37	6	-0.98	0.673534	0.00631041	1.25237
ENSMUSP00000074600	ENSMUSG00000059734	Ndufs8	Q8K3J1 "NADH dehydrogenase [ubiquinone] iron-sulfur protein 8, mitochondrial Precursor (EC 1.6.5.3)(EC 1.6.99.3)(NADH-ubiquinone oxidoreductase 23 kDa subunit)(Complex I-23kD)(CI-23kD)"	0.97	2	0	2	14%	9	1	0.95	1.52268	0	0		0	0	0	0	0	0	33%	14	2	0.99	1.62823	0.0245794	1.27032
ENSMUSP00000101727	ENSMUSG00000028034	Fubp1	Q0P6B2;Q3TIS5;Q3TUE1;Q3UUU2 "Far upstream element (FUSE) binding protein 1Far upstream element (FUSE) binding protein 1, isoform CRA_c ;";"Putative uncharacterized protein ";"Putative uncharacterized protein ";"Putative uncharacterized protein "	0.966667	3	0	3	37%	55	10	0.96	1.60313	0.0216899	1.46984	36%	48	14	0.95	1.51785	1.40004e-05	1.14327	55%	69	13	0.99	1.65129	0.00151455	1.30681
ENSMUSP00000025862	ENSMUSG00000024921	Smarca2	Q6DIC0 "Probable global transcription activator SNF2L2 (EC 3.6.1.-)(ATP-dependent helicase SMARCA2)(SNF2-alpha)(SWI/SNF-related matrix-associated actin-dependent regulator of chromatin subfamily A member 2)(Protein brahma homolog)(BRG1-associated factor 190B)(BAF190B)"	-0.963333	0	3	3	25%	99	5	-0.96	0.627405	0.0328467	1.48335	18%	54	6	-0.95	0.656327	0.000849396	1.1643	28%	87	1	-0.98	0.687953	0	0
ENSMUSP00000022849	ENSMUSG00000022241	Tars	Q9D0R2 "Threonyl-tRNA synthetase, cytoplasmic (EC 6.1.1.3)(Threonine--tRNA ligase)(ThrRS)"	-0.953333	0	2	3	31%	47	9	-0.97	0.601925	0.00529881	1.36168	24%	22	9	-0.98	0.524146	3.24317e-05	1.19566	46%	57	11	-0.91	0.796186	0.00649355	1.15983
ENSMUSP00000068927	ENSMUSG00000052435	Cebpe	Q6PZD9 "CCAAT/enhancer-binding protein epsilon (C/EBP epsilon)"	-0.953333	0	2	3	26%	12	3	-0.96	0.618136	0.0215156	1.36155	6%	2	1	-0.97	0.606924	0	0	10%	6	1	-0.93	0.766146	0	0
ENSMUSP00000107370	ENSMUSG00000025026	Add3	Q9QYB5 "Gamma-adducin (Adducin-like protein 70)"	-0.95	0	2	3	14%	29	1	-0.95	0.671592	0	0	17%	18	6	-0.95	0.655395	0.000537614	1.14835	14%	24	2	-0.95	0.752962	0.292411	5.94845
ENSMUSP00000028683	ENSMUSG00000027248	Pdia3	P27773 "Protein disulfide-isomerase A3 Precursor (EC 5.3.4.1)(Disulfide isomerase ER-60)(Endoplasmic reticulum resident protein 60)(ER protein 60)(ERp60)(Endoplasmic reticulum resident protein 57)(ER protein 57)(ERp57)(58 kDa microsomal protein)(p58)(58 kDa /.../se-regulated protein)"	0.946667	2	0	3	42%	42	13	0.97	1.71959	0.0174318	1.53527	37%	26	13	0.89	1.36894	0.00017595	1.13667	49%	37	10	0.98	1.4155	0.000570975	1.16349
ENSMUSP00000022378	ENSMUSG00000021831	Ero1l	Q8R180 "ERO1-like protein alpha Precursor (ERO1-L-alpha)(ERO1-L)(EC 1.8.4.-)(Oxidoreductin-1-L-alpha)(Endoplasmic oxidoreductin-1-like protein)"	0.943333	2	0	3	29%	26	6	0.92	1.37797	0.133658	1.60646	28%	17	8	0.96	1.61291	0.00115763	1.23916	45%	35	5	0.95	1.33092	0.0491753	1.32864
ENSMUSP00000080994	ENSMUSG00000064354	mt-Co2	P00405 "Cytochrome c oxidase subunit 2 (Cytochrome c oxidase polypeptide II)"	0.943333	2	0	3	20%	9	2	0.96	1.61619	0.0407042	1.47778	19%	7	2	0.88	1.3459	0.283698	6.06782	28%	9	2	0.99	1.81768	0.0479956	1.77447
ENSMUSP00000045284	ENSMUSG00000038462	Uqcrfs1	Q9CR68 "Cytochrome b-c1 complex subunit Rieske, mitochondrial Precursor (EC 1.10.2.2)(Ubiquinol-cytochrome c reductase iron-sulfur subunit)(Rieske iron-sulfur protein)(RISP)(Cytochrome b-c1 complex subunit 5)(Complex III subunit 5) [Contains Cytochrome b-c1 /.../ex subunit 11(Ubiquinol-cytochrome c reductase 8 kDa protein)(Complex III subunit IX)]"	0.93	2	0	3	36%	16	6	0.97	1.65718	0.000232441	1.14853	22%	7	3	0.84	1.30033	0.0980796	1.46616	49%	19	3	0.98	1.44396	0.0321975	1.33741
ENSMUSP00000101003	ENSMUSG00000020153	Ndufs7	Q9DC70 "NADH dehydrogenase [ubiquinone] iron-sulfur protein 7, mitochondrial Precursor (EC 1.6.5.3)(EC 1.6.99.3)(NADH-ubiquinone oxidoreductase 20 kDa subunit)(Complex I-20kD)(CI-20kD)"	0.913333	2	0	3	27%	18	2	0.95	1.51154	0.0351148	1.3362	26%	9	2	0.8	1.26475	0.124434	1.80553	30%	11	1	0.99	1.97097	0	0
ENSMUSP00000001544	ENSMUSG00000023186	Vwa5a	Q99KC8 "von Willebrand factor A domain-containing protein 5A (Loss of heterozygosity 11 chromosomal region 2 gene A protein homolog)"	-0.913333	0	2	3	23%	42	11	-0.97	0.600181	3.43065e-05	1.17464	19%	19	7	-0.99	0.502858	5.18861e-06	1.11732	23%	37	1	-0.78	0.862314	0	0
ENSMUSP00000020343	ENSMUSG00000020132	Rab21	P35282 "Ras-related protein Rab-21 (Rab-12)"	0.893333	2	0	3	34%	16	2	0.73	1.17708	0.526348	9.49241	14%	5	1	0.96	1.58859	0	0	42%	19	1	0.99	1.51317	0	0
ENSMUSP00000119603	ENSMUSG00000038845	1700071K01Rik	Q3V2K0;Q5SQG5 "Putative uncharacterized proteinMCG48927RIKEN cDNA 1700071K01 gene ;;";"Prohibitin Fragment "	0.883333	2	0	3	59%	28	11	0.71	1.1686	0.120526	1.22817	44%	15	8	0.96	1.5848	0.000622668	1.20413	81%	39	7	0.98	1.43239	0.00016106	1.11115
ENSMUSP00000021077	ENSMUSG00000020733	Slc9a3r1	P70441 "Na(+)/H(+) exchange regulatory cofactor NHE-RF1 (NHERF-1)(Ezrin-radixin-moesin-binding phosphoprotein 50)(EBP50)(Regulatory cofactor of Na(+)/H(+) exchanger)(Sodium-hydrogen exchanger regulatory factor 1)(Solute carrier family 9 isoform A3 regulator /.../or 1)"	-0.88	0	2	3	25%	18	6	-0.96	0.621275	0.000640169	1.17559	17%	10	3	-0.69	0.842407	0.364323	1.88449	25%	20	1	-0.99	0.548557	0	0
ENSMUSP00000021864	ENSMUSG00000021427	Ssr1	Q9CY50 "Translocon-associated protein subunit alpha Precursor (TRAP-alpha)(Signal sequence receptor subunit alpha)(SSR-alpha)"	0.78	2	0	3	28%	14	3	0.96	1.59992	0.00366617	1.13064	25%	11	4	0.96	1.62568	0.0282444	1.47373	23%	15	1	0.42	1.0565	0	0
ENSMUSP00000105242	ENSMUSG00000021585	Cast	P51125 "Calpastatin (Calpain inhibitor)"	-0.743333	0	2	3	11%	19	3	-0.28	0.955682	0.814015	2.0723	9%	12	1	-0.98	0.572004	0	0	20%	25	1	-0.97	0.721288	0	0
ENSMUSP00000111644	ENSMUSG00000059252	AC160125.1	AC160125.1 AC160125.1-201 "null" "Clone_based_ensembl_transcript"	0.41	2	0	3	39%	24	5	0.98	2.04153	0.0357746	1.88981	36%	17	6	0.97	1.70989	0.0313762	1.59251	77%	23	4	-0.72	0.883418	0.800219	4.16721
ENSMUSP00000055473	ENSMUSG00000018042	Cyb5r3	Q9CY59 "Putative uncharacterized protein "	-0.99	0	1	1		0	0	0	0	0	0		0	0	0	0	0	0	48%	19	1	-0.99	0.495387	0	0
ENSMUSP00000021942	ENSMUSG00000021486	Prelid1	Q8R107 "PRELI domain-containing protein 1, mitochondrial Precursor (Px19-like protein)"	0.99	1	0	1		0	0	0	0	0	0	16%	4	1	0.99	2.79561	0	0		0	0	0	0	0	0
ENSMUSP00000099534	ENSMUSG00000060802	B2m	P01887 "Beta-2-microglobulin Precursor "	0.99	1	0	1	24%	5	1	0.99	3.32363	0	0		0	0	0	0	0	0		0	0	0	0	0	0
ENSMUSP00000113682	ENSMUSG00000028252	Ccnc	Q3U6Q7;Q3UXL9 "Putative uncharacterized protein ";"Cyclin CPutative uncharacterized protein ;"	0.99	1	0	1		0	0	0	0	0	0		0	0	0	0	0	0	21%	12	1	0.99	1.57574	0	0
ENSMUSP00000015581	ENSMUSG00000015437	Gzmb	P04187 "Granzyme B(G,H) Precursor (EC 3.4.21.79)(Cytotoxic cell protease 1)(CCP1)(CTLA-1)(Fragmentin-2)"	0.99	1	0	1		0	0	0	0	0	0	22%	7	3	0.99	3.41129	0.0204943	2.15492		0	0	0	0	0	0
ENSMUSP00000113852	ENSMUSG00000021457	Sykb	P48025 "Tyrosine-protein kinase SYK (EC 2.7.10.2)(Spleen tyrosine kinase)"	-0.99	0	1	1	12%	24	1	-0.99	0.286709	0	0		0	0	0	0	0	0		0	0	0	0	0	0
ENSMUSP00000115351	ENSMUSG00000036918	Ttc7	002 "tetratricopeptide repeat domain 7 Gene [Source:MGI (curated);Acc:MGI:1920999]" "MGI_curated_transcript"	0.99	1	0	1		0	0	0	0	0	0		0	0	0	0	0	0	29%	34	1	0.99	1.52345	0	0
ENSMUSP00000122951	ENSMUSG00000038147	Cd84	B7ZMQ1 "Cd84 protein "	-0.99	0	1	1		0	0	0	0	0	0	9%	3	1	-0.99	0.432223	0	0		0	0	0	0	0	0
ENSMUSP00000050592	ENSMUSG00000051220	Ercc6l	Q8BHK9 "DNA excision repair protein ERCC-6-like (EC 3.6.1.-)(ATP-dependent helicase ERCC6-like)"	-0.99	0	1	1		0	0	0	0	0	0		0	0	0	0	0	0	20%	45	1	-0.99	0.608075	0	0
ENSMUSP00000025186	ENSMUSG00000024327	Slc39a7	Q31125 "Zinc transporter SLC39A7 (Solute carrier family 39 member 7)(Histidine-rich membrane protein Ke4)"	0.99	1	0	1		0	0	0	0	0	0		0	0	0	0	0	0	20%	11	1	0.99	1.69371	0	0
ENSMUSP00000066743	ENSMUSG00000026104	Stat1	P42225 "Signal transducer and activator of transcription 1 "	0.99	1	0	1		0	0	0	0	0	0		0	0	0	0	0	0	15%	14	1	0.99	2.40978	0	0
ENSMUSP00000013262	ENSMUSG00000020472	Zkscan17	Q5SXI5 "Zinc finger protein 496 (Zinc finger protein with KRAB and SCAN domains 17)(NSD1-interacting zinc finger protein 1)"	-0.99	0	1	1		0	0	0	0	0	0		0	0	0	0	0	0	24%	24	1	-0.99	0.621274	0	0
ENSMUSP00000097150	ENSMUSG00000022978	2610039C10Rik	Q9CZJ6 "Protein Mis18-alpha "	-0.99	0	1	1		0	0	0	0	0	0		0	0	0	0	0	0	38%	9	1	-0.99	0.635689	0	0
ENSMUSP00000028349	ENSMUSG00000026972	Arrdc1	Q99KN1 "Arrestin domain-containing protein 1 "	-0.99	0	1	1	12%	15	1	-0.99	0.412797	0	0		0	0	0	0	0	0		0	0	0	0	0	0
ENSMUSP00000118563	ENSMUSG00000068874	Selenbp1	004 "selenium binding protein 1 Gene [Source:MGI (curated);Acc:MGI:96825]" "MGI_curated_transcript"	0.99	1	0	1		0	0	0	0	0	0	43%	5	4	0.99	2.06408	0.00762202	1.43128		0	0	0	0	0	0
ENSMUSP00000109310	ENSMUSG00000037720	Tmem33	Q9CWD1 "Putative uncharacterized protein "	0.99	1	0	1		0	0	0	0	0	0		0	0	0	0	0	0	40%	17	2	0.99	1.58093	0.0250866	1.2579
ENSMUSP00000014438	ENSMUSG00000014294	Ndufa2	Q9CQ75 "NADH dehydrogenase [ubiquinone] 1 alpha subcomplex subunit 2 (NADH-ubiquinone oxidoreductase B8 subunit)(Complex I-B8)(CI-B8)"	0.99	1	0	1		0	0	0	0	0	0		0	0	0	0	0	0	42%	9	1	0.99	1.6247	0	0
ENSMUSP00000112863	ENSMUSG00000039936	2610208K16Rik	B1AS24;B1AS25;B1AS26;B1AS27;B1AS28;Q3TBW3 "Phosphatidylinositol 3-kinase catalytic delta polypeptide Fragment ";"Phosphatidylinositol 3-kinase catalytic delta polypeptide Fragment ";"Phosphatidylinositol 3-kinase catalytic delta polypeptide Fragment ";"Phosphatidylinositol 3-kinase catalytic delta polypeptide Fragment ";"Phosphatidylinositol 3-kinase catalytic delta polypeptide Fragment ";"Phosph…	-0.98	0	1	2	14%	42	3	-0.97	0.581313	0.22235	3.79772		0	0	0	0	0	0	27%	49	1	-0.99	0.482741	0	0
ENSMUSP00000117672	ENSMUSG00000027447	Cst3	A2APX3 "Cystatin C Fragment "	0.98	1	0	1		0	0	0	0	0	0		0	0	0	0	0	0	55%	7	1	0.98	1.49179	0	0
ENSMUSP00000060398	ENSMUSG00000046139	Patl1	Q3TC46 "Protein PAT1 homolog 1 (PAT1-like protein 1)"	-0.98	0	1	1	16%	29	1	-0.98	0.482625	0	0		0	0	0	0	0	0		0	0	0	0	0	0
ENSMUSP00000023226	ENSMUSG00000022565	Plec	Q9QXS1 "Plectin-1 (Plectin-6)(PLTN)(PCN)"	-0.98	0	1	1		0	0	0	0	0	0		0	0	0	0	0	0	55%	430	72	-0.98	0.669268	5.27875e-29	1.04399
ENSMUSP00000109325	ENSMUSG00000032366	Tpm1	A2RRI1 "Tpm1 protein "	0.98	1	0	1		0	0	0	0	0	0	38%	15	1	0.98	1.82458	0	0		0	0	0	0	0	0
ENSMUSP00000074658	ENSMUSG00000059430	Actg2	P63268 "Actin, gamma-enteric smooth muscle (Smooth muscle gamma-actin)(Gamma-2-actin)(Alpha-actin-3)"	0.98	1	0	1	39%	49	1	0.98	1.89192	0	0		0	0	0	0	0	0		0	0	0	0	0	0
ENSMUSP00000105396	ENSMUSG00000027478	Dnmt3b	O88509 "DNA (cytosine-5)-methyltransferase 3B (Dnmt3b)(EC 2.1.1.37)(DNA methyltransferase MmuIIIB)(DNA MTase MmuIIIB)(M.MmuIIIB)"	-0.98	0	1	1		0	0	0	0	0	0		0	0	0	0	0	0	29%	39	1	-0.98	0.668924	0	0
ENSMUSP00000103857	ENSMUSG00000045751	F730047E07Rik	B1AUR6;B7ZN61;Q3TPX2;Q80UT0;Q8R3F6 "Novel protein ";"F730047E07Rik protein ";"Putative uncharacterized protein ";"F730047E07Rik protein Fragment ";"F730047E07Rik protein Fragment "	-0.98	0	1	1		0	0	0	0	0	0		0	0	0	0	0	0	13%	41	1	-0.98	0.696664	0	0
ENSMUSP00000028554	ENSMUSG00000027134	Lpcat4	Q6NVG1 "Lysophospholipid acyltransferase LPCAT4 (EC 2.3.1.-)(Lysophosphatidylethanolamine acyltransferase 2)(Lysophosphatidylcholine acyltransferase 4)(1-acylglycerol-3-phosphate O-acyltransferase 7)(1-AGP acyltransferase 7)(1-AGPAT 7)(Acyltransferase-like 3)"	-0.98	0	1	1		0	0	0	0	0	0		0	0	0	0	0	0	23%	23	1	-0.98	0.666812	0	0
ENSMUSP00000020513	ENSMUSG00000020273	Papolg	Q6PCL9 "Poly(A) polymerase gamma (PAP-gamma)(EC 2.7.7.19)(Polynucleotide adenylyltransferase gamma)(SRP RNA 3'-adenylating enzyme)"	-0.98	0	1	1		0	0	0	0	0	0		0	0	0	0	0	0	25%	32	1	-0.98	0.685691	0	0
ENSMUSP00000002180	ENSMUSG00000002111	Sfpi1	P17433 "Transcription factor PU.1 (31 kDa-transforming protein)(SFFV proviral integration 1 protein)"	-0.98	0	1	1		0	0	0	0	0	0	13%	5	1	-0.98	0.55011	0	0		0	0	0	0	0	0
ENSMUSP00000034407	ENSMUSG00000031930	Wwp2	Q9DBH0 "NEDD4-like E3 ubiquitin-protein ligase WWP2 (EC 6.3.2.-)(WW domain-containing protein 2)"	-0.98	0	1	1	9%	24	1	-0.98	0.529983	0	0		0	0	0	0	0	0		0	0	0	0	0	0
ENSMUSP00000031564	ENSMUSG00000029580	Actb	P60710 "Actin, cytoplasmic 1 (Beta-actin) [Contains Actin, cytoplasmic 1, N-terminally processed]"	0.98	1	0	1		0	0	0	0	0	0		0	0	0	0	0	0	91%	130	22	0.98	1.47792	0.00188974	1.2571
ENSMUSP00000030345	ENSMUSG00000028607	Cpt2	P52825 "Carnitine O-palmitoyltransferase 2, mitochondrial Precursor (EC 2.3.1.21)(Carnitine palmitoyltransferase II)(CPT II)"	0.98	1	0	1		0	0	0	0	0	0	8%	8	1	0.98	1.88543	0	0		0	0	0	0	0	0
ENSMUSP00000109868	ENSMUSG00000024337	Psmb9	202 "proteasome (prosome, macropain) subunit, beta type 9 (large multifunctional peptidase 2) Gene [Source:MGI Symbol;Acc:MGI:1346526]" "MGI_automatic_transcript"	0.98	1	0	1		0	0	0	0	0	0	13%	3	1	0.98	1.77557	0	0		0	0	0	0	0	0
ENSMUSP00000019076	ENSMUSG00000018932	Map2k3	O09110 "Dual specificity mitogen-activated protein kinase kinase 3 (MAP kinase kinase 3)(MAPKK 3)(EC 2.7.12.2)(MAPK/ERK kinase 3)(MEK 3)"	-0.97	0	1	2	22%	20	1	-0.97	0.596761	0	0		0	0	0	0	0	0	26%	16	2	-0.97	0.720664	0.0850859	1.75003
ENSMUSP00000022419	ENSMUSG00000021868	Ppif	Q99KR7 "Peptidyl-prolyl cis-trans isomerase F, mitochondrial Precursor (PPIase F)(EC 5.2.1.8)(Rotamase F)(Cyclophilin F)"	0.97	1	0	2	28%	16	3	0.97	1.7239	0.0133725	1.31487	39%	11	2	0.97	1.69057	0.30597	32.4098		0	0	0	0	0	0
ENSMUSP00000022169	ENSMUSG00000021665	Hexb	P20060 "Beta-hexosaminidase subunit beta Precursor (EC 3.2.1.52)(N-acetyl-beta-glucosaminidase subunit beta)(Beta-N-acetylhexosaminidase subunit beta)(Hexosaminidase subunit B)"	-0.97	0	1	2	12%	13	2	-0.99	0.382218	0.255673	179.438	12%	9	4	-0.95	0.651677	0.025174	1.38694		0	0	0	0	0	0
ENSMUSP00000024778	ENSMUSG00000023984	Med20	Q9R0X0 "Mediator of RNA polymerase II transcription subunit 20 (Mediator complex subunit 20)(TRF-proximal protein homolog)"	0.97	1	0	1	13%	7	1	0.97	1.66465	0	0		0	0	0	0	0	0		0	0	0	0	0	0
ENSMUSP00000094084	ENSMUSG00000071715	Ncf4	P97369 "Neutrophil cytosol factor 4 (NCF-4)(Neutrophil NADPH oxidase factor 4)(p40-phox)(p40phox)"	-0.97	0	1	1		0	0	0	0	0	0	18%	6	3	-0.97	0.601953	0.0106262	1.25478		0	0	0	0	0	0
ENSMUSP00000119875	ENSMUSG00000079109	Pms2	A4QPD7;B9EJ22;Q3UJP0 "Pms2 protein ";"Postmeiotic segregation increased 2 (S. cerevisiae)Postmeiotic segregation increased 2 (S. cerevisiae), isoform CRA_d ;";"Putative uncharacterized protein "	-0.97	0	1	1	11%	24	1	-0.97	0.594778	0	0		0	0	0	0	0	0		0	0	0	0	0	0
ENSMUSP00000033468	ENSMUSG00000031133	Arhgef6	A2AFI0 "Rac/Cdc42 guanine nucleotide exchange factor (GEF) 6 "	-0.97	0	1	1		0	0	0	0	0	0	6%	9	1	-0.97	0.602909	0	0		0	0	0	0	0	0
ENSMUSP00000022904	ENSMUSG00000022295	Atp6v1c1	Q9Z1G3 "V-type proton ATPase subunit C 1 (V-ATPase subunit C 1)(Vacuolar proton pump subunit C 1)"	-0.97	0	1	1	29%	27	1	-0.97	0.571258	0	0		0	0	0	0	0	0		0	0	0	0	0	0
ENSMUSP00000073371	ENSMUSG00000023022	Lima1	Q9ERG0 "LIM domain and actin-binding protein 1 (Epithelial protein lost in neoplasm)(mEPLIN)"	0.97	1	0	1	16%	33	1	0.97	1.70673	0	0		0	0	0	0	0	0		0	0	0	0	0	0
ENSMUSP00000110518	ENSMUSG00000061186	Sfmbt2	Q5DTW2 "Scm-like with four MBT domains protein 2 "	-0.97	0	1	1	16%	34	1	-0.97	0.578248	0	0		0	0	0	0	0	0		0	0	0	0	0	0
ENSMUSP00000097180	ENSMUSG00000024659	Anxa1	Q3US43 "Putative uncharacterized protein "	-0.97	0	1	1	22%	23	1	-0.97	0.57777	0	0		0	0	0	0	0	0		0	0	0	0	0	0
ENSMUSP00000058077	ENSMUSG00000050786	Ccdc126	Q8BIS8 "Coiled-coil domain-containing protein 126 Precursor "	0.97	1	0	1	19%	6	1	0.97	1.67135	0	0		0	0	0	0	0	0		0	0	0	0	0	0
ENSMUSP00000083204	ENSMUSG00000026579	F5	O88783 "Coagulation factor V Precursor (Activated protein C cofactor) [Contains Coagulation factor V heavy chain;Coagulation factor V light chain]"	0.97	1	0	1	10%	56	1	0.97	1.69096	0	0		0	0	0	0	0	0		0	0	0	0	0	0
ENSMUSP00000106394	ENSMUSG00000066640	Fbxl18	A4VCH8;Q14BU8;Q3U4A0 "Fbxl18 protein Fragment ";"Fbxl18 protein Fragment ";"Putative uncharacterized protein "	-0.97	0	1	1	14%	31	1	-0.97	0.55765	0	0		0	0	0	0	0	0		0	0	0	0	0	0
ENSMUSP00000078661	ENSMUSG00000027944	Hax1	O35387 "HCLS1-associated protein X-1 (HS1-associating protein X-1)(HAX-1)(HS1-binding protein 1)(HSP1BP-1)"	0.97	1	0	1	14%	11	1	0.97	1.7359	0	0		0	0	0	0	0	0		0	0	0	0	0	0
ENSMUSP00000059033	ENSMUSG00000039959	Hip1	Q8VD75 "Huntingtin-interacting protein 1 (HIP-1)(Huntingtin-interacting protein I)(HIP-I)"	0.97	1	0	1	14%	40	1	0.97	1.68101	0	0		0	0	0	0	0	0		0	0	0	0	0	0
ENSMUSP00000105651	ENSMUSG00000044456	Rin3	Q3U332;Q6PDX1 "Putative uncharacterized protein ";"Rin3 protein "	-0.97	0	1	1	17%	39	2	-0.97	0.601028	0	0	6%	9	0	0	0	0	0		0	0	0	0	0	0
ENSMUSP00000123013	ENSMUSG00000030330	Ing4	010 "inhibitor of growth family, member 4 Gene [Source:MGI (curated);Acc:MGI:107307]" "MGI_curated_transcript"	-0.97	0	1	1	28%	19	1	-0.97	0.558598	0	0		0	0	0	0	0	0		0	0	0	0	0	0
ENSMUSP00000015858	ENSMUSG00000015714	Lass2	Q924Z4 "LAG1 longevity assurance homolog 2 (Translocating chain-associating membrane protein homolog 3)(TRAM homolog 3)"	0.97	1	0	1		0	0	0	0	0	0		0	0	0	0	0	0	29%	24	1	0.97	1.38664	0	0
ENSMUSP00000029666	ENSMUSG00000028032	Papss1	Q60967 "Bifunctional 3'-phosphoadenosine 5'-phosphosulfate synthase 1 (PAPS synthase 1)(PAPSS 1)(Sulfurylase kinase 1)(SK 1)(SK1) [Includes Sulfate adenylyltransferase(EC 2.7.7.4)(Sulfate adenylate transferase)(SAT)(ATP-sulfurylase);Adenylyl-sulfate kinase( /.../.1.25)(Adenylylsulfate 3'-phosphotransferase)(APS kinase)(Adenosine-5'-phosphosulfate 3'-phosphotransferase)(3'-phosphoadenosine-5'-phos…	0.97	1	0	1		0	0	0	0	0	0		0	0	0	0	0	0	24%	26	1	0.97	1.40457	0	0
ENSMUSP00000079703	ENSMUSG00000063953	AC147238.1	AC147238.1 NP_031470.3 "S-adenosylmethionine decarboxylase proenzyme 2 "	0.97	1	0	1	10%	8	1	0.97	1.65548	0	0		0	0	0	0	0	0		0	0	0	0	0	0
ENSMUSP00000043901	ENSMUSG00000037570	Mcrs1	Q99L90 "Microspherule protein 1 (58 kDa microspherule protein)"	-0.97	0	1	1		0	0	0	0	0	0	16%	13	3	-0.97	0.596155	0.0294592	1.47802		0	0	0	0	0	0
ENSMUSP00000039482	ENSMUSG00000039968	Rsbn1l	NP_001074446.1 "round spermatid basic protein 1-like "	0.97	1	0	1	17%	30	1	0.97	1.7905	0	0		0	0	0	0	0	0		0	0	0	0	0	0
ENSMUSP00000071130	ENSMUSG00000060063	Alox5ap	P30355 "Arachidonate 5-lipoxygenase-activating protein (FLAP)(MK-886-binding protein)"	-0.965	0	1	2		0	0	0	0	0	0	7%	2	1	-0.94	0.671097	0	0	21%	6	1	-0.99	0.632683	0	0
ENSMUSP00000039264	ENSMUSG00000037321	Tap1	P21958 "Antigen peptide transporter 1 (APT1)(Peptide transporter TAP1)(ATP-binding cassette sub-family B member 2)(Histocompatibility antigen modifier 1)"	0.965	1	0	2	18%	37	2	0.94	1.43494	0.178961	3.76197		0	0	0	0	0	0	25%	19	1	0.99	2.05077	0	0
ENSMUSP00000050497	ENSMUSG00000052234	Epx	P49290 "Eosinophil peroxidase Precursor (EPO)(EC 1.11.1.7) [Contains Eosinophil peroxidase light chain;Eosinophil peroxidase heavy chain]"	-0.965	0	1	2	32%	46	6	-0.94	0.679097	0.256434	2.17447	18%	19	6	-0.99	0.396114	0.0178944	1.98695		0	0	0	0	0	0
ENSMUSP00000023489	ENSMUSG00000022800	Fyttd1	Q91Z49 "UAP56-interacting factor (Forty-two-three domain-containing protein 1)(Protein 40-2-3)"	0.96	1	0	2		0	0	0	0	0	0	38%	16	4	0.96	1.55795	0.00387733	1.18925	36%	24	2	0.96	1.35084	0.0783282	1.60402
ENSMUSP00000017488	ENSMUSG00000017344	Vtn	P29788 "Vitronectin Precursor (Serum-spreading factor)(S-protein)"	0.96	1	0	2	14%	15	3	0.93	1.39442	0.146802	1.85603		0	0	0	0	0	0	21%	23	1	0.99	1.51763	0	0
ENSMUSP00000032571	ENSMUSG00000030411	Nova2	NP_001025048.1 "neuro-oncological ventral antigen 2 "	-0.96	0	1	1	14%	18	1	-0.96	0.635388	0	0		0	0	0	0	0	0		0	0	0	0	0	0
ENSMUSP00000050820	ENSMUSG00000045817	Zfp36l2	P23949 "Butyrate response factor 2 (Protein TIS11D)"	0.96	1	0	1	6%	5	1	0.96	1.63722	0	0		0	0	0	0	0	0		0	0	0	0	0	0
ENSMUSP00000070751	ENSMUSG00000023175	Bsg	P18572 "Basigin Precursor (Basic immunoglobulin superfamily)(Membrane glycoprotein gp42)(HT7 antigen)(CD147 antigen)"	0.96	1	0	1	16%	12	3	0.96	1.63525	0.0113901	1.25584		0	0	0	0	0	0		0	0	0	0	0	0
ENSMUSP00000090256	ENSMUSG00000022558	Heatr7a	201 "HEAT repeat containing 7A Gene [Source:MGI Symbol;Acc:MGI:2442558]" "MGI_automatic_transcript"	-0.96	0	1	1	20%	29	1	-0.96	0.627649	0	0		0	0	0	0	0	0		0	0	0	0	0	0
ENSMUSP00000002152	ENSMUSG00000002083	Bbc3	Q99ML1 "Bcl-2-binding component 3 (p53 up-regulated modulator of apoptosis)"	0.96	1	0	1	12%	4	1	0.96	1.63445	0	0		0	0	0	0	0	0		0	0	0	0	0	0
ENSMUSP00000020150	ENSMUSG00000019975	Ikbip	Q9DBZ1 "Inhibitor of nuclear factor kappa-B kinase-interacting protein (I kappa-B kinase-interacting protein)(IKK-interacting protein)"	0.96	1	0	1		0	0	0	0	0	0	12%	5	1	0.96	1.56238	0	0		0	0	0	0	0	0
ENSMUSP00000001485	ENSMUSG00000001445	Mrpl10	Q3TBW2 "39S ribosomal protein L10, mitochondrial Precursor (L10mt)(MRP-L10)"	-0.96	0	1	1		0	0	0	0	0	0		0	0	0	0	0	0	24%	13	1	-0.96	0.733707	0	0
ENSMUSP00000032406	ENSMUSG00000030271	Ogg1	O08760 "N-glycosylase/DNA lyase [Includes 8-oxoguanine DNA glycosylase(EC 3.2.2.-);DNA-(apurinic or apyrimidinic site) lyase(AP lyase)(EC 4.2.99.18)]"	-0.96	0	1	1	10%	9	1	-0.96	0.612684	0	0		0	0	0	0	0	0		0	0	0	0	0	0
ENSMUSP00000077794	ENSMUSG00000011257	Pabpc4	Q91YZ8 "Poly A binding protein, cytoplasmic 4Poly(A) binding protein, cytoplasmic 4 ;"	0.96	1	0	1		0	0	0	0	0	0	22%	22	1	0.96	1.63463	0	0		0	0	0	0	0	0
ENSMUSP00000043555	ENSMUSG00000038290	Smg6	P61406 "Telomerase-binding protein EST1A (EC 3.1.-.-)(Ever shorter telomeres 1A)(Telomerase subunit EST1A)(EST1-like protein A)(Smg-6 homolog)"	-0.96	0	1	1		0	0	0	0	0	0	5%	13	1	-0.96	0.622018	0	0		0	0	0	0	0	0
ENSMUSP00000108303	ENSMUSG00000025264	Tsr2	Q8C8T8 "Pre-rRNA-processing protein TSR2 homolog "	0.96	1	0	1		0	0	0	0	0	0		0	0	0	0	0	0	13%	3	1	0.96	1.35314	0	0
ENSMUSP00000048489	ENSMUSG00000039637	Coro7	Q9D2V7 "Coronin-7 (Crn7)(70 kDa WD repeat tumor rejection antigen homolog)"	0.96	1	0	1	15%	27	0	0	0	0	0		0	0	0	0	0	0	20%	38	1	0.96	1.36038	0	0
ENSMUSP00000087345	ENSMUSG00000021843	Ktn1	Q61595 "Kinectin "	0.96	1	0	1		0	0	0	0	0	0		0	0	0	0	0	0	26%	72	1	0.96	1.36999	0	0
ENSMUSP00000076816	ENSMUSG00000038383	Pigu	Q8K358 "Phosphatidylinositol glycan anchor biosynthesis class U protein (GPI transamidase component PIG-U)(Cell division cycle protein 91-like 1)(Protein CDC91-like 1)"	0.96	1	0	1		0	0	0	0	0	0		0	0	0	0	0	0	13%	7	1	0.96	1.35953	0	0
ENSMUSP00000041839	ENSMUSG00000038991	Txndc5	Q91W90 "Thioredoxin domain-containing protein 5 Precursor (Thioredoxin-like protein p46)(Endoplasmic reticulum resident protein 46)(ER protein 46)(ERp46)(Plasma cell-specific thioredoxin-related protein)(PC-TRP)"	0.96	1	0	1	14%	14	2	0.96	1.57344	0.0127656	1.12243		0	0	0	0	0	0		0	0	0	0	0	0
ENSMUSP00000004560	ENSMUSG00000004446	Bid	P70444 "BH3-interacting domain death agonist (p22 BID)(BID) [Contains BH3-interacting domain death agonist p15(p15 BID);BH3-interacting domain death agonist p13(p13 BID);BH3-interacting domain death agonist p11(p11 BID)]"	0.96	1	0	1	15%	5	0	0	0	0	0	13%	3	1	0.96	1.55628	0	0		0	0	0	0	0	0
ENSMUSP00000048519	ENSMUSG00000038633	Degs1	O09005 "Sphingolipid delta(4)-desaturase DES1 (EC 1.14.-.-)(Degenerative spermatocyte homolog 1)"	0.96	1	0	1	15%	14	1	0.96	1.58121	0	0		0	0	0	0	0	0		0	0	0	0	0	0
ENSMUSP00000030456	ENSMUSG00000028693	Nasp	Q99MD9 "Nuclear autoantigenic sperm protein (NASP)"	0.96	1	0	1		0	0	0	0	0	0		0	0	0	0	0	0	33%	33	3	0.96	1.36395	0.0301062	1.2676
ENSMUSP00000093390	ENSMUSG00000079104	Prps1l1	Q3UYQ0;Q9CVZ1 "Ribose-phosphate pyrophosphokinase (EC 2.7.6.1)";"Ribose-phosphate pyrophosphokinase Fragment (EC 2.7.6.1)"	0.96	1	0	1		0	0	0	0	0	0	7%	3	1	0.96	1.5685	0	0		0	0	0	0	0	0
ENSMUSP00000064785	ENSMUSG00000055235	Wdr86	NP_001074910.1 "WD repeat domain 86 "	-0.96	0	1	1	13%	7	1	-0.96	0.625826	0	0		0	0	0	0	0	0		0	0	0	0	0	0
ENSMUSP00000046340	ENSMUSG00000034708	Grn	P28798 "Granulins Precursor (Proepithelin)(PEPI)(PC cell-derived growth factor)(PCDGF) [Contains Acrogranin;Granulin-1;Granulin-2;Granulin-3;Granulin-4;Granulin-5;Granulin-6;Granulin-7]"	0.95	1	0	1	9%	14	1	0.95	1.50727	0	0		0	0	0	0	0	0		0	0	0	0	0	0
ENSMUSP00000091374	ENSMUSG00000066687	Zbtb16	A3KMN0;Q3UQ17;Q3V3H4 "Zbtb16 protein Fragment ";"Putative uncharacterized proteinMCG3834Zinc finger and BTB domain containing 16 ;;";"Putative uncharacterized protein "	-0.95	0	1	1	14%	18	1	-0.95	0.663595	0	0		0	0	0	0	0	0		0	0	0	0	0	0
ENSMUSP00000021471	ENSMUSG00000021072	Tmx1	Q8VBT0 "Thioredoxin-related transmembrane protein 1 Precursor (Thioredoxin domain-containing protein 1)"	0.95	1	0	1		0	0	0	0	0	0	6%	2	1	0.95	1.51769	0	0		0	0	0	0	0	0
ENSMUSP00000023520	ENSMUSG00000022824	Muc13	P19467 "Mucin-13 Precursor (MUC-13)(Cell surface antigen 114/A10)(Lymphocyte antigen 64)"	0.95	1	0	1		0	0	0	0	0	0		0	0	0	0	0	0	12%	7	1	0.95	1.34893	0	0
ENSMUSP00000107150	ENSMUSG00000026692	Fmo4	Q8VHG0 "Dimethylaniline monooxygenase [N-oxide-forming] 4 (EC 1.14.13.8)(Hepatic flavin-containing monooxygenase 4)(FMO 4)(Dimethylaniline oxidase 4)"	0.95	1	0	1	16%	24	1	0.95	1.52913	0	0		0	0	0	0	0	0		0	0	0	0	0	0
ENSMUSP00000120427	ENSMUSG00000018398	Sept8	B1AQY9 "Septin 8 "	-0.95	0	1	1		0	0	0	0	0	0	10%	7	1	-0.95	0.655704	0	0		0	0	0	0	0	0
ENSMUSP00000099409	ENSMUSG00000006782	Cnp	P16330 "2',3'-cyclic-nucleotide 3'-phosphodiesterase (CNPase)(CNP)(EC 3.1.4.37)"	-0.95	0	1	1	14%	15	1	-0.95	0.670664	0	0		0	0	0	0	0	0		0	0	0	0	0	0
ENSMUSP00000004057	ENSMUSG00000003955	Fam162a	Q9D6U8 "Protein FAM162A (E2-induced gene 5 protein homolog)"	0.95	1	0	1	21%	7	1	0.95	1.49822	0	0		0	0	0	0	0	0		0	0	0	0	0	0
ENSMUSP00000030192	ENSMUSG00000028470	Hint2	Q9D0S9 "Histidine triad nucleotide-binding protein 2, mitochondrial Precursor (HINT-2)(EC 3.-.-.-)(HINT-3)"	0.95	1	0	1	29%	9	1	0.95	1.47877	0	0		0	0	0	0	0	0		0	0	0	0	0	0
ENSMUSP00000032557	ENSMUSG00000024969	Mark2	Q05512 "Serine/threonine-protein kinase MARK2 (EC 2.7.11.1)(MAP/microtubule affinity-regulating kinase 2)(ELKL motif kinase 1)(EMK-1)"	0.95	1	0	1	15%	26	1	0.95	1.48997	0	0		0	0	0	0	0	0		0	0	0	0	0	0
ENSMUSP00000117971	ENSMUSG00000030879	Mrpl17	Q9D8P4 "39S ribosomal protein L17, mitochondrial Precursor (L17mt)(MRP-L17)"	0.95	1	0	1		0	0	0	0	0	0		0	0	0	0	0	0	41%	12	1	0.95	1.336	0	0
ENSMUSP00000105613	ENSMUSG00000037110	Ralgapa2	B2RX86 "A230067G21Rik protein "	-0.95	0	1	1	12%	63	1	-0.95	0.668431	0	0		0	0	0	0	0	0		0	0	0	0	0	0
ENSMUSP00000021379	ENSMUSG00000060121	Sip1	Q9CQQ4 "Survival of motor neuron protein-interacting protein 1 (SMN-interacting protein 1)(Component of gems 2)(Gemin-2)"	0.95	1	0	1		0	0	0	0	0	0		0	0	0	0	0	0	28%	12	1	0.95	1.34074	0	0
ENSMUSP00000090022	ENSMUSG00000069581	C330046G03Rik	Q8K4Y9 "Thrombospondin N-terminal domain/EPTP protein 1 "	0.95	1	0	1	13%	19	1	0.95	1.4911	0	0		0	0	0	0	0	0		0	0	0	0	0	0
ENSMUSP00000115772	ENSMUSG00000062169	Cnih4	Q9CX13 "Protein cornichon homolog 4 "	0.95	1	0	1	14%	1	1	0.95	1.54137	0	0		0	0	0	0	0	0		0	0	0	0	0	0
ENSMUSP00000067603	ENSMUSG00000025019	Lcor	Q6ZPI3 "Ligand-dependent corepressor (LCoR)(Mblk1-related protein 2)"	-0.95	0	1	1		0	0	0	0	0	0	8%	6	1	-0.95	0.651611	0	0		0	0	0	0	0	0
ENSMUSP00000108671	ENSMUSG00000032369	Plscr1	202 "phospholipid scramblase 1 Gene [Source:MGI (curated);Acc:MGI:893575]" "MGI_automatic_transcript"	0.95	1	0	1	14%	15	1	0.95	1.53025	0	0		0	0	0	0	0	0		0	0	0	0	0	0
ENSMUSP00000071589	ENSMUSG00000005625	Psmd4	O35226 "26S proteasome non-ATPase regulatory subunit 4 (26S proteasome regulatory subunit S5A)(RPN10 homolog)(Multiubiquitin chain-binding protein)"	0.95	1	0	1		0	0	0	0	0	0	16%	4	1	0.95	1.54659	0	0		0	0	0	0	0	0
ENSMUSP00000044188	ENSMUSG00000026238	Ptma	P26350 "Prothymosin alpha [Contains Thymosin alpha]"	0.95	1	0	1	23%	2	1	0.95	1.4872	0	0	10%	2	0	0	0	0	0	10%	1	0	0	0	0	0
ENSMUSP00000042987	ENSMUSG00000021180	Rps6ka5	Q8C050 "Ribosomal protein S6 kinase alpha-5 (S6K-alpha-5)(EC 2.7.11.1)(Nuclear mitogen- and stress-activated protein kinase 1)(90 kDa ribosomal protein S6 kinase 5)(RSK-like protein kinase)(RLSK)"	-0.95	0	1	1	17%	42	2	-0.95	0.668487	0.0162126	1.13922		0	0	0	0	0	0		0	0	0	0	0	0
ENSMUSP00000088358	ENSMUSG00000068877	Selenbp2	Q63836 "Selenium-binding protein 2 (56 kDa acetaminophen-binding protein)(AP56)"	0.95	1	0	1	13%	12	2	0.95	1.52491	0.0297735	1.2852		0	0	0	0	0	0		0	0	0	0	0	0
ENSMUSP00000079093	ENSMUSG00000025138	Sirt7	Q8BKJ9 "NAD-dependent deacetylase sirtuin-7 (EC 3.5.1.-)(SIR2-like protein 7)"	-0.95	0	1	1	18%	13	1	-0.95	0.669733	0	0		0	0	0	0	0	0		0	0	0	0	0	0
ENSMUSP00000102980	ENSMUSG00000004043	Stat5a	P42230 "Signal transducer and activator of transcription 5A (Mammary gland factor)"	-0.95	0	1	1	21%	36	4	-0.95	0.670271	0.0173009	1.3044		0	0	0	0	0	0		0	0	0	0	0	0
ENSMUSP00000016072	ENSMUSG00000027422	Rrbp1	A2AVJ7;Q3ULC0;Q6ZPS0;Q8C7E8;Q8CAB9 "Ribosome binding protein 1 ";"Putative uncharacterized protein ";"MKIAA1398 protein Fragment ";"Putative uncharacterized protein Fragment ";"Putative uncharacterized protein Fragment "	0.945	1	0	2	23%	76	4	0.96	1.63777	0.0307208	1.50173	13%	30	5	0.93	1.46295	0.00319363	1.18167		0	0	0	0	0	0
ENSMUSP00000043559	ENSMUSG00000037710	Cisd1	Q91WS0 "CDGSH iron sulfur domain-containing protein 1 (MitoNEET)"	0.945	1	0	2	20%	4	1	0.95	1.54495	0	0	28%	4	2	0.94	1.48412	0.272791	9.891		0	0	0	0	0	0
ENSMUSP00000053145	ENSMUSG00000044894	Uqcrq	Q9CQ69 "Cytochrome b-c1 complex subunit 8 (Ubiquinol-cytochrome c reductase complex ubiquinone-binding protein QP-C)(Ubiquinol-cytochrome c reductase complex 9.5 kDa protein)(Complex III subunit VIII)(Complex III subunit 8)"	0.945	1	0	2	34%	3	3	0.95	1.51734	0.0279616	1.35864	30%	3	2	0.94	1.49869	0.255725	8.87931		0	0	0	0	0	0
ENSMUSP00000067002	ENSMUSG00000052160	Pld4	Q8BG07 "Phospholipase D4 (PLD 4)(EC 3.1.4.4)(Choline phosphatase 4)(Phosphatidylcholine-hydrolyzing phospholipase D4)"	-0.945	0	1	2	19%	22	5	-0.93	0.711778	0.00229371	1.11738	14%	6	3	-0.96	0.633693	0.049373	1.57323		0	0	0	0	0	0
ENSMUSP00000106906	ENSMUSG00000015950	Ncf1	Q09014 "Neutrophil cytosol factor 1 (NCF-1)(Neutrophil NADPH oxidase factor 1)(47 kDa neutrophil oxidase factor)(p47-phox)(NCF-47K)"	-0.945	0	1	2	22%	15	4	-0.95	0.66508	0.0279775	1.38307	24%	12	5	-0.94	0.676262	0.118169	1.72831		0	0	0	0	0	0
ENSMUSP00000028467	ENSMUSG00000027073	Prg2	Q61878 "Bone marrow proteoglycan Precursor (BMPG)(Proteoglycan 2) [Contains Eosinophil granule major basic protein(EMBP)(MBP)]"	-0.94	0	1	2	15%	6	1	-0.99	0.268615	0	0	12%	3	1	-0.89	0.729799	0	0		0	0	0	0	0	0
ENSMUSP00000088174	ENSMUSG00000068798	Rap1a	P62835 "Ras-related protein Rap-1A Precursor (Ras-related protein Krev-1)"	0.935	1	0	2	42%	16	5	0.9	1.32616	0.172434	1.60371		0	0	0	0	0	0	39%	11	4	0.97	1.41129	0.0388949	1.36527
ENSMUSP00000120525	ENSMUSG00000002325	Irf9	Q3UKQ7;Q924T6 "Putative uncharacterized proteinInterferon dependent positive acting transcription factor 3 gamma, isoform CRA_c ;";"ISGF3G "	0.935	1	0	2	20%	24	3	0.88	1.30563	0.525429	4.50422	11%	7	1	0.99	2.41317	0	0		0	0	0	0	0	0
ENSMUSP00000110549	ENSMUSG00000024561	Mbd1	Q9Z2E2 "Methyl-CpG-binding domain protein 1 (Methyl-CpG-binding protein MBD1)"	-0.935	0	1	2	13%	21	1	-0.91	0.74478	0	0		0	0	0	0	0	0	23%	21	1	-0.96	0.737962	0	0
ENSMUSP00000040977	ENSMUSG00000037318	Traf3ip3	Q8C0G2 "TRAF3-interacting JNK-activating modulator (TRAF3-interacting protein 3)"	-0.93	0	1	2	24%	37	1	-0.89	0.763776	0	0		0	0	0	0	0	0	22%	18	1	-0.97	0.726098	0	0
ENSMUSP00000097868	ENSMUSG00000025544	Tm9sf2	Q3TWB8 "Putative uncharacterized protein "	0.925	1	0	2		0	0	0	0	0	0	3%	2	1	0.87	1.33138	0	0	17%	21	1	0.98	1.43647	0	0
ENSMUSP00000026050	ENSMUSG00000025068	Gsto1	O09131 "Glutathione S-transferase omega-1 (GSTO-1)(EC 2.5.1.18)(p28)"	0.915	1	0	2	19%	8	1	0.85	1.26208	0	0		0	0	0	0	0	0	26%	7	1	0.98	1.49025	0	0
ENSMUSP00000115063	ENSMUSG00000070327	Rnf213	B1ATE2;Q0VEC6;Q3U0U2;Q3UD49;Q8BVK6;Q8CI06 "Ring finger protein 213 Fragment ";"Rnf213 protein Fragment ";"Putative uncharacterized protein ";"Putative uncharacterized protein Fragment ";"Putative uncharacterized protein ";"Rnf213 protein Fragment "	0.915	1	0	2	16%	206	3	0.84	1.25912	0.124232	1.47173		0	0	0	0	0	0	21%	211	5	0.99	1.97294	0.000322293	1.17762
ENSMUSP00000030340	ENSMUSG00000028603	Scp2	P32020 "Non-specific lipid-transfer protein (NSL-TP)(EC 2.3.1.176)(Propanoyl-CoA C-acyltransferase)(Sterol carrier protein 2)(SCP-2)(Sterol carrier protein X)(SCP-X)(SCP-chi)(SCPX)"	0.915	1	0	2	17%	21	4	0.87	1.29427	0.0253335	1.21836	9%	7	3	0.96	1.58034	0.0104717	1.22521		0	0	0	0	0	0
ENSMUSP00000109071	ENSMUSG00000026159	Agfg1	Q8K2K6 "Arf-GAP domain and FG repeats-containing protein 1 (Nucleoporin-like protein RIP)(HIV-1 Rev-binding protein homolog)"	0.915	1	0	2	10%	15	2	0.87	1.29291	0.502919	26.9561	4%	4	1	0.96	1.57351	0	0		0	0	0	0	0	0
ENSMUSP00000114000	ENSMUSG00000038429	Usp5	Q3U4W8 "Ubiquitin carboxyl-terminal hydrolase (EC 3.1.2.15)"	-0.905	0	1	2	11%	18	1	-0.95	0.657169	0	0	9%	11	1	-0.86	0.756994	0	0		0	0	0	0	0	0
ENSMUSP00000046695	ENSMUSG00000035711	Dok3	Q9QZK7 "Docking protein 3 (Downstream of tyrosine kinase 3)(p62(dok)-like protein)(DOK-L)"	-0.905	0	1	2	14%	11	1	-0.85	0.787343	0	0		0	0	0	0	0	0	36%	24	1	-0.96	0.729031	0	0
ENSMUSP00000045217	ENSMUSG00000032815	Fanca	Q9JL70 "Fanconi anemia group A protein homolog (Protein FACA)"	-0.9	0	1	2	17%	56	2	-0.95	0.660222	0.0438651	1.43916		0	0	0	0	0	0	19%	60	1	-0.85	0.828392	0	0
ENSMUSP00000027478	ENSMUSG00000026260	Ndufa10	Q99LC3 "NADH dehydrogenase [ubiquinone] 1 alpha subcomplex subunit 10, mitochondrial Precursor (NADH-ubiquinone oxidoreductase 42 kDa subunit)(Complex I-42kD)(CI-42kD)"	0.89	1	0	2	19%	15	3	0.79	1.21415	0.0293474	1.15752		0	0	0	0	0	0	25%	18	1	0.99	1.66504	0	0
ENSMUSP00000104049	ENSMUSG00000057177	Gsk3a	002 "glycogen synthase kinase 3 alpha Gene [Source:MGI (curated);Acc:MGI:2152453]" "MGI_curated_transcript"	-0.885	0	1	2	15%	13	1	-0.78	0.829209	0	0		0	0	0	0	0	0	34%	28	1	-0.99	0.586024	0	0
ENSMUSP00000017572	ENSMUSG00000017428	Psmd11	Q8BG32 "26S proteasome non-ATPase regulatory subunit 11 (26S proteasome regulatory subunit S9)(26S proteasome regulatory subunit p44.5)"	0.885	1	0	2	33%	30	1	0.95	1.51263	0	0	18%	10	3	0.82	1.28211	0.102867	1.45111		0	0	0	0	0	0
ENSMUSP00000113594	ENSMUSG00000027708	Dcun1d1	Q3UT23 "Putative uncharacterized protein "	0.88	1	0	2	23%	9	3	0.79	1.20877	0.727766	7.684		0	0	0	0	0	0	24%	9	1	0.97	1.41025	0	0
ENSMUSP00000062662	ENSMUSG00000051335	Gfod1	Q3UHD2 "Glucose-fructose oxidoreductase domain-containing protein 1 Precursor (EC 1.-.-.-)"	-0.88	0	1	2	15%	17	1	-0.95	0.644468	0	0	11%	6	1	-0.81	0.783841	0	0		0	0	0	0	0	0
ENSMUSP00000081827	ENSMUSG00000071072	Ptges3	002 "prostaglandin E synthase 3 (cytosolic) Gene [Source:MGI (curated);Acc:MGI:1929282]" "MGI_curated_transcript"	0.87	1	0	2	8%	1	1	0.96	1.58041	0	0	37%	5	4	0.78	1.2412	0.0302342	1.19364		0	0	0	0	0	0
ENSMUSP00000024884	ENSMUSG00000024079	Eif2ak2	Q03963 "Interferon-induced, double-stranded RNA-activated protein kinase (EC 2.7.11.1)(Interferon-inducible RNA-dependent protein kinase)(Eukaryotic translation initiation factor 2-alpha kinase 2)(eIF-2A protein kinase 2)(Protein kinase RNA-activated)(PKR)( /.../nase)(P1/eIF-2A protein kinase)(Serine/threonine-protein kinase TIK)"	0.87	1	0	2	15%	21	1	0.76	1.19424	0	0		0	0	0	0	0	0	18%	17	1	0.98	1.45177	0	0
ENSMUSP00000033999	ENSMUSG00000031590	Frg1	P97376 "Protein FRG1 (FSHD region gene 1 protein)"	-0.87	0	1	2	20%	15	2	-0.78	0.829808	0.434573	6.8703	10%	4	1	-0.96	0.631602	0	0		0	0	0	0	0	0
ENSMUSP00000039422	ENSMUSG00000039282	Shprh	Q7TPQ3 "E3 ubiquitin-protein ligase SHPRH (EC 6.3.2.-)(EC 3.6.1.-)(SNF2, histone-linker, PHD and RING finger domain-containing helicase)"	-0.865	0	1	2		0	0	0	0	0	0	6%	17	3	-0.77	0.807135	0.0501268	1.23934	21%	71	1	-0.96	0.733939	0	0
ENSMUSP00000042835	ENSMUSG00000038274	Fau	P35545;P62862 "Ubiquitin-like protein FUBI (Monoclonal non-specific suppressor factor beta)(MNSF-beta)";"40S ribosomal protein S30 "	0.855	1	0	2	31%	10	1	0.72	1.17272	0	0		0	0	0	0	0	0	36%	12	1	0.99	2.39203	0	0
ENSMUSP00000080614	ENSMUSG00000003438	Timm50	Q9D880 "Mitochondrial import inner membrane translocase subunit TIM50 Precursor "	0.855	1	0	2	14%	9	2	0.75	1.18949	0.483556	8.11539	18%	9	1	0.96	1.58058	0	0		0	0	0	0	0	0
ENSMUSP00000032182	ENSMUSG00000030094	Xpc	P51612 "DNA repair protein complementing XP-C cells homolog (Xeroderma pigmentosum group C-complementing protein homolog)(p125)"	-0.85	0	1	2	14%	31	3	-0.97	0.601866	0.0467626	1.63197		0	0	0	0	0	0	27%	48	1	-0.73	0.881499	0	0
ENSMUSP00000043111	ENSMUSG00000039221	Rpl22l1	Q9D7S7 "60S ribosomal protein L22-like 1 "	0.85	1	0	2		0	0	0	0	0	0	20%	3	2	0.73	1.20737	0.492957	10.4016	42%	10	1	0.97	1.40783	0	0
ENSMUSP00000109326	ENSMUSG00000032366	Tpm1	A2RRI1 "Tpm1 protein "	0.85	1	0	2	38%	23	3	0.99	2.87382	0.0455827	2.7305		0	0	0	0	0	0	63%	29	2	0.71	1.12953	0.616989	9.52774
ENSMUSP00000113820	ENSMUSG00000003363	Pld3	O35405 "Phospholipase D3 (PLD 3)(EC 3.1.4.4)(Choline phosphatase 3)(Phosphatidylcholine-hydrolyzing phospholipase D3)(Schwannoma-associated protein 9)(SAM-9)"	-0.835	0	1	2	9%	7	3	-0.72	0.853479	0.203453	1.44179	5%	5	1	-0.95	0.661898	0	0		0	0	0	0	0	0
ENSMUSP00000112266	ENSMUSG00000080268	Brms1	Q99N20 "Breast cancer metastasis-suppressor 1 homolog "	-0.815	0	1	2	21%	13	1	-0.95	0.673735	0	0		0	0	0	0	0	0	38%	11	1	-0.68	0.897725	0	0
ENSMUSP00000031072	ENSMUSG00000029176	Anapc4	Q91W96 "Anaphase-promoting complex subunit 4 (APC4)(Cyclosome subunit 4)"	-0.8	0	1	2	18%	36	2	-0.64	0.879524	0.728989	36.5003	6%	8	1	-0.96	0.623609	0	0		0	0	0	0	0	0
ENSMUSP00000007800	ENSMUSG00000007656	Arpp19	P56212 "cAMP-regulated phosphoprotein 19 (ARPP-19)"	0.785	1	0	2	39%	7	0	0	0	0	0	34%	5	2	0.6	1.14224	0.667376	18.809	39%	8	1	0.97	1.40892	0	0
ENSMUSP00000101533	ENSMUSG00000059119	Nap1l4	B7ZNL2;Q8C1W9 "Nap1l4 proteinNucleosome assembly protein 1-like 4, isoform CRA_b ;";"Putative uncharacterized protein "	0.775	1	0	2	21%	22	1	0.95	1.49059	0	0	10%	5	1	0.6	1.14301	0	0		0	0	0	0	0	0
ENSMUSP00000011492	ENSMUSG00000027710	Acad9	Q8JZN5 "Acyl-CoA dehydrogenase family member 9, mitochondrial Precursor (ACAD-9)(EC 1.3.99.-)"	0.735	1	0	2	17%	29	1	0.49	1.09324	0	0		0	0	0	0	0	0	25%	28	1	0.98	1.46946	0	0
ENSMUSP00000023564	ENSMUSG00000022858	Tra2b	P62996 "Transformer-2 protein homolog beta (TRA-2 beta)(TRA2-beta)(Transformer-2 protein homolog B)(Splicing factor, arginine/serine-rich 10)(Silica-induced gene 41 protein)(SIG-41)"	0.725	1	0	2	44%	21	5	0.95	1.51543	0.0164337	1.33659	37%	19	4	0.5	1.11031	0.746175	2.55553		0	0	0	0	0	0
ENSMUSP00000074987	ENSMUSG00000071292	AC154506.2	AC154506.2 AC154506.2-201 "null" "Clone_based_ensembl_transcript"	0.72	1	0	2		0	0	0	0	0	0	32%	10	4	0.45	1.09722	0.239463	1.22347	55%	19	5	0.99	1.78142	0.015572	1.48663
ENSMUSP00000058697	ENSMUSG00000045248	Med26	Q7TN02 "Mediator of RNA polymerase II transcription subunit 26 (Mediator complex subunit 26)(Cofactor required for Sp1 transcriptional activation subunit 7)(CRSP complex subunit 7)"	0.7	1	0	2	18%	17	4	0.44	1.0812	0.0104406	1.04414		0	0	0	0	0	0	35%	30	1	0.96	1.36847	0	0
ENSMUSP00000030169	ENSMUSG00000028455	Stoml2	Q99JB2 "Stomatin-like protein 2 (SLP-2)"	0.68	1	0	2		0	0	0	0	0	0	13%	6	1	0.41	1.08626	0	0	41%	29	1	0.95	1.34832	0	0
ENSMUSP00000026027	ENSMUSG00000025049	Taf5	Q8C092 "Transcription initiation factor TFIID subunit 5 (Transcription initiation factor TFIID 100 kDa subunit)(TAF(II)100)(TAFII-100)(TAFII100)"	-0.665	0	1	2		0	0	0	0	0	0	5%	8	2	-0.35	0.934871	0.0287471	1.03942	22%	28	1	-0.98	0.677945	0	0
ENSMUSP00000000769	ENSMUSG00000000753	Serpinf1	P97298 "Pigment epithelium-derived factor Precursor (PEDF)(Serpin F1)(Stromal cell-derived factor 3)(SDF-3)(Caspin)"	-0.64	0	1	2	17%	17	1	-0.3	0.951691	0	0		0	0	0	0	0	0	28%	23	1	-0.98	0.699023	0	0
ENSMUSP00000112817	ENSMUSG00000022678	Nde1	NP_001107557.1 "nuclear distribution protein nudE homolog 1 isoform b "	-0.55	0	1	2	22%	15	2	-0.13	0.979253	0.725806	1.78562		0	0	0	0	0	0	21%	16	1	-0.97	0.708557	0	0
ENSMUSP00000031560	ENSMUSG00000029575	Mmab	Q9D273 "Cob(I)yrinic acid a,c-diamide adenosyltransferase, mitochondrial Precursor (EC 2.5.1.17)(Cob(I)alamin adenosyltransferase)(Methylmalonic aciduria type B homolog)"	-0.545	0	1	2	22%	11	1	-0.96	0.634271	0	0	15%	3	2	-0.13	0.972633	0.870622	5.53407		0	0	0	0	0	0
ENSMUSP00000102880	ENSMUSG00000075528	1700113I22Rik	A2A4P3;A2A4P4 "Alanyl-tRNA synthetase domain containing 1 ";"Alanyl-tRNA synthetase domain containing 1 "	-0.535	0	1	2		0	0	0	0	0	0	9%	12	1	-0.96	0.633496	0	0	15%	18	1	-0.11	0.987345	0	0
ENSMUSP00000034946	ENSMUSG00000032382	Snx1	Q9WV80 "Sorting nexin-1 "	0.52	1	0	2	20%	23	2	0.05	1.00863	0.834869	1.50874		0	0	0	0	0	0	26%	26	1	0.99	2.02129	0	0
ENSMUSP00000069887	ENSMUSG00000052414	Atf7	Q3TZR9 "Putative uncharacterized proteinActivating transcription factor 7, isoform CRA_a ;"	-0.51	0	1	2	22%	16	2	-0.06	0.990174	0.652504	1.22945		0	0	0	0	0	0	19%	18	1	-0.96	0.729092	0	0
ENSMUSP00000033509	ENSMUSG00000031168	Ebp	P70245 "3-beta-hydroxysteroid-Delta(8),Delta(7)-isomerase (EC 5.3.3.5)(Cholestenol Delta-isomerase)(Delta(8)-Delta(7) sterol isomerase)(D8-D7 sterol isomerase)(Emopamil-binding protein)"	0.495	1	0	2	17%	7	1	0.02	1.00284	0	0		0	0	0	0	0	0	34%	11	1	0.97	1.38696	0	0
ENSMUSP00000066384	ENSMUSG00000022641	Bbx	Q8VBW5 "HMG box transcription factor BBX (Bobby sox homolog)(HMG box-containing protein 2)"	-0.455	0	1	2	19%	34	5	0.04	1.00687	0.894353	1.14383	5%	8	1	-0.95	0.655662	0	0		0	0	0	0	0	0
ENSMUSP00000109815	ENSMUSG00000053119	Vps24	Q9CQ10 "Charged multivesicular body protein 3 (Chromatin-modifying protein 3)(Vacuolar protein sorting-associated protein 24)"	-0.44	0	1	2	25%	13	2	0.07	1.01114	0.912322	2.76214		0	0	0	0	0	0	38%	12	1	-0.95	0.753228	0	0
ENSMUSP00000110595	ENSMUSG00000036932	Aifm1	B1AU25;Q2QKE3 "Apoptosis-inducing factor, mitochondrion-associated 1 ";"Apoptosis-inducing factor short isoform 1 "	0.425	1	0	2		0	0	0	0	0	0	18%	17	3	-0.14	0.970226	0.519728	1.18289	25%	33	1	0.99	1.61006	0	0
ENSMUSP00000049284	ENSMUSG00000034263	2010321M09Rik	Q8R3P6 "UPF0464 protein C15orf44 homolog "	-0.34	0	1	2	11%	14	1	-0.96	0.639612	0	0	6%	5	2	0.28	1.05604	0.535194	2.16832		0	0	0	0	0	0
ENSMUSP00000048096	ENSMUSG00000037851	Iars	Q8BU30 "Isoleucyl-tRNA synthetase, cytoplasmic (EC 6.1.1.5)(Isoleucine--tRNA ligase)(IleRS)(IRS)"	-0.335	0	1	2	19%	62	6	-0.96	0.611962	0.0491982	1.63008	11%	16	3	0.29	1.05879	0.338667	1.21793		0	0	0	0	0	0
ENSMUSP00000081611	ENSMUSG00000053877	Srcap	Q8BKT0;Q8BUY7;Q8BV54 "Putative uncharacterized protein ";"Putative uncharacterized protein ";"Putative uncharacterized protein "	-0.32	0	1	2	10%	67	0	0	0	0	0	7%	35	3	0.32	1.06299	0.660126	1.67255	19%	97	1	-0.96	0.729935	0	0
ENSMUSP00000068165	ENSMUSG00000036167	Pphln1	Q8K2H1 "Periphilin-1 "	-0.22	0	1	2	23%	22	3	0.54	1.10617	0.0775136	1.1371		0	0	0	0	0	0	25%	25	1	-0.98	0.690962	0	0
ENSMUSP00000020365	ENSMUSG00000020156	Mum1	Q6DID5 "Mutated melanoma-associated antigen 1 (MUM-1)"	0.175	1	0	2		0	0	0	0	0	0	5%	6	1	-0.64	0.861374	0	0	21%	29	1	0.99	1.63569	0	0
ENSMUSP00000105903	ENSMUSG00000027411	Vps16	A2BI91 "Vacuolar protein sorting 16 (Yeast) "	-0.145	0	1	2	19%	40	1	-0.95	0.64602	0	0		0	0	0	0	0	0	20%	29	1	0.66	1.10908	0	0
ENSMUSP00000031349	ENSMUSG00000029402	Snrnp35	Q9D384 "U11/U12 small nuclear ribonucleoprotein 35 kDa protein (U11/U12 snRNP 35 kDa protein)(U1 snRNP-binding protein homolog)"	0.135	1	0	2	19%	12	1	0.95	1.50615	0	0		0	0	0	0	0	0	53%	29	1	-0.68	0.896213	0	0
ENSMUSP00000020203	ENSMUSG00000020018	Snrpf	P62307 "Small nuclear ribonucleoprotein F (snRNP-F)(Sm protein F)(Sm-F)(SmF)"	0.09	1	0	2		0	0	0	0	0	0	17%	5	1	-0.81	0.783377	0	0	55%	6	1	0.99	1.56958	0	0
ENSMUSP00000021049	ENSMUSG00000020708	Psmc5	P62196 "26S protease regulatory subunit 8 (Proteasome 26S subunit ATPase 5)(Proteasome subunit p45)(p45/SUG)(mSUG1)"	0.07	1	0	2	21%	26	2	-0.81	0.818391	0.177208	2.07037	18%	9	1	0.95	1.51587	0	0		0	0	0	0	0	0
ENSMUSP00000038877	ENSMUSG00000040204	2810417H13Rik	Q9CQX4 "PCNA-associated factor (p15PAF)(HCV NS5A-transactivated protein 9 homolog)"	-0.045	0	1	2	36%	6	2	0.89	1.31468	0.213266	3.35402		0	0	0	0	0	0	67%	12	4	-0.98	0.671546	0.00475436	1.1818
ENSMUSP00000099705	ENSMUSG00000027080	Med19	Q8C1S0 "Mediator of RNA polymerase II transcription subunit 19 (Mediator complex subunit 19)"	0.01	1	0	2	11%	6	1	0.95	1.5521	0	0		0	0	0	0	0	0	20%	8	1	-0.93	0.777188	0	0

## Sheet: Flt3 ITD
Accession	Gene	Gene Symbol	Name	Change	Up	Down	Replicates	Run 1 Coverage	Run 1 Unique peptides	Run 1 Peptides used	Run 1 Change	Run 1 Ratio	Run 1 P-val	Run 1 EF	Run 2 Coverage	Run 2 Unique peptides	Run 2 Peptides used	Run 2 Change	Run 2 Ratio	Run 2 P-val	Run 2 EF	Run 3 Coverage	Run 3 Unique peptides	Run 3 Peptides used	Run 3 Change	Run 3 Ratio	Run 3 P-val	Run 3 EF
ENSMUSP00000110538	ENSMUSG00000046711	Hmga1	P17095 "High mobility group protein HMG-I/HMG-Y (HMG-I(Y))(High mobility group AT-hook protein 1)(High mobility group protein A1)"	0.99	2	0	2	29%	5	1	0.99	3.22763	0	0	47%	12	1	0.99	2.41754	0	0		0	0	0	0	0	0
ENSMUSP00000028467	ENSMUSG00000027073	Prg2	Q61878 "Bone marrow proteoglycan Precursor (BMPG)(Proteoglycan 2) [Contains Eosinophil granule major basic protein(EMBP)(MBP)]"	-0.99	0	2	2	15%	6	1	-0.99	0.351836	0	0	12%	3	1	-0.99	0.291446	0	0		0	0	0	0	0	0
ENSMUSP00000002640	ENSMUSG00000002565	Scin	Q60604 "Adseverin (Scinderin)(Gelsolin-like protein)"	-0.99	0	3	3	25%	37	6	-0.99	0.260692	0.000752149	1.60491	28%	23	11	-0.99	0.274954	6.50693e-07	1.29842	32%	37	7	-0.99	0.238171	0.00100673	1.80389
ENSMUSP00000021077	ENSMUSG00000020733	Slc9a3r1	P70441 "Na(+)/H(+) exchange regulatory cofactor NHE-RF1 (NHERF-1)(Ezrin-radixin-moesin-binding phosphoprotein 50)(EBP50)(Regulatory cofactor of Na(+)/H(+) exchanger)(Sodium-hydrogen exchanger regulatory factor 1)(Solute carrier family 9 isoform A3 regulator /.../or 1)"	-0.98	0	3	3	25%	18	6	-0.97	0.589243	0.000482284	1.18435	17%	10	3	-0.98	0.542422	0.0480816	1.82029	25%	20	1	-0.99	0.534848	0	0
ENSMUSP00000027602	ENSMUSG00000026356	Dars	Q922B2 "Aspartyl-tRNA synthetase, cytoplasmic (EC 6.1.1.12)(Aspartate--tRNA ligase)(AspRS)"	-0.98	0	3	3	55%	68	15	-0.97	0.585862	5.74272e-06	1.16395	58%	41	23	-0.98	0.572927	1.25316e-09	1.12272	57%	53	12	-0.99	0.612607	1.28299e-05	1.15586
ENSMUSP00000033269	ENSMUSG00000030970	Ctbp2	P56546 "C-terminal-binding protein 2 (CtBP2)"	-0.98	0	2	2	17%	18	3	-0.97	0.595581	0.0397521	1.5815	19%	11	3	-0.99	0.314313	0.0151176	1.85776		0	0	0	0	0	0
ENSMUSP00000027965	ENSMUSG00000026655	Fam107b	Q3TGF2 "Protein FAM107B "	-0.976667	0	3	3	50%	13	3	-0.95	0.657386	0.0223353	1.31572	29%	7	3	-0.99	0.506753	0.00878027	1.3177	44%	10	1	-0.99	0.565421	0	0
ENSMUSP00000044647	ENSMUSG00000026288	Inpp5d	Q9ES52 "Phosphatidylinositol-3,4,5-trisphosphate 5-phosphatase 1 (EC 3.1.3.n1)(SH2 domain-containing inositol-5'-phosphatase 1)(SH2 domain-containing inositol phosphatase 1)(SHIP-1)(Inositol polyphosphate-5-phosphatase of 145 kDa)(SIP-145)(p150Ship)"	-0.976667	0	3	3	22%	61	10	-0.97	0.589655	0.000113582	1.20235	12%	21	9	-0.97	0.607586	0.0131404	1.43641	21%	53	2	-0.99	0.598938	0.0098618	1.10617
ENSMUSP00000118221	ENSMUSG00000003161	Sri	NP_001074443.1 "sorcin isoform 1 "	0.975	2	0	2	22%	7	1	0.97	1.74436	0	0	38%	11	3	0.98	1.76189	0.0430506	1.68659		0	0	0	0	0	0
ENSMUSP00000112950	ENSMUSG00000022724	Mina	Q8CCK9 "Putative uncharacterized protein "	0.973333	2	0	3	31%	35	8	0.98	1.85658	0.000741237	1.29313	26%	19	6	0.98	1.7959	0.00367644	1.34104	41%	28	3	0.96	1.36557	0.193934	2.0058
ENSMUSP00000034121	ENSMUSG00000005142	Man2b1	O09159 "Lysosomal alpha-mannosidase Precursor (Laman)(EC 3.2.1.24)(Lysosomal acid alpha-mannosidase)(Mannosidase alpha class 2B member 1)(Mannosidase alpha-B)"	-0.966667	0	3	3	16%	38	5	-0.95	0.652864	0.0119359	1.31081	8%	13	2	-0.97	0.591768	0.00502712	1.05405	21%	39	3	-0.98	0.683483	0.0201537	1.26624
ENSMUSP00000033995	ENSMUSG00000031586	Rbpms	Q9CPU5 "Putative uncharacterized protein "	0.96	2	0	3	48%	21	4	0.95	1.54954	0.0406774	1.49618	23%	7	1	0.95	1.52448	0	0	41%	17	3	0.98	1.4294	0.431917	4.8295
ENSMUSP00000023453	ENSMUSG00000022769	Sdf2l1	Q9ESP1 "Stromal cell-derived factor 2-like protein 1 Precursor (SDF2-like protein 1)"	0.96	2	0	2	28%	12	2	0.96	1.56377	0	0	19%	5	1	0.96	1.57626	0	0		0	0	0	0	0	0
ENSMUSP00000109346	ENSMUSG00000057738	Spna2	A3KGU5;B7ZWK3;Q3TNY2;Q3TYI8;Q3URW8;Q3V1V5;Q58ES7;Q6PA04 "Spectrin alpha 2 ";"Spna2 protein ";"Putative uncharacterized protein Fragment ";"Putative uncharacterized protein Fragment ";"Putative uncharacterized protein Fragment ";"Putative uncharacterized protein Fragment ";"Spna2 protein Fragment ";"Spna2 protein Fragment "	-0.96	0	2	3	50%	256	63	-0.95	0.676225	5.07379e-20	1.05994	42%	149	69	-0.94	0.669346	5.00131e-20	1.06379	54%	225	45	-0.99	0.580993	5.8561e-20	1.07077
ENSMUSP00000011877	ENSMUSG00000020315	Spnb2	Q62261 "Spectrin beta chain, brain 1 (Spectrin, non-erythroid beta chain 1)(Beta-II spectrin)(Fodrin beta chain)(Embryonic liver fodrin)"	-0.96	0	2	3	40%	196	41	-0.94	0.681744	1.10775e-07	1.12699	43%	144	62	-0.95	0.662134	1.78575e-19	1.06466	53%	229	49	-0.99	0.606142	9.18253e-24	1.05506
ENSMUSP00000020238	ENSMUSG00000020048	Hsp90b1	P08113 "Endoplasmin Precursor (Heat shock protein 90 kDa beta member 1)(94 kDa glucose-regulated protein)(GRP-94)(Endoplasmic reticulum resident protein 99)(ERp99)(Polymorphic tumor rejection antigen 1)(Tumor rejection antigen gp96)"	0.956667	2	0	3	32%	59	10	0.97	1.64293	0.000175695	1.20154	20%	23	7	0.97	1.66867	0.000138281	1.15735	34%	48	7	0.93	1.29956	0.0277671	1.2486
ENSMUSP00000123088	ENSMUSG00000027201	Myef2	NP_001155889.1 "myelin expression factor 2 isoform 1 "	0.956667	2	0	3	33%	34	8	0.96	1.56291	9.78113e-05	1.1428	34%	41	10	0.93	1.46188	0.000370654	1.16837	53%	50	9	0.98	1.49901	0.000242161	1.16071
ENSMUSP00000029941	ENSMUSG00000028273	Pdlim5	Q8CI51 "PDZ and LIM domain protein 5 (Enigma homolog)(Enigma-like PDZ and LIM domains protein)"	-0.956667	0	2	3	30%	28	8	-0.92	0.722164	0.0124093	1.25916	39%	26	12	-0.96	0.622617	0.000806627	1.25649	51%	45	9	-0.99	0.602284	0.000216511	1.20156
ENSMUSP00000035379	ENSMUSG00000035967	Ddx26b	Q8BND4 "Protein DDX26B "	0.956667	2	0	3	20%	45	2	0.92	1.35471	0.406286	17.4818	10%	16	4	0.97	1.66759	0.00541967	1.25173	22%	34	1	0.98	1.49881	0	0
ENSMUSP00000101930	ENSMUSG00000030678	Maz	Q05DR9 "Maz protein "	0.955	2	0	2	22%	8	1	0.95	1.47663	0	0	8%	2	1	0.96	1.59691	0	0		0	0	0	0	0	0
ENSMUSP00000107370	ENSMUSG00000025026	Add3	Q9QYB5 "Gamma-adducin (Adducin-like protein 70)"	-0.95	0	2	3	14%	29	1	-0.95	0.658014	0	0	17%	18	6	-0.98	0.581342	0.0026755	1.28751	14%	24	2	-0.92	0.780003	0.233862	3.36971
ENSMUSP00000097747	ENSMUSG00000026864	Hspa5	P20029 "78 kDa glucose-regulated protein Precursor (GRP-78)(Heat shock 70 kDa protein 5)(Immunoglobulin heavy chain-binding protein)(BiP)"	0.95	2	0	3	52%	58	17	0.98	1.99617	4.75591e-06	1.2429	42%	43	19	0.96	1.62255	2.1428e-08	1.1137	52%	56	10	0.91	1.25772	0.00017361	1.08835
ENSMUSP00000100798	ENSMUSG00000078373	2010109K11Rik	Q6P7W1 "2010109K11Rik protein Fragment "	0.946667	2	0	3	47%	12	1	0.95	1.54794	0	0	8%	3	1	0.93	1.4528	0	0	59%	14	1	0.96	1.35827	0	0
ENSMUSP00000027421	ENSMUSG00000026219	Trip12	O88380;Q3TP48;Q3TY88;Q3UYT5;Q8BM59;Q8K051 "Cbp37 Fragment ";"Putative uncharacterized protein Fragment ";"Putative uncharacterized protein Fragment ";"Putative uncharacterized protein Fragment ";"Putative uncharacterized protein Fragment ";"Trip12 protein Fragment "	-0.94	0	2	3	21%	86	15	-0.95	0.670747	0.00186586	1.24836	14%	42	10	-0.89	0.732622	0.00111597	1.16143	35%	114	10	-0.98	0.706665	0.000344844	1.15126
ENSMUSP00000029424	ENSMUSG00000027835	Pdcd10	Q8VE70 "Programmed cell death protein 10 (TF-1 cell apoptosis-related protein 15)"	-0.913333	0	2	3	28%	15	3	-0.83	0.806545	0.204177	1.645	42%	17	4	-0.95	0.650064	0.00579394	1.21356	32%	12	1	-0.96	0.733361	0	0
ENSMUSP00000022849	ENSMUSG00000022241	Tars	Q9D0R2 "Threonyl-tRNA synthetase, cytoplasmic (EC 6.1.1.3)(Threonine--tRNA ligase)(ThrRS)"	-0.873333	0	2	3	31%	47	9	-0.95	0.671664	0.0125092	1.33152	24%	22	9	-0.98	0.566197	0.000264786	1.2364	46%	57	11	-0.69	0.893146	0.146564	1.17346
ENSMUSP00000032751	ENSMUSG00000030536	Iqgap1	Q9JKF1 "Ras GTPase-activating-like protein IQGAP1 "	-0.83	0	2	3	27%	103	9	-0.95	0.650762	0.000633002	1.20067	15%	44	9	-0.98	0.566071	2.19848e-05	1.16095	25%	83	3	-0.56	0.924971	0.215551	1.20637
ENSMUSP00000020637	ENSMUSG00000020368	Canx	P35564 "Calnexin Precursor "	0.8	2	0	3	19%	23	6	0.96	1.62915	0.0307564	1.52333	17%	14	5	0.96	1.60196	0.0162669	1.388	28%	27	3	0.48	1.06545	0.376175	1.27337
ENSMUSP00000099938	ENSMUSG00000020321	Mdh1	P14152 "Malate dehydrogenase, cytoplasmic (EC 1.1.1.37)(Cytosolic malate dehydrogenase)"	-0.64	0	2	3	21%	18	1	-0.96	0.624468	0	0	18%	11	1	-0.96	0.622737	0	0	34%	19	2	0	0.999162	0.996332	6.34631
ENSMUSP00000075987	ENSMUSG00000061904	Slc25a3	Q8VEM8 "Phosphate carrier protein, mitochondrial Precursor (Phosphate transport protein)(PTP)(Solute carrier family 25 member 3)"	0.386667	2	0	3	39%	35	9	0.97	1.67669	0.0296894	1.57043	35%	21	7	0.96	1.58521	0.0131731	1.38283	59%	34	5	-0.77	0.865264	0.123568	1.22934
ENSMUSP00000079944	ENSMUSG00000061518	Cox5b	P19536 "Cytochrome c oxidase subunit 5B, mitochondrial Precursor (Cytochrome c oxidase polypeptide Vb)"	0.316667	2	1	3	33%	7	1	0.95	1.50695	0	0	47%	7	4	0.95	1.5134	0.00833077	1.2356	57%	12	1	-0.95	0.747224	0	0
ENSMUSP00000021942	ENSMUSG00000021486	Prelid1	Q8R107 "PRELI domain-containing protein 1, mitochondrial Precursor (Px19-like protein)"	0.99	1	0	1		0	0	0	0	0	0	16%	4	1	0.99	2.5532	0	0		0	0	0	0	0	0
ENSMUSP00000026665	ENSMUSG00000039989	Cbx4	O55187 "E3 SUMO-protein ligase CBX4 (Chromobox protein homolog 4)(Polycomb 2 homolog)(Pc2)(mPc2)"	0.99	1	0	1		0	0	0	0	0	0		0	0	0	0	0	0	24%	29	1	0.99	2.63407	0	0
ENSMUSP00000096397	ENSMUSG00000074364	Ehd2	Q8BH64 "EH domain-containing protein 2 "	0.99	1	0	1	22%	32	1	0	0	0	0		0	0	0	0	0	0	39%	42	1	0.99	3.16417	0	0
ENSMUSP00000001051	ENSMUSG00000001025	S100a6	P14069 "Protein S100-A6 (S100 calcium-binding protein A6)(Calcyclin)(Prolactin receptor-associated protein)(5B10)"	0.99	1	0	2	31%	9	2	0.99	3.00356	0.0293581	1.90575	42%	8	3	0.99	2.39103	0.285748	13.4508		0	0	0	0	0	0
ENSMUSP00000108303	ENSMUSG00000025264	Tsr2	Q8C8T8 "Pre-rRNA-processing protein TSR2 homolog "	0.99	1	0	1		0	0	0	0	0	0		0	0	0	0	0	0	13%	3	1	0.99	1.51175	0	0
ENSMUSP00000026264	ENSMUSG00000025234	Arih1	Q9Z1K5 "Protein ariadne-1 homolog (ARI-1)(Ubiquitin-conjugating enzyme E2-binding protein 1)(UbcH7-binding protein)(UbcM4-interacting protein 77)"	0.99	1	0	1		0	0	0	0	0	0		0	0	0	0	0	0	13%	16	1	0.99	1.76669	0	0
ENSMUSP00000091374	ENSMUSG00000066687	Zbtb16	A3KMN0;Q3UQ17;Q3V3H4 "Zbtb16 protein Fragment ";"Putative uncharacterized proteinMCG3834Zinc finger and BTB domain containing 16 ;;";"Putative uncharacterized protein "	-0.98	0	1	1	14%	18	1	-0.98	0.49831	0	0		0	0	0	0	0	0		0	0	0	0	0	0
ENSMUSP00000023226	ENSMUSG00000022565	Plec	Q9QXS1 "Plectin-1 (Plectin-6)(PLTN)(PCN)"	-0.98	0	1	1		0	0	0	0	0	0		0	0	0	0	0	0	55%	430	72	-0.98	0.700121	7.63293e-30	1.03769
ENSMUSP00000033468	ENSMUSG00000031133	Arhgef6	A2AFI0 "Rac/Cdc42 guanine nucleotide exchange factor (GEF) 6 "	-0.98	0	1	1		0	0	0	0	0	0	6%	9	1	-0.98	0.528818	0	0		0	0	0	0	0	0
ENSMUSP00000039134	ENSMUSG00000036270	Edc4	Q3UJB9 "Enhancer of mRNA-decapping protein 4 "	-0.98	0	1	2	14%	40	3	-0.97	0.569731	0.0976976	3.02132		0	0	0	0	0	0	33%	72	7	-0.99	0.570401	0.000586563	1.2318
ENSMUSP00000083204	ENSMUSG00000026579	F5	O88783 "Coagulation factor V Precursor (Activated protein C cofactor) [Contains Coagulation factor V heavy chain;Coagulation factor V light chain]"	0.98	1	0	1	10%	56	1	0.98	1.85127	0	0		0	0	0	0	0	0		0	0	0	0	0	0
ENSMUSP00000028554	ENSMUSG00000027134	Lpcat4	Q6NVG1 "Lysophospholipid acyltransferase LPCAT4 (EC 2.3.1.-)(Lysophosphatidylethanolamine acyltransferase 2)(Lysophosphatidylcholine acyltransferase 4)(1-acylglycerol-3-phosphate O-acyltransferase 7)(1-AGP acyltransferase 7)(1-AGPAT 7)(Acyltransferase-like 3)"	-0.98	0	1	1		0	0	0	0	0	0		0	0	0	0	0	0	23%	23	1	-0.98	0.703898	0	0
ENSMUSP00000035061	ENSMUSG00000032484	Ngp	O08692;Q61903 "Myeloid bactenecin (F1)Putative uncharacterized proteinNeutrophilic granule protein ;;";"Myeloid secondary granule protein "	0.98	1	0	1	31%	11	1	0.98	2.04842	0	0		0	0	0	0	0	0		0	0	0	0	0	0
ENSMUSP00000045361	ENSMUSG00000033918	Parl	Q5XJY4 "Presenilins-associated rhomboid-like protein, mitochondrial Precursor (EC 3.4.21.105)(Mitochondrial intramembrane-cleaving protease PARL) [Contains P-beta(Pbeta)]"	0.98	1	0	1	15%	11	1	0.98	1.99328	0	0		0	0	0	0	0	0		0	0	0	0	0	0
ENSMUSP00000091439	ENSMUSG00000034427	Myo15b	Q69ZA4;Q80X40;Q8R1I5 "MKIAA1783 protein Fragment ";"Myo15b protein Fragment ";"Myo15b protein Fragment "	-0.98	0	1	1	13%	72	3	-0.98	0.445847	0.0152705	1.54422		0	0	0	0	0	0		0	0	0	0	0	0
ENSMUSP00000025931	ENSMUSG00000024975	Pdcd4	Q61823 "Programmed cell death protein 4 (Topoisomerase-inhibitor suppressed protein)(Protein MA-3)"	-0.98	0	1	1	15%	17	1	-0.98	0.548708	0	0		0	0	0	0	0	0		0	0	0	0	0	0
ENSMUSP00000053412	ENSMUSG00000045826	Ptprcap	Q64697 "Protein tyrosine phosphatase receptor type C-associated protein (PTPRC-associated protein)(CD45-associated protein)(CD45-AP)(LSM-1)"	-0.98	0	1	1	8%	2	1	-0.98	0.454071	0	0		0	0	0	0	0	0		0	0	0	0	0	0
ENSMUSP00000117672	ENSMUSG00000027447	Cst3	A2APX3 "Cystatin C Fragment "	0.97	1	0	1		0	0	0	0	0	0		0	0	0	0	0	0	55%	7	1	0.97	1.38091	0	0
ENSMUSP00000046340	ENSMUSG00000034708	Grn	P28798 "Granulins Precursor (Proepithelin)(PEPI)(PC cell-derived growth factor)(PCDGF) [Contains Acrogranin;Granulin-1;Granulin-2;Granulin-3;Granulin-4;Granulin-5;Granulin-6;Granulin-7]"	0.97	1	0	1	9%	14	1	0.97	1.72509	0	0		0	0	0	0	0	0		0	0	0	0	0	0
ENSMUSP00000055473	ENSMUSG00000018042	Cyb5r3	Q9CY59 "Putative uncharacterized protein "	-0.97	0	1	1		0	0	0	0	0	0		0	0	0	0	0	0	48%	19	1	-0.97	0.715312	0	0
ENSMUSP00000024778	ENSMUSG00000023984	Med20	Q9R0X0 "Mediator of RNA polymerase II transcription subunit 20 (Mediator complex subunit 20)(TRF-proximal protein homolog)"	0.97	1	0	1	13%	7	1	0.97	1.74576	0	0		0	0	0	0	0	0		0	0	0	0	0	0
ENSMUSP00000032571	ENSMUSG00000030411	Nova2	NP_001025048.1 "neuro-oncological ventral antigen 2 "	-0.97	0	1	1	14%	18	1	-0.97	0.557872	0	0		0	0	0	0	0	0		0	0	0	0	0	0
ENSMUSP00000060398	ENSMUSG00000046139	Patl1	Q3TC46 "Protein PAT1 homolog 1 (PAT1-like protein 1)"	-0.97	0	1	1	16%	29	1	-0.97	0.551911	0	0		0	0	0	0	0	0		0	0	0	0	0	0
ENSMUSP00000119875	ENSMUSG00000079109	Pms2	A4QPD7;B9EJ22;Q3UJP0 "Pms2 protein ";"Postmeiotic segregation increased 2 (S. cerevisiae)Postmeiotic segregation increased 2 (S. cerevisiae), isoform CRA_d ;";"Putative uncharacterized protein "	-0.97	0	1	1	11%	24	1	-0.97	0.564506	0	0		0	0	0	0	0	0		0	0	0	0	0	0
ENSMUSP00000100653	ENSMUSG00000078238	RP23-383D12.6	RP23-383D12.6 RP23-383D12.6-201 "null" "Clone_based_vega_transcript"	0.97	1	0	1	29%	6	1	0.97	1.77204	0	0		0	0	0	0	0	0		0	0	0	0	0	0
ENSMUSP00000021471	ENSMUSG00000021072	Tmx1	Q8VBT0 "Thioredoxin-related transmembrane protein 1 Precursor (Thioredoxin domain-containing protein 1)"	0.97	1	0	1		0	0	0	0	0	0	6%	2	1	0.97	1.7131	0	0		0	0	0	0	0	0
ENSMUSP00000050820	ENSMUSG00000045817	Zfp36l2	P23949 "Butyrate response factor 2 (Protein TIS11D)"	0.97	1	0	1	6%	5	1	0.97	1.6635	0	0		0	0	0	0	0	0		0	0	0	0	0	0
ENSMUSP00000113682	ENSMUSG00000028252	Ccnc	Q3U6Q7;Q3UXL9 "Putative uncharacterized protein ";"Cyclin CPutative uncharacterized protein ;"	0.97	1	0	1		0	0	0	0	0	0		0	0	0	0	0	0	21%	12	1	0.97	1.41267	0	0
ENSMUSP00000065363	ENSMUSG00000056749	Nfil3	O08750 "Nuclear factor interleukin-3-regulated protein (E4 promoter-binding protein 4)(Embryo implantation-related NFIL3/E4BP4-like transcription factor)"	0.97	1	0	2	19%	21	2	0.98	2.06944	0	0	11%	7	2	0.96	1.57668	0.169174	4.82887		0	0	0	0	0	0
ENSMUSP00000110518	ENSMUSG00000061186	Sfmbt2	Q5DTW2 "Scm-like with four MBT domains protein 2 "	-0.97	0	1	1	16%	34	1	-0.97	0.594452	0	0		0	0	0	0	0	0		0	0	0	0	0	0
ENSMUSP00000074658	ENSMUSG00000059430	Actg2	P63268 "Actin, gamma-enteric smooth muscle (Smooth muscle gamma-actin)(Gamma-2-actin)(Alpha-actin-3)"	0.97	1	0	1	39%	49	1	0.97	1.73239	0	0		0	0	0	0	0	0		0	0	0	0	0	0
ENSMUSP00000058077	ENSMUSG00000050786	Ccdc126	Q8BIS8 "Coiled-coil domain-containing protein 126 Precursor "	0.97	1	0	1	19%	6	1	0.97	1.65968	0	0		0	0	0	0	0	0		0	0	0	0	0	0
ENSMUSP00000050592	ENSMUSG00000051220	Ercc6l	Q8BHK9 "DNA excision repair protein ERCC-6-like (EC 3.6.1.-)(ATP-dependent helicase ERCC6-like)"	-0.97	0	1	1		0	0	0	0	0	0		0	0	0	0	0	0	20%	45	1	-0.97	0.71333	0	0
ENSMUSP00000002284	ENSMUSG00000046223	Plaur	P35456 "Urokinase plasminogen activator surface receptor Precursor (U-PAR)(uPAR)(CD87 antigen)"	0.97	1	0	1	9%	7	1	0.97	1.79361	0	0		0	0	0	0	0	0		0	0	0	0	0	0
ENSMUSP00000107798	ENSMUSG00000049775	Tmsb4x	P20065 "Thymosin beta-4 (T beta 4) [Contains Hematopoietic system regulatory peptide(Seraspenide)]"	0.97	1	0	1	54%	7	1	0.97	1.71412	0	0		0	0	0	0	0	0		0	0	0	0	0	0
ENSMUSP00000013262	ENSMUSG00000020472	Zkscan17	Q5SXI5 "Zinc finger protein 496 (Zinc finger protein with KRAB and SCAN domains 17)(NSD1-interacting zinc finger protein 1)"	-0.97	0	1	1		0	0	0	0	0	0		0	0	0	0	0	0	24%	24	1	-0.97	0.710804	0	0
ENSMUSP00000019456	ENSMUSG00000019312	Grb7	Q03160 "Growth factor receptor-bound protein 7 (GRB7 adapter protein)(Epidermal growth factor receptor GRB-7)"	-0.97	0	1	1	19%	20	3	-0.97	0.585381	0.0142486	1.32052		0	0	0	0	0	0		0	0	0	0	0	0
ENSMUSP00000092901	ENSMUSG00000071076	Jund	P15066 "Transcription factor jun-D "	0.97	1	0	2	33%	14	2	0.98	2.05732	0.080795	3.22066	21%	14	2	0.96	1.57038	0.0056459	1.05217		0	0	0	0	0	0
ENSMUSP00000086363	ENSMUSG00000068015	Lrch1	P62046 "Leucine-rich repeat and calponin homology domain-containing protein 1 (Calponin homology domain-containing protein 1)"	-0.97	0	1	1		0	0	0	0	0	0	5%	7	1	-0.97	0.593337	0	0		0	0	0	0	0	0
ENSMUSP00000006669	ENSMUSG00000006494	Pdk1	Q8BFP9 "[Pyruvate dehydrogenase [lipoamide]] kinase isozyme 1, mitochondrial Precursor (EC 2.7.11.2)(Pyruvate dehydrogenase kinase isoform 1)"	-0.97	0	1	1	25%	26	1	-0.97	0.553996	0	0		0	0	0	0	0	0		0	0	0	0	0	0
ENSMUSP00000113063	ENSMUSG00000029833	Trim24	Q8R154 "Trim24 protein Fragment "	-0.97	0	1	1	12%	33	1	-0.97	0.551694	0	0		0	0	0	0	0	0		0	0	0	0	0	0
ENSMUSP00000057515	ENSMUSG00000049823	Zbtb12	Q6P6L4;Q9Z150 "Zinc finger and BTB domain containing 12 ";"Putative uncharacterized proteinZinc finger and BTB domain containing 12 ;"	0.97	1	0	1	12%	12	1	0.97	1.70539	0	0		0	0	0	0	0	0		0	0	0	0	0	0
ENSMUSP00000037233	ENSMUSG00000039967	Zfp292	B1B0E1;Q8BQX3;Q8BRW5;Q8BS87;Q8CGI6;Q8CHF2;Q922D3;Q9Z2U2 "Zinc finger protein 292 ";"Putative uncharacterized protein ";"Putative uncharacterized protein Fragment ";"Putative uncharacterized protein ";"Zfp292 protein Fragment ";"MKIAA0530 protein Fragment ";"Zfp292 protein Fragment ";"Zn-15 transcription factor "	-0.97	0	1	1	13%	96	1	-0.97	0.602243	0	0		0	0	0	0	0	0		0	0	0	0	0	0
ENSMUSP00000034874	ENSMUSG00000032323	Cyp11a1	Q9QZ82 "Cholesterol side-chain cleavage enzyme, mitochondrial Precursor (EC 1.14.15.6)(Cytochrome P450 11A1)(CYPXIA1)(Cytochrome P450(scc))(Cholesterol desmolase)"	0.97	1	0	1	18%	20	1	0.97	1.6782	0	0		0	0	0	0	0	0		0	0	0	0	0	0
ENSMUSP00000047652	ENSMUSG00000039716	Dock3	Q8CIQ7 "Dedicator of cytokinesis protein 3 (Modifier of cell adhesion)(Presenilin-binding protein)(PBP)"	0.97	1	0	1	17%	94	1	0.97	1.70826	0	0		0	0	0	0	0	0		0	0	0	0	0	0
ENSMUSP00000066842	ENSMUSG00000027353	Mcm8	Q9CWV1 "DNA replication licensing factor MCM8 (Minichromosome maintenance 8)"	-0.97	0	1	1	22%	46	1	-0.97	0.582289	0	0		0	0	0	0	0	0		0	0	0	0	0	0
ENSMUSP00000081000	ENSMUSG00000064363	mt-Nd4	P03911 "NADH-ubiquinone oxidoreductase chain 4 (EC 1.6.5.3)(NADH dehydrogenase subunit 4)"	-0.97	0	1	1		0	0	0	0	0	0		0	0	0	0	0	0	14%	13	1	-0.97	0.713732	0	0
ENSMUSP00000045901	ENSMUSG00000045007	Tubg2	Q8VCK3 "Tubulin gamma-2 chain (Gamma-2-tubulin)"	-0.97	0	1	1		0	0	0	0	0	0		0	0	0	0	0	0	36%	31	3	-0.97	0.727558	0.00959289	1.14456
ENSMUSP00000043625	ENSMUSG00000040123	Zmym5	Q3U2E2 "Zinc finger MYM-type protein 5 "	-0.97	0	1	1	14%	12	1	-0.97	0.584949	0	0		0	0	0	0	0	0		0	0	0	0	0	0
ENSMUSP00000002678	ENSMUSG00000002603	Tgfb1	P04202 "Transforming growth factor beta-1 Precursor (TGF-beta-1) [Contains Latency-associated peptide(LAP)]"	0.965	1	0	2	29%	30	5	0.97	1.71669	0.0682699	1.85103	6%	4	1	0.96	1.58044	0	0		0	0	0	0	0	0
ENSMUSP00000020448	ENSMUSG00000020227	Irak3	Q8K4B2 "Interleukin-1 receptor-associated kinase 3 (IRAK-3)(EC 2.7.11.1)(IL-1 receptor-associated kinase M)(IRAK-M)"	-0.965	0	1	2	22%	25	6	-0.95	0.646785	0.0240238	1.41936		0	0	0	0	0	0	22%	25	2	-0.98	0.70504	0.163873	3.21889
ENSMUSP00000094084	ENSMUSG00000071715	Ncf4	P97369 "Neutrophil cytosol factor 4 (NCF-4)(Neutrophil NADPH oxidase factor 4)(p40-phox)(p40phox)"	-0.96	0	1	1		0	0	0	0	0	0	18%	6	3	-0.96	0.636981	0.0225681	1.34527		0	0	0	0	0	0
ENSMUSP00000075346	ENSMUSG00000057707	AC164613.1	AC164613.1 AC164613.1-201 "null" "Clone_based_ensembl_transcript"	0.96	1	0	1	36%	17	1	0.96	1.56109	0	0		0	0	0	0	0	0		0	0	0	0	0	0
ENSMUSP00000070751	ENSMUSG00000023175	Bsg	P18572 "Basigin Precursor (Basic immunoglobulin superfamily)(Membrane glycoprotein gp42)(HT7 antigen)(CD147 antigen)"	0.96	1	0	1	16%	12	3	0.96	1.60143	0.00310957	1.11992		0	0	0	0	0	0		0	0	0	0	0	0
ENSMUSP00000115351	ENSMUSG00000036918	Ttc7	002 "tetratricopeptide repeat domain 7 Gene [Source:MGI (curated);Acc:MGI:1920999]" "MGI_curated_transcript"	0.96	1	0	1		0	0	0	0	0	0		0	0	0	0	0	0	29%	34	1	0.96	1.36113	0	0
ENSMUSP00000103857	ENSMUSG00000045751	F730047E07Rik	B1AUR6;B7ZN61;Q3TPX2;Q80UT0;Q8R3F6 "Novel protein ";"F730047E07Rik protein ";"Putative uncharacterized protein ";"F730047E07Rik protein Fragment ";"F730047E07Rik protein Fragment "	-0.96	0	1	1		0	0	0	0	0	0		0	0	0	0	0	0	13%	41	1	-0.96	0.734034	0	0
ENSMUSP00000001485	ENSMUSG00000001445	Mrpl10	Q3TBW2 "39S ribosomal protein L10, mitochondrial Precursor (L10mt)(MRP-L10)"	-0.96	0	1	1		0	0	0	0	0	0		0	0	0	0	0	0	24%	13	1	-0.96	0.735843	0	0
ENSMUSP00000120427	ENSMUSG00000018398	Sept8	B1AQY9 "Septin 8 "	-0.96	0	1	1		0	0	0	0	0	0	10%	7	1	-0.96	0.628706	0	0		0	0	0	0	0	0
ENSMUSP00000030851	ENSMUSG00000028998	Tomm7	Q9D173 "Mitochondrial import receptor subunit TOM7 homolog (Translocase of outer membrane 7 kDa subunit homolog)"	0.96	1	0	1	27%	4	1	0.96	1.62124	0	0		0	0	0	0	0	0		0	0	0	0	0	0
ENSMUSP00000070345	ENSMUSG00000030802	Bckdk	O55028 "[3-methyl-2-oxobutanoate dehydrogenase [lipoamide]] kinase, mitochondrial Precursor (EC 2.7.11.4)(Branched-chain alpha-ketoacid dehydrogenase kinase)(BCKD-kinase)(BCKDHKIN)"	-0.96	0	1	1		0	0	0	0	0	0	11%	5	1	-0.96	0.621233	0	0		0	0	0	0	0	0
ENSMUSP00000021644	ENSMUSG00000021221	Dpf3	B5TZD5;B8JJH7 "D4 zinc and double PHD finger family 3 splice variant a ";"D4, zinc and double PHD fingers, family 3 Fragment "	0.96	1	0	1	12%	11	1	0.96	1.57041	0	0		0	0	0	0	0	0		0	0	0	0	0	0
ENSMUSP00000046557	ENSMUSG00000036402	Gng12	Q9DAS9 "Guanine nucleotide-binding protein G(I)/G(S)/G(O) subunit gamma-12 Precursor "	-0.96	0	1	2		0	0	0	0	0	0	64%	5	3	-0.96	0.63395	0.0570278	1.63158	60%	9	1	-0.96	0.734009	0	0
ENSMUSP00000080221	ENSMUSG00000063253	Scoc	Q78YZ6 "Short coiled-coil protein "	0.96	1	0	1		0	0	0	0	0	0		0	0	0	0	0	0	22%	6	1	0.96	1.35516	0	0
ENSMUSP00000109310	ENSMUSG00000037720	Tmem33	Q9CWD1 "Putative uncharacterized protein "	0.96	1	0	1		0	0	0	0	0	0		0	0	0	0	0	0	40%	17	2	0.96	1.36965	0.019357	1.12926
ENSMUSP00000022528	ENSMUSG00000021958	2610028A01Rik	Q9CZX5 "Pin2-interacting protein X1 (TRF1-interacting protein 1)(Liver-related putative tumor suppressor)(LPTS1)(67-11-3 protein)"	0.96	1	0	1	19%	10	2	0.96	1.57152	0.0315281	1.32934		0	0	0	0	0	0		0	0	0	0	0	0
ENSMUSP00000031895	ENSMUSG00000029863	Casp2	P29594 "Caspase-2 Precursor (CASP-2)(EC 3.4.22.55)(Protease ICH-1)(Neural precursor cell expressed developmentally down-regulated protein 2)(NEDD-2) [Contains Caspase-2 subunit p18;Caspase-2 subunit p13;Caspase-2 subunit p12]"	-0.96	0	1	1		0	0	0	0	0	0	7%	6	1	-0.96	0.621699	0	0		0	0	0	0	0	0
ENSMUSP00000029806	ENSMUSG00000028159	Dapp1	Q9QXT1 "Dual adapter for phosphotyrosine and 3-phosphotyrosine and 3-phosphoinositide (mDAPP1)(B-cell adapter molecule of 32 kDa)(B lymphocyte adapter protein Bam32)"	-0.96	0	1	1	27%	17	2	-0.96	0.611569	0.0206059	1.22422		0	0	0	0	0	0		0	0	0	0	0	0
ENSMUSP00000003912	ENSMUSG00000003814	Calr	P14211 "Calreticulin Precursor (CRP55)(Calregulin)(HACBP)(Endoplasmic reticulum resident protein 60)(ERp60)"	0.955	1	0	2	31%	23	10	0.98	2.25547	0.000814339	1.45245	36%	21	8	0.93	1.43782	0.0189889	1.3271		0	0	0	0	0	0
ENSMUSP00000043559	ENSMUSG00000037710	Cisd1	Q91WS0 "CDGSH iron sulfur domain-containing protein 1 (MitoNEET)"	0.955	1	0	2	20%	4	1	0.97	1.68268	0	0	28%	4	2	0.94	1.50348	0.19274	5.04504		0	0	0	0	0	0
ENSMUSP00000043724	ENSMUSG00000040723	Rcsd1	Q3UZA1 "CapZ-interacting protein (Protein kinase substrate CapZIP)"	-0.955	0	1	2	6%	8	1	-0.98	0.481538	0	0	18%	9	1	-0.93	0.687061	0	0		0	0	0	0	0	0
ENSMUSP00000095099	ENSMUSG00000026581	Sell	Q3TCF3 "Putative uncharacterized protein "	-0.95	0	1	1	9%	8	1	-0.95	0.650031	0	0		0	0	0	0	0	0		0	0	0	0	0	0
ENSMUSP00000032182	ENSMUSG00000030094	Xpc	P51612 "DNA repair protein complementing XP-C cells homolog (Xeroderma pigmentosum group C-complementing protein homolog)(p125)"	-0.95	0	1	2	14%	31	3	-0.96	0.633115	0.0350164	1.45946		0	0	0	0	0	0	27%	48	1	-0.94	0.758248	0	0
ENSMUSP00000034881	ENSMUSG00000032330	Cox7a2	P48771 "Cytochrome c oxidase subunit 7A2, mitochondrial Precursor (Cytochrome c oxidase subunit VIIa-liver/heart)(Cytochrome c oxidase subunit VIIa-L)"	0.95	1	0	1		0	0	0	0	0	0	33%	3	1	0.95	1.53696	0	0		0	0	0	0	0	0
ENSMUSP00000090256	ENSMUSG00000022558	Heatr7a	201 "HEAT repeat containing 7A Gene [Source:MGI Symbol;Acc:MGI:2442558]" "MGI_automatic_transcript"	-0.95	0	1	1	20%	29	1	-0.95	0.676917	0	0		0	0	0	0	0	0		0	0	0	0	0	0
ENSMUSP00000073371	ENSMUSG00000023022	Lima1	Q9ERG0 "LIM domain and actin-binding protein 1 (Epithelial protein lost in neoplasm)(mEPLIN)"	0.95	1	0	1	16%	33	1	0.95	1.52699	0	0		0	0	0	0	0	0		0	0	0	0	0	0
ENSMUSP00000101138	ENSMUSG00000019804	Snx3	003 "sorting nexin 3 Gene [Source:MGI (curated);Acc:MGI:1860188]" "MGI_curated_transcript"	0.95	1	0	1	39%	10	1	0.95	1.51004	0	0		0	0	0	0	0	0		0	0	0	0	0	0
ENSMUSP00000002152	ENSMUSG00000002083	Bbc3	Q99ML1 "Bcl-2-binding component 3 (p53 up-regulated modulator of apoptosis)"	0.95	1	0	1	12%	4	1	0.95	1.47412	0	0		0	0	0	0	0	0		0	0	0	0	0	0
ENSMUSP00000099461	ENSMUSG00000015932	Dstn	Q9R0P5 "Destrin (Actin-depolymerizing factor)(ADF)(Sid 23)"	0.95	1	0	1	32%	10	1	0.95	1.51919	0	0		0	0	0	0	0	0		0	0	0	0	0	0
ENSMUSP00000106394	ENSMUSG00000066640	Fbxl18	A4VCH8;Q14BU8;Q3U4A0 "Fbxl18 protein Fragment ";"Fbxl18 protein Fragment ";"Putative uncharacterized protein "	-0.95	0	1	1	14%	31	1	-0.95	0.663312	0	0		0	0	0	0	0	0		0	0	0	0	0	0
ENSMUSP00000020150	ENSMUSG00000019975	Ikbip	Q9DBZ1 "Inhibitor of nuclear factor kappa-B kinase-interacting protein (I kappa-B kinase-interacting protein)(IKK-interacting protein)"	0.95	1	0	1		0	0	0	0	0	0	12%	5	1	0.95	1.50929	0	0		0	0	0	0	0	0
ENSMUSP00000043103	ENSMUSG00000056211	R3hdm1	Q80U91;Q80ZH9;Q8BQ07 "MKIAA0029 protein Fragment ";"R3hdm1 protein ";"Putative uncharacterized protein Fragment "	-0.95	0	1	1		0	0	0	0	0	0	5%	12	1	-0.95	0.644043	0	0		0	0	0	0	0	0
ENSMUSP00000105651	ENSMUSG00000044456	Rin3	Q3U332;Q6PDX1 "Putative uncharacterized protein ";"Rin3 protein "	-0.95	0	1	1	17%	39	2	-0.95	0.670252	0	0	6%	9	0	0	0	0	0		0	0	0	0	0	0
ENSMUSP00000070549	ENSMUSG00000051934	Spats2	Q8K1N4 "Spermatogenesis-associated serine-rich protein 2 (Serine-rich spermatocytes and round spermatid 59 kDa protein)(p59scr)"	-0.95	0	1	1		0	0	0	0	0	0		0	0	0	0	0	0	16%	20	1	-0.95	0.742059	0	0
ENSMUSP00000053145	ENSMUSG00000044894	Uqcrq	Q9CQ69 "Cytochrome b-c1 complex subunit 8 (Ubiquinol-cytochrome c reductase complex ubiquinone-binding protein QP-C)(Ubiquinol-cytochrome c reductase complex 9.5 kDa protein)(Complex III subunit VIII)(Complex III subunit 8)"	0.95	1	0	2	34%	3	3	0.96	1.58563	0.0294192	1.41616	30%	3	2	0.94	1.49345	0.239924	7.51594		0	0	0	0	0	0
ENSMUSP00000034561	ENSMUSG00000032059	Alg9	Q8VDI9 "Alpha-1,2-mannosyltransferase ALG9 (EC 2.4.1.-)(Asparagine-linked glycosylation protein 9 homolog)(Disrupted in bipolar disorder protein 1 homolog)"	0.95	1	0	1	13%	18	1	0.95	1.51956	0	0		0	0	0	0	0	0		0	0	0	0	0	0
ENSMUSP00000105007	ENSMUSG00000022387	Brd1	A1L3T8;Q571F6;Q80UP2;Q8BU83 "Brd1 protein ";"MKIAA4191 protein Fragment ";"Brd1 protein Fragment ";"Putative uncharacterized protein Fragment "	-0.95	0	1	1		0	0	0	0	0	0	13%	26	4	-0.95	0.655908	0.0242342	1.37377		0	0	0	0	0	0
ENSMUSP00000099113	ENSMUSG00000073198	CT030242.2	CT030242.2 CT030242.2-201 "null" "Clone_based_ensembl_transcript"	-0.95	0	1	1		0	0	0	0	0	0	10%	2	1	-0.95	0.654432	0	0		0	0	0	0	0	0
ENSMUSP00000086594	ENSMUSG00000051537	Gm5124	B2RQA0;Q8C000 "EG331392 protein ";"Putative uncharacterized protein "	0.95	1	0	1	18%	15	1	0.95	1.50171	0	0		0	0	0	0	0	0		0	0	0	0	0	0
ENSMUSP00000019076	ENSMUSG00000018932	Map2k3	O09110 "Dual specificity mitogen-activated protein kinase kinase 3 (MAP kinase kinase 3)(MAPKK 3)(EC 2.7.12.2)(MAPK/ERK kinase 3)(MEK 3)"	-0.95	0	1	2	22%	20	1	-0.97	0.582733	0	0		0	0	0	0	0	0	26%	16	2	-0.93	0.764541	0.0671002	1.43461
ENSMUSP00000099944	ENSMUSG00000033953	Ppp3r1	Q63810 "Calcineurin subunit B type 1 (Protein phosphatase 2B regulatory subunit 1)(Protein phosphatase 3 regulatory subunit B alpha isoform 1)"	0.95	1	0	1	21%	9	1	0.95	1.53346	0	0		0	0	0	0	0	0		0	0	0	0	0	0
ENSMUSP00000020826	ENSMUSG00000020519	Sap30l	Q5SQF8 "Histone deacetylase complex subunit SAP30L (Sin3-associated protein p30-like)(Sin3 corepressor complex subunit SAP30L)"	-0.95	0	1	1	14%	5	1	-0.95	0.656979	0	0		0	0	0	0	0	0		0	0	0	0	0	0
ENSMUSP00000035486	ENSMUSG00000034108	Ccs	Q9WU84 "Copper chaperone for superoxide dismutase (Superoxide dismutase copper chaperone)"	-0.95	0	1	2	18%	10	1	-0.92	0.73262	0	0	5%	3	1	-0.98	0.528593	0	0		0	0	0	0	0	0
ENSMUSP00000099441	ENSMUSG00000018669	Cdk5rap3	Q99LM2 "CDK5 regulatory subunit-associated protein 3 "	-0.95	0	1	1	14%	23	1	-0.95	0.674305	0	0		0	0	0	0	0	0		0	0	0	0	0	0
ENSMUSP00000101914	ENSMUSG00000028634	Hivep3	A2A884 "Transcription factor HIVEP3 (Human immunodeficiency virus type I enhancer-binding protein 3 homolog)(Kappa-B and V(D)J recombination signal sequences-binding protein)(Zinc finger protein ZAS3)(Kappa-binding protein 1)(KBP-1)(KB-binding and regogniti /.../ponent)(Recombinant component)(Schnurri-3)"	-0.95	0	1	1	8%	54	1	-0.95	0.645545	0	0		0	0	0	0	0	0		0	0	0	0	0	0
ENSMUSP00000002808	ENSMUSG00000002731	Prkra	Q9WTX2 "Interferon-inducible double stranded RNA-dependent protein kinase activator A (Protein kinase, interferon-inducible double stranded RNA-dependent activator)(Protein activator of the interferon-induced protein kinase)(PKR-associated protein X)(PKR-as /.../ing protein X)(RAX)"	-0.95	0	1	1	14%	13	1	-0.95	0.655852	0	0		0	0	0	0	0	0		0	0	0	0	0	0
ENSMUSP00000021990	ENSMUSG00000021518	Ptdss1	Q99LH2 "Phosphatidylserine synthase 1 (PtdSer synthase 1)(PSS-1)(EC 2.7.8.-)(Serine-exchange enzyme I)"	0.95	1	0	1	12%	14	1	0.95	1.55027	0	0		0	0	0	0	0	0		0	0	0	0	0	0
ENSMUSP00000027302	ENSMUSG00000026126	Ptpn18	Q61152 "Tyrosine-protein phosphatase non-receptor type 18 (EC 3.1.3.48)(Fetal liver phosphatase 1)(FLP-1)(PTP-K1)"	0.95	1	0	1		0	0	0	0	0	0	14%	9	1	0.95	1.54553	0	0		0	0	0	0	0	0
ENSMUSP00000064158	ENSMUSG00000053604	Rpia	P47968 "Ribose-5-phosphate isomerase (EC 5.3.1.6)(Phosphoriboisomerase)"	-0.95	0	1	1	11%	8	2	-0.95	0.672086	0.00716853	1.0585		0	0	0	0	0	0		0	0	0	0	0	0
ENSMUSP00000021335	ENSMUSG00000020952	Scfd1	Q8BRF7 "Sec1 family domain-containing protein 1 (Syntaxin-binding protein 1-like 2)"	-0.95	0	1	1	22%	38	1	-0.95	0.663905	0	0		0	0	0	0	0	0		0	0	0	0	0	0
ENSMUSP00000120966	ENSMUSG00000014633	2310061C15Rik	NP_081120.2 "hypothetical protein LOC66531 "	0.945	1	0	2	43%	7	1	0.93	1.41281	0	0	35%	4	1	0.96	1.60326	0	0		0	0	0	0	0	0
ENSMUSP00000025183	ENSMUSG00000024325	Ring1	O35730 "E3 ubiquitin-protein ligase RING1 (EC 6.3.2.-)(RING finger protein 1)(Polycomb complex protein RING1)(Transcription repressor Ring1A)"	0.94	1	0	2	19%	17	1	0.97	1.74472	0	0	11%	8	1	0.91	1.40078	0	0		0	0	0	0	0	0
ENSMUSP00000112863	ENSMUSG00000039936	2610208K16Rik	B1AS24;B1AS25;B1AS26;B1AS27;B1AS28;Q3TBW3 "Phosphatidylinositol 3-kinase catalytic delta polypeptide Fragment ";"Phosphatidylinositol 3-kinase catalytic delta polypeptide Fragment ";"Phosphatidylinositol 3-kinase catalytic delta polypeptide Fragment ";"Phosphatidylinositol 3-kinase catalytic delta polypeptide Fragment ";"Phosphatidylinositol 3-kinase catalytic delta polypeptide Fragment ";"Phosph…	-0.935	0	1	2	14%	42	3	-0.9	0.755025	0.202731	1.91045		0	0	0	0	0	0	27%	49	1	-0.97	0.7201	0	0
ENSMUSP00000082353	ENSMUSG00000030447	Cyfip1	Q7TMB8 "Cytoplasmic FMR1-interacting protein 1 (Specifically Rac1-associated protein 1)(Sra-1)"	0.935	1	0	2		0	0	0	0	0	0	9%	21	1	0.9	1.38524	0	0	32%	63	11	0.97	1.39948	0.0015954	1.19089
ENSMUSP00000095286	ENSMUSG00000038608	Dock10	Q8BZN6 "Dedicator of cytokinesis protein 10 (Zizimin-3)"	-0.93	0	1	2	19%	99	7	-0.91	0.744112	0.158462	1.56696	9%	31	4	-0.95	0.658726	0.0351237	1.43683	19%	77	0	0	0	0	0
ENSMUSP00000042835	ENSMUSG00000038274	Fau	P35545;P62862 "Ubiquitin-like protein FUBI (Monoclonal non-specific suppressor factor beta)(MNSF-beta)";"40S ribosomal protein S30 "	0.915	1	0	2	31%	10	1	0.84	1.25918	0	0		0	0	0	0	0	0	36%	12	1	0.99	1.76348	0	0
ENSMUSP00000073134	ENSMUSG00000063354	Slc39a4	Q78IQ7 "Zinc transporter ZIP4 Precursor (Zrt- and Irt-like protein 4)(ZIP-4)(Solute carrier family 39 member 4)(Activated in W/Wv mouse stomach 2)(mAWMS2)"	-0.915	0	1	2	10%	16	1	-0.97	0.586714	0	0		0	0	0	0	0	0	12%	13	2	-0.86	0.820448	0.272519	3.14992
ENSMUSP00000104135	ENSMUSG00000030374	Strn4	Q3U3S0 "Putative uncharacterized protein "	-0.915	0	1	2	9%	19	2	-0.86	0.785659	0.246409	3.48823	9%	11	1	-0.97	0.593517	0	0		0	0	0	0	0	0
ENSMUSP00000024766	ENSMUSG00000023971	BC011248	Q3UFY0 "UPF0399 protein C6orf153 homolog "	0.915	1	0	2	51%	23	4	0.97	1.69741	0.0395152	1.61801	23%	8	1	0.86	1.3214	0	0		0	0	0	0	0	0
ENSMUSP00000039688	ENSMUSG00000035047	Kri1	Q8VDQ9 "Protein KRI1 homolog "	0.915	1	0	2	22%	31	6	0.96	1.58088	0.00370685	1.25856	16%	12	4	0.87	1.33711	0.0877755	1.44758		0	0	0	0	0	0
ENSMUSP00000114756	ENSMUSG00000030869	Ndufab1	007 "NADH dehydrogenase (ubiquinone) 1, alpha/beta subcomplex, 1 Gene [Source:MGI (curated);Acc:MGI:1917566]" "MGI_curated_transcript"	0.91	1	0	2	15%	6	1	0.96	1.60741	0	0	23%	5	2	0.86	1.32198	0.164099	2.54725		0	0	0	0	0	0
ENSMUSP00000023486	ENSMUSG00000022797	Tfrc	Q62351 "Transferrin receptor protein 1 (TfR1)(TfR)(TR)(Trfr)(CD71 antigen)"	0.91	1	0	2	18%	30	3	0.83	1.24169	0.0324473	1.18768		0	0	0	0	0	0	20%	34	3	0.99	2.00526	0.0277789	1.66475
ENSMUSP00000016072	ENSMUSG00000027422	Rrbp1	A2AVJ7;Q3ULC0;Q6ZPS0;Q8C7E8;Q8CAB9 "Ribosome binding protein 1 ";"Putative uncharacterized protein ";"MKIAA1398 protein Fragment ";"Putative uncharacterized protein Fragment ";"Putative uncharacterized protein Fragment "	0.9	1	0	2	23%	76	4	0.97	1.69925	0.018409	1.43377	13%	30	5	0.83	1.28853	0.0236815	1.21887		0	0	0	0	0	0
ENSMUSP00000058697	ENSMUSG00000045248	Med26	Q7TN02 "Mediator of RNA polymerase II transcription subunit 26 (Mediator complex subunit 26)(Cofactor required for Sp1 transcriptional activation subunit 7)(CRSP complex subunit 7)"	0.9	1	0	2	18%	17	4	0.84	1.25692	0.0454844	1.24608		0	0	0	0	0	0	35%	30	1	0.96	1.35108	0	0
ENSMUSP00000032194	ENSMUSG00000030103	Bhlhe40	O35185 "Class E basic helix-loop-helix protein 40 (bHLHe40)(Class B basic helix-loop-helix protein 2)(bHLHb2)(E47 interaction protein 1)(EIP1)(Stimulated by retinoic acid gene 13 protein)"	-0.9	0	1	2	22%	21	1	-0.85	0.788579	0	0	9%	6	1	-0.95	0.652331	0	0		0	0	0	0	0	0
ENSMUSP00000021993	ENSMUSG00000021520	Uqcrb	Q9D855 "Cytochrome b-c1 complex subunit 7 (Ubiquinol-cytochrome c reductase complex 14 kDa protein)(Complex III subunit 7)(Complex III subunit VII)"	0.895	1	0	2	44%	15	5	0.96	1.56282	0.0437602	1.53144	45%	7	3	0.83	1.28943	0.0190966	1.16575		0	0	0	0	0	0
ENSMUSP00000117068	ENSMUSG00000051506	Wdfy4	Q3U2N8;Q69ZF2 "Putative uncharacterized protein Fragment ";"MKIAA1607 protein Fragment "	-0.895	0	1	2	18%	71	6	-0.84	0.793842	0.0207916	1.19516	8%	24	4	-0.95	0.649518	0.0173453	1.33229		0	0	0	0	0	0
ENSMUSP00000026050	ENSMUSG00000025068	Gsto1	O09131 "Glutathione S-transferase omega-1 (GSTO-1)(EC 2.5.1.18)(p28)"	0.885	1	0	2	19%	8	1	0.82	1.23273	0	0		0	0	0	0	0	0	26%	7	1	0.95	1.34266	0	0
ENSMUSP00000029803	ENSMUSG00000028156	Eif4e	P63073 "Eukaryotic translation initiation factor 4E (eIF-4E)(eIF4E)(mRNA cap-binding protein)(eIF-4F 25 kDa subunit)"	-0.885	0	1	2	18%	11	3	-0.82	0.808946	0.279096	1.85926	20%	5	2	-0.95	0.661588	0.0476556	1.4824		0	0	0	0	0	0
ENSMUSP00000054638	ENSMUSG00000047613	A430005L14Rik	Q80WR5 "UPF0688 protein C1orf174 homolog "	0.875	1	0	2	21%	11	1	0.97	1.69379	0	0	22%	5	1	0.78	1.24834	0	0		0	0	0	0	0	0
ENSMUSP00000023489	ENSMUSG00000022800	Fyttd1	Q91Z49 "UAP56-interacting factor (Forty-two-three domain-containing protein 1)(Protein 40-2-3)"	0.87	1	0	2		0	0	0	0	0	0	38%	16	4	0.98	1.73361	0.00202779	1.18792	36%	24	2	0.76	1.1486	0.236149	1.98314
ENSMUSP00000070596	ENSMUSG00000052033	Pfdn4	Q3UWL8;Q6P0X1 "Prefoldin 4Putative uncharacterized protein ;";"Prefoldin 4 "	-0.87	0	1	2		0	0	0	0	0	0	25%	4	1	-0.97	0.607945	0	0	22%	6	1	-0.77	0.867151	0	0
ENSMUSP00000060346	ENSMUSG00000004789	Dlst	Q9D2G2 "Dihydrolipoyllysine-residue succinyltransferase component of 2-oxoglutarate dehydrogenase complex, mitochondrial Precursor (EC 2.3.1.61)(Dihydrolipoamide succinyltransferase component of 2-oxoglutarate dehydrogenase complex)(2-oxoglutarate dehydroge /.../omplex component E2)(OGDC-E2)(E2K)"	0.865	1	0	2	12%	16	1	0.77	1.1994	0	0		0	0	0	0	0	0	31%	32	3	0.96	1.36981	0.0115987	1.15848
ENSMUSP00000109190	ENSMUSG00000075415	Fnbp1	Q80TY0 "Formin-binding protein 1 (Formin-binding protein 17)"	-0.85	0	1	2	20%	29	3	-0.72	0.851667	0.0315002	1.13384	14%	16	1	-0.98	0.577488	0	0		0	0	0	0	0	0
ENSMUSP00000103134	ENSMUSG00000028059	Arhgef2	Q60875 "Rho guanine nucleotide exchange factor 2 (Guanine nucleotide exchange factor H1)(GEF-H1)(Lymphoid blast crisis-like 1)(LBC'S first cousin)(Oncogene LFC)(Rhobin)"	-0.85	0	1	2		0	0	0	0	0	0	11%	15	2	-0.72	0.832841	0.304458	3.33594	51%	75	10	-0.98	0.700617	0.000439125	1.16106
ENSMUSP00000101903	ENSMUSG00000033909	Usp36	B1AQJ2 "Ubiquitin carboxyl-terminal hydrolase 36 (EC 3.1.2.15)(Ubiquitin thioesterase 36)(Ubiquitin-specific-processing protease 36)(Deubiquitinating enzyme 36)"	0.845	1	0	2	16%	44	1	0.95	1.4908	0	0	7%	15	2	0.74	1.21612	0.408174	6.39517		0	0	0	0	0	0
ENSMUSP00000001480	ENSMUSG00000001441	Npepps	Q11011 "Puromycin-sensitive aminopeptidase (PSA)(EC 3.4.11.-)"	-0.84	0	1	2	20%	48	2	-0.72	0.852883	0.646916	26.152	8%	14	1	-0.96	0.623555	0	0		0	0	0	0	0	0
ENSMUSP00000038329	ENSMUSG00000036992	Nxt1	Q9QZV9 "NTF2-related export protein 1 "	-0.835	0	1	2	14%	5	1	-0.96	0.612089	0	0	19%	4	2	-0.71	0.835163	0.150837	1.73786		0	0	0	0	0	0
ENSMUSP00000065887	ENSMUSG00000001918	Slc1a5	Q5U647 "Solute carrier family 1 (Neutral amino acid transporter), member 5 "	0.83	1	0	2	13%	16	1	0.97	1.7023	0	0	5%	6	1	0.69	1.18589	0	0		0	0	0	0	0	0
ENSMUSP00000121918	ENSMUSG00000028923	Necap2	011 "NECAP endocytosis associated 2 Gene [Source:MGI (curated);Acc:MGI:1913397]" "MGI_curated_transcript"	0.795	1	0	2	32%	5	1	0.95	1.50879	0	0	25%	4	1	0.64	1.1579	0	0		0	0	0	0	0	0
ENSMUSP00000066384	ENSMUSG00000022641	Bbx	Q8VBW5 "HMG box transcription factor BBX (Bobby sox homolog)(HMG box-containing protein 2)"	-0.755	0	1	2	19%	34	5	-0.55	0.900936	0.115098	1.15516	5%	8	1	-0.96	0.629157	0	0		0	0	0	0	0	0
ENSMUSP00000008893	ENSMUSG00000024835	Coro1b	Q9WUM3 "Coronin-1B (Coronin-2)"	-0.735	0	1	2	17%	20	3	-0.48	0.915654	0.486768	1.56573		0	0	0	0	0	0	18%	21	2	-0.99	0.646683	0.0385115	1.39858
ENSMUSP00000029353	ENSMUSG00000027782	Kpna4	O35343 "Importin subunit alpha-4 (Karyopherin subunit alpha-4)(Importin alpha Q1)(Qip1)"	-0.725	0	1	2		0	0	0	0	0	0	17%	16	1	-0.46	0.90913	0	0	38%	25	3	-0.99	0.58335	0.0409178	1.62273
ENSMUSP00000040977	ENSMUSG00000037318	Traf3ip3	Q8C0G2 "TRAF3-interacting JNK-activating modulator (TRAF3-interacting protein 3)"	-0.705	0	1	2	24%	37	1	-0.42	0.928923	0	0		0	0	0	0	0	0	22%	18	1	-0.99	0.611807	0	0
ENSMUSP00000074987	ENSMUSG00000071292	AC154506.2	AC154506.2 AC154506.2-201 "null" "Clone_based_ensembl_transcript"	0.695	1	0	2		0	0	0	0	0	0	32%	10	4	0.4	1.08077	0.278023	1.20562	55%	19	5	0.99	1.5373	0.0351301	1.46403
ENSMUSP00000094115	ENSMUSG00000022558	Heatr7a	Q80T84;Q8BZ35 "MKIAA1833 protein Fragment ";"Putative uncharacterized protein "	-0.69	0	1	2		0	0	0	0	0	0	8%	12	2	-0.96	0.637521	0.0210012	1.20775	21%	41	1	-0.42	0.947479	0	0
ENSMUSP00000083017	ENSMUSG00000043223	AC138299.1	AC138299.1 P60762 "Mortality factor 4-like protein 1 (MORF-related gene 15 protein)(Transcription factor-like protein MRG15)(Testis-expressed gene 189 protein)"	0.69	1	0	2	23%	19	1	0.95	1.53867	0	0	10%	4	2	0.43	1.09095	0.475386	2.78346		0	0	0	0	0	0
ENSMUSP00000049882	ENSMUSG00000051154	Commd3	Q63829 "COMM domain-containing protein 3 (Bmi-1 upstream gene protein)(Bup protein)"	-0.685	0	1	2	28%	9	1	-0.39	0.934252	0	0	9%	2	1	-0.98	0.571683	0	0		0	0	0	0	0	0
ENSMUSP00000112021	ENSMUSG00000042520	Ubap2l	Q80U73;Q812D4;Q8BJ53 "MKIAA0144 protein Fragment ";"Lingerer protein-2b ";"Putative uncharacterized protein "	-0.67	0	1	2	14%	29	3	-0.36	0.940008	0.771351	2.2288		0	0	0	0	0	0	23%	40	4	-0.98	0.689877	0.000268718	1.0605
ENSMUSP00000007800	ENSMUSG00000007656	Arpp19	P56212 "cAMP-regulated phosphoprotein 19 (ARPP-19)"	0.62	1	0	2	39%	7	0	0	0	0	0	34%	5	2	0.27	1.05307	0.90703	87.1322	39%	8	1	0.97	1.40755	0	0
ENSMUSP00000049977	ENSMUSG00000025060	Slk	O54988 "STE20-like serine/threonine-protein kinase (STE20-like kinase)(mSLK)(EC 2.7.11.1)(STE20-related serine/threonine-protein kinase)(STE20-related kinase)(Serine/threonine-protein kinase 2)(STE20-related kinase SMAK)(Etk4)"	-0.585	0	1	2	18%	60	3	-0.18	0.971788	0.828588	1.64949	10%	23	1	-0.99	0.465139	0	0		0	0	0	0	0	0
ENSMUSP00000045272	ENSMUSG00000033809	Alg3	Q8K2A8 "Dolichyl-P-Man:Man(5)GlcNAc(2)-PP-dolichyl mannosyltransferase (EC 2.4.1.130)(Dol-P-Man-dependent alpha(1-3)-mannosyltransferase)(Dolichyl-phosphate-mannose--glycolipid alpha-mannosyltransferase)(Asparagine-linked glycosylation protein 3 homolog)(No /.../ke protein)"	0.505	1	0	2		0	0	0	0	0	0	9%	6	1	0.05	1.0107	0	0	14%	13	1	0.96	1.35927	0	0
ENSMUSP00000099573	ENSMUSG00000005034	Prkacb	P68181 "cAMP-dependent protein kinase catalytic subunit beta (PKA C-beta)(EC 2.7.11.11)"	-0.5	0	1	2		0	0	0	0	0	0	11%	7	1	-0.98	0.577282	0	0	21%	20	2	-0.02	0.996995	0.981845	3.82184
ENSMUSP00000052351	ENSMUSG00000044475	Ascc1	Q9D8Z1 "Activating signal cointegrator 1 complex subunit 1 (ASC-1 complex subunit p50)(Trip4 complex subunit p50)"	-0.49	0	1	2	19%	18	1	-0.95	0.646989	0	0	7%	4	1	-0.03	0.992951	0	0		0	0	0	0	0	0
ENSMUSP00000054499	ENSMUSG00000026193	Fn1	P11276 "Fibronectin Precursor (FN) [Contains Anastellin]"	0.46	1	0	2		0	0	0	0	0	0	4%	15	1	-0.07	0.985142	0	0	17%	79	1	0.99	1.98499	0	0
ENSMUSP00000026027	ENSMUSG00000025049	Taf5	Q8C092 "Transcription initiation factor TFIID subunit 5 (Transcription initiation factor TFIID 100 kDa subunit)(TAF(II)100)(TAFII-100)(TAFII100)"	-0.455	0	1	2		0	0	0	0	0	0	5%	8	2	0.08	1.0181	0.867603	2.94427	22%	28	1	-0.99	0.642894	0	0
ENSMUSP00000111520	ENSMUSG00000004069	Dnaja3	Q99M87 "DnaJ homolog subfamily A member 3, mitochondrial Precursor (Tumorous imaginal discs protein Tid56 homolog)(DnaJ protein Tid-1)(mTid-1)"	0.445	1	0	2	17%	18	1	0.97	1.74406	0	0		0	0	0	0	0	0	32%	20	1	-0.08	0.99055	0	0
ENSMUSP00000033509	ENSMUSG00000031168	Ebp	P70245 "3-beta-hydroxysteroid-Delta(8),Delta(7)-isomerase (EC 5.3.3.5)(Cholestenol Delta-isomerase)(Delta(8)-Delta(7) sterol isomerase)(D8-D7 sterol isomerase)(Emopamil-binding protein)"	0.44	1	0	2	17%	7	1	-0.08	0.987425	0	0		0	0	0	0	0	0	34%	11	1	0.96	1.35723	0	0
ENSMUSP00000034946	ENSMUSG00000032382	Snx1	Q9WV80 "Sorting nexin-1 "	0.4	1	0	2	20%	23	2	-0.19	0.969247	0.0670005	1.04282		0	0	0	0	0	0	26%	26	1	0.99	1.72566	0	0
ENSMUSP00000081611	ENSMUSG00000053877	Srcap	Q8BKT0;Q8BUY7;Q8BV54 "Putative uncharacterized protein ";"Putative uncharacterized protein ";"Putative uncharacterized protein "	-0.355	0	1	2	10%	67	0	0	0	0	0	7%	35	3	0.28	1.05517	0.763336	1.95594	19%	97	1	-0.99	0.643857	0	0
ENSMUSP00000056774	ENSMUSG00000041417	Pik3r1	P26450 "Phosphatidylinositol 3-kinase regulatory subunit alpha (PtdIns-3-kinase regulatory subunit alpha)(PI3-kinase regulatory subunit alpha)(PI3K regulatory subunit alpha)(Phosphatidylinositol 3-kinase 85 kDa regulatory subunit alpha)(PtdIns-3-kinase regu /.../ subunit p85-alpha)(PI3-kinase subunit p85-alpha)"	-0.345	0	1	2	20%	43	1	-0.96	0.63556	0	0		0	0	0	0	0	0	30%	30	1	0.27	1.03244	0	0
ENSMUSP00000088174	ENSMUSG00000068798	Rap1a	P62835 "Ras-related protein Rap-1A Precursor (Ras-related protein Krev-1)"	0.345	1	0	2	42%	16	5	-0.3	0.950829	0.820731	1.78345		0	0	0	0	0	0	39%	11	4	0.99	1.53903	0.00975995	1.2622
ENSMUSP00000020365	ENSMUSG00000020156	Mum1	Q6DID5 "Mutated melanoma-associated antigen 1 (MUM-1)"	0.32	1	0	2		0	0	0	0	0	0	5%	6	1	-0.34	0.935536	0	0	21%	29	1	0.98	1.48488	0	0
ENSMUSP00000044497	ENSMUSG00000034880	Mrpl34	Q99N91 "39S ribosomal protein L34, mitochondrial Precursor (L34mt)(MRP-L34)"	-0.3	0	1	2		0	0	0	0	0	0	20%	4	1	-0.95	0.652308	0	0	26%	4	1	0.35	1.04354	0	0
ENSMUSP00000038877	ENSMUSG00000040204	2810417H13Rik	Q9CQX4 "PCNA-associated factor (p15PAF)(HCV NS5A-transactivated protein 9 homolog)"	0.295	1	0	2	36%	6	2	0.95	1.55327	0.00330536	1.02948		0	0	0	0	0	0	67%	12	4	-0.36	0.956912	0.252982	1.1044
ENSMUSP00000049284	ENSMUSG00000034263	2010321M09Rik	Q8R3P6 "UPF0464 protein C15orf44 homolog "	-0.27	0	1	2	11%	14	1	-0.98	0.498481	0	0	6%	5	2	0.44	1.09417	0.672088	7.53952		0	0	0	0	0	0
ENSMUSP00000114000	ENSMUSG00000038429	Usp5	Q3U4W8 "Ubiquitin carboxyl-terminal hydrolase (EC 3.1.2.15)"	-0.265	0	1	2	11%	18	1	0.42	1.07647	0	0	9%	11	1	-0.95	0.658719	0	0		0	0	0	0	0	0
ENSMUSP00000038150	ENSMUSG00000042644	Itpr3	P70227 "Inositol 1,4,5-trisphosphate receptor type 3 (Type 3 inositol 1,4,5-trisphosphate receptor)(Type 3 InsP3 receptor)(IP3 receptor isoform 3)(InsP3R3)(IP3R 3)"	-0.225	0	1	2	13%	95	2	0.51	1.10023	0.0143792	1.0278	4%	26	1	-0.96	0.64074	0	0		0	0	0	0	0	0
ENSMUSP00000000769	ENSMUSG00000000753	Serpinf1	P97298 "Pigment epithelium-derived factor Precursor (PEDF)(Serpin F1)(Stromal cell-derived factor 3)(SDF-3)(Caspin)"	-0.205	0	1	2	17%	17	1	0.54	1.10624	0	0		0	0	0	0	0	0	28%	23	1	-0.95	0.746555	0	0
ENSMUSP00000110906	ENSMUSG00000012535	Tnpo3	Q6P2B1 "Transportin-3 "	-0.175	0	1	2	13%	30	1	0.6	1.12437	0	0		0	0	0	0	0	0	30%	38	1	-0.95	0.744466	0	0
ENSMUSP00000025439	ENSMUSG00000024556	Me2	Q99KE1 "NAD-dependent malic enzyme, mitochondrial Precursor (NAD-ME)(EC 1.1.1.38)(Malic enzyme 2)"	0.12	1	0	2	23%	40	4	-0.72	0.852079	0.253105	1.43481	6%	7	1	0.96	1.55492	0	0		0	0	0	0	0	0
ENSMUSP00000110595	ENSMUSG00000036932	Aifm1	B1AU25;Q2QKE3 "Apoptosis-inducing factor, mitochondrion-associated 1 ";"Apoptosis-inducing factor short isoform 1 "	0.115	1	0	2		0	0	0	0	0	0	18%	17	3	-0.76	0.813341	0.0640121	1.26672	25%	33	1	0.99	1.51722	0	0
ENSMUSP00000020203	ENSMUSG00000020018	Snrpf	P62307 "Small nuclear ribonucleoprotein F (snRNP-F)(Sm protein F)(Sm-F)(SmF)"	0.115	1	0	2		0	0	0	0	0	0	17%	5	1	-0.76	0.812213	0	0	55%	6	1	0.99	1.7468	0	0
ENSMUSP00000022220	ENSMUSG00000014850	Msh3	P13705 "DNA mismatch repair protein Msh3 (Protein repair-1)(REP-1)(Protein repair-3)(REP-3)"	-0.09	0	1	2		0	0	0	0	0	0	10%	16	1	0.79	1.25163	0	0	22%	47	1	-0.97	0.727208	0	0

## Sheet: Fip-PDGFRa
Accession	Gene	Gene Symbol	Name	Change	Up	Down	Replicates	Run 1 Coverage	Run 1 Unique peptides	Run 1 Peptides used	Run 1 Change	Run 1 Ratio	Run 1 P-val	Run 1 EF	Run 2 Coverage	Run 2 Unique peptides	Run 2 Peptides used	Run 2 Change	Run 2 Ratio	Run 2 P-val	Run 2 EF	Run 3 Coverage	Run 3 Unique peptides	Run 3 Peptides used	Run 3 Change	Run 3 Ratio	Run 3 P-val	Run 3 EF
ENSMUSP00000028467	ENSMUSG00000027073	Prg2	Q61878 "Bone marrow proteoglycan Precursor (BMPG)(Proteoglycan 2) [Contains Eosinophil granule major basic protein(EMBP)(MBP)]"	-0.99	0	2	2	15%	6	1	-0.99	0.402082	0	0	12%	3	1	-0.99	0.186675	0	0		0	0	0	0	0	0
ENSMUSP00000002640	ENSMUSG00000002565	Scin	Q60604 "Adseverin (Scinderin)(Gelsolin-like protein)"	-0.99	0	3	3	25%	37	6	-0.99	0.239483	0.000662741	1.63133	28%	23	11	-0.99	0.24774	1.8249e-05	1.50482	32%	37	7	-0.99	0.224688	0.000311459	1.54545
ENSMUSP00000110538	ENSMUSG00000046711	Hmga1	P17095 "High mobility group protein HMG-I/HMG-Y (HMG-I(Y))(High mobility group AT-hook protein 1)(High mobility group protein A1)"	0.98	2	0	2	29%	5	1	0.98	2.18708	0	0	47%	12	1	0.98	1.75469	0	0		0	0	0	0	0	0
ENSMUSP00000079944	ENSMUSG00000061518	Cox5b	P19536 "Cytochrome c oxidase subunit 5B, mitochondrial Precursor (Cytochrome c oxidase polypeptide Vb)"	0.98	3	0	3	33%	7	1	0.98	2.0609	0	0	47%	7	4	0.99	2.05671	0.00872966	1.45401	57%	12	1	0.97	1.40051	0	0
ENSMUSP00000029266	ENSMUSG00000027712	Anxa5	P48036 "Annexin A5 (Annexin-5)(Annexin V)(Lipocortin V)(Endonexin II)(Calphobindin I)(CBP-I)(Placental anticoagulant protein I)(PAP-I)(Placental anticoagulant protein 4)(PP4)(Thromboplastin inhibitor)(Vascular anticoagulant-alpha)(VAC-alpha)(Anchorin CII)"	0.976667	3	0	3	37%	30	5	0.95	1.51423	0.012905	1.30926	29%	12	9	0.99	2.50428	0.000159115	1.37416	45%	22	7	0.99	1.97957	0.000171965	1.22465
ENSMUSP00000016072	ENSMUSG00000027422	Rrbp1	A2AVJ7;Q3ULC0;Q6ZPS0;Q8C7E8;Q8CAB9 "Ribosome binding protein 1 ";"Putative uncharacterized protein ";"MKIAA1398 protein Fragment ";"Putative uncharacterized protein Fragment ";"Putative uncharacterized protein Fragment "	0.975	2	0	2	23%	76	4	0.97	1.69488	0.0207036	1.4543	13%	30	5	0.98	1.89776	0.00272024	1.30891		0	0	0	0	0	0
ENSMUSP00000085208	ENSMUSG00000000552	Zfp385a	Q8VD12;Q9QY68 "Zfp385a protein ";"Hematopoietic zinc finger protein "	0.975	2	0	2	16%	15	1	0.96	1.5948	0	0	20%	11	2	0.99	2.02922	0.00900733	1.13567		0	0	0	0	0	0
ENSMUSP00000123088	ENSMUSG00000027201	Myef2	NP_001155889.1 "myelin expression factor 2 isoform 1 "	0.973333	3	0	3	33%	34	8	0.97	1.65623	8.36481e-06	1.10915	34%	41	10	0.96	1.58102	6.34387e-05	1.1596	53%	50	9	0.99	1.5228	0.00157324	1.23002
ENSMUSP00000021077	ENSMUSG00000020733	Slc9a3r1	P70441 "Na(+)/H(+) exchange regulatory cofactor NHE-RF1 (NHERF-1)(Ezrin-radixin-moesin-binding phosphoprotein 50)(EBP50)(Regulatory cofactor of Na(+)/H(+) exchanger)(Sodium-hydrogen exchanger regulatory factor 1)(Solute carrier family 9 isoform A3 regulator /.../or 1)"	-0.973333	0	3	3	25%	18	6	-0.95	0.659359	2.98731e-06	1.04798	17%	10	3	-0.99	0.459872	0.0183505	1.58272	25%	20	1	-0.98	0.705591	0	0
ENSMUSP00000002678	ENSMUSG00000002603	Tgfb1	P04202 "Transforming growth factor beta-1 Precursor (TGF-beta-1) [Contains Latency-associated peptide(LAP)]"	0.97	2	0	2	29%	30	5	0.96	1.61277	0.0395974	1.54502	6%	4	1	0.98	1.7298	0	0		0	0	0	0	0	0
ENSMUSP00000072195	ENSMUSG00000037012	Hk1	201 "hexokinase 1 Gene [Source:MGI (curated);Acc:MGI:96103]" "MGI_automatic_transcript"	0.97	2	0	3	28%	62	11	0.94	1.44143	0.000192244	1.14669	39%	54	20	0.98	1.9079	5.57993e-10	1.12517	32%	60	2	0.99	1.62076	0.0221219	1.23775
ENSMUSP00000070946	ENSMUSG00000025027	Xpnpep1	Q6P1B1 "Xaa-Pro aminopeptidase 1 (EC 3.4.11.9)(X-Pro aminopeptidase 1)(X-prolyl aminopeptidase 1, soluble)(Cytosolic aminopeptidase P)(Soluble aminopeptidase P)(sAmp)(Aminoacylproline aminopeptidase)"	0.965	2	0	2	15%	32	1	0.96	1.56221	0	0		0	0	0	0	0	0	17%	25	2	0.97	1.38465	0.00235109	1.01539
ENSMUSP00000107370	ENSMUSG00000025026	Add3	Q9QYB5 "Gamma-adducin (Adducin-like protein 70)"	-0.963333	0	2	3	14%	29	1	-0.97	0.556214	0	0	17%	18	6	-0.95	0.648476	0.00086327	1.17002	14%	24	2	-0.97	0.709553	0.158617	3.0322
ENSMUSP00000032182	ENSMUSG00000030094	Xpc	P51612 "DNA repair protein complementing XP-C cells homolog (Xeroderma pigmentosum group C-complementing protein homolog)(p125)"	-0.96	0	2	2	14%	31	3	-0.97	0.601541	0.0127743	1.28349		0	0	0	0	0	0	27%	48	1	-0.95	0.749633	0	0
ENSMUSP00000027602	ENSMUSG00000026356	Dars	Q922B2 "Aspartyl-tRNA synthetase, cytoplasmic (EC 6.1.1.12)(Aspartate--tRNA ligase)(AspRS)"	-0.96	0	2	3	55%	68	15	-0.93	0.702323	0.0119725	1.30037	58%	41	23	-0.96	0.620251	1.12517e-11	1.08041	57%	53	12	-0.99	0.615149	4.90883e-08	1.08543
ENSMUSP00000026743	ENSMUSG00000025651	Uqcrc1	Q9CZ13 "Cytochrome b-c1 complex subunit 1, mitochondrial Precursor (Ubiquinol-cytochrome-c reductase complex core protein 1)(Core protein I)(Complex III subunit 1)"	0.96	2	0	3	20%	23	2	0.91	1.34319	0.215538	3.74374	34%	22	10	0.99	2.10222	3.53999e-05	1.24968	30%	22	6	0.98	1.42841	0.0186224	1.30632
ENSMUSP00000000090	ENSMUSG00000000088	Cox5a	P12787 "Cytochrome c oxidase subunit 5A, mitochondrial Precursor (Cytochrome c oxidase polypeptide Va)"	0.96	2	0	3	33%	9	4	0.97	1.76675	0.0131401	1.40774	49%	12	3	0.99	2.13386	0.00250034	1.17749	77%	19	2	0.92	1.27454	0.045172	1.24492
ENSMUSP00000059977	ENSMUSG00000047250	Ptgs1	P22437 "Prostaglandin G/H synthase 1 Precursor (EC 1.14.99.1)(Cyclooxygenase-1)(COX-1)(Prostaglandin-endoperoxide synthase 1)(Prostaglandin H2 synthase 1)(PGH synthase 1)(PGHS-1)(PHS 1)"	0.96	2	0	3	16%	26	2	0.93	1.40171	0.275382	7.25117	4%	4	1	0.98	1.74993	0	0	24%	32	1	0.97	1.4025	0	0
ENSMUSP00000033995	ENSMUSG00000031586	Rbpms	Q9CPU5 "Putative uncharacterized protein "	0.956667	2	0	3	48%	21	4	0.95	1.50092	0.019275	1.32405	23%	7	1	0.93	1.46622	0	0	41%	17	3	0.99	1.72095	0.0361124	1.57833
ENSMUSP00000034276	ENSMUSG00000031818	Cox4i1	P19783 "Cytochrome c oxidase subunit 4 isoform 1, mitochondrial Precursor (Cytochrome c oxidase subunit IV isoform 1)(COX IV-1)(Cytochrome c oxidase polypeptide IV)"	0.94	2	0	3	28%	11	2	0.95	1.54449	0	0	46%	10	4	0.98	1.85379	0.00770309	1.35872	40%	16	4	0.89	1.24388	0.0837924	1.31273
ENSMUSP00000104068	ENSMUSG00000040952	Rps19	Q9CZX8 "40S ribosomal protein S19 "	0.93	2	0	3	60%	29	6	0.96	1.61232	0.0200389	1.44075	67%	17	6	0.87	1.33763	0.0892655	1.42678	85%	31	5	0.96	1.35218	0.0440461	1.33463
ENSMUSP00000075150	ENSMUSG00000036751	Cox6b1	P56391 "Cytochrome c oxidase subunit 6B1 (Cytochrome c oxidase subunit VIb isoform 1)(COX VIb-1)"	0.92	2	0	3	59%	5	3	0.79	1.21231	0.248795	1.67318	28%	3	2	0.99	1.9468	0.00134914	1.0181	21%	2	1	0.98	1.49533	0	0
ENSMUSP00000045284	ENSMUSG00000038462	Uqcrfs1	Q9CR68 "Cytochrome b-c1 complex subunit Rieske, mitochondrial Precursor (EC 1.10.2.2)(Ubiquinol-cytochrome c reductase iron-sulfur subunit)(Rieske iron-sulfur protein)(RISP)(Cytochrome b-c1 complex subunit 5)(Complex III subunit 5) [Contains Cytochrome b-c1 /.../ex subunit 11(Ubiquinol-cytochrome c reductase 8 kDa protein)(Complex III subunit IX)]"	0.916667	2	0	3	36%	16	6	0.95	1.54646	0.00232961	1.21754	22%	7	3	0.97	1.71622	0.0106763	1.27391	49%	19	3	0.83	1.18682	0.273863	1.63796
ENSMUSP00000032476	ENSMUSG00000003153	Slc2a3	P32037 "Solute carrier family 2, facilitated glucose transporter member 3 (Glucose transporter type 3, brain)(GLUT-3)"	0.91	2	0	3	16%	24	6	0.97	1.64109	0.00549621	1.31374	10%	9	3	0.78	1.24334	0.159414	1.53272	25%	19	3	0.98	1.49157	0.00603695	1.14372
ENSMUSP00000020321	ENSMUSG00000020120	Plek	Q5F270;Q8CAG6 "Pleckstrin Fragment ";"PleckstrinPutative uncharacterized protein ;"	0.896667	2	0	3	31%	25	3	0.97	1.64881	0.0118533	1.26664	18%	10	3	0.73	1.20834	0.122699	1.37027	53%	33	7	0.99	3.05147	0.00137883	1.62799
ENSMUSP00000027965	ENSMUSG00000026655	Fam107b	Q3TGF2 "Protein FAM107B "	-0.883333	0	2	3	50%	13	3	-0.69	0.865316	0.180808	1.36091	29%	7	3	-0.97	0.601823	0.00860509	1.22631	44%	10	1	-0.99	0.6204	0	0
ENSMUSP00000097996	ENSMUSG00000002107	Cugbp2	Q9Z0H4 "CUG-BP- and ETR-3-like factor 2 (CELF-2)(Bruno-like protein 3)(RNA-binding protein BRUNOL-3)(CUG triplet repeat RNA-binding protein 2)(CUG-BP2)(ELAV-type RNA-binding protein 3)(ETR-3)(mETR-3)(Neuroblastoma apoptosis-related RNA-binding protein)(mNapor)"	-0.863333	0	2	3	29%	40	5	-0.64	0.881249	0.502685	1.61116	32%	20	4	-0.96	0.623391	0.0404461	1.54309	33%	30	4	-0.99	0.396907	0.00444203	1.46028
ENSMUSP00000028683	ENSMUSG00000027248	Pdia3	P27773 "Protein disulfide-isomerase A3 Precursor (EC 5.3.4.1)(Disulfide isomerase ER-60)(Endoplasmic reticulum resident protein 60)(ER protein 60)(ERp60)(Endoplasmic reticulum resident protein 57)(ER protein 57)(ERp57)(58 kDa microsomal protein)(p58)(58 kDa /.../se-regulated protein)"	0.846667	2	0	3	42%	42	13	0.95	1.53973	0.0289198	1.46099	37%	26	13	0.64	1.16049	0.00154906	1.08291	49%	37	10	0.95	1.3478	0.0389769	1.32267
ENSMUSP00000103267	ENSMUSG00000063229	Ldha	P06151 "L-lactate dehydrogenase A chain (LDH-A)(EC 1.1.1.27)(LDH muscle subunit)(LDH-M)"	0.773333	2	0	3	46%	37	12	0.96	1.58517	0.0147399	1.42051	51%	33	12	0.37	1.07532	0.159374	1.1117	68%	47	12	0.99	1.52344	6.05683e-05	1.15915
ENSMUSP00000029941	ENSMUSG00000028273	Pdlim5	Q8CI51 "PDZ and LIM domain protein 5 (Enigma homolog)(Enigma-like PDZ and LIM domains protein)"	0.756667	2	0	3	30%	28	8	0.98	1.91241	0.00153168	1.3573	39%	26	12	0.32	1.06423	0.257503	1.12158	51%	45	9	0.97	1.38749	0.000255653	1.12924
ENSMUSP00000022293	ENSMUSG00000021771	Vdac2	Q60930 "Voltage-dependent anion-selective channel protein 2 (VDAC-2)(mVDAC2)(Voltage-dependent anion-selective channel protein 6)(VDAC-6)(mVDAC6)(Outer mitochondrial membrane protein porin 2)"	0.733333	2	0	3	25%	15	3	0.24	1.03875	0.901373	3.21297	34%	16	8	0.98	1.84854	0.000451772	1.26482	44%	20	6	0.98	1.48648	0.0178394	1.34134
ENSMUSP00000075987	ENSMUSG00000061904	Slc25a3	Q8VEM8 "Phosphate carrier protein, mitochondrial Precursor (Phosphate transport protein)(PTP)(Solute carrier family 25 member 3)"	0.53	2	0	3	39%	35	9	0.96	1.58732	0.0408466	1.54878	35%	21	7	0.97	1.71566	0.000330848	1.19762	59%	34	5	-0.34	0.959122	0.0761537	1.04993
ENSMUSP00000069850	ENSMUSG00000056501	Cebpb	P28033 "CCAAT/enhancer-binding protein beta (C/EBP beta)(Interleukin-6-dependent-binding protein)(IL-6DBP)(Liver-enriched transcriptional activator)(LAP)(AGP/EBP)"	0.353333	2	0	3	18%	12	1	0.95	1.52757	0	0	10%	7	1	0.99	2.09386	0	0	30%	16	2	-0.88	0.811917	0.179781	2.15577
ENSMUSP00000084846	ENSMUSG00000030695	Aldoa	P05064 "Fructose-bisphosphate aldolase A (EC 4.1.2.13)(Muscle-type aldolase)(Aldolase 1)"	0.343333	2	0	3	61%	65	19	0.98	1.88789	0.00025127	1.34152	73%	71	15	-0.94	0.680305	2.11915e-09	1.06332	83%	81	15	0.99	1.61054	0.00548259	1.36577
ENSMUSP00000026665	ENSMUSG00000039989	Cbx4	O55187 "E3 SUMO-protein ligase CBX4 (Chromobox protein homolog 4)(Polycomb 2 homolog)(Pc2)(mPc2)"	0.99	1	0	1		0	0	0	0	0	0		0	0	0	0	0	0	24%	29	1	0.99	1.7723	0	0
ENSMUSP00000113682	ENSMUSG00000028252	Ccnc	Q3U6Q7;Q3UXL9 "Putative uncharacterized protein ";"Cyclin CPutative uncharacterized protein ;"	-0.99	0	1	1		0	0	0	0	0	0		0	0	0	0	0	0	21%	12	1	-0.99	0.237351	0	0
ENSMUSP00000034881	ENSMUSG00000032330	Cox7a2	P48771 "Cytochrome c oxidase subunit 7A2, mitochondrial Precursor (Cytochrome c oxidase subunit VIIa-liver/heart)(Cytochrome c oxidase subunit VIIa-L)"	0.99	1	0	1		0	0	0	0	0	0	33%	3	1	0.99	2.00119	0	0		0	0	0	0	0	0
ENSMUSP00000096397	ENSMUSG00000074364	Ehd2	Q8BH64 "EH domain-containing protein 2 "	0.99	1	0	1	22%	32	1	0	0	0	0		0	0	0	0	0	0	39%	42	1	0.99	1.55478	0	0
ENSMUSP00000015581	ENSMUSG00000015437	Gzmb	P04187 "Granzyme B(G,H) Precursor (EC 3.4.21.79)(Cytotoxic cell protease 1)(CCP1)(CTLA-1)(Fragmentin-2)"	0.99	1	0	1		0	0	0	0	0	0	22%	7	3	0.99	2.73178	0.0380702	2.38392		0	0	0	0	0	0
ENSMUSP00000023520	ENSMUSG00000022824	Muc13	P19467 "Mucin-13 Precursor (MUC-13)(Cell surface antigen 114/A10)(Lymphocyte antigen 64)"	0.99	1	0	1		0	0	0	0	0	0		0	0	0	0	0	0	12%	7	1	0.99	1.60961	0	0
ENSMUSP00000043103	ENSMUSG00000056211	R3hdm1	Q80U91;Q80ZH9;Q8BQ07 "MKIAA0029 protein Fragment ";"R3hdm1 protein ";"Putative uncharacterized protein Fragment "	-0.99	0	1	1		0	0	0	0	0	0	5%	12	1	-0.99	0.223082	0	0		0	0	0	0	0	0
ENSMUSP00000070549	ENSMUSG00000051934	Spats2	Q8K1N4 "Spermatogenesis-associated serine-rich protein 2 (Serine-rich spermatocytes and round spermatid 59 kDa protein)(p59scr)"	-0.99	0	1	1		0	0	0	0	0	0		0	0	0	0	0	0	16%	20	1	-0.99	0.00718054	0	0
ENSMUSP00000087049	ENSMUSG00000034832	Tet3	NP_898961.2 "probable methylcytosine dioxygenase TET3 "	-0.99	0	1	1		0	0	0	0	0	0		0	0	0	0	0	0	14%	24	1	-0.99	0.658251	0	0
ENSMUSP00000013262	ENSMUSG00000020472	Zkscan17	Q5SXI5 "Zinc finger protein 496 (Zinc finger protein with KRAB and SCAN domains 17)(NSD1-interacting zinc finger protein 1)"	-0.99	0	1	1		0	0	0	0	0	0		0	0	0	0	0	0	24%	24	1	-0.99	0.52245	0	0
ENSMUSP00000069962	ENSMUSG00000013662	Atad1	Q9D5T0 "ATPase family AAA domain-containing protein 1 "	0.99	1	0	1		0	0	0	0	0	0	16%	10	2	0.99	2.21388	0.0475858	2.1302		0	0	0	0	0	0
ENSMUSP00000002064	ENSMUSG00000001999	Blvra	Q9CY64 "Biliverdin reductase A Precursor (BVR A)(EC 1.3.1.24)(Biliverdin-IX alpha-reductase)"	0.99	1	0	1		0	0	0	0	0	0		0	0	0	0	0	0	23%	14	1	0.99	1.55794	0	0
ENSMUSP00000099420	ENSMUSG00000019761	Krt10	P02535 "Keratin, type I cytoskeletal 10 (Cytokeratin-10)(CK-10)(Keratin-10)(K10)(56 kDa cytokeratin)(Keratin, type I cytoskeletal 59 kDa)"	-0.99	0	1	1	27%	31	4	-0.99	0.43749	0.00455944	1.4075		0	0	0	0	0	0		0	0	0	0	0	0
ENSMUSP00000086363	ENSMUSG00000068015	Lrch1	P62046 "Leucine-rich repeat and calponin homology domain-containing protein 1 (Calponin homology domain-containing protein 1)"	-0.99	0	1	1		0	0	0	0	0	0	5%	7	1	-0.99	0.50759	0	0		0	0	0	0	0	0
ENSMUSP00000045351	ENSMUSG00000039047	Pigk	Q80V43;Q8BL63 "Phosphatidylinositol glycan anchor biosynthesis, class KPhosphatidylinositol glycan anchor biosynthesis, class K, isoform CRA_c ;";"Putative uncharacterized proteinPhosphatidylinositol glycan anchor biosynthesis, class K, isoform CRA_a ;"	-0.99	0	1	1		0	0	0	0	0	0		0	0	0	0	0	0	38%	15	1	-0.99	0.442266	0	0
ENSMUSP00000021920	ENSMUSG00000021468	Sptlc1	O35704 "Serine palmitoyltransferase 1 (EC 2.3.1.50)(Serine-palmitoyl-CoA transferase 1)(SPT 1)(SPT1)(Long chain base biosynthesis protein 1)(LCB 1)"	-0.99	0	1	1		0	0	0	0	0	0		0	0	0	0	0	0	23%	17	1	-0.99	0.603188	0	0
ENSMUSP00000076575	ENSMUSG00000032126	Hmbs	P22907 "Porphobilinogen deaminase (PBG-D)(EC 2.5.1.61)(Pre-uroporphyrinogen synthase)(Hydroxymethylbilane synthase)(HMBS)"	0.99	1	0	1		0	0	0	0	0	0		0	0	0	0	0	0	39%	28	1	0.99	1.68265	0	0
ENSMUSP00000029814	ENSMUSG00000028164	Manba	Q8K2I4 "Beta-mannosidase Precursor (EC 3.2.1.25)(Lysosomal beta A mannosidase)(Mannanase)(Mannase)"	-0.99	0	1	1		0	0	0	0	0	0		0	0	0	0	0	0	17%	24	1	-0.99	0.586623	0	0
ENSMUSP00000022286	ENSMUSG00000021764	Ndufs4	Q9CXZ1 "NADH dehydrogenase [ubiquinone] iron-sulfur protein 4, mitochondrial Precursor (NADH-ubiquinone oxidoreductase 18 kDa subunit)(Complex I-18 kDa)(CI-18 kDa)(Complex I-AQDQ)(CI-AQDQ)"	0.99	1	0	1		0	0	0	0	0	0	16%	4	2	0.99	1.94588	0.00877434	1.12366		0	0	0	0	0	0
ENSMUSP00000031143	ENSMUSG00000029233	Srd5a3	Q9WUP4 "3-oxo-5-alpha-steroid 4-dehydrogenase 3 (EC 1.3.99.5)(Steroid 5-alpha-reductase 3)(S5AR 3)(SR type 3)(Steroid 5-alpha-reductase 2-like)"	-0.99	0	1	1		0	0	0	0	0	0		0	0	0	0	0	0	25%	13	1	-0.99	0.52599	0	0
ENSMUSP00000043559	ENSMUSG00000037710	Cisd1	Q91WS0 "CDGSH iron sulfur domain-containing protein 1 (MitoNEET)"	0.985	1	0	2	20%	4	1	0.98	1.93334	0	0	28%	4	2	0.99	2.03928	0.135685	7.09598		0	0	0	0	0	0
ENSMUSP00000117672	ENSMUSG00000027447	Cst3	A2APX3 "Cystatin C Fragment "	0.98	1	0	1		0	0	0	0	0	0		0	0	0	0	0	0	55%	7	1	0.98	1.41474	0	0
ENSMUSP00000023226	ENSMUSG00000022565	Plec	Q9QXS1 "Plectin-1 (Plectin-6)(PLTN)(PCN)"	-0.98	0	1	1		0	0	0	0	0	0		0	0	0	0	0	0	55%	430	72	-0.98	0.683447	1.02411e-28	1.04178
ENSMUSP00000021942	ENSMUSG00000021486	Prelid1	Q8R107 "PRELI domain-containing protein 1, mitochondrial Precursor (Px19-like protein)"	0.98	1	0	1		0	0	0	0	0	0	16%	4	1	0.98	1.88007	0	0		0	0	0	0	0	0
ENSMUSP00000073371	ENSMUSG00000023022	Lima1	Q9ERG0 "LIM domain and actin-binding protein 1 (Epithelial protein lost in neoplasm)(mEPLIN)"	0.98	1	0	1	16%	33	1	0.98	2.19282	0	0		0	0	0	0	0	0		0	0	0	0	0	0
ENSMUSP00000065363	ENSMUSG00000056749	Nfil3	O08750 "Nuclear factor interleukin-3-regulated protein (E4 promoter-binding protein 4)(Embryo implantation-related NFIL3/E4BP4-like transcription factor)"	0.98	1	0	2	19%	21	2	0.98	2.07961	0	0	11%	7	2	0.98	1.75488	0.239669	16.8601		0	0	0	0	0	0
ENSMUSP00000109325	ENSMUSG00000032366	Tpm1	A2RRI1 "Tpm1 protein "	0.98	1	0	1		0	0	0	0	0	0	38%	15	1	0.98	1.75633	0	0		0	0	0	0	0	0
ENSMUSP00000115351	ENSMUSG00000036918	Ttc7	002 "tetratricopeptide repeat domain 7 Gene [Source:MGI (curated);Acc:MGI:1920999]" "MGI_curated_transcript"	-0.98	0	1	1		0	0	0	0	0	0		0	0	0	0	0	0	29%	34	1	-0.98	0.679904	0	0
ENSMUSP00000048667	ENSMUSG00000039109	F13a1	Q8BH61 "Coagulation factor XIII A chain Precursor (Coagulation factor XIIIa)(EC 2.3.2.13)(Protein-glutamine gamma-glutamyltransferase A chain)(Transglutaminase A chain)"	0.98	1	0	1	15%	22	2	0.98	2.12428	0	0		0	0	0	0	0	0		0	0	0	0	0	0
ENSMUSP00000092283	ENSMUSG00000070730	Fam82a2	Q3UJU9 "Regulator of microtubule dynamics protein 3 (RMD-3)(mRMD-3)(Protein FAM82A2)(Protein FAM82C)"	0.98	1	0	1		0	0	0	0	0	0	11%	11	1	0.98	1.7901	0	0		0	0	0	0	0	0
ENSMUSP00000108927	ENSMUSG00000033475	Tomm6	Q9CQN3 "Mitochondrial import receptor subunit TOM6 homolog (Translocase of outer membrane 6 kDa subunit homolog)(Overexpressed breast tumor protein homolog)"	0.98	1	0	1		0	0	0	0	0	0		0	0	0	0	0	0	49%	8	1	0.98	1.44837	0	0
ENSMUSP00000026264	ENSMUSG00000025234	Arih1	Q9Z1K5 "Protein ariadne-1 homolog (ARI-1)(Ubiquitin-conjugating enzyme E2-binding protein 1)(UbcH7-binding protein)(UbcM4-interacting protein 77)"	0.98	1	0	1		0	0	0	0	0	0		0	0	0	0	0	0	13%	16	1	0.98	1.42741	0	0
ENSMUSP00000023712	ENSMUSG00000064201	Krt2	Q3TTY5 "Keratin, type II cytoskeletal 2 epidermal (Cytokeratin-2e)(CK-2e)(Keratin-2e)(K2e)(Keratin-2 epidermis)(Epithelial keratin-2e)(Type-II keratin Kb2)"	-0.98	0	1	2	29%	36	2	-0.99	0.394107	0.0701267	3.70074	30%	22	1	-0.97	0.598018	0	0		0	0	0	0	0	0
ENSMUSP00000037233	ENSMUSG00000039967	Zfp292	B1B0E1;Q8BQX3;Q8BRW5;Q8BS87;Q8CGI6;Q8CHF2;Q922D3;Q9Z2U2 "Zinc finger protein 292 ";"Putative uncharacterized protein ";"Putative uncharacterized protein Fragment ";"Putative uncharacterized protein ";"Zfp292 protein Fragment ";"MKIAA0530 protein Fragment ";"Zfp292 protein Fragment ";"Zn-15 transcription factor "	-0.98	0	1	1	13%	96	1	-0.98	0.548158	0	0		0	0	0	0	0	0		0	0	0	0	0	0
ENSMUSP00000064840	ENSMUSG00000056167	Cnot10	Q8BH15 "CCR4-NOT transcription complex subunit 10 "	-0.98	0	1	1		0	0	0	0	0	0		0	0	0	0	0	0	10%	14	1	-0.98	0.678364	0	0
ENSMUSP00000028209	ENSMUSG00000026856	Dolpp1	Q9JMF7 "Dolichyldiphosphatase 1 (EC 3.6.1.43)(Dolichyl pyrophosphate phosphatase 1)(Protein 2-23)"	-0.98	0	1	1		0	0	0	0	0	0		0	0	0	0	0	0	13%	6	1	-0.98	0.679463	0	0
ENSMUSP00000056433	ENSMUSG00000051615	Rap2a	Q80ZJ1 "Ras-related protein Rap-2a Precursor "	-0.98	0	1	1		0	0	0	0	0	0	9%	2	1	-0.98	0.542583	0	0		0	0	0	0	0	0
ENSMUSP00000037583	ENSMUSG00000021248	Tmed10	Q9D1D4 "Transmembrane emp24 domain-containing protein 10 Precursor (21 kDa transmembrane-trafficking protein)(Transmembrane protein Tmp21)"	0.975	1	0	2		0	0	0	0	0	0	23%	5	2	0.98	1.80651	0.23166	17.4937	36%	13	1	0.97	1.41058	0	0
ENSMUSP00000016033	ENSMUSG00000015889	Lta4h	P24527 "Leukotriene A-4 hydrolase (LTA-4 hydrolase)(EC 3.3.2.6)(Leukotriene A(4) hydrolase)"	0.975	1	0	2	15%	25	2	0.96	1.56478	0.365271	39.521		0	0	0	0	0	0	22%	26	1	0.99	1.72161	0	0
ENSMUSP00000023085	ENSMUSG00000022450	Ndufa6	Q9CQZ5 "NADH dehydrogenase [ubiquinone] 1 alpha subcomplex subunit 6 (NADH-ubiquinone oxidoreductase B14 subunit)(Complex I-B14)(CI-B14)"	0.975	1	0	2	29%	10	2	0.97	1.72081	0.0350884	1.46304	24%	4	2	0.98	1.82556	0.0774729	2.54793		0	0	0	0	0	0
ENSMUSP00000091374	ENSMUSG00000066687	Zbtb16	A3KMN0;Q3UQ17;Q3V3H4 "Zbtb16 protein Fragment ";"Putative uncharacterized proteinMCG3834Zinc finger and BTB domain containing 16 ;;";"Putative uncharacterized protein "	-0.97	0	1	1	14%	18	1	-0.97	0.550872	0	0		0	0	0	0	0	0		0	0	0	0	0	0
ENSMUSP00000100653	ENSMUSG00000078238	RP23-383D12.6	RP23-383D12.6 RP23-383D12.6-201 "null" "Clone_based_vega_transcript"	-0.97	0	1	1	29%	6	1	-0.97	0.585494	0	0		0	0	0	0	0	0		0	0	0	0	0	0
ENSMUSP00000095099	ENSMUSG00000026581	Sell	Q3TCF3 "Putative uncharacterized protein "	-0.97	0	1	1	9%	8	1	-0.97	0.560577	0	0		0	0	0	0	0	0		0	0	0	0	0	0
ENSMUSP00000070751	ENSMUSG00000023175	Bsg	P18572 "Basigin Precursor (Basic immunoglobulin superfamily)(Membrane glycoprotein gp42)(HT7 antigen)(CD147 antigen)"	0.97	1	0	1	16%	12	3	0.97	1.65103	0.0334468	1.499		0	0	0	0	0	0		0	0	0	0	0	0
ENSMUSP00000101138	ENSMUSG00000019804	Snx3	003 "sorting nexin 3 Gene [Source:MGI (curated);Acc:MGI:1860188]" "MGI_curated_transcript"	0.97	1	0	1	39%	10	1	0.97	1.74121	0	0		0	0	0	0	0	0		0	0	0	0	0	0
ENSMUSP00000099461	ENSMUSG00000015932	Dstn	Q9R0P5 "Destrin (Actin-depolymerizing factor)(ADF)(Sid 23)"	0.97	1	0	1	32%	10	1	0.97	1.70837	0	0		0	0	0	0	0	0		0	0	0	0	0	0
ENSMUSP00000077794	ENSMUSG00000011257	Pabpc4	Q91YZ8 "Poly A binding protein, cytoplasmic 4Poly(A) binding protein, cytoplasmic 4 ;"	0.97	1	0	1		0	0	0	0	0	0	22%	22	1	0.97	1.64342	0	0		0	0	0	0	0	0
ENSMUSP00000045361	ENSMUSG00000033918	Parl	Q5XJY4 "Presenilins-associated rhomboid-like protein, mitochondrial Precursor (EC 3.4.21.105)(Mitochondrial intramembrane-cleaving protease PARL) [Contains P-beta(Pbeta)]"	0.97	1	0	1	15%	11	1	0.97	1.75144	0	0		0	0	0	0	0	0		0	0	0	0	0	0
ENSMUSP00000076235	ENSMUSG00000021871	Pnp1	201 "purine-nucleoside phosphorylase 1 Gene [Source:MGI (curated);Acc:MGI:97365]" "MGI_automatic_transcript"	0.97	1	0	1		0	0	0	0	0	0		0	0	0	0	0	0	26%	10	1	0.97	1.40599	0	0
ENSMUSP00000043555	ENSMUSG00000038290	Smg6	P61406 "Telomerase-binding protein EST1A (EC 3.1.-.-)(Ever shorter telomeres 1A)(Telomerase subunit EST1A)(EST1-like protein A)(Smg-6 homolog)"	-0.97	0	1	1		0	0	0	0	0	0	5%	13	1	-0.97	0.587831	0	0		0	0	0	0	0	0
ENSMUSP00000107798	ENSMUSG00000049775	Tmsb4x	P20065 "Thymosin beta-4 (T beta 4) [Contains Hematopoietic system regulatory peptide(Seraspenide)]"	0.97	1	0	1	54%	7	1	0.97	1.80849	0	0		0	0	0	0	0	0		0	0	0	0	0	0
ENSMUSP00000109000	ENSMUSG00000035898	Uba6	003 "ubiquitin-like modifier activating enzyme 6 Gene [Source:MGI (curated);Acc:MGI:1913894]" "MGI_curated_transcript"	0.97	1	0	1		0	0	0	0	0	0		0	0	0	0	0	0	19%	42	1	0.97	1.39269	0	0
ENSMUSP00000111363	ENSMUSG00000038965	Ube2l3	P68037 "Ubiquitin-conjugating enzyme E2 L3 (EC 6.3.2.19)(Ubiquitin-protein ligase L3)(Ubiquitin carrier protein L3)(UbcM4)"	0.97	1	0	2	35%	11	3	0.95	1.52774	0.378194	5.07381		0	0	0	0	0	0	77%	16	4	0.99	1.7693	0.00202686	1.19549
ENSMUSP00000027215	ENSMUSG00000026049	1700029F09Rik	Q3TUU5 "Uncharacterized protein C13orf27 homolog "	-0.97	0	1	1	15%	10	1	-0.97	0.595001	0	0		0	0	0	0	0	0		0	0	0	0	0	0
ENSMUSP00000028349	ENSMUSG00000026972	Arrdc1	Q99KN1 "Arrestin domain-containing protein 1 "	-0.97	0	1	1	12%	15	1	-0.97	0.586679	0	0		0	0	0	0	0	0		0	0	0	0	0	0
ENSMUSP00000021644	ENSMUSG00000021221	Dpf3	B5TZD5;B8JJH7 "D4 zinc and double PHD finger family 3 splice variant a ";"D4, zinc and double PHD fingers, family 3 Fragment "	0.97	1	0	1	12%	11	1	0.97	1.66627	0	0		0	0	0	0	0	0		0	0	0	0	0	0
ENSMUSP00000019456	ENSMUSG00000019312	Grb7	Q03160 "Growth factor receptor-bound protein 7 (GRB7 adapter protein)(Epidermal growth factor receptor GRB-7)"	-0.97	0	1	1	19%	20	3	-0.97	0.598642	0.0201521	1.37472		0	0	0	0	0	0		0	0	0	0	0	0
ENSMUSP00000030192	ENSMUSG00000028470	Hint2	Q9D0S9 "Histidine triad nucleotide-binding protein 2, mitochondrial Precursor (HINT-2)(EC 3.-.-.-)(HINT-3)"	0.97	1	0	1	29%	9	1	0.97	1.67385	0	0		0	0	0	0	0	0		0	0	0	0	0	0
ENSMUSP00000105880	ENSMUSG00000021417	Peci	Q9WUR2 "Peroxisomal 3,2-trans-enoyl-CoA isomerase Precursor (EC 5.3.3.8)(Dodecenoyl-CoA isomerase)(Delta(3),delta(2)-enoyl-CoA isomerase)(D3,D2-enoyl-CoA isomerase)"	-0.97	0	1	1		0	0	0	0	0	0		0	0	0	0	0	0	25%	15	1	-0.97	0.711413	0	0
ENSMUSP00000053412	ENSMUSG00000045826	Ptprcap	Q64697 "Protein tyrosine phosphatase receptor type C-associated protein (PTPRC-associated protein)(CD45-associated protein)(CD45-AP)(LSM-1)"	-0.97	0	1	1	8%	2	1	-0.97	0.554378	0	0		0	0	0	0	0	0		0	0	0	0	0	0
ENSMUSP00000109725	ENSMUSG00000031402	Mpp1	A2AN84 "Membrane protein, palmitoylated "	0.97	1	0	1	20%	23	1	0.97	1.72079	0	0		0	0	0	0	0	0		0	0	0	0	0	0
ENSMUSP00000026899	ENSMUSG00000025792	Slc25a10	Q9QZD8 "Mitochondrial dicarboxylate carrier (Solute carrier family 25 member 10)"	-0.97	0	1	1		0	0	0	0	0	0		0	0	0	0	0	0	20%	9	1	-0.97	0.716416	0	0
ENSMUSP00000101862	ENSMUSG00000028656	Cap1	P40124 "Adenylyl cyclase-associated protein 1 (CAP 1)"	0.965	1	0	2	18%	18	1	0.94	1.44459	0	0		0	0	0	0	0	0	37%	23	8	0.99	1.62664	7.90326e-05	1.15103
ENSMUSP00000098687	ENSMUSG00000070733	Fryl	Q80UX7;Q80XD5;Q8CHD0;Q99KZ2;Q9CS05 "Fryl protein ";"Fryl protein ";"MKIAA0826 protein Fragment ";"Fryl protein Fragment ";"Putative uncharacterized protein Fragment "	0.965	1	0	2	13%	106	1	0.97	1.703	0	0	7%	40	2	0.96	1.57676	0.113141	2.8271		0	0	0	0	0	0
ENSMUSP00000055473	ENSMUSG00000018042	Cyb5r3	Q9CY59 "Putative uncharacterized protein "	0.96	1	0	1		0	0	0	0	0	0		0	0	0	0	0	0	48%	19	1	0.96	1.36786	0	0
ENSMUSP00000094084	ENSMUSG00000071715	Ncf4	P97369 "Neutrophil cytosol factor 4 (NCF-4)(Neutrophil NADPH oxidase factor 4)(p40-phox)(p40phox)"	-0.96	0	1	1		0	0	0	0	0	0	18%	6	3	-0.96	0.638337	0.00380084	1.12685		0	0	0	0	0	0
ENSMUSP00000021471	ENSMUSG00000021072	Tmx1	Q8VBT0 "Thioredoxin-related transmembrane protein 1 Precursor (Thioredoxin domain-containing protein 1)"	0.96	1	0	1		0	0	0	0	0	0	6%	2	1	0.96	1.59361	0	0		0	0	0	0	0	0
ENSMUSP00000033468	ENSMUSG00000031133	Arhgef6	A2AFI0 "Rac/Cdc42 guanine nucleotide exchange factor (GEF) 6 "	-0.96	0	1	1		0	0	0	0	0	0	6%	9	1	-0.96	0.627172	0	0		0	0	0	0	0	0
ENSMUSP00000028848	ENSMUSG00000027371	Fahd2a	Q3TC72 "Fumarylacetoacetate hydrolase domain-containing protein 2A (EC 3.-.-.-)"	0.96	1	0	1	16%	11	1	0.96	1.59429	0	0		0	0	0	0	0	0		0	0	0	0	0	0
ENSMUSP00000002152	ENSMUSG00000002083	Bbc3	Q99ML1 "Bcl-2-binding component 3 (p53 up-regulated modulator of apoptosis)"	0.96	1	0	1	12%	4	1	0.96	1.61983	0	0		0	0	0	0	0	0		0	0	0	0	0	0
ENSMUSP00000105396	ENSMUSG00000027478	Dnmt3b	O88509 "DNA (cytosine-5)-methyltransferase 3B (Dnmt3b)(EC 2.1.1.37)(DNA methyltransferase MmuIIIB)(DNA MTase MmuIIIB)(M.MmuIIIB)"	-0.96	0	1	1		0	0	0	0	0	0		0	0	0	0	0	0	29%	39	1	-0.96	0.74072	0	0
ENSMUSP00000106394	ENSMUSG00000066640	Fbxl18	A4VCH8;Q14BU8;Q3U4A0 "Fbxl18 protein Fragment ";"Fbxl18 protein Fragment ";"Putative uncharacterized protein "	-0.96	0	1	1	14%	31	1	-0.96	0.613413	0	0		0	0	0	0	0	0		0	0	0	0	0	0
ENSMUSP00000107150	ENSMUSG00000026692	Fmo4	Q8VHG0 "Dimethylaniline monooxygenase [N-oxide-forming] 4 (EC 1.14.13.8)(Hepatic flavin-containing monooxygenase 4)(FMO 4)(Dimethylaniline oxidase 4)"	0.96	1	0	1	16%	24	1	0.96	1.63194	0	0		0	0	0	0	0	0		0	0	0	0	0	0
ENSMUSP00000120747	ENSMUSG00000056342	Usp34	001 "ubiquitin specific peptidase 34 Gene [Source:MGI (curated);Acc:MGI:109473]" "MGI_curated_transcript"	-0.96	0	1	1		0	0	0	0	0	0		0	0	0	0	0	0	17%	128	1	-0.96	0.732176	0	0
ENSMUSP00000105003	ENSMUSG00000034333	Zbed4	Q80WQ9 "Zinc finger BED domain-containing protein 4 "	-0.96	0	1	1	10%	32	1	-0.96	0.641904	0	0		0	0	0	0	0	0		0	0	0	0	0	0
ENSMUSP00000091085	ENSMUSG00000070490	AC142167.1	AC142167.1 Q2VWQ4 "GAPDH Fragment "	0.96	1	0	1	61%	47	13	0.96	1.59971	0.00230046	1.30441		0	0	0	0	0	0		0	0	0	0	0	0
ENSMUSP00000030491	ENSMUSG00000028719	Cmpk1	Q9DBP5 "UMP-CMP kinase (EC 2.7.4.14)(Cytidylate kinase)(Deoxycytidylate kinase)(Cytidine monophosphate kinase)(Uridine monophosphate kinase)(Uridine monophosphate/cytidine monophosphate kinase)(UMP/CMP kinase)(UMP/CMPK)"	0.96	1	0	1	26%	12	1	0.96	1.5952	0	0		0	0	0	0	0	0		0	0	0	0	0	0
ENSMUSP00000060346	ENSMUSG00000004789	Dlst	Q9D2G2 "Dihydrolipoyllysine-residue succinyltransferase component of 2-oxoglutarate dehydrogenase complex, mitochondrial Precursor (EC 2.3.1.61)(Dihydrolipoamide succinyltransferase component of 2-oxoglutarate dehydrogenase complex)(2-oxoglutarate dehydroge /.../omplex component E2)(OGDC-E2)(E2K)"	0.96	1	0	2	12%	16	1	0.93	1.42245	0	0		0	0	0	0	0	0	31%	32	3	0.99	1.68865	0.0361409	1.55368
ENSMUSP00000107292	ENSMUSG00000040242	Fgfr1op2	Q9CRA9 "FGFR1 oncogene partner 2 homolog "	-0.96	0	1	2	21%	16	1	-0.94	0.683473	0	0	15%	9	1	-0.98	0.577249	0	0		0	0	0	0	0	0
ENSMUSP00000041857	ENSMUSG00000036943	Rab8b	P61028 "Ras-related protein Rab-8B "	0.96	1	0	1	26%	12	1	0.96	1.58625	0	0		0	0	0	0	0	0		0	0	0	0	0	0
ENSMUSP00000071904	ENSMUSG00000063810	Alms1	Q8K4E0 "Alstrom syndrome protein 1 homolog "	0.96	1	0	1	11%	86	1	0.96	1.56004	0	0		0	0	0	0	0	0		0	0	0	0	0	0
ENSMUSP00000101718	ENSMUSG00000078566	Bnip3	O55003 "BCL2/adenovirus E1B 19 kDa protein-interacting protein 3 "	0.96	1	0	1	20%	11	1	0.96	1.5861	0	0		0	0	0	0	0	0		0	0	0	0	0	0
ENSMUSP00000027900	ENSMUSG00000026605	Cenpf	Q155P7;Q3TNJ4;Q3TZQ0;Q8BV30;Q8BVF5;Q8C0X4;Q9CUL0;Q9QZ84 "LEK1 ";"Putative uncharacterized protein Fragment ";"Putative uncharacterized protein Fragment ";"Putative uncharacterized protein Fragment ";"Putative uncharacterized protein Fragment ";"Putative uncharacterized protein Fragment ";"Putative uncharacterized protein Fragment ";"LEK1 Fragment "	-0.96	0	1	1	18%	143	1	-0.96	0.636601	0	0		0	0	0	0	0	0		0	0	0	0	0	0
ENSMUSP00000030757	ENSMUSG00000028920	Fbxo42	Q6PDJ6 "F-box only protein 42 "	0.96	1	0	1	15%	23	1	0.96	1.60708	0	0		0	0	0	0	0	0		0	0	0	0	0	0
ENSMUSP00000113117	ENSMUSG00000046032	Snx12	Q6ZWQ5 "Putative uncharacterized proteinSorting nexin 12Sorting nexin 12, isoform CRA_c ;;"	0.96	1	0	1	31%	12	1	0.96	1.61676	0	0		0	0	0	0	0	0		0	0	0	0	0	0
ENSMUSP00000033990	ENSMUSG00000031583	Wrn	O09053 "Werner syndrome ATP-dependent helicase homolog (EC 3.6.1.-)"	-0.96	0	1	1	14%	55	1	-0.96	0.627203	0	0		0	0	0	0	0	0		0	0	0	0	0	0
ENSMUSP00000039134	ENSMUSG00000036270	Edc4	Q3UJB9 "Enhancer of mRNA-decapping protein 4 "	-0.955	0	1	2	14%	40	3	-0.93	0.703137	0.147013	2.86393		0	0	0	0	0	0	33%	72	7	-0.98	0.672894	3.53539e-05	1.09301
ENSMUSP00000046340	ENSMUSG00000034708	Grn	P28798 "Granulins Precursor (Proepithelin)(PEPI)(PC cell-derived growth factor)(PCDGF) [Contains Acrogranin;Granulin-1;Granulin-2;Granulin-3;Granulin-4;Granulin-5;Granulin-6;Granulin-7]"	0.95	1	0	1	9%	14	1	0.95	1.47628	0	0		0	0	0	0	0	0		0	0	0	0	0	0
ENSMUSP00000077335	ENSMUSG00000035929	H2-gs10	Q0WXH7;Q0WXI6 "MHC class I like protein GS10 Fragment ";"MHC class I like protein GS9 Fragment "	0.95	1	0	2	23%	16	1	0.96	1.61888	0	0	14%	7	3	0.94	1.50555	0.0110117	1.20478		0	0	0	0	0	0
ENSMUSP00000024778	ENSMUSG00000023984	Med20	Q9R0X0 "Mediator of RNA polymerase II transcription subunit 20 (Mediator complex subunit 20)(TRF-proximal protein homolog)"	0.95	1	0	1	13%	7	1	0.95	1.47945	0	0		0	0	0	0	0	0		0	0	0	0	0	0
ENSMUSP00000060398	ENSMUSG00000046139	Patl1	Q3TC46 "Protein PAT1 homolog 1 (PAT1-like protein 1)"	-0.95	0	1	1	16%	29	1	-0.95	0.647332	0	0		0	0	0	0	0	0		0	0	0	0	0	0
ENSMUSP00000050820	ENSMUSG00000045817	Zfp36l2	P23949 "Butyrate response factor 2 (Protein TIS11D)"	0.95	1	0	1	6%	5	1	0.95	1.51471	0	0		0	0	0	0	0	0		0	0	0	0	0	0
ENSMUSP00000075346	ENSMUSG00000057707	AC164613.1	AC164613.1 AC164613.1-201 "null" "Clone_based_ensembl_transcript"	0.95	1	0	1	36%	17	1	0.95	1.47991	0	0		0	0	0	0	0	0		0	0	0	0	0	0
ENSMUSP00000003912	ENSMUSG00000003814	Calr	P14211 "Calreticulin Precursor (CRP55)(Calregulin)(HACBP)(Endoplasmic reticulum resident protein 60)(ERp60)"	0.95	1	0	2	31%	23	10	0.97	1.72185	0.00654851	1.41838	36%	21	8	0.93	1.4493	0.000556427	1.15824		0	0	0	0	0	0
ENSMUSP00000113852	ENSMUSG00000021457	Sykb	P48025 "Tyrosine-protein kinase SYK (EC 2.7.10.2)(Spleen tyrosine kinase)"	-0.95	0	1	1	12%	24	1	-0.95	0.666397	0	0		0	0	0	0	0	0		0	0	0	0	0	0
ENSMUSP00000074658	ENSMUSG00000059430	Actg2	P63268 "Actin, gamma-enteric smooth muscle (Smooth muscle gamma-actin)(Gamma-2-actin)(Alpha-actin-3)"	0.95	1	0	1	39%	49	1	0.95	1.55259	0	0		0	0	0	0	0	0		0	0	0	0	0	0
ENSMUSP00000032406	ENSMUSG00000030271	Ogg1	O08760 "N-glycosylase/DNA lyase [Includes 8-oxoguanine DNA glycosylase(EC 3.2.2.-);DNA-(apurinic or apyrimidinic site) lyase(AP lyase)(EC 4.2.99.18)]"	-0.95	0	1	1	10%	9	1	-0.95	0.653502	0	0		0	0	0	0	0	0		0	0	0	0	0	0
ENSMUSP00000002284	ENSMUSG00000046223	Plaur	P35456 "Urokinase plasminogen activator surface receptor Precursor (U-PAR)(uPAR)(CD87 antigen)"	0.95	1	0	1	9%	7	1	0.95	1.5189	0	0		0	0	0	0	0	0		0	0	0	0	0	0
ENSMUSP00000100046	ENSMUSG00000025816	Sec61a2	Q9JLR1 "Protein transport protein Sec61 subunit alpha isoform 2 (Sec61 alpha-2)"	-0.95	0	1	1		0	0	0	0	0	0		0	0	0	0	0	0	22%	20	1	-0.95	0.752745	0	0
ENSMUSP00000026846	ENSMUSG00000025747	Tyms	P07607 "Thymidylate synthase (TSase)(TS)(EC 2.1.1.45)"	0.95	1	0	1	17%	12	1	0.95	1.47829	0	0		0	0	0	0	0	0		0	0	0	0	0	0
ENSMUSP00000070345	ENSMUSG00000030802	Bckdk	O55028 "[3-methyl-2-oxobutanoate dehydrogenase [lipoamide]] kinase, mitochondrial Precursor (EC 2.7.11.4)(Branched-chain alpha-ketoacid dehydrogenase kinase)(BCKD-kinase)(BCKDHKIN)"	0.95	1	0	1		0	0	0	0	0	0	11%	5	1	0.95	1.5303	0	0		0	0	0	0	0	0
ENSMUSP00000021217	ENSMUSG00000020857	Nme2	Q01768 "Nucleoside diphosphate kinase B (NDP kinase B)(NDK B)(EC 2.7.4.6)(nm23-M2)(P18)"	0.95	1	0	1		0	0	0	0	0	0		0	0	0	0	0	0	69%	19	1	0.95	1.33186	0	0
ENSMUSP00000096464	ENSMUSG00000031557	Plekha2	Q9ERS5 "Pleckstrin homology domain-containing family A member 2 (PH domain-containing family A member 2)(Tandem PH domain-containing protein 2)(TAPP-2)(PH domain-containing adaptor PHAD47)"	-0.95	0	1	1	16%	17	1	-0.95	0.665779	0	0		0	0	0	0	0	0		0	0	0	0	0	0
ENSMUSP00000107669	ENSMUSG00000026395	Ptprc	P06800 "Receptor-type tyrosine-protein phosphatase C Precursor (EC 3.1.3.48)(Leukocyte common antigen)(L-CA)(Lymphocyte antigen 5)(Ly-5)(T200)(CD45 antigen)"	-0.95	0	1	1	11%	36	2	-0.95	0.671623	0.0319787	1.28953		0	0	0	0	0	0		0	0	0	0	0	0
ENSMUSP00000113063	ENSMUSG00000029833	Trim24	Q8R154 "Trim24 protein Fragment "	-0.95	0	1	1	12%	33	1	-0.95	0.674747	0	0		0	0	0	0	0	0		0	0	0	0	0	0
ENSMUSP00000069476	ENSMUSG00000040345	Arhgap9	Q1HDU4;Q3TIR9;Q78T58;Q8C8F0;Q8QZW8;Q8VDJ7 "ArhGAP9 ";"Putative uncharacterized protein ";"Putative uncharacterized protein ";"Putative uncharacterized protein ";"Putative uncharacterized proteinRho GTPase activating protein 9 ;";"Arhgap9 protein Fragment "	-0.95	0	1	1	16%	27	1	-0.95	0.670075	0	0		0	0	0	0	0	0		0	0	0	0	0	0
ENSMUSP00000041453	ENSMUSG00000037242	Clic4	Q9QYB1 "Chloride intracellular channel protein 4 (mc3s5/mtCLIC)"	0.95	1	0	1	21%	14	1	0.95	1.51385	0	0		0	0	0	0	0	0		0	0	0	0	0	0
ENSMUSP00000022536	ENSMUSG00000021965	F630043A04Rik	Q8C263 "Spindle and kinetochore-associated protein 3 "	-0.95	0	1	1	18%	17	1	-0.95	0.648726	0	0		0	0	0	0	0	0		0	0	0	0	0	0
ENSMUSP00000099842	ENSMUSG00000028530	Jak1	P52332 "Tyrosine-protein kinase JAK1 (EC 2.7.10.2)(Janus kinase 1)(JAK-1)"	-0.95	0	1	1	19%	60	1	-0.95	0.645597	0	0		0	0	0	0	0	0		0	0	0	0	0	0
ENSMUSP00000042364	ENSMUSG00000034868	Myl12b	Q3THE2 "Myosin regulatory light chain 12B (Myosin regulatory light chain MRLC2)(Myosin regulatory light chain 2-B, smooth muscle isoform)(Myosin regulatory light chain 20 kDa)(MLC20)"	0.95	1	0	1		0	0	0	0	0	0		0	0	0	0	0	0	80%	31	1	0.95	1.33997	0	0
ENSMUSP00000105420	ENSMUSG00000068040	Tm9sf4	Q8BH24 "Transmembrane 9 superfamily member 4 Precursor "	0.95	1	0	1	11%	19	1	0.95	1.4859	0	0		0	0	0	0	0	0		0	0	0	0	0	0
ENSMUSP00000112913	ENSMUSG00000022779	Top3b	Q9Z321 "DNA topoisomerase 3-beta-1 (EC 5.99.1.2)(DNA topoisomerase III beta-1)"	-0.95	0	1	1	16%	30	1	-0.95	0.668956	0	0		0	0	0	0	0	0		0	0	0	0	0	0
ENSMUSP00000030090	ENSMUSG00000028393	Alad	P10518 "Delta-aminolevulinic acid dehydratase (ALADH)(EC 4.2.1.24)(Porphobilinogen synthase)"	0.945	1	0	2	17%	16	1	0.94	1.45362	0	0		0	0	0	0	0	0	30%	14	1	0.95	1.32901	0	0
ENSMUSP00000006961	ENSMUSG00000019761	Krt10	P02535 "Keratin, type I cytoskeletal 10 (Cytokeratin-10)(CK-10)(Keratin-10)(K10)(56 kDa cytokeratin)(Keratin, type I cytoskeletal 59 kDa)"	-0.945	0	1	2		0	0	0	0	0	0	30%	17	3	-0.99	0.478814	0.011133	1.401	40%	31	2	-0.9	0.800499	0.35796	5.93936
ENSMUSP00000054499	ENSMUSG00000026193	Fn1	P11276 "Fibronectin Precursor (FN) [Contains Anastellin]"	0.94	1	0	2		0	0	0	0	0	0	4%	15	1	0.9	1.38426	0	0	17%	79	1	0.98	1.44492	0	0
ENSMUSP00000116935	ENSMUSG00000027287	Snap23	B0R029;B0R030 "Synaptosomal-associated protein 23 Fragment ";"Synaptosomal-associated protein Fragment "	0.93	1	0	2	19%	7	1	0.96	1.57143	0	0	25%	7	1	0.9	1.37381	0	0		0	0	0	0	0	0
ENSMUSP00000071130	ENSMUSG00000060063	Alox5ap	P30355 "Arachidonate 5-lipoxygenase-activating protein (FLAP)(MK-886-binding protein)"	-0.915	0	1	2		0	0	0	0	0	0	7%	2	1	-0.86	0.755364	0	0	21%	6	1	-0.97	0.726608	0	0
ENSMUSP00000089758	ENSMUSG00000069495	Epc2	Q8C0I4 "Enhancer of polycomb homolog 2 (EPC-like)"	-0.915	0	1	2	13%	25	1	-0.97	0.589029	0	0	11%	13	2	-0.86	0.753969	0.0163266	1.09641		0	0	0	0	0	0
ENSMUSP00000037970	ENSMUSG00000034663	Bmp2k	Q91Z96 "BMP-2-inducible protein kinase (BIKe)(EC 2.7.11.1)"	0.91	1	0	2	13%	32	3	0.83	1.237	0.0248993	1.15856	6%	10	1	0.99	1.93199	0	0		0	0	0	0	0	0
ENSMUSP00000026381	ENSMUSG00000025330	Padi4	Q9Z183 "Protein-arginine deiminase type-4 (EC 3.5.3.15)(Protein-arginine deiminase type IV)(Peptidylarginine deiminase IV)"	-0.91	0	1	2	19%	20	5	-0.87	0.777986	0.0113489	1.15384	14%	14	4	-0.95	0.64702	0.00475126	1.20034		0	0	0	0	0	0
ENSMUSP00000104100	ENSMUSG00000030400	Ercc2	Q8K223 "Ercc2 protein "	-0.89	0	1	2	22%	37	3	-0.79	0.826342	0.170186	1.47742		0	0	0	0	0	0	32%	40	1	-0.99	0.617318	0	0
ENSMUSP00000028650	ENSMUSG00000027222	Pex16	Q91XC9 "Peroxisomal membrane protein PEX16 (Peroxin-16)(Peroxisomal biogenesis factor 16)"	-0.89	0	1	2	20%	13	1	-0.83	0.80655	0	0	10%	7	1	-0.95	0.646355	0	0		0	0	0	0	0	0
ENSMUSP00000109190	ENSMUSG00000075415	Fnbp1	Q80TY0 "Formin-binding protein 1 (Formin-binding protein 17)"	-0.88	0	1	2	20%	29	3	-0.79	0.826868	0.03495	1.17009	14%	16	1	-0.97	0.592227	0	0		0	0	0	0	0	0
ENSMUSP00000084436	ENSMUSG00000061232	H2-K1	Q31189;Q31190;Q31193;Q921P3;Q95555 "MHC class I H2-K-alpha-2 gene (haplotype bm9), partial exon 3. Fragment ";"MHC class I H2-K gene (haplotype bml), aa 92-182, clone E107.1.1. Fragment ";"MHC class I H-2K gene (q haplotype), clone pH13 (exons 4-8) mRNA. Fragment ";"H2-K1 protein ";"(strain bm6) alpha-2 domain of K-bm6 (exon 3). Fragment "	0.88	1	0	2	23%	13	1	0.77	1.19917	0	0		0	0	0	0	0	0	38%	23	2	0.99	1.60598	0.00106619	1.01013
ENSMUSP00000097444	ENSMUSG00000019849	Prep	Q9QUR6 "Prolyl endopeptidase (PE)(EC 3.4.21.26)(Post-proline cleaving enzyme)"	0.865	1	0	2	19%	28	2	0.74	1.18072	0.153529	1.68058		0	0	0	0	0	0	26%	36	4	0.99	1.55262	0.0190493	1.35362
ENSMUSP00000101840	ENSMUSG00000025372	Baiap2	B1AZ46;Q3TV50 "Brain-specific angiogenesis inhibitor 1-associated protein 2Brain-specific angiogenesis inhibitor 1-associated protein 2, isoform CRA_c ;";"Putative uncharacterized protein "	-0.86	0	1	2	11%	15	1	-0.76	0.839117	0	0	11%	7	1	-0.96	0.633676	0	0		0	0	0	0	0	0
ENSMUSP00000105796	ENSMUSG00000036199	Ndufa13	Q9ERS2 "NADH dehydrogenase [ubiquinone] 1 alpha subcomplex subunit 13 (NADH-ubiquinone oxidoreductase B16.6 subunit)(Complex I-B16.6)(CI-B16.6)(Gene associated with retinoic and interferon-induced mortality 19 protein)(Gene associated with retinoic and IFN- /.../d mortality 19 protein)(GRIM-19)(Cell death regulatory protein GRIM-19)"	0.85	1	0	2		0	0	0	0	0	0	26%	6	3	0.99	2.09126	0.00375183	1.21531	28%	7	2	0.71	1.12864	0.0941628	1.25748
ENSMUSP00000056774	ENSMUSG00000041417	Pik3r1	P26450 "Phosphatidylinositol 3-kinase regulatory subunit alpha (PtdIns-3-kinase regulatory subunit alpha)(PI3-kinase regulatory subunit alpha)(PI3K regulatory subunit alpha)(Phosphatidylinositol 3-kinase 85 kDa regulatory subunit alpha)(PtdIns-3-kinase regu /.../ subunit p85-alpha)(PI3-kinase subunit p85-alpha)"	-0.84	0	1	2	20%	43	1	-0.69	0.865053	0	0		0	0	0	0	0	0	30%	30	1	-0.99	0.51921	0	0
ENSMUSP00000023433	ENSMUSG00000022752	Tomm70a	Q9CZW5 "Mitochondrial import receptor subunit TOM70 (Translocase of outer membrane 70 kDa subunit)(Mitochondrial precursor proteins import receptor)"	0.83	1	0	2	26%	38	6	0.68	1.1538	0.0494195	1.15321	10%	10	5	0.98	1.80347	3.53967e-05	1.08438		0	0	0	0	0	0
ENSMUSP00000062843	ENSMUSG00000048170	1110007A13Rik	Q8R3C0 "UPF0557 protein C10orf119 homolog "	-0.795	0	1	2	12%	27	2	-0.61	0.886683	0.715482	24.2523		0	0	0	0	0	0	18%	17	2	-0.98	0.677377	0.0110446	1.08967
ENSMUSP00000018324	ENSMUSG00000030766	Arhgap17	Q3V425 "Putative uncharacterized protein Fragment "	0.79	1	0	2		0	0	0	0	0	0	9%	16	3	0.59	1.14186	0.132404	1.26031	32%	43	6	0.99	1.65407	0.000657556	1.18771
ENSMUSP00000040420	ENSMUSG00000042369	Rbm45	Q8BHN5 "RNA-binding protein 45 (RNA-binding motif protein 45)(Developmentally-regulated RNA-binding protein 1)(RB-1)"	-0.79	0	1	2	22%	19	2	-0.59	0.891673	0.631317	9.27955		0	0	0	0	0	0	24%	25	1	-0.99	0.521496	0	0
ENSMUSP00000025183	ENSMUSG00000024325	Ring1	O35730 "E3 ubiquitin-protein ligase RING1 (EC 6.3.2.-)(RING finger protein 1)(Polycomb complex protein RING1)(Transcription repressor Ring1A)"	0.775	1	0	2	19%	17	1	0.95	1.54165	0	0	11%	8	1	0.6	1.14301	0	0		0	0	0	0	0	0
ENSMUSP00000112266	ENSMUSG00000080268	Brms1	Q99N20 "Breast cancer metastasis-suppressor 1 homolog "	-0.77	0	1	2	21%	13	1	-0.95	0.667928	0	0		0	0	0	0	0	0	38%	11	1	-0.59	0.918641	0	0
ENSMUSP00000107480	ENSMUSG00000033392	Clasp2	Q8BRT1 "CLIP-associating protein 2 (Cytoplasmic linker-associated protein 2)"	-0.77	0	1	2	17%	26	2	-0.58	0.893964	0.703339	16.976		0	0	0	0	0	0	34%	35	1	-0.96	0.732015	0	0
ENSMUSP00000006760	ENSMUSG00000006585	Cdt1	Q8R4E9 "DNA replication factor Cdt1 (Double parked homolog)(DUP)(Retroviral insertion site 2 protein)"	-0.76	0	1	2	18%	21	2	-0.96	0.61794	0	0	11%	12	2	-0.56	0.886598	0.0344957	1.08649		0	0	0	0	0	0
ENSMUSP00000031097	ENSMUSG00000029196	AC131803.3	AC131803.3 AC131803.3-001 "null" "Clone_based_vega_transcript"	-0.75	0	1	2	25%	23	1	-0.51	0.908983	0	0		0	0	0	0	0	0	32%	19	1	-0.99	0.32215	0	0
ENSMUSP00000034141	ENSMUSG00000047866	Lonp2	Q9DBN5 "Peroxisomal Lon protease homolog 2 (EC 3.4.21.-)(Lon protease-like protein 2)(Lon protease 2)"	-0.74	0	1	2	17%	39	2	-0.95	0.66716	0.0481908	1.47701	7%	14	1	-0.53	0.892703	0	0		0	0	0	0	0	0
ENSMUSP00000106656	ENSMUSG00000029713	Gnb2	P62880 "Guanine nucleotide-binding protein G(I)/G(S)/G(T) subunit beta-2 (Transducin beta chain 2)(G protein subunit beta-2)"	-0.735	0	1	2	16%	16	1	-0.52	0.906441	0	0	9%	5	1	-0.95	0.656768	0	0		0	0	0	0	0	0
ENSMUSP00000101533	ENSMUSG00000059119	Nap1l4	B7ZNL2;Q8C1W9 "Nap1l4 proteinNucleosome assembly protein 1-like 4, isoform CRA_b ;";"Putative uncharacterized protein "	0.69	1	0	2	21%	22	1	0.95	1.52851	0	0	10%	5	1	0.43	1.09146	0	0		0	0	0	0	0	0
ENSMUSP00000038329	ENSMUSG00000036992	Nxt1	Q9QZV9 "NTF2-related export protein 1 "	-0.69	0	1	2	14%	5	1	-0.95	0.643854	0	0	19%	4	2	-0.43	0.918092	0.0882801	1.16363		0	0	0	0	0	0
ENSMUSP00000093974	ENSMUSG00000071655	Ubxn1	Q922Y1 "UBX domain-containing protein 1 (SAPK substrate protein 1)(UBA/UBX 33.3 kDa protein)(mY33K)(Protein 2B28)"	0.67	1	0	2	28%	13	4	0.36	1.06305	0.766729	1.82056		0	0	0	0	0	0	39%	20	2	0.98	1.47866	0.000626694	1.0049
ENSMUSP00000006764	ENSMUSG00000006589	Aprt	P08030 "Adenine phosphoribosyltransferase (APRT)(EC 2.4.2.7)"	-0.665	0	1	2	36%	11	2	-0.34	0.945104	0.841196	16.7096		0	0	0	0	0	0	42%	15	1	-0.99	0.500335	0	0
ENSMUSP00000105237	ENSMUSG00000074643	Cpne1	Q8C166 "Copine-1 (Copine I)"	0.645	1	0	2	17%	18	3	0.3	1.05044	0.207209	1.12201	15%	10	3	0.99	1.92873	0.00186554	1.13004		0	0	0	0	0	0
ENSMUSP00000023486	ENSMUSG00000022797	Tfrc	Q62351 "Transferrin receptor protein 1 (TfR1)(TfR)(TR)(Trfr)(CD71 antigen)"	0.625	1	0	2	18%	30	3	0.26	1.04256	0.726761	1.56278		0	0	0	0	0	0	20%	34	3	0.99	1.87519	0.00483163	1.20772
ENSMUSP00000114678	ENSMUSG00000086038	Timm23	Q8JZQ1;Q9CXU4 "Translocase of inner mitochondrial membrane 23 homolog (Yeast) ";"Putative uncharacterized proteinTranslocase of inner mitochondrial membrane 23 homolog (Yeast)MCG11298MCG123328, isoform CRA_bMCG125709 ;;;;"	0.615	1	0	2		0	0	0	0	0	0	19%	11	1	0.98	1.75982	0	0	41%	12	2	0.25	1.02931	0.71719	2.16249
ENSMUSP00000081827	ENSMUSG00000071072	Ptges3	002 "prostaglandin E synthase 3 (cytosolic) Gene [Source:MGI (curated);Acc:MGI:1929282]" "MGI_curated_transcript"	0.525	1	0	2	8%	1	1	0.97	1.70888	0	0	37%	5	4	0.08	1.01748	0.787277	1.20558		0	0	0	0	0	0
ENSMUSP00000080614	ENSMUSG00000003438	Timm50	Q9D880 "Mitochondrial import inner membrane translocase subunit TIM50 Precursor "	0.49	1	0	2	14%	9	2	0.01	1.00184	0.985494	2.79243	18%	9	1	0.97	1.64393	0	0		0	0	0	0	0	0
ENSMUSP00000110093	ENSMUSG00000079562	Maea	Q4VC33 "Macrophage erythroblast attacher (Erythroblast macrophage protein)"	-0.475	0	1	2	13%	15	1	-0.95	0.676807	0	0	8%	6	1	0	0.999695	0	0		0	0	0	0	0	0
ENSMUSP00000112424	ENSMUSG00000020069	Hnrnph3	002 "heterogeneous nuclear ribonucleoprotein H3 Gene [Source:MGI (curated);Acc:MGI:1926462]" "MGI_curated_transcript"	-0.47	0	1	2	35%	18	2	0.05	1.00778	0.820856	1.40593	23%	10	0	0	0	0	0	40%	24	1	-0.99	0.453241	0	0
ENSMUSP00000071486	ENSMUSG00000062825	Actg1	P63260 "Actin, cytoplasmic 2 (Gamma-actin) [Contains Actin, cytoplasmic 2, N-terminally processed]"	0.445	1	0	2	64%	86	8	0.95	1.53948	0.0481421	1.53245	66%	76	16	-0.06	0.987581	0.801921	1.10992		0	0	0	0	0	0
ENSMUSP00000114764	ENSMUSG00000078923	Ube2v1	B7ZBY7 "Ubiquitin-conjugating enzyme E2 variant 1 "	0.43	1	0	2		0	0	0	0	0	0	16%	6	3	-0.1	0.979985	0.758497	1.28042	33%	14	5	0.96	1.35853	0.00865779	1.19394
ENSMUSP00000022899	ENSMUSG00000037487	Ubr5	Q80TP3 "E3 ubiquitin-protein ligase UBR5 (EC 6.3.2.-)(E3 ubiquitin-protein ligase, HECT domain-containing 1)(Hyperplastic discs protein homolog)"	-0.415	0	1	2	13%	103	1	0.14	1.02317	0	0		0	0	0	0	0	0	22%	112	1	-0.97	0.717298	0	0
ENSMUSP00000044955	ENSMUSG00000033629	Ptplad1	Q8K2C9 "Protein tyrosine phosphatase-like protein PTPLAD1 (Protein-tyrosine phosphatase-like A domain-containing protein 1)(Butyrate-induced protein 1)(B-ind1)"	-0.36	0	1	2	17%	21	1	0.27	1.04496	0	0		0	0	0	0	0	0	23%	15	1	-0.99	0.658869	0	0
ENSMUSP00000025439	ENSMUSG00000024556	Me2	Q99KE1 "NAD-dependent malic enzyme, mitochondrial Precursor (NAD-ME)(EC 1.1.1.38)(Malic enzyme 2)"	0.33	1	0	2	23%	40	4	-0.3	0.951621	0.740634	1.54436	6%	7	1	0.96	1.56089	0	0		0	0	0	0	0	0
ENSMUSP00000011492	ENSMUSG00000027710	Acad9	Q8JZN5 "Acyl-CoA dehydrogenase family member 9, mitochondrial Precursor (ACAD-9)(EC 1.3.99.-)"	-0.325	0	1	2	17%	29	1	0.34	1.05967	0	0		0	0	0	0	0	0	25%	28	1	-0.99	0.20252	0	0
ENSMUSP00000045272	ENSMUSG00000033809	Alg3	Q8K2A8 "Dolichyl-P-Man:Man(5)GlcNAc(2)-PP-dolichyl mannosyltransferase (EC 2.4.1.130)(Dol-P-Man-dependent alpha(1-3)-mannosyltransferase)(Dolichyl-phosphate-mannose--glycolipid alpha-mannosyltransferase)(Asparagine-linked glycosylation protein 3 homolog)(No /.../ke protein)"	-0.32	0	1	2		0	0	0	0	0	0	9%	6	1	0.31	1.0615	0	0	14%	13	1	-0.95	0.746427	0	0
ENSMUSP00000002735	ENSMUSG00000002660	Clpp	O88696 "Putative ATP-dependent Clp protease proteolytic subunit, mitochondrial Precursor (EC 3.4.21.92)(Endopeptidase Clp)"	0.28	1	0	2	26%	14	1	-0.4	0.932732	0	0		0	0	0	0	0	0	31%	14	1	0.96	1.36949	0	0
ENSMUSP00000025403	ENSMUSG00000024525	Impa2	Q91UZ5 "Inositol monophosphatase 2 (IMPase 2)(IMP 2)(EC 3.1.3.25)(Inositol-1(or 4)-monophosphatase 2)(Myo-inositol monophosphatase A2)"	0.265	1	0	2		0	0	0	0	0	0	18%	6	1	-0.43	0.915204	0	0	29%	20	1	0.96	1.35857	0	0
ENSMUSP00000049977	ENSMUSG00000025060	Slk	O54988 "STE20-like serine/threonine-protein kinase (STE20-like kinase)(mSLK)(EC 2.7.11.1)(STE20-related serine/threonine-protein kinase)(STE20-related kinase)(Serine/threonine-protein kinase 2)(STE20-related kinase SMAK)(Etk4)"	-0.25	0	1	2	18%	60	3	0.46	1.08641	0.298162	1.29167	10%	23	1	-0.96	0.628889	0	0		0	0	0	0	0	0
ENSMUSP00000025036	ENSMUSG00000024201	Kdm4b	Q91VY5 "Lysine-specific demethylase 4B (EC 1.14.11.-)(JmjC domain-containing histone demethylation protein 3B)(Jumonji domain-containing protein 2B)"	-0.235	0	1	2		0	0	0	0	0	0	13%	18	6	0.52	1.11604	0.0573853	1.1217	22%	42	1	-0.99	0.285726	0	0
ENSMUSP00000101883	ENSMUSG00000028163	Nfkb1	P25799 "Nuclear factor NF-kappa-B p105 subunit (Nuclear factor of kappa light polypeptide gene enhancer in B-cells 1)(DNA-binding factor KBF1)(EBP-1)(NF-kappa-B1 p84/NF-kappa-B1 p98) [Contains Nuclear factor NF-kappa-B p50 subunit]"	-0.205	0	1	2	14%	28	2	0.58	1.11916	0.786336	60.3816		0	0	0	0	0	0	19%	40	1	-0.99	0.58651	0	0
ENSMUSP00000029780	ENSMUSG00000028134	Ptbp2	Q91Z31 "Polypyrimidine tract-binding protein 2 (Brain-enriched polypyrimidine tract-binding protein)(Brain-enriched PTB)(RRM-type RNA-binding protein brPTB)(Neural polypyrimidine tract-binding protein)"	0.2	1	0	2	20%	29	1	0.95	1.50573	0	0		0	0	0	0	0	0	39%	32	2	-0.55	0.927432	0.224026	1.42116
ENSMUSP00000022976	ENSMUSG00000022350	E430025E21Rik	Q8C2E7 "WASH complex subunit strumpellin "	-0.19	0	1	2		0	0	0	0	0	0	7%	14	1	0.61	1.14723	0	0	27%	55	1	-0.99	0.55696	0	0
ENSMUSP00000022220	ENSMUSG00000014850	Msh3	P13705 "DNA mismatch repair protein Msh3 (Protein repair-1)(REP-1)(Protein repair-3)(REP-3)"	-0.19	0	1	2		0	0	0	0	0	0	10%	16	1	0.58	1.13824	0	0	22%	47	1	-0.96	0.728949	0	0
ENSMUSP00000030432	ENSMUSG00000028672	Hmgcl	P38060 "Hydroxymethylglutaryl-CoA lyase, mitochondrial Precursor (HMG-CoA lyase)(HL)(EC 4.1.3.4)(3-hydroxy-3-methylglutarate-CoA lyase)"	-0.18	0	1	2	15%	9	1	0.62	1.13151	0	0		0	0	0	0	0	0	32%	14	1	-0.98	0.66496	0	0
ENSMUSP00000022419	ENSMUSG00000021868	Ppif	Q99KR7 "Peptidyl-prolyl cis-trans isomerase F, mitochondrial Precursor (PPIase F)(EC 5.2.1.8)(Rotamase F)(Cyclophilin F)"	0.18	1	0	2	28%	16	3	0.96	1.55818	0.0094518	1.20547	39%	11	2	-0.6	0.874395	0.528835	6.47125		0	0	0	0	0	0
ENSMUSP00000089303	ENSMUSG00000070392	Hist2h3c1	P84228 "Histone H3.2 "	-0.18	0	1	3	64%	76	2	0.97	1.70984	0.768648	60705570	85%	67	3	-0.53	0.894873	0.573842	2.04914	91%	168	5	-0.98	0.677961	0.00721667	1.23804
ENSMUSP00000070596	ENSMUSG00000052033	Pfdn4	Q3UWL8;Q6P0X1 "Prefoldin 4Putative uncharacterized protein ;";"Prefoldin 4 "	-0.125	0	1	2		0	0	0	0	0	0	25%	4	1	-0.98	0.526946	0	0	22%	6	1	0.73	1.1352	0	0
ENSMUSP00000020270	ENSMUSG00000020076	Ddx50	Q99MJ9 "ATP-dependent RNA helicase DDX50 (EC 3.6.1.-)(DEAD box protein 50)(Nucleolar protein Gu2)(Gu-beta)"	-0.11	0	1	2	29%	43	3	0.77	1.19677	0.220333	1.55111	16%	18	0	0	0	0	0	34%	52	1	-0.99	0.553358	0	0
ENSMUSP00000005798	ENSMUSG00000005656	Snx6	Q6P8X1 "Sorting nexin-6 "	0.1	1	0	2	19%	23	1	0.95	1.4938	0	0	10%	6	2	-0.75	0.8177	0.577662	26.3601		0	0	0	0	0	0
ENSMUSP00000020365	ENSMUSG00000020156	Mum1	Q6DID5 "Mutated melanoma-associated antigen 1 (MUM-1)"	-0.09	0	1	2		0	0	0	0	0	0	5%	6	1	0.81	1.27651	0	0	21%	29	1	-0.99	0.368858	0	0
ENSMUSP00000110305	ENSMUSG00000000838	Fmr1	P35922 "Fragile X mental retardation protein 1 homolog (Protein FMR-1)(FMRP)(mFmr1p)"	-0.06	0	1	2	19%	27	2	0.87	1.28791	0.0402213	1.22555		0	0	0	0	0	0	46%	46	1	-0.99	0.164531	0	0
ENSMUSP00000023510	ENSMUSG00000022814	Umps	P13439 "Uridine 5'-monophosphate synthase (UMP synthase) [Includes Orotate phosphoribosyltransferase(OPRTase)(EC 2.4.2.10);Orotidine 5'-phosphate decarboxylase(EC 4.1.1.23)(OMPdecase)]"	0.06	1	0	2		0	0	0	0	0	0	8%	5	2	-0.83	0.773881	0.133339	1.99837	38%	26	4	0.95	1.32883	0.0222406	1.23032
ENSMUSP00000030556	ENSMUSG00000028771	Ptpn12	P35831 "Tyrosine-protein phosphatase non-receptor type 12 (EC 3.1.3.48)(Protein-tyrosine phosphatase P19)(P19-PTP)(MPTP-PEST)"	-0.05	0	1	2	13%	27	2	0.89	1.31599	0.258329	4.47696		0	0	0	0	0	0	20%	39	1	-0.99	0.598298	0	0
ENSMUSP00000118221	ENSMUSG00000003161	Sri	NP_001074443.1 "sorcin isoform 1 "	0.025	1	0	2	22%	7	1	-0.94	0.697465	0	0	38%	11	3	0.99	2.05675	0.0347252	1.81088		0	0	0	0	0	0
ENSMUSP00000105903	ENSMUSG00000027411	Vps16	A2BI91 "Vacuolar protein sorting 16 (Yeast) "	0.025	1	0	2	19%	40	1	-0.92	0.735533	0	0		0	0	0	0	0	0	20%	29	1	0.97	1.38434	0	0
ENSMUSP00000082353	ENSMUSG00000030447	Cyfip1	Q7TMB8 "Cytoplasmic FMR1-interacting protein 1 (Specifically Rac1-associated protein 1)(Sra-1)"	0.02	1	0	2		0	0	0	0	0	0	9%	21	1	-0.94	0.676136	0	0	32%	63	11	0.98	1.43666	0.00102719	1.19323
ENSMUSP00000099705	ENSMUSG00000027080	Med19	Q8C1S0 "Mediator of RNA polymerase II transcription subunit 19 (Mediator complex subunit 19)"	-0.02	0	1	2	11%	6	1	0.91	1.3461	0	0		0	0	0	0	0	0	20%	8	1	-0.95	0.752155	0	0
ENSMUSP00000023489	ENSMUSG00000022800	Fyttd1	Q91Z49 "UAP56-interacting factor (Forty-two-three domain-containing protein 1)(Protein 40-2-3)"	-0.01	1	0	2		0	0	0	0	0	0	38%	16	4	0.97	1.66128	0.00550288	1.25114	36%	24	2	-0.99	0.581373	0.677385	246246
