# Supplementary material for: Identification of Nuclear Protein Targets for Six Leukemogenic Tyrosine Kinases Governed by Post-Translational Regulation
Source: PLoS One. 2012 Jun 22;7(6):e38928. doi: 10.1371/journal.pone.0038928 (PMC3382166; doi:10.1371/journal.pone.0038928)
Supplement: Table S4 — All phosphopeptides identified. Table showing all phospho peptides identified across the three replicate experiments. The first four columns give protein and gene accessions, gene symbol and name from which each peptide originates. The next two columns list the modification assigned to each peptide and the peptide sequence. The next six columns display a value for the confidence with which the peptide was matched (Confidence) and the number of matches used for the quantification (Observations Used) for each of the three replicate runs. The remaining columns give, for each oncogene in turn, quantification ratios (against MSCV control) and associated p-values and error factors for each replicate. (XLSX) [file pone.0038928.s005.xlsx]

## Sheet: phosphoquantpivot
Accession	Gene	Gene symbol	Name	Modifications	Sequence	Run 1 Confidence	Run 1 Observations used	Run 2 Confidence	Run 2 Observations used	Run 3 Confidence	Run 3 Observations used	BCR/ABL Run 1 Ratio	BCR/ABL Run 1 P-val	BCR/ABL Run 1 EF	BCR/ABL Run 2 Ratio	BCR/ABL Run 2 P-val	BCR/ABL Run 2 EF	BCR/ABL Run 3 Ratio	BCR/ABL Run 3 P-val	BCR/ABL Run 3 EF	TEL/PDGFRb Run 1 Ratio	TEL/PDGFRb Run 1 P-val	TEL/PDGFRb Run 1 EF	TEL/PDGFRbRb Run 2 Ratio	TEL/PDGFRb Run 2 P-val	TEL/PDGFRb Run 2 EF	TEL/PDGFRb Run 3 Ratio	TEL/PDGFRb Run 3 P-val	TEL/PDGFRb Run 3 EF	NPM/ALK Run 1 Ratio	NPM/ALK Run 1 P-val	NPM/ALK Run 1 EF	NPM/ALK Run 2 Ratio	NPM/ALK Run 2 P-val	NPM/ALK Run 2 EF	NPM/ALK Run 3 Ratio	NPM/ALK Run 3 P-val	NPM/ALK Run 3 EF	Kit D816V Run 1 Ratio	Kit D816V Run 1 P-val	Kit D816V Run 1 EF	Kit D816V Run 2 Ratio	Kit D816V Run 2 P-val	Kit D816V Run 2 EF	Kit D816V Run 3 Ratio	Kit D816V Run 3 P-val	Kit D816V Run 3 EF	Flt3-ITD Run 1 Ratio	Flt3-ITD Run 1 P-val
ENSMUSP00000016771	ENSMUSG00000022443	Myh9	Q8VDD5 "Myosin-9 (Myosin heavy chain 9)(Myosin heavy chain, non-muscle IIa)(Non-muscle myosin heavy chain IIa)(NMMHC II-a)(NMMHC-IIA)(Cellular myosin heavy chain, type A)(Non-muscle myosin heavy chain A)(NMMHC-A)"	Phospho@1943, Methylthio@1942	K..GTGDC[Met]S[Pho]DEEVDGKADGADAK..A	0.99	2					2.20964									2.37057									1.52462									3.64979									3.33421
ENSMUSP00000016771	ENSMUSG00000022443	Myh9	Q8VDD5 "Myosin-9 (Myosin heavy chain 9)(Myosin heavy chain, non-muscle IIa)(Non-muscle myosin heavy chain IIa)(NMMHC II-a)(NMMHC-IIA)(Cellular myosin heavy chain, type A)(Non-muscle myosin heavy chain A)(NMMHC-A)"	Phospho@1943, Methylthio@1942	R..KGTGDC[Met]S[Pho]DEEVDGK..A	0.7	1					0.327615									0.392263									0.166883									0.531761									0.50868
ENSMUSP00000016771	ENSMUSG00000022443	Myh9	Q8VDD5 "Myosin-9 (Myosin heavy chain 9)(Myosin heavy chain, non-muscle IIa)(Non-muscle myosin heavy chain IIa)(NMMHC II-a)(NMMHC-IIA)(Cellular myosin heavy chain, type A)(Non-muscle myosin heavy chain A)(NMMHC-A)"	Deamidated@305, Phospho@309, Dethiomethyl@323	R..FLSN[Dea]GHVT[Pho]IPGQQDKDMFQETM[Det]EAMR..I	0.99	1					1.15263									1.70559									0.896725									1.53098									1.30145
ENSMUSP00000033310	ENSMUSG00000031004	Mki67	Q61769;Q7TSF6 "Ki-67 protein ";"Mki67 protein "	Phospho@2540	N..SLQPEQVDSFQSS[Pho]PR..R	0.85	1	0.99	2			1.06105			1.45243	0.192539	4.39178				0.784624			0.876301	0.497446	5.2827				1.06823			1.0798	0.829333	34.8588				0.937684			1.03732	0.841688	6.25537				1.00115
ENSMUSP00000033310	ENSMUSG00000031004	Mki67	Q61769;Q7TSF6 "Ki-67 protein ";"Mki67 protein "	Phospho@2152	R..SQS[Pho]PEDLSGVQEVFQTSGHNK..D	0.99	4	0.99	4	0.99	4	1.15241	0.023136	1.11069	1.05082	0.713634	1.47845	1.0198	0.849237	1.35178	0.984625	0.730126	1.13907	0.665413	0.00206553	1.08305	0.749783	0.0585581	1.35995	0.846752	0.00140546	1.04704	0.665466	0.00272755	1.09604	0.872242	0.406307	1.57052	0.927449	0.265907	1.19212	0.857167	0.0284056	1.1312	0.937939	0.555609	1.36108	0.911008	0.0931043
ENSMUSP00000033310	ENSMUSG00000031004	Mki67	Q61769;Q7TSF6 "Ki-67 protein ";"Mki67 protein "	Phospho@2409	R..ISSKS[Pho]PQPEEK..E	0.32	1					0.942635									0.937656									0.591663									0.728126									0.821189
ENSMUSP00000033310	ENSMUSG00000031004	Mki67	Q61769;Q7TSF6 "Ki-67 protein ";"Mki67 protein "	Phospho@518	K..ERPQS[Pho]PGKQESPGITPPR..T	0.67	1			0.92	3							0.942693	0.150903	1.11818							0.485147	0.0349534	1.81778							0.898807	0.123048	1.19468							0.423787	0.00748384	1.37901
ENSMUSP00000033310	ENSMUSG00000031004	Mki67	Q61769;Q7TSF6 "Ki-67 protein ";"Mki67 protein "	Phospho@-1	R..HVS[Pho]PEPVK..M	0.97	4					0.904264	0.080549	1.13122							0.742722	0.00304256	1.1129							0.680318	0.000490192	1.07744							0.720025	0.00466466	1.14672							0.75998	0.0161147
ENSMUSP00000033310	ENSMUSG00000031004	Mki67	Q61769;Q7TSF6 "Ki-67 protein ";"Mki67 protein "	Deamidated@2013, Phospho@2015	K..LDFAEN[Dea]SS[Pho]GSK..R	0.69	2					0.834981	0.666628	52.9083							0.701104	0.0636823	1.57281							0.828927	0.479734	9.36414							0.736729									0.960105	0.704366
ENSMUSP00000033310	ENSMUSG00000031004	Mki67	Q61769;Q7TSF6 "Ki-67 protein ";"Mki67 protein "	Phospho@2185	K..LPSSS[Pho]PPLEPTDTSVTSR..R	0.99	2	0.99	3	0.99	5	0.903736	0.204477	1.53405	0.800048	0.0927906	1.51605	0.942479	0.383712	1.18327	1.00079	0.995152	3.76028	0.817451	0.35073	4.8237	0.670917	0.0173513	1.32736	0.746625	0.141221	2.31029	0.715166	0.207777	4.22846	0.940629	0.486559	1.2485	0.860044	0.238043	2.12062	0.76728	0.211911	3.20188	0.792819	0.0494903	1.26027	0.809159	0.302651
ENSMUSP00000033310	ENSMUSG00000031004	Mki67	Q61769;Q7TSF6 "Ki-67 protein ";"Mki67 protein "	Phospho@2152, Ser->Oxoalanine@2157, Deamidated@2160	R..SQS[Pho]PEDLS[Ser]GVQ[Dea]EVFQTSGHNK..D	0.96	3					1.18902	0.187761	1.45978							0.931735	0.173773	1.15798							0.884264	0.0424218	1.1192							0.920978	0.0943388	1.1244							0.918092	0.0179273
ENSMUSP00000033310	ENSMUSG00000031004	Mki67	Q61769;Q7TSF6 "Ki-67 protein ";"Mki67 protein "	Phospho@2093	R..EGHS[Pho]PLSK..S	0.45	1					2.1969									1.13191									0.929928									1.1147									1.39814
ENSMUSP00000087453	ENSMUSG00000004980	Hnrnpa2b1	O88569 "Heterogeneous nuclear ribonucleoproteins A2/B1 (hnRNP A2/B1)"	Deamidated@245, Phospho@259	R..GFGDGYN[Dea]GYGGGPGGGNFGGS[Pho]PGYGGGR..G	1	3					0.830669	0.373744	2.01913							1.28308	0.266481	2.01919							0.966577	0.813588	1.72477							0.674428	0.0494189	1.47907							0.695621	0.0519451
ENSMUSP00000087453	ENSMUSG00000004980	Hnrnpa2b1	O88569 "Heterogeneous nuclear ribonucleoproteins A2/B1 (hnRNP A2/B1)"	Phospho@85	F..SSMAEVDAAMAARPHS[Pho]IDGR..V	1	2					1.36994	0.0449247	1.32672							1.80059	0.0524177	1.85279							1.45958	0.407136	35.6573							1.35695	0.255781	5.19637							1.43094	0.141537
ENSMUSP00000087453	ENSMUSG00000004980	Hnrnpa2b1	O88569 "Heterogeneous nuclear ribonucleoproteins A2/B1 (hnRNP A2/B1)"	Phospho@259	R..GFGDGYNGYGGGPGGGNFGGS[Pho]PGYGGGR..G	0.99	1					0.78009									1.27552									1.02461									0.698097									1.05192
ENSMUSP00000087453	ENSMUSG00000004980	Hnrnpa2b1	O88569 "Heterogeneous nuclear ribonucleoproteins A2/B1 (hnRNP A2/B1)"	Deamidated@335, Oxidation@338, Phospho@341	R..NMGGPYGGGN[Dea]YGP[Oxi]GGS[Pho]GGSGGYGGRS..R	0.99	1					0.686056									0.689629									0.68435									0.646863									0.658389
ENSMUSP00000109346	ENSMUSG00000057738	Spna2	A3KGU5;B7ZWK3;Q3TNY2;Q3TYI8;Q3URW8;Q3V1V5;Q58ES7;Q6PA04 "Spectrin alpha 2 ";"Spna2 protein ";"Putative uncharacterized protein Fragment ";"Putative uncharacterized protein Fragment ";"Putative uncharacterized protein Fragment ";"Putative uncharacterized protein Fragment ";"Spna2 protein Fragment ";"Spna2 protein Fragment "	Phospho@-1	R..S[Pho]LQQLAEER..S	0.48	2					0.780029	0.461937	16.4452							0.642399	0.30371	18.294							0.735036	0.103322	1.89736							0.611515	0.240442	11.9327							0.492106	0.138885
ENSMUSP00000087037	ENSMUSG00000022565	Plec	Q9QXS1 "Plectin-1 (Plectin-6)(PLTN)(PCN)"	Phospho@4413	R..TQLAS[Pho]WSDPTEETGPVAGILDTETLEK..V	0.52	1
ENSMUSP00000084609	ENSMUSG00000046434	Hnrnpa1	P49312 "Heterogeneous nuclear ribonucleoprotein A1 (hnRNP A1)(hnRNP core protein A1)(Helix-destabilizing protein)(HDP-1)(Single-strand-binding protein)(Topoisomerase-inhibitor suppressed)"	Phospho@259	R..GGGGYGGSGDGYNGFGNDGSNFGGGGS[Pho]Y..N	0.97	2			0.85	1	1.08007	0.45664	2.34827				1.22448			1.20033	0.0498655	1.19974				1.14209			1.32563	0.201322	3.22855				0.924105			1.23121	0.390541	6.42916				1.264			0.920686	0.379441
ENSMUSP00000084609	ENSMUSG00000046434	Hnrnpa1	P49312 "Heterogeneous nuclear ribonucleoprotein A1 (hnRNP A1)(hnRNP core protein A1)(Helix-destabilizing protein)(HDP-1)(Single-strand-binding protein)(Topoisomerase-inhibitor suppressed)"	Dehydrated@4, Phospho@6, Protein Terminal Acetyl@2	M..S[Pro]KS[Deh]ES[Pho]PKEPEQLR..K	0.99	1					0.808358									1.51641									1.72274									1.42676									1.30255
ENSMUSP00000084609	ENSMUSG00000046434	Hnrnpa1	P49312 "Heterogeneous nuclear ribonucleoprotein A1 (hnRNP A1)(hnRNP core protein A1)(Helix-destabilizing protein)(HDP-1)(Single-strand-binding protein)(Topoisomerase-inhibitor suppressed)"	Phospho@6	K..SES[Pho]PKEPEQLR..K	0.95	5	0.95	4	0.9	4	1.21654	0.0355474	1.19061	1.27159	0.0389161	1.24262	1.03614	0.643823	1.24678	1.08134	0.46331	1.30736	1.32963	0.0942859	1.4548	1.28375	0.0106141	1.14915	1.50755	0.00308405	1.19535	1.67166	0.00166881	1.16243	1.43134	0.00302273	1.13734	1.48873	0.00161207	1.15657	1.34231	0.0415072	1.31398	1.38713	0.00314119	1.12636	1.50721	0.00177518
ENSMUSP00000081912	ENSMUSG00000066306	Numa1	Q3TH77;Q3UNM2;Q80Y35;Q91W16;Q99KG8 "Putative uncharacterized protein ";"Putative uncharacterized protein Fragment ";"Nuclear mitotic apparatus protein 1 ";"Numa1 protein ";"Numa1 protein Fragment "	Phospho@1982	R..VSSETHQGPGT[Pho]PESK..K	0.99	2					1.14599	0.27654	2.23299							0.873652	0.533726	6.74306							0.974018	0.364237	1.24038							0.948563	0.728118	4.36858							0.971593	0.821235
ENSMUSP00000081912	ENSMUSG00000066306	Numa1	Q3TH77;Q3UNM2;Q80Y35;Q91W16;Q99KG8 "Putative uncharacterized protein ";"Putative uncharacterized protein Fragment ";"Nuclear mitotic apparatus protein 1 ";"Numa1 protein ";"Numa1 protein Fragment "	Phospho@1739	V..PGEPAS[Pho]PISQR..L	0.96	0	0.78	0	0.28	0
ENSMUSP00000081912	ENSMUSG00000066306	Numa1	Q3TH77;Q3UNM2;Q80Y35;Q91W16;Q99KG8 "Putative uncharacterized protein ";"Putative uncharacterized protein Fragment ";"Nuclear mitotic apparatus protein 1 ";"Numa1 protein ";"Numa1 protein Fragment "	Phospho@1739	R..TQPDGTSVPGEPAS[Pho]PISQR..L	0.99	2	0.99	8	0.99	4				0.625555	0.165014	2.56148	0.972981	0.518527	1.12694				0.849808	0.400111	1.93552	0.926387	0.639033	1.59681				0.857209	0.296198	1.4749	0.998921	0.991415	1.34212				0.65974	0.217562	2.73762	0.908261	0.350558	1.31999
ENSMUSP00000007814	ENSMUSG00000007670	Khsrp	Q3U0V1 "Far upstream element-binding protein 2 (FUSE-binding protein 2)(KH type-splicing regulatory protein)(KSRP)"	Phospho@481	R..GS[Pho]PQQIDHAK..Q	0.96	1					0.95168									0.90934									0.753468									0.87958									0.908024
ENSMUSP00000044827	ENSMUSG00000040463	Mybbp1a	Q7TPV4 "Myb-binding protein 1A (Myb-binding protein of 160 kDa)"	Phospho@1255	K..SPAPSNPTLSPS[Pho]TPAK..T	0.69	1					0.986902									0.966387									0.970511									0.881498									0.908831
ENSMUSP00000044827	ENSMUSG00000040463	Mybbp1a	Q7TPV4 "Myb-binding protein 1A (Myb-binding protein of 160 kDa)"	Phospho@1253	K..SPAPSNPTLS[Pho]PSTPAK..T	0.99	5	1	6	0.99	3	1.09533	0.281868	1.22561	0.952792	0.674604	1.32188	1.05894	0.500512	1.35283	1.02205	0.662696	1.13744	0.817359	0.059872	1.23854	0.877409	0.0352905	1.11472	1.12199	0.0645976	1.13458	0.997036	0.974561	1.25569	1.07402	0.355209	1.29374	0.909186	0.289139	1.24171	1.07288	0.494641	1.27839	0.933814	0.508913	1.4471	1.1581	0.0314458
ENSMUSP00000044827	ENSMUSG00000040463	Mybbp1a	Q7TPV4 "Myb-binding protein 1A (Myb-binding protein of 160 kDa)"	Oxidation@4, Phospho@6, Protein Terminal Acetyl@2	M..A[Pro]EM[Oxi]KS[Pho]PTKAEPATPAEAAQSDR..H	0.91	2			0.91	1	2.45503	0.0877547	4.8703				0.949014			2.29679	0.0600578	2.71751				0.45291			2.20124	0.0717068	3.10825				1.10394			2.10917	0.00349577	1.05345				0.477123			2.43997	0.038085
ENSMUSP00000044827	ENSMUSG00000040463	Mybbp1a	Q7TPV4 "Myb-binding protein 1A (Myb-binding protein of 160 kDa)"	Phospho@1164	K..DIPSDTQS[Pho]PVSTK..R	0.99	3	0.99	5	0.99	6	0.980811	0.862549	1.52928	0.974077	0.796326	1.30259	1.24838	0.000444581	1.07222	0.975981	0.285992	1.07523	0.849929	0.377193	1.57607	0.810179	0.00112971	1.08427	1.19016	0.235834	1.56371	1.05499	0.687397	1.40959	1.12098	0.094772	1.15339	0.840667	0.0445978	1.17729	0.901059	0.553613	1.56509	0.998576	0.985297	1.20818	1.07085	0.583151
ENSMUSP00000044827	ENSMUSG00000040463	Mybbp1a	Q7TPV4 "Myb-binding protein 1A (Myb-binding protein of 160 kDa)"	Phospho@1160, Phospho@1164	K..DIPS[Pho]DTQS[Pho]PVSTK..R	0.66	1	0.25	2	0.71	4	0.908816						1.2173	0.0352952	1.1774	1.03124						0.552857	0.241143	20.0299	1.17964						1.12907	0.214643	1.33792	0.965837						0.821708	0.278776	3.2165	1.03024
ENSMUSP00000044827	ENSMUSG00000040463	Mybbp1a	Q7TPV4 "Myb-binding protein 1A (Myb-binding protein of 160 kDa)"	Deamidated@1274, Phospho@1280	K..LSQVN[Dea]GATPVS[Pho]PIEPESK..K	0.86	3	1	2	0.98	6	0.878635	0.387392	3.14375	0.82334	0.369901	5.06277	1.26372	0.0490196	1.26186	0.747666	0.0206742	1.12754	0.735807	0.025979	1.17253	0.891936	0.12603	1.1738	1.02821	0.322897	1.21704	0.938059	0.523814	2.40046	1.2081	0.00823831	1.12171	0.774095	0.0489388	1.28481	0.721234	0.0379871	1.28155	1.07359	0.277256	1.16154	0.912613	0.299766
ENSMUSP00000068896	ENSMUSG00000020914	Top2a	Q01320 "DNA topoisomerase 2-alpha (EC 5.99.1.3)(DNA topoisomerase II, alpha isozyme)"	Phospho@1384	K..DS[Pho]VPASPGVPAADFPAETEQSKPSK..K	0.54	1					0.434662																		0.583935									0.33203									0.542874
ENSMUSP00000068896	ENSMUSG00000020914	Top2a	Q01320 "DNA topoisomerase 2-alpha (EC 5.99.1.3)(DNA topoisomerase II, alpha isozyme)"	Phospho@1211, Methylthio@1205	K..AQMC[Met]ADVLPS[Pho]PR..G	0.99	1	0.99	3	0.99	2	0.969101			0.927693	0.555853	1.58508	0.819144	0.0801008	1.37801	1.1246			0.951319	0.202148	1.12157	0.59348	0.231702	12.4961	1.26534			0.971431	0.740018	1.38753	0.712082	0.140329	2.62947	1.03082			1.03906	0.444773	1.19082	0.806838	0.163766	2.04922	1.00234
ENSMUSP00000068896	ENSMUSG00000020914	Top2a	Q01320 "DNA topoisomerase 2-alpha (EC 5.99.1.3)(DNA topoisomerase II, alpha isozyme)"	Phospho@1521	K..YLEES[Pho]DDDDDLF..	0.82	6	0.29	1
ENSMUSP00000068896	ENSMUSG00000020914	Top2a	Q01320 "DNA topoisomerase 2-alpha (EC 5.99.1.3)(DNA topoisomerase II, alpha isozyme)"	Phospho@4, Protein Terminal Acetyl@1	..M[Pro]ELS[Pho]PLQPVNENMLMNK..K	0.39	1	0.82	2			0.711601			1.02159						1.00049									1.23832			1.26803						1.17374			0.75865						0.897004
ENSMUSP00000068896	ENSMUSG00000020914	Top2a	Q01320 "DNA topoisomerase 2-alpha (EC 5.99.1.3)(DNA topoisomerase II, alpha isozyme)"	Phospho@1388	K..DSVPAS[Pho]PGVPAADFPAETEQSKPSK..K	0.89	1	0.99	16	0.99	3	0.497167			0.733737	0.000585192	1.15373	0.725829	0.168833	1.91974	0.613988			0.652971	0.000190965	1.18659	0.553514	0.223916	4.31559	0.687356			0.81636	0.0262255	1.19104	0.853109	0.220526	1.47469	0.505613			0.749974	0.00614083	1.20605	0.652403	0.43786	6.76478
ENSMUSP00000044395	ENSMUSG00000052565	Hist1h1d	P43277 "Histone H1.3 (H1 VAR.4)(H1d)"	Phospho@174	K..KVSKS[Pho]PK..K	0.43	1					5.00813									5.60682									10.9771									6.39002									5.48057
ENSMUSP00000044395	ENSMUSG00000052565	Hist1h1d	P43277 "Histone H1.3 (H1 VAR.4)(H1d)"	Phospho@189	K..KAAKS[Pho]PAK..A	0.46	1					15.5695									12.2871									20.7606									13.1955									13.0469
ENSMUSP00000044395	ENSMUSG00000052565	Hist1h1d	P43277 "Histone H1.3 (H1 VAR.4)(H1d)"	Phospho@18, Protein Terminal Acetyl@2	M..S[Pro]ETAPAAPAAPAPVEKT[Pho]PVKK..K	0.31	1	0.32	1			1.93417			1.25609						1.66684			1.65862						1.52038			1.0151						1.02354			1.53153						1.37965
ENSMUSP00000044395	ENSMUSG00000052565	Hist1h1d	P43277 "Histone H1.3 (H1 VAR.4)(H1d)"	Phospho@18, Protein Terminal Acetyl@2	M..S[Pro]ETAPAAPAAPAPVEKT[Pho]PVK..K	0.96	1	0.99	2	0.97	1	0.86281			1.23505	0.443222	9.41354	2.20643			0.843127			0.644506	0.169772	4.59428	1.80207			0.627254			0.693713	0.106605	2.19344	1.76812			0.498907			0.807471	0.45874	10.8704	2.23173			0.71752
ENSMUSP00000044395	ENSMUSG00000052565	Hist1h1d	P43277 "Histone H1.3 (H1 VAR.4)(H1d)"	Phospho@18	A..PAAPAAPAPVEKT[Pho]PVK..K	0.99	2	0.99	4			1.12399	0.0859224	1.22346	1.03832	0.708549	1.33786				1.05411	0.552497	2.2039	0.939986	0.703382	1.60004				0.776411	0.0391793	1.21915	0.680341	0.0331074	1.38657				0.548689	0.0156637	1.20646	0.894954	0.385318	1.41676				0.76599	0.191013
ENSMUSP00000044395	ENSMUSG00000052565	Hist1h1d	P43277 "Histone H1.3 (H1 VAR.4)(H1d)"	Phospho@147	K..KATGAAT[Pho]PK..K	0.83	1					2.58707									2.29974									1.73715									1.21098									1.32906
ENSMUSP00000044395	ENSMUSG00000052565	Hist1h1d	P43277 "Histone H1.3 (H1 VAR.4)(H1d)"	Phospho@4, Protein Terminal Acetyl@2	M..S[Pro]ET[Pho]APAAPAAPAPVEK..T	0.99	2	0.99	6	0.99	2	1.10934	0.33066	2.12519	1.10188	0.4612	1.44242	0.924709	0.11946	1.20787	1.05262	0.847978	14.5358	0.984555	0.946685	1.97826	0.98621	0.961172	17.9806	0.985681	0.908521	3.54851	0.944497	0.484553	1.25672	1.05727	0.868074	28.9493	0.899846	0.6327	7.84882	0.802968	0.254385	1.64325	0.922778	0.688403	6.80076	0.684166	0.209095
ENSMUSP00000107595	ENSMUSG00000059005	Gm6793	Q8BG05 "Heterogeneous nuclear ribonucleoprotein A3 (hnRNP A3)"	Phospho@359	R..SSGS[Pho]PYGGGYGSGGGSGGYGSR..R	1	11	1	19	1	10	1.18894	0.0249588	1.15761	1.10784	0.266101	1.78244	1.0343	0.434837	1.09784	1.00558	0.942329	1.18198	0.915823	0.681772	2.21881	0.856768	0.0484956	1.1657	1.05309	0.315436	1.11522	0.909391	0.821995	66.8974	0.94585	0.444735	1.17066	0.904003	0.189742	1.1733	0.824324	0.558089	19.0921	0.784008	0.00140432	1.12888	0.834048	0.0025064
ENSMUSP00000107595	ENSMUSG00000059005	Gm6793	Q8BG05 "Heterogeneous nuclear ribonucleoprotein A3 (hnRNP A3)"	Phospho@357	R..SS[Pho]GSPYGGGYGSGGGSGGYGSR..R	1	2	1	5	1	4	1.29443	0.0635783	1.389	0.801642			1.08445	0.0279382	1.06656	1.37438	0.064494	1.50796	1.35366			0.725767	4.37851e-05	1.02803	1.21386	0.341465	4.32328	1.35544			0.991075	0.86994	1.17367	1.15289	0.232214	1.99434	0.916451			0.859115	0.0870151	1.21241	1.0233	0.551248
ENSMUSP00000108011	ENSMUSG00000063870	Chd4	Q3U582;Q3UFM8;Q3ULG0;Q3V265;Q3V3I7;Q6IQY9;Q99JM0;Q9CTT2 "Putative uncharacterized protein Fragment ";"Putative uncharacterized protein ";"Putative uncharacterized protein Fragment ";"Putative uncharacterized protein Fragment ";"Putative uncharacterized protein Fragment ";"Chd4 protein ";"Chd4 protein Fragment ";"Putative uncharacterized protein Fragment "	Oxidation@-1, Phospho@-1	K..M[Oxi]SQPGS[Pho]PSPK..T	0.2	1					1.02715									1.45729									1.1042									0.96014									1.23153
ENSMUSP00000108011	ENSMUSG00000063870	Chd4	Q3U582;Q3UFM8;Q3ULG0;Q3V265;Q3V3I7;Q6IQY9;Q99JM0;Q9CTT2 "Putative uncharacterized protein Fragment ";"Putative uncharacterized protein ";"Putative uncharacterized protein Fragment ";"Putative uncharacterized protein Fragment ";"Putative uncharacterized protein Fragment ";"Chd4 protein ";"Chd4 protein Fragment ";"Putative uncharacterized protein Fragment "	Phospho@-1	K..MSQPGS[Pho]PSPK..T	0.99	4	0.74	3	0.81	2	1.00085	0.992006	1.28365				1.04919	0.649036	2.69759	1.12448	0.168012	1.22912				0.915459	0.699592	9.01854	1.19209	0.0941074	1.25985				1.07859	0.679356	5.7224	1.01075	0.88666	1.2456				1.14784	0.537896	7.20016	1.16753	0.0515846
ENSMUSP00000027438	ENSMUSG00000026234	Ncl	P09405 "Nucleolin (Protein C23)"	Phospho@403	K..NLS[Pho]FNITEDELK..E	0.95	2			0.95	2	0.726174	0.0224054	1.1539				1.254	0.302862	4.40054	0.439212	0.0453836	2.10972				1.08953	0.785423	22.4014	0.529942	0.0836324	2.90401				1.2752	0.49475	20.8729	0.435775	0.0800143	3.79457				1.32214	0.46788	24.7092	0.489245	0.14932
ENSMUSP00000025486	ENSMUSG00000024590	Lmnb1	P14733 "Lamin-B1 "	Phospho@392	R..LKLS[Pho]PSPSSR..V	0.83	3	0.99	4			1.16321	0.387062	1.80929	0.956913	0.532342	1.22041				1.42234	0.0846243	1.60227	1.20484	0.00320284	1.07059				1.09104	0.699643	2.32059	0.937912	0.260288	1.15878				1.16387	0.427523	1.9372	1.04336	0.194427	1.08449				1.27116	0.199184
ENSMUSP00000025486	ENSMUSG00000024590	Lmnb1	P14733 "Lamin-B1 "	Phospho@17, Phospho@21	R..AS[Pho]APAT[Pho]PLSPTR..L	0.28	1	0.73	2	0.79	1	0.560491			0.837893			0.670004			1.18097			1.47248			1.9992			0.72264			0.937461			1.32258			0.781901			1.36119			1.1928			0.948938
ENSMUSP00000011877	ENSMUSG00000020315	Spnb2	Q62261 "Spectrin beta chain, brain 1 (Spectrin, non-erythroid beta chain 1)(Beta-II spectrin)(Fodrin beta chain)(Embryonic liver fodrin)"	Deamidated@2129, Phospho@2137	K..GDQVSQN[Dea]GLPAEQGS[Pho]PR..M	0.99	4	0.98	1			0.952638	0.799923	1.74698							0.624759	0.0514223	1.60935							0.700934	0.142919	1.77346							0.668697	0.153287	1.96058							0.679333	0.129251
ENSMUSP00000011877	ENSMUSG00000020315	Spnb2	Q62261 "Spectrin beta chain, brain 1 (Spectrin, non-erythroid beta chain 1)(Beta-II spectrin)(Fodrin beta chain)(Embryonic liver fodrin)"	Phospho@2102	R..RPPS[Pho]PDPNTK..V	0.4	1	0.34	1			0.965956			1.14117						0.52236			0.800428						0.721057			1.02458						0.60448			0.775631						0.63919
ENSMUSP00000029699	ENSMUSG00000028063	Lmna	P48678 "Lamin-A/C "	Phospho@22	R..SGAQASSTPLS[Pho]PTR..I	0.75	1	0.99	4	0.95	2	1.14283						0.846826	0.429981	5.43252	1.10864						0.757753	0.339964	8.03867	1.03433						1.00498	0.2143	1.02234	0.961098						0.972988	0.86884	5.28502	0.915917
ENSMUSP00000029699	ENSMUSG00000028063	Lmna	P48678 "Lamin-A/C "	Phospho@392	R..LRLSPS[Pho]PTSQR..S	0.84	1	0.85	1			1.03896			1.13367						1.48			2.05264						1.24796			1.36713						1.4813			1.05739						1.43032
ENSMUSP00000029699	ENSMUSG00000028063	Lmna	P48678 "Lamin-A/C "	Phospho@390	R..LRLS[Pho]PSPTSQR..S	0.97	2	0.99	6			1.01739	0.875025	3.00938	0.904275	0.546586	1.52912				1.32214	0.0950006	1.70483	1.09883	0.0906087	1.1251				1.14176	0.138245	1.45013	0.981471	0.835486	1.3008				1.25684	0.149573	2.00429	0.839488	0.0811218	1.22915				1.17029	0.045155
ENSMUSP00000029699	ENSMUSG00000028063	Lmna	P48678 "Lamin-A/C "	Phospho@404, Phospho@409	R..ASS[Pho]HSSQS[Pho]QGGGSVTK..K	0.22	1
ENSMUSP00000112606	ENSMUSG00000006005	Tpr	Q05CS8;Q32P08;Q3TZB5;Q3UVR0;Q3V1L5;Q7M739;Q8BIX0;Q8BK71;Q8BU18;Q8R4A0;Q91ZA5;Q921B9 "Tpr protein Fragment ";"Tpr protein Fragment ";"Putative uncharacterized protein Fragment ";"Putative uncharacterized protein Fragment ";"Putative uncharacterized protein Fragment ";"Nuclear pore complex-associated intranuclear coiled-coil protein TPRTranslocated promoter regionTranslocated promoter region, isofo…	Phospho@1185	K..DAVQAPLNVS[Pho]LNEEGK..S	0.93	1			0.99	2	0.896946						0.97307	0.526315	1.45762	0.903451						1.14235	0.54302	6.93486	1.10503						0.911118	0.177443	1.40281	0.773073						1.11669	0.332012	2.23849	0.777608
ENSMUSP00000042691	ENSMUSG00000020075	Ddx21	Q9JIK5 "Nucleolar RNA helicase 2 (EC 3.6.1.-)(Nucleolar RNA helicase II)(Nucleolar RNA helicase Gu)(RH II/Gu)(Gu-alpha)(DEAD box protein 21)"	Phospho@118	K..EIITEEPS[Pho]EEEADMPKPK..K	0.99	3	0.92	12	0.98	4	1.01656	0.866405	1.44859	0.987402	0.890381	1.24081	1.0654	0.483688	1.28784	1.0499	0.701842	1.60686	1.08652	0.34642	1.2279	0.789286	0.0155926	1.16337	1.18172	0.114207	1.30493	1.01204	0.913061	1.29331	1.07452	0.475952	1.32508	1.06138	0.534776	1.41178	1.07213	0.252607	1.14415	0.918832	0.180861	1.16781	1.42351	0.0149265
ENSMUSP00000042691	ENSMUSG00000020075	Ddx21	Q9JIK5 "Nucleolar RNA helicase 2 (EC 3.6.1.-)(Nucleolar RNA helicase II)(Nucleolar RNA helicase Gu)(RH II/Gu)(Gu-alpha)(DEAD box protein 21)"	Phospho@181	K..EANGDAGEKS[Pho]PK..L	0.21	1					0.891558									1.12058									1.14341									0.903198									1.22004
ENSMUSP00000042691	ENSMUSG00000020075	Ddx21	Q9JIK5 "Nucleolar RNA helicase 2 (EC 3.6.1.-)(Nucleolar RNA helicase II)(Nucleolar RNA helicase Gu)(RH II/Gu)(Gu-alpha)(DEAD box protein 21)"	Phospho@118, Oxidation@124	K..EIITEEPS[Pho]EEEADM[Oxi]PKPK..K	0.23	1			0.81	2	1.2931						1.31788	0.239721	4.00235	1.20288						0.874195	0.36555	3.01982	1.4366						1.25954	0.352061	6.10918	1.32576						0.987864	0.668503	1.31066	1.50659
ENSMUSP00000042691	ENSMUSG00000020075	Ddx21	Q9JIK5 "Nucleolar RNA helicase 2 (EC 3.6.1.-)(Nucleolar RNA helicase II)(Nucleolar RNA helicase Gu)(RH II/Gu)(Gu-alpha)(DEAD box protein 21)"	Phospho@114	K..EIIT[Pho]EEPSEEEADMPK..P	0.41	1					0.436823									0.284717									0.458389									0.258098									0.388665
ENSMUSP00000042691	ENSMUSG00000020075	Ddx21	Q9JIK5 "Nucleolar RNA helicase 2 (EC 3.6.1.-)(Nucleolar RNA helicase II)(Nucleolar RNA helicase Gu)(RH II/Gu)(Gu-alpha)(DEAD box protein 21)"	Deamidated@174, Phospho@181	K..EAN[Dea]GDAGEKS[Pho]PK..L	0.99	5					1.04638	0.644619	1.28755							0.924726	0.461385	1.30599							1.00144	0.989304	1.32234							0.746895	0.140061	1.55432							1.19623	0.127077
ENSMUSP00000042691	ENSMUSG00000020075	Ddx21	Q9JIK5 "Nucleolar RNA helicase 2 (EC 3.6.1.-)(Nucleolar RNA helicase II)(Nucleolar RNA helicase Gu)(RH II/Gu)(Gu-alpha)(DEAD box protein 21)"	Phospho@118	E..PS[Pho]EEEADMPKPK..K	0.9	1					1.20626									1.249									1.36205									1.34388									1.62609
ENSMUSP00000042457	ENSMUSG00000037742	Eef1a1	P10126 "Elongation factor 1-alpha 1 (EF-1-alpha-1)(Eukaryotic elongation factor 1 A-1)(eEF1A-1)(Elongation factor Tu)(EF-Tu)"	Phospho@300, Deamidated@307, Deamidated@311	K..SVEMHHEALS[Pho]EALPGDN[Dea]VGFN[Dea]VKN..V	0.75	3	0.28	5			0.944061	0.276399	1.18182	1.01141	0.829436	1.14684				0.91201	0.258522	1.28863	0.816114	0.022376	1.1687				0.932819	0.103361	1.11013	0.937048	0.14702	1.10578				1.06497	0.50986	1.40573	1.08153	0.103417	1.10907				1.18621	0.094723
ENSMUSP00000042457	ENSMUSG00000037742	Eef1a1	P10126 "Elongation factor 1-alpha 1 (EF-1-alpha-1)(Eukaryotic elongation factor 1 A-1)(eEF1A-1)(Elongation factor Tu)(EF-Tu)"	Phospho@194, Dethiomethyl@208	K..IGYNPDTVAFVPIS[Pho]GWNGDNMLEPSANM[Det]PWFK..G	0.68	1					0.82967									0.815919									0.698664									0.708002									0.94824
ENSMUSP00000072533	ENSMUSG00000000568	Hnrnpd	Q60668 "Heterogeneous nuclear ribonucleoprotein D0 (hnRNP D0)(AU-rich element RNA-binding protein 1)"	Phospho@83	K..IDASKNEEDEGHSNSS[Pho]PR..H	0.2	2
ENSMUSP00000075067	ENSMUSG00000057113	Npm1	Q61937 "Nucleophosmin (NPM)(Nucleolar phosphoprotein B23)(Numatrin)(Nucleolar protein NO38)"	Phospho@125, Methylthio@104	K..C[Met]GSGPVHISGQHLVAVEEDAES[Pho]EDEDEEDVK..L	0.85	2					0.539465									0.402774									0.732075	0.570472	141.73							0.687018	0.354749	19.5351							0.879132
ENSMUSP00000075067	ENSMUSG00000057113	Npm1	Q61937 "Nucleophosmin (NPM)(Nucleolar phosphoprotein B23)(Numatrin)(Nucleolar protein NO38)"	Deamidated@114, Phospho@125, Oxidation@127, Dehydrated@128, Methylthio@104	K..C[Met]GSGPVHISGQ[Dea]HLVAVEEDAES[Pho]ED[Oxi]E[Deh]DEEDVK..L	0.99	1					0.224704									0.176378									0.482602									0.674761									0.574747
ENSMUSP00000075067	ENSMUSG00000057113	Npm1	Q61937 "Nucleophosmin (NPM)(Nucleolar phosphoprotein B23)(Numatrin)(Nucleolar protein NO38)"	Dioxidation@65, Ammonia-loss@66, Phospho@70	K..DELHIVEAEAM[Dio]N[Amm]YEGS[Pho]PIK..V	0.94	1					0.773132									0.923176									0.766158									0.505312									0.789553
ENSMUSP00000075067	ENSMUSG00000057113	Npm1	Q61937 "Nucleophosmin (NPM)(Nucleolar phosphoprotein B23)(Numatrin)(Nucleolar protein NO38)"	Deamidated@114, Dehydrated@124, Phospho@125, Oxidation@127, Methylthio@104	K..C[Met]GSGPVHISGQ[Dea]HLVAVEEDAE[Deh]S[Pho]ED[Oxi]EDEEDVK..L	0.98	1					0.313558									0.234477									0.591933									0.662695									0.58443
ENSMUSP00000075067	ENSMUSG00000057113	Npm1	Q61937 "Nucleophosmin (NPM)(Nucleolar phosphoprotein B23)(Numatrin)(Nucleolar protein NO38)"	Delta:H(2)C(2)@110, Phospho@112, Oxidation@115, Phospho@125	P..VH[Del]IS[Pho]GQH[Oxi]LVAVEEDAES[Pho]EDEDEEDVK..L	0.79	1					2.7152									2.77517									3.66591									2.45268									2.7506
ENSMUSP00000075067	ENSMUSG00000057113	Npm1	Q61937 "Nucleophosmin (NPM)(Nucleolar phosphoprotein B23)(Numatrin)(Nucleolar protein NO38)"	Phospho@70	K..DELHIVEAEAMNYEGS[Pho]PIK..V	0.99	5	0.98	4			0.573904	0.00588138	1.33391							0.458505	0.015922	1.71455							0.482935	0.000569267	1.22478							0.575202	0.00385976	1.29111							0.696123	0.053394
ENSMUSP00000075067	ENSMUSG00000057113	Npm1	Q61937 "Nucleophosmin (NPM)(Nucleolar phosphoprotein B23)(Numatrin)(Nucleolar protein NO38)"	Oxidation@65, Phospho@70	K..DELHIVEAEAM[Oxi]NYEGS[Pho]PIK..V	0.99	6	0.99	2			0.603052	0.00443118	1.30306	1.78081						0.599716	0.00930922	1.37738	1.69238						0.595018	0.000238405	1.15381	1.14055						0.632372	0.00213011	1.22476	1.23896						0.805148	0.0121413
ENSMUSP00000075067	ENSMUSG00000057113	Npm1	Q61937 "Nucleophosmin (NPM)(Nucleolar phosphoprotein B23)(Numatrin)(Nucleolar protein NO38)"	Phosphoguanosine@115, Phospho@125	H..ISGQH[Pho]LVAVEEDAES[Pho]EDEDEEDVK..L	0.55	1
ENSMUSP00000075067	ENSMUSG00000057113	Npm1	Q61937 "Nucleophosmin (NPM)(Nucleolar phosphoprotein B23)(Numatrin)(Nucleolar protein NO38)"	Phospho@217	K..DLKPST[Pho]PR..S	0.85	1					0.693215									0.600481									0.888306									0.572186									0.601249
ENSMUSP00000075067	ENSMUSG00000057113	Npm1	Q61937 "Nucleophosmin (NPM)(Nucleolar phosphoprotein B23)(Numatrin)(Nucleolar protein NO38)"	Oxidation@65, Ammonia-loss@66, Phospho@70	K..DELHIVEAEAM[Oxi]N[Amm]YEGS[Pho]PIK..V	0.99	1	0.51	1
ENSMUSP00000075067	ENSMUSG00000057113	Npm1	Q61937 "Nucleophosmin (NPM)(Nucleolar phosphoprotein B23)(Numatrin)(Nucleolar protein NO38)"	Deamidated@114, Oxidation@122, Phospho@125, Dehydrated@127, Methylthio@104	K..C[Met]GSGPVHISGQ[Dea]HLVAVEED[Oxi]AES[Pho]ED[Deh]EDEEDVK..L	0.54	1					0.271685									0.206984									0.521325									0.684076									0.596597
ENSMUSP00000075067	ENSMUSG00000057113	Npm1	Q61937 "Nucleophosmin (NPM)(Nucleolar phosphoprotein B23)(Numatrin)(Nucleolar protein NO38)"	Oxidation@65, Deamidated@66, Phospho@70	K..DELHIVEAEAM[Oxi]N[Dea]YEGS[Pho]PIK..V	0.99	3					0.627053	0.102751	2.01124							0.452236	0.0617941	2.43653							0.636122	0.147692	2.32703							0.55956	0.0659121	1.96443							0.723061	0.0696816
ENSMUSP00000075067	ENSMUSG00000057113	Npm1	Q61937 "Nucleophosmin (NPM)(Nucleolar phosphoprotein B23)(Numatrin)(Nucleolar protein NO38)"	Phospho@-1	K..GPSS[Pho]VEDIK..A	0.45	1	0.43	1			0.590005			0.765194						0.525722			1.12533						1.05879			1.48529						0.865088			0.780183						0.958661
ENSMUSP00000027127	ENSMUSG00000025982	Sf3b1	Q99NB9 "Splicing factor 3B subunit 1 (Pre-mRNA-splicing factor SF3b 155 kDa subunit)(SF3b155)(Spliceosome-associated protein 155)(SAP 155)"	Phospho@244	K..GSET[Pho]PGATPGSK..I	0.96	1	0.96	2
ENSMUSP00000027127	ENSMUSG00000025982	Sf3b1	Q99NB9 "Splicing factor 3B subunit 1 (Pre-mRNA-splicing factor SF3b 155 kDa subunit)(SF3b155)(Spliceosome-associated protein 155)(SAP 155)"	Phospho@248	K..GSETPGAT[Pho]PGSK..I	0.38	1
ENSMUSP00000027127	ENSMUSG00000025982	Sf3b1	Q99NB9 "Splicing factor 3B subunit 1 (Pre-mRNA-splicing factor SF3b 155 kDa subunit)(SF3b155)(Spliceosome-associated protein 155)(SAP 155)"	Phospho@313	R..DTPGHGSGWAET[Pho]PR..T	0.99	2					1.04486	0.243954	1.25205							0.953909	0.383225	1.50974							0.884683	0.46229	3.98508							0.842374	0.039644	1.14557							1.04888	0.825896
ENSMUSP00000018851	ENSMUSG00000018707	Dync1h1	Q9JHU4 "Cytoplasmic dynein 1 heavy chain 1 (Cytoplasmic dynein heavy chain 1)(Dynein heavy chain, cytosolic)"	Phospho@4366	R..TDS[Pho]TSDGRPAWMR..T	0.31	2					0.814869	0.119733	1.64067							1.46652	0.0412548	1.37125							0.835916	0.222007	2.28878							1.44496	0.106724	2.20668							1.49748	0.020462
ENSMUSP00000044361	ENSMUSG00000031715	Smarca5	Q91ZW3 "SWI/SNF-related matrix-associated actin-dependent regulator of chromatin subfamily A member 5 (EC 3.6.1.-)(Sucrose nonfermenting protein 2 homolog)(mSnf2h)"	Phospho@65, Methylthio@46	K..GGPEGGAAPAAPC[Met]AAGSGPADTEMEEVFDHGS[Pho]PGK..Q	1	5	0.96	1	0.99	4	0.926002	0.27321	1.18315				1.11575	0.517522	1.61061	0.918658	0.275729	1.20533				1.21518	0.261893	1.56828	0.835812	0.0316683	1.16612				1.07133	0.288843	1.18598	0.717967	0.0111626	1.22909				1.14932	0.387322	1.55114	1.00223	0.977701
ENSMUSP00000092849	ENSMUSG00000071054	CT485788.3	CT485788.3 NP_001156772.1 "scaffold attachment factor B "	Deamidated@441, Phospho@444	K..VVTN[Dea]ARS[Pho]PGAR..C	0.93	1					1.19292									0.961388									0.85847									1.58365									0.857009
ENSMUSP00000092849	ENSMUSG00000071054	CT485788.3	CT485788.3 NP_001156772.1 "scaffold attachment factor B "	Phospho@345, Oxidation@348, Deamidated@349, Dehydrated@350	R..APTAALS[Pho]PEP[Oxi]Q[Dea]D[Deh]SKEDVK..K	0.62	1					1.44694									1.51662									1.7128									1.50211									1.69873
ENSMUSP00000092849	ENSMUSG00000071054	CT485788.3	CT485788.3 NP_001156772.1 "scaffold attachment factor B "	Phospho@345, Deamidated@349, Ser->Oxoalanine@351	R..APTAALS[Pho]PEPQ[Dea]DS[Ser]KEDVK..K	0.79	1					1.59924									1.6319									1.89487									1.61813									1.799
ENSMUSP00000092849	ENSMUSG00000071054	CT485788.3	CT485788.3 NP_001156772.1 "scaffold attachment factor B "	Phospho@345	R..APTAALS[Pho]PEPQDSK..E	0.99	3	0.99	3	0.95	4	0.484456	0.0136686	1.44535	0.986776	0.901454	1.5053	1.09635	0.248001	1.22713	0.842494	0.146574	1.37501	1.83571	0.0224119	1.48882	2.64223	0.000178913	1.14358	0.489853	0.0117557	1.39919	0.892136	0.336323	1.47902	1.09707	0.283692	1.254	0.522384	0.00877113	1.30135	1.45099	0.0800534	1.62035	1.59601	0.00214194	1.16079	0.500903	0.00360976
ENSMUSP00000092849	ENSMUSG00000071054	CT485788.3	CT485788.3 NP_001156772.1 "scaffold attachment factor B "	Phospho@605	R..SVVS[Pho]FDKVK..E	0.96	2					2.60338	0.0186235	1.42727							2.5912	0.0854542	5.12316							3.91108	0.00684047	1.20468							4.08758	0.0110087	1.3626							3.80406	0.0250115
ENSMUSP00000092849	ENSMUSG00000071054	CT485788.3	CT485788.3 NP_001156772.1 "scaffold attachment factor B "	Phospho@24, Protein Terminal Acetyl@2	M..A[Pro]ETLSGLGDASAAGAAAVSSAAS[Pho]ETGTR..R	0.99	0	0.99	0	0.94	0
ENSMUSP00000046908	ENSMUSG00000037236	Matr3	Q8K310 "Matrin-3 "	Phospho@188	R..RDS[Pho]FDDRGPSLN..P	0.99	2					1.57099	0.0234835	1.23592							1.84583	0.0539962	1.93897							1.63941	0.0654437	1.91169							1.8286	0.0478655	1.78194							1.71838	0.154423
ENSMUSP00000046908	ENSMUSG00000037236	Matr3	Q8K310 "Matrin-3 "	Phospho@598, Phospho@604	R..SYS[Pho]PDGKES[Pho]PSDK..K	0.99	1					0.689416									0.521773									0.417086									0.390543									0.490873
ENSMUSP00000046908	ENSMUSG00000037236	Matr3	Q8K310 "Matrin-3 "	Phospho@188	R..RDS[Pho]FDDRGPSLNPVLDYDHGSR..S	1	6					1.50452	0.00175607	1.18894							1.92194	0.000205225	1.19063							1.34002	0.00808598	1.19363							1.67272	0.000148156	1.13696							1.57846	0.000298737
ENSMUSP00000079722	ENSMUSG00000043962	Thrap3	Q569Z6 "Thyroid hormone receptor-associated protein 3 (Thyroid hormone receptor-associated protein complex 150 kDa component)(Trap150)"	Phospho@695	K..HGLTHEELKS[Pho]PR..E	0.99	1					0.716157									0.870791									0.602149									0.560678									0.82903
ENSMUSP00000079722	ENSMUSG00000043962	Thrap3	Q569Z6 "Thyroid hormone receptor-associated protein 3 (Thyroid hormone receptor-associated protein complex 150 kDa component)(Trap150)"	Phospho@935	K..FSGEEGEIEDDES[Pho]GTENREEKDSLQPSAE..	0.46	1
ENSMUSP00000079722	ENSMUSG00000043962	Thrap3	Q569Z6 "Thyroid hormone receptor-associated protein 3 (Thyroid hormone receptor-associated protein complex 150 kDa component)(Trap150)"	Phospho@248, Phospho@253	R..ERS[Pho]PALKS[Pho]PLQSVVVR..R	0.99	4			0.92	5	0.988939	0.884044	1.25001				0.943039	0.246825	1.12767	1.26945	0.000148651	1.03145				0.946049	0.084715	1.06985	1.33855	0.00045809	1.05674				1.0047	0.781691	1.04489	1.14608	0.00430635	1.05683				0.932026	0.121447	1.10481	1.34623	0.00371172
ENSMUSP00000079722	ENSMUSG00000043962	Thrap3	Q569Z6 "Thyroid hormone receptor-associated protein 3 (Thyroid hormone receptor-associated protein complex 150 kDa component)(Trap150)"	Phospho@679	R..RIDIS[Pho]PSTFR..K	0.97	2	0.99	3	0.82	2	1.19848	0.448192	7.05428	0.87069	0.0612104	1.16718	1.00404	0.967091	2.69078	1.43421	0.0949605	1.99092	1.25415	0.14597	1.52149	0.76682	0.0142599	1.07851	1.49325	0.0587652	1.6026	1.0615	0.537905	1.41694	1.06898	0.260384	1.44399	1.12227	0.096288	1.25032	0.697281	0.0577241	1.47671	0.778039	0.291945	4.8279	1.35253	0.0925918
ENSMUSP00000079722	ENSMUSG00000043962	Thrap3	Q569Z6 "Thyroid hormone receptor-associated protein 3 (Thyroid hormone receptor-associated protein complex 150 kDa component)(Trap150)"	Phospho@243	R..ASVSDLS[Pho]PR..E	0.97	4	0.99	6	0.97	2	0.909886	0.161178	1.17623	0.771351	0.0248075	1.21804	0.929205	0.186162	1.32429	1.03352	0.405334	1.11475	1.14301	0.138716	1.22274	0.948392	0.0570305	1.06234	1.32733	0.0289969	1.25647	1.01589	0.799269	1.19799	0.928131	0.474251	2.3964	0.9682	0.369649	1.1026	0.770113	0.0235196	1.22574	0.919686	0.0430222	1.07466	1.10052	0.121036
ENSMUSP00000079722	ENSMUSG00000043962	Thrap3	Q569Z6 "Thyroid hormone receptor-associated protein 3 (Thyroid hormone receptor-associated protein complex 150 kDa component)(Trap150)"	Phospho@679	R..IDIS[Pho]PSTFR..K	0.96	2	0.97	5	0.4	1	0.648754	0.0711112	1.85283	0.803579	0.0346365	1.21285	0.914036			0.81095	0.0251888	1.11116	1.07691	0.476484	1.29974	1.18796			1.00666	0.783931	1.26976	1.04516	0.562225	1.2145	0.947338			0.806744	0.0748223	1.38015	0.892406	0.281781	1.28954	1.0322			0.901372	0.192444
ENSMUSP00000072092	ENSMUSG00000019961	Tmpo	Q61029 "Lamina-associated polypeptide 2, isoforms beta/delta/epsilon/gamma (Thymopoietin isoforms beta/delta/epsilon/gamma)(TP beta/delta/epsilon/gamma)"	Phospho@-1, Phospho@-1	K..GPPDFS[Pho]S[Pho]DEEREPTPVLGSGASVGR..G	0.82	3			0.49	1	0.861911	0.399876	1.82691				0.934101			0.977789	0.827408	1.47698				0.771663			0.696236	0.0139446	1.20432				0.571902			0.903199	0.215375	1.27731				0.927931			0.922566	0.494096
ENSMUSP00000072092	ENSMUSG00000019961	Tmpo	Q61029 "Lamina-associated polypeptide 2, isoforms beta/delta/epsilon/gamma (Thymopoietin isoforms beta/delta/epsilon/gamma)(TP beta/delta/epsilon/gamma)"	Phospho@159	R..SST[Pho]PLPTVSSSAENTR..Q	0.99	1	0.99	3	0.7	1	1.07044						0.649525			1.01626						0.846132			1.0163						0.894065			0.852722						1.00224			1.12163
ENSMUSP00000072092	ENSMUSG00000019961	Tmpo	Q61029 "Lamina-associated polypeptide 2, isoforms beta/delta/epsilon/gamma (Thymopoietin isoforms beta/delta/epsilon/gamma)(TP beta/delta/epsilon/gamma)"	Phospho@-1	K..GPPDFS[Pho]SDEEREPTPVLGSGASVGR..G	0.99	1	0.58	1	0.99	1	0.856215			1.17146			1.0278			0.888177			1.14955			0.992373			0.69872			0.782715			0.957191			0.88128			0.763606			0.952628			1.06498
ENSMUSP00000072092	ENSMUSG00000019961	Tmpo	Q61029 "Lamina-associated polypeptide 2, isoforms beta/delta/epsilon/gamma (Thymopoietin isoforms beta/delta/epsilon/gamma)(TP beta/delta/epsilon/gamma)"	Phospho@-1	K..GPPDFSSDEEREPT[Pho]PVLGSGASVGR..G	1	5	0.99	3	1	1	1.05251	0.596743	2.42411	0.871632	0.620197	13.0719	0.853072			0.985967	0.952266	10.9187	0.938455	0.824164	17.2454	0.854627			1.22594	0.291915	3.5885	1.05479	0.921946	244.779	1.0048			0.996162	0.981067	5.16859	0.988776	0.982198	168.619	0.840428			0.881271	0.0257005
ENSMUSP00000072092	ENSMUSG00000019961	Tmpo	Q61029 "Lamina-associated polypeptide 2, isoforms beta/delta/epsilon/gamma (Thymopoietin isoforms beta/delta/epsilon/gamma)(TP beta/delta/epsilon/gamma)"	Phospho@158	R..SS[Pho]TPLPTVSSSAENTR..Q	0.99	7	0.99	12	0.99	7	0.86169	0.0713553	1.18256	0.662864	0.201507	2.56809	0.955935	0.343417	1.11319	0.863766	0.0414416	1.14805	0.97894	0.752069	1.28793	1.04517	0.200487	1.07808	0.795544	0.0266513	1.20836	0.753525	0.0861552	1.46606	0.930584	0.25546	1.15032	0.853953	0.0641552	1.187	0.822724	0.003036	1.04746	0.984811	0.829859	1.18159	0.870664	0.00152845
ENSMUSP00000072092	ENSMUSG00000019961	Tmpo	Q61029 "Lamina-associated polypeptide 2, isoforms beta/delta/epsilon/gamma (Thymopoietin isoforms beta/delta/epsilon/gamma)(TP beta/delta/epsilon/gamma)"	Phospho@158, Deamidated@170	R..SS[Pho]TPLPTVSSSAEN[Dea]TR..Q	0.99	2	0.99	6	0.87	2	1.37398	0.288078	7.11788	1.0281	0.752564	2.36257	1.19998	0.665842	54.6074	1.52452	0.142646	3.39084	1.305	0.201946	3.03588	1.20643	0.525134	13.2068	1.03949	0.591901	1.93378	1.15647	0.438448	4.57468	1.1452	0.709366	33.3731	1.35884	0.272338	5.90895	0.771406			1.30602	0.446674	17.5823	1.38977	0.223053
ENSMUSP00000072092	ENSMUSG00000019961	Tmpo	Q61029 "Lamina-associated polypeptide 2, isoforms beta/delta/epsilon/gamma (Thymopoietin isoforms beta/delta/epsilon/gamma)(TP beta/delta/epsilon/gamma)"	Phospho@-1	K..GPPDFSS[Pho]DEEREPTPVLGSGASVGR..G	0.99	3	0.55	3	0.99	2	1.06302	0.523385	1.40909	0.824325	0.00221828	1.03999	1.15106	0.199654	1.78561	0.935673	0.296062	1.22643	1.0007	0.988266	1.6246	0.944599	0.267331	1.38174	1.03462	0.712121	1.41126	0.888076	0.0318173	1.09784	1.02153	0.769025	2.04038	1.02226	0.629357	1.18276	0.776343	0.465928	17.9871	1.026	0.347827	1.21941	0.89197	0.551899
ENSMUSP00000072092	ENSMUSG00000019961	Tmpo	Q61029 "Lamina-associated polypeptide 2, isoforms beta/delta/epsilon/gamma (Thymopoietin isoforms beta/delta/epsilon/gamma)(TP beta/delta/epsilon/gamma)"	Phospho@-1, Phospho@-1	K..GPPDFSS[Pho]DEEREPT[Pho]PVLGSGASVGR..G	0.47	1					0.751471									1.22867									0.849921									0.983746									1.29049
ENSMUSP00000072092	ENSMUSG00000019961	Tmpo	Q61029 "Lamina-associated polypeptide 2, isoforms beta/delta/epsilon/gamma (Thymopoietin isoforms beta/delta/epsilon/gamma)(TP beta/delta/epsilon/gamma)"	Phospho@158, Phospho@159	R..EQGTESRSS[Pho]T[Pho]PLPTVSSSAENTR..Q	0.41	1					0.68646									0.668008									0.600816									0.514289									0.702845
ENSMUSP00000025774	ENSMUSG00000024853	Sf3b2	Q3UAI4;Q3UBH2;Q3UJB0;Q3UQU5;Q80W39;Q8BL33;Q9CS24 "Putative uncharacterized protein ";"Putative uncharacterized protein ";"Putative uncharacterized proteinSplicing factor 3b, subunit 2 ;";"Putative uncharacterized protein Fragment ";"Splicing factor 3b, subunit 2 ";"Putative uncharacterized protein Fragment ";"Putative uncharacterized protein Fragment "	Phospho@290	R..SSLGQS[Pho]ASETEEDTVSISK..K	0.99	1			0.99	2	0.708652						0.606484	0.114221	3.16596	1.51417						0.92691	0.314167	1.67991	1.65828						0.995983	0.98558	9.56142	1.11336						1.07874	0.230095	1.43917	1.56837
ENSMUSP00000025774	ENSMUSG00000024853	Sf3b2	Q3UAI4;Q3UBH2;Q3UJB0;Q3UQU5;Q80W39;Q8BL33;Q9CS24 "Putative uncharacterized protein ";"Putative uncharacterized protein ";"Putative uncharacterized proteinSplicing factor 3b, subunit 2 ;";"Putative uncharacterized protein Fragment ";"Splicing factor 3b, subunit 2 ";"Putative uncharacterized protein Fragment ";"Putative uncharacterized protein Fragment "	Phospho@292, Dehydrated@294, Oxidation@297	R..SSLGQSAS[Pho]ET[Deh]EED[Oxi]TVSISK..K	0.96	1					0.990574									1.06875									1.56539									1.10638									1.43587
ENSMUSP00000025774	ENSMUSG00000024853	Sf3b2	Q3UAI4;Q3UBH2;Q3UJB0;Q3UQU5;Q80W39;Q8BL33;Q9CS24 "Putative uncharacterized protein ";"Putative uncharacterized protein ";"Putative uncharacterized proteinSplicing factor 3b, subunit 2 ;";"Putative uncharacterized protein Fragment ";"Splicing factor 3b, subunit 2 ";"Putative uncharacterized protein Fragment ";"Putative uncharacterized protein Fragment "	Deamidated@765, Phospho@768	K..IEEAMDGSETPQ[Dea]LFT[Pho]VLPEK..R	0.96	2
ENSMUSP00000025774	ENSMUSG00000024853	Sf3b2	Q3UAI4;Q3UBH2;Q3UJB0;Q3UQU5;Q80W39;Q8BL33;Q9CS24 "Putative uncharacterized protein ";"Putative uncharacterized protein ";"Putative uncharacterized proteinSplicing factor 3b, subunit 2 ;";"Putative uncharacterized protein Fragment ";"Splicing factor 3b, subunit 2 ";"Putative uncharacterized protein Fragment ";"Putative uncharacterized protein Fragment "	Phospho@761	K..IEEAMDGS[Pho]ETPQLFTVLPEK..R	0.92	2
ENSMUSP00000025774	ENSMUSG00000024853	Sf3b2	Q3UAI4;Q3UBH2;Q3UJB0;Q3UQU5;Q80W39;Q8BL33;Q9CS24 "Putative uncharacterized protein ";"Putative uncharacterized protein ";"Putative uncharacterized proteinSplicing factor 3b, subunit 2 ;";"Putative uncharacterized protein Fragment ";"Splicing factor 3b, subunit 2 ";"Putative uncharacterized protein Fragment ";"Putative uncharacterized protein Fragment "	Phospho@290, Phospho@292	R..SSLGQS[Pho]AS[Pho]ETEEDTVSISK..K	0.99	1
ENSMUSP00000017629	ENSMUSG00000017485	Top2b	Q64511 "DNA topoisomerase 2-beta (EC 5.99.1.3)(DNA topoisomerase II, beta isozyme)"	Deamidated@1391, Oxidation@1399, Phospho@1400, Dehydrated@1404	K..ASPITN[Dea]DGEDEFVP[Oxi]S[Pho]DGLD[Deh]KDEYAFSSGK..S	0.33	1					0.846031									1.27002									0.7467									1.23047									1.17213
ENSMUSP00000017629	ENSMUSG00000017485	Top2b	Q64511 "DNA topoisomerase 2-beta (EC 5.99.1.3)(DNA topoisomerase II, beta isozyme)"	Phospho@1563, Oxidation@1564, Deamidated@1566, Dehydrated@1567	K..KTS[Pho]F[Oxi]DQ[Dea]D[Deh]SDVDIFPSDFTSEPPALPR..T	0.99	1					1.18484									1.35014									1.29542									1.27405									1.15837
ENSMUSP00000017629	ENSMUSG00000017485	Top2b	Q64511 "DNA topoisomerase 2-beta (EC 5.99.1.3)(DNA topoisomerase II, beta isozyme)"	Phospho@1539	R..KASGS[Pho]ENEGDYNPGR..K	0.99	3					0.755762	0.257294	2.15572							1.0869	0.472624	1.50445							0.937773	0.518515	1.42734							0.860959	0.505167	2.22526							0.827637	0.473242
ENSMUSP00000017629	ENSMUSG00000017485	Top2b	Q64511 "DNA topoisomerase 2-beta (EC 5.99.1.3)(DNA topoisomerase II, beta isozyme)"	Deamidated@1566, Phospho@1568, Ser->Oxoalanine@1575	K..KTSFDQ[Dea]DS[Pho]DVDIFPS[Ser]DFTSEPPALPR..T	0.99	1					1.09328									1.34361									1.02638									1.54117									1.15897
ENSMUSP00000017629	ENSMUSG00000017485	Top2b	Q64511 "DNA topoisomerase 2-beta (EC 5.99.1.3)(DNA topoisomerase II, beta isozyme)"	Phospho@1453	K..FDS[Pho]NEEDTASVFAPSFGLK..Q	0.99	4	0.99	3	0.9	5	0.420585	0.00827404	1.55458				1.18662	0.436969	2.14711	0.545896	0.00152841	1.1878				1.73243	0.0105827	1.35734	0.427731	9.99573e-05	1.10132				0.927315	0.539683	1.55702	0.463761	0.0017712	1.25821				1.62962	0.0387801	1.5541	0.493629	0.000979236
ENSMUSP00000017629	ENSMUSG00000017485	Top2b	Q64511 "DNA topoisomerase 2-beta (EC 5.99.1.3)(DNA topoisomerase II, beta isozyme)"	Deamidated@1566, Oxidation@1567, Phospho@1568, Dehydrated@1569	K..KTSFDQ[Dea]D[Oxi]S[Pho]D[Deh]VDIFPSDFTSEPPALPR..T	0.99	1					1.44558									1.97129									1.73277									1.81715									1.54191
ENSMUSP00000017629	ENSMUSG00000017485	Top2b	Q64511 "DNA topoisomerase 2-beta (EC 5.99.1.3)(DNA topoisomerase II, beta isozyme)"	Phospho@1600	K..YFAES[Pho]DEEEDVDFAMFN..	0.27	2
ENSMUSP00000017629	ENSMUSG00000017485	Top2b	Q64511 "DNA topoisomerase 2-beta (EC 5.99.1.3)(DNA topoisomerase II, beta isozyme)"	Phospho@1400	K..ASPITNDGEDEFVPS[Pho]DGLDKDEYAFSSGK..S	0.99	1					0.581377									0.618692									0.660325									0.678738									0.68091
ENSMUSP00000017629	ENSMUSG00000017485	Top2b	Q64511 "DNA topoisomerase 2-beta (EC 5.99.1.3)(DNA topoisomerase II, beta isozyme)"	Phospho@1568	K..KTSFDQDS[Pho]DVDIFPSDFTSEPPALPR..T	1	7	0.5	1			1.23681	0.0112294	1.15495							1.80884	0.000282414	1.21212							1.49274	0.00470706	1.25132							1.67613	0.000405112	1.19611							1.28524	0.0397187
ENSMUSP00000017629	ENSMUSG00000017485	Top2b	Q64511 "DNA topoisomerase 2-beta (EC 5.99.1.3)(DNA topoisomerase II, beta isozyme)"	Phospho@1359, Phospho@1376	K..YT[Pho]FDFSEEEDDDAAAADDS[Pho]NDLEELK..V	0.85	1
ENSMUSP00000017629	ENSMUSG00000017485	Top2b	Q64511 "DNA topoisomerase 2-beta (EC 5.99.1.3)(DNA topoisomerase II, beta isozyme)"	Phospho@1537	R..KAS[Pho]GSENEGDYNPGR..K	0.29	1			0.99	2	1.14832						0.952721	0.533874	1.98308	0.943416						0.837288	0.418563	5.70984	1.37202						0.793184	0.266488	3.70546	1.02398						0.774217	0.0400333	1.22721	1.14427
ENSMUSP00000017629	ENSMUSG00000017485	Top2b	Q64511 "DNA topoisomerase 2-beta (EC 5.99.1.3)(DNA topoisomerase II, beta isozyme)"	Phospho@1563, Deamidated@1566, Ser->Oxoalanine@1568	K..TS[Pho]FDQ[Dea]DS[Ser]DVDIFPSDFTSEPPALPR..T	0.24	1
ENSMUSP00000017629	ENSMUSG00000017485	Top2b	Q64511 "DNA topoisomerase 2-beta (EC 5.99.1.3)(DNA topoisomerase II, beta isozyme)"	Phospho@1600, Oxidation@1610	K..YFAES[Pho]DEEEDVDFAM[Oxi]FN..	0.83	3
ENSMUSP00000017629	ENSMUSG00000017485	Top2b	Q64511 "DNA topoisomerase 2-beta (EC 5.99.1.3)(DNA topoisomerase II, beta isozyme)"	Deamidated@1391, Oxidation@1399, Phospho@1400, Dehydrated@1408	K..ASPITN[Dea]DGEDEFVP[Oxi]S[Pho]DGLDKDEY[Deh]AFSSGK..S	0.97	1
ENSMUSP00000017629	ENSMUSG00000017485	Top2b	Q64511 "DNA topoisomerase 2-beta (EC 5.99.1.3)(DNA topoisomerase II, beta isozyme)"	Phospho@1363	K..YTFDFS[Pho]EEEDDDAAAADDSNDLEELK..V	0.99	3					0.895437	0.406235	1.57673							1.17236	0.16487	1.37526							0.971802	0.897116	2.31949							0.951369	0.795448	2.06642							0.971084	0.842109
ENSMUSP00000017629	ENSMUSG00000017485	Top2b	Q64511 "DNA topoisomerase 2-beta (EC 5.99.1.3)(DNA topoisomerase II, beta isozyme)"	Phospho@1568	K..TSFDQDS[Pho]DVDIFPSDFTSEPPALPR..T	1	11	1	3			0.451693	0.000141414	1.10675							0.621834	0.00437109	1.21362							0.305226	0.00460063	1.41556							0.487974	0.0198379	1.55489							0.345365	0.0114169
ENSMUSP00000017629	ENSMUSG00000017485	Top2b	Q64511 "DNA topoisomerase 2-beta (EC 5.99.1.3)(DNA topoisomerase II, beta isozyme)"	Phospho@1453, Deamidated@1454	K..FDS[Pho]N[Dea]EEDTASVFAPSFGLK..Q	0.41	1
ENSMUSP00000003310	ENSMUSG00000003226	Ranbp2	Q9ERU9 "E3 SUMO-protein ligase RanBP2 (Ran-binding protein 2)(RanBP2)"	Phospho@2505, Oxidation@2516	K..NRPGYVS[Pho]EEEEDDEDYEM[Oxi]AVK..K	0.99	2					0.897289	0.262417	1.82602							0.923427	0.538062	3.13038							0.965571	0.293873	1.2479							0.831514	0.0863736	1.3772							0.966055	0.424251
ENSMUSP00000003310	ENSMUSG00000003226	Ranbp2	Q9ERU9 "E3 SUMO-protein ligase RanBP2 (Ran-binding protein 2)(RanBP2)"	Phospho@2505	K..NRPGYVS[Pho]EEEEDDEDYEMAVK..K	0.99	2					0.932595	0.421561	1.9963							1.03905	0.877581	12.1819							0.852808	0.478011	6.60609							1.08232	0.669757	5.81652							0.911448	0.705363
ENSMUSP00000005017	ENSMUSG00000004897	Hdgf	P51859 "Hepatoma-derived growth factor (HDGF)"	Phospho@132	K..GSAEGS[Pho]SDEEGKLVIDEPAK..E	0.99	1					1.81858									1.47022									1.55844									1.33852									0.919719
ENSMUSP00000005017	ENSMUSG00000004897	Hdgf	P51859 "Hepatoma-derived growth factor (HDGF)"	Phospho@132, Phospho@133	K..GSAEGS[Pho]S[Pho]DEEGKLVIDEPAK..E	0.98	1					0.825926									0.728831									1.07364									0.884474									0.581091
ENSMUSP00000005017	ENSMUSG00000004897	Hdgf	P51859 "Hepatoma-derived growth factor (HDGF)"	Phospho@165	R..AGDVLEDS[Pho]PK..R	0.99	8	0.44	1			0.617938	1.18187e-06	1.07679							0.53891	7.37851e-06	1.13264							0.504393	2.03267e-06	1.12065							0.542369	2.4192e-06	1.11013							0.394407	1.84937e-09
ENSMUSP00000005017	ENSMUSG00000004897	Hdgf	P51859 "Hepatoma-derived growth factor (HDGF)"	Phospho@133	K..GSAEGSS[Pho]DEEGKLVIDEPAK..E	0.6	2			0.98	2	1.8599	0.0949559	3.27018				1.16761	0.0218736	1.07002	1.35193	0.186866	3.18381				0.427602	0.0442877	2.12164	1.2687	0.13128	1.88248				1.18586	0.227308	2.24352	1.5353	0.129173	3.06719				0.391731	0.0724196	3.89822	1.03343	0.701554
ENSMUSP00000005017	ENSMUSG00000004897	Hdgf	P51859 "Hepatoma-derived growth factor (HDGF)"	Phospho@165	R..AGDVLEDS[Pho]PKRPK..E	0.95	2			0.95	3	2.48665	0.0846664	4.7045				1.01204	0.169864	1.02476	2.42272	0.0658126	3.21084				0.166424	0.0273161	3.67673	2.57569	0.0643625	3.38574				1.00767	0.627337	1.05958	3.31293	0.181761	87.1471				0.359478	0.00899249	1.52239	1.92058	0.035895
ENSMUSP00000005705	ENSMUSG00000005566	Trim28	Q62318 "Transcription intermediary factor 1-beta (TIF1-beta)(Tripartite motif-containing protein 28)(KRAB-A-interacting protein)(KRIP-1)"	Phospho@473	R..S[Pho]GEGEVSGLLR..K	0.45	1	0.52	1	0.99	2	0.822364			0.947088			1.30458	0.362841	8.71681	0.560375			0.831196			1.85596	0.0817943	2.75984	0.598372			0.962335			1.16981	0.110268	1.41719	0.568865			0.820964			1.76059	0.146109	5.36099	0.774971
ENSMUSP00000005705	ENSMUSG00000005566	Trim28	Q62318 "Transcription intermediary factor 1-beta (TIF1-beta)(Tripartite motif-containing protein 28)(KRAB-A-interacting protein)(KRIP-1)"	Phospho@824	K..FSAVLVEPPPLNLPSAGLSS[Pho]QELSGPGDGP..	0.99	1
ENSMUSP00000005705	ENSMUSG00000005566	Trim28	Q62318 "Transcription intermediary factor 1-beta (TIF1-beta)(Tripartite motif-containing protein 28)(KRAB-A-interacting protein)(KRIP-1)"	Phospho@12, Dehydrated@15, Oxidation@24, Protein Terminal Acetyl@2	M..A[Pro]ASAAATAAAS[Pho]AAT[Deh]AASAASGSP[Oxi]GSGEGSAGGEK..R	0.99	1					0.771964									1.16329									1.0691									0.98011									0.731608
ENSMUSP00000005705	ENSMUSG00000005566	Trim28	Q62318 "Transcription intermediary factor 1-beta (TIF1-beta)(Tripartite motif-containing protein 28)(KRAB-A-interacting protein)(KRIP-1)"	Phospho@12, Phospho@23, Dioxidation@24	A..ASAAATAAAS[Pho]AATAASAASGS[Pho]P[Dio]GSGEGSAGGEK..R	0.99	1					1.09826									1.1096									0.973496									1.10842									0.909719
ENSMUSP00000005705	ENSMUSG00000005566	Trim28	Q62318 "Transcription intermediary factor 1-beta (TIF1-beta)(Tripartite motif-containing protein 28)(KRAB-A-interacting protein)(KRIP-1)"	Phospho@594, Phospho@598, Methylthio@628	R..LAS[Pho]PSGS[Pho]TSSGLEVVAPEVTSAPVSGPGILDDSATIC[Met]R..V	0.99	1
ENSMUSP00000005705	ENSMUSG00000005566	Trim28	Q62318 "Transcription intermediary factor 1-beta (TIF1-beta)(Tripartite motif-containing protein 28)(KRAB-A-interacting protein)(KRIP-1)"	Phospho@598, Cation:Na@609, Methylthio@628	R..LASPSGS[Pho]TSSGLEVVAPE[Cat]VTSAPVSGPGILDDSATIC[Met]R..V	0.92	1
ENSMUSP00000005705	ENSMUSG00000005566	Trim28	Q62318 "Transcription intermediary factor 1-beta (TIF1-beta)(Tripartite motif-containing protein 28)(KRAB-A-interacting protein)(KRIP-1)"	Phospho@23, Protein Terminal Acetyl@2	M..A[Pro]ASAAATAAASAATAASAASGS[Pho]PGSGEGSAGGEK..R	1	8	1	20	0.99	8	0.983369	0.85491	1.25098	0.955594	0.436003	1.13433	0.90001	0.0480169	1.10969	1.00285	0.971255	1.21314	1.13016	0.00854357	1.08491	1.0657	0.184473	1.10943	0.858353	0.230533	1.33334	0.857895	0.00381801	1.09386	0.984373	0.588206	1.06972	0.879627	0.246872	1.28596	0.804643	0.00494629	1.13942	0.909653	0.0406606	1.09321	0.782229	0.046322
ENSMUSP00000005705	ENSMUSG00000005566	Trim28	Q62318 "Transcription intermediary factor 1-beta (TIF1-beta)(Tripartite motif-containing protein 28)(KRAB-A-interacting protein)(KRIP-1)"	Phospho@8, Protein Terminal Acetyl@2	M..A[Pro]ASAAAT[Pho]AAASAATAASAASGSPGSGEGSAGGEK..R	0.63	2	0.99	7	0.99	2				0.95839	0.0147941	1.02702	1.10201	0.371251	2.25741				1.21326	0.0481108	1.2096	1.052	0.811081	8.22018				0.788895	0.0490726	1.26531	0.921357	0.594501	4.08273				0.816578	0.00193534	1.06442	1.33535	0.65435	441.204
ENSMUSP00000005705	ENSMUSG00000005566	Trim28	Q62318 "Transcription intermediary factor 1-beta (TIF1-beta)(Tripartite motif-containing protein 28)(KRAB-A-interacting protein)(KRIP-1)"	Phospho@21, Phospho@23, Dioxidation@24	A..ASAAATAAASAATAASAAS[Pho]GS[Pho]P[Dio]GSGEGSAGGEK..R	0.99	3					1.15198	0.385487	1.73775							1.16759	0.16069	1.3571							0.941043	0.310169	1.21413							0.958882	0.0993834	1.06359							0.844092	0.211258
ENSMUSP00000005705	ENSMUSG00000005566	Trim28	Q62318 "Transcription intermediary factor 1-beta (TIF1-beta)(Tripartite motif-containing protein 28)(KRAB-A-interacting protein)(KRIP-1)"	Phospho@12, Dioxidation@24, Phospho@26	A..ASAAATAAAS[Pho]AATAASAASGSP[Dio]GS[Pho]GEGSAGGEK..R	0.32	1					1.27592									1.26818									0.843074									1.21506									1.19336
ENSMUSP00000005705	ENSMUSG00000005566	Trim28	Q62318 "Transcription intermediary factor 1-beta (TIF1-beta)(Tripartite motif-containing protein 28)(KRAB-A-interacting protein)(KRIP-1)"	Phospho@15, Protein Terminal Acetyl@2	M..A[Pro]ASAAATAAASAAT[Pho]AASAASGSPGSGEGSAGGEK..R	0.99	2	0.99	1			1.33829	0.279517	5.69096							1.30558	0.0865298	1.58944							1.06824	0.617226	3.39675							1.19228	0.270595	2.7497							0.877959	0.481087
ENSMUSP00000005705	ENSMUSG00000005566	Trim28	Q62318 "Transcription intermediary factor 1-beta (TIF1-beta)(Tripartite motif-containing protein 28)(KRAB-A-interacting protein)(KRIP-1)"	Phospho@594, Methylthio@628	R..LAS[Pho]PSGSTSSGLEVVAPEVTSAPVSGPGILDDSATIC[Met]R..V	0.99	1	1	1	0.99	1	0.762784			0.984933																								0.857254			0.65444
ENSMUSP00000005705	ENSMUSG00000005566	Trim28	Q62318 "Transcription intermediary factor 1-beta (TIF1-beta)(Tripartite motif-containing protein 28)(KRAB-A-interacting protein)(KRIP-1)"	Phospho@21, Ser->Oxoalanine@23, Protein Terminal Acetyl@2	M..A[Pro]ASAAATAAASAATAASAAS[Pho]GS[Ser]PGSGEGSAGGEK..R	0.22	1					1.10872									1.23069									0.931662									1.00354									0.915459
ENSMUSP00000005705	ENSMUSG00000005566	Trim28	Q62318 "Transcription intermediary factor 1-beta (TIF1-beta)(Tripartite motif-containing protein 28)(KRAB-A-interacting protein)(KRIP-1)"	Phospho@26, Cation:Na@28, Protein Terminal Acetyl@2	M..A[Pro]ASAAATAAASAATAASAASGSPGS[Pho]GE[Cat]GSAGGEK..R	1	2	0.99	2	0.99	2	1.08901	0.0136373	1.02348				0.889723	0.105356	1.28143	0.950045	0.216469	1.25905	1.17063			0.982495	0.482366	1.23651	0.843043	0.227588	2.24879				0.904002	0.197014	1.50687	0.994579	0.924975	1.79213	0.691623			0.889393	0.426735	3.25681	0.700261	0.0973087
ENSMUSP00000005705	ENSMUSG00000005566	Trim28	Q62318 "Transcription intermediary factor 1-beta (TIF1-beta)(Tripartite motif-containing protein 28)(KRAB-A-interacting protein)(KRIP-1)"	Phospho@473	R..SRS[Pho]GEGEVSGLLR..K	0.99	2	0.39	1			1.28119	0.0796568	1.48591	1.16754						1.39285	0.0971191	1.91043	1.00748						0.992342	0.898777	1.83886	1.05258						1.21714	0.259218	2.93548	0.81061						1.11752	0.331825
ENSMUSP00000005705	ENSMUSG00000005566	Trim28	Q62318 "Transcription intermediary factor 1-beta (TIF1-beta)(Tripartite motif-containing protein 28)(KRAB-A-interacting protein)(KRIP-1)"	Phospho@12, Protein Terminal Acetyl@2	M..A[Pro]ASAAATAAAS[Pho]AATAASAASGSPGSGEGSAGGEK..R	1	3	1	4	0.99	4	0.904998	0.138947	1.32487	1.35146	0.0612694	1.39994	0.887159	0.563808	1.8023	1.0758	0.0494632	1.07496	1.15715	0.041328	1.14087	1.02441	0.830228	1.38873	0.9706	0.914767	16.6955	1.02778	0.729051	1.34464	0.98948	0.894653	1.26336	0.911143	0.715021	11.7348	0.905454	0.310924	1.37409	0.910463	0.129087	1.15438	0.764986	0.0974363
ENSMUSP00000005705	ENSMUSG00000005566	Trim28	Q62318 "Transcription intermediary factor 1-beta (TIF1-beta)(Tripartite motif-containing protein 28)(KRAB-A-interacting protein)(KRIP-1)"	Phospho@828	K..FSAVLVEPPPLNLPSAGLSSQELS[Pho]GPGDGP..	0.98	1
ENSMUSP00000107110	ENSMUSG00000022185	Acin1	Q9JIX8 "Apoptotic chromatin condensation inducer in the nucleus (Acinus)"	Phospho@838	K..GVQAGNS[Pho]DTEGGQPGR..K	0.99	3					0.950999	0.44935	1.26076							1.13377	0.507553	1.96417							1.12826	0.623615	2.46881							1.03268	0.753443	1.46904							1.19317	0.0949952
ENSMUSP00000107110	ENSMUSG00000022185	Acin1	Q9JIX8 "Apoptotic chromatin condensation inducer in the nucleus (Acinus)"	Phospho@729	R..LQPEQGS[Pho]PK..K	0.39	1					1.15341									1.05236									1.16497									0.967621									1.29892
ENSMUSP00000107110	ENSMUSG00000022185	Acin1	Q9JIX8 "Apoptotic chromatin condensation inducer in the nucleus (Acinus)"	Phospho@428, Phospho@463	K..EASS[Pho]PPTHIQLQEEMEPVEGPAPPVLIQLSPPNTDAGAR[Pho]..E	0.99	1
ENSMUSP00000107110	ENSMUSG00000022185	Acin1	Q9JIX8 "Apoptotic chromatin condensation inducer in the nucleus (Acinus)"	Phospho@428, Phospho@459	K..EASS[Pho]PPTHIQLQEEMEPVEGPAPPVLIQLSPPNTD[Pho]AGAR..E	0.99	1
ENSMUSP00000107110	ENSMUSG00000022185	Acin1	Q9JIX8 "Apoptotic chromatin condensation inducer in the nucleus (Acinus)"	Dehydrated@427, Phospho@428, Deamidated@434, Oxidation@445	K..EAS[Deh]S[Pho]PPTHIQ[Dea]LQEEMEPVEGP[Oxi]APPVLIQLSPPNTDAGAR..E	0.91	1
ENSMUSP00000107110	ENSMUSG00000022185	Acin1	Q9JIX8 "Apoptotic chromatin condensation inducer in the nucleus (Acinus)"	Phospho@216	K..SSSFSEEKGES[Pho]DDEKPR..K	0.99	3					0.892057	0.0626065	1.13782							0.915288	0.456678	1.51607							0.83673	0.0246348	1.1305							0.859192	0.157934	1.34414							0.875622	0.0351328
ENSMUSP00000107110	ENSMUSG00000022185	Acin1	Q9JIX8 "Apoptotic chromatin condensation inducer in the nucleus (Acinus)"	Phospho@391	K..SQSPS[Pho]PPPLPEDLEK..A	0.99	3	0.99	2	0.99	2	0.631001	0.0123161	1.24847	1.20433	0.560418	17.4526	1.05721	0.450562	1.83101	0.958717	0.710232	1.52755	0.996627	0.983489	5.23243	0.987834	0.435561	1.13525	0.989765	0.957848	2.09989	1.17598	0.42544	5.08398	1.11191	0.0506151	1.11337	0.912476	0.00475816	1.02766	0.925023	0.712266	7.68907	1.03016	0.688242	2.03069	0.926986	0.372509
ENSMUSP00000107110	ENSMUSG00000022185	Acin1	Q9JIX8 "Apoptotic chromatin condensation inducer in the nucleus (Acinus)"	Phospho@1003	R..TAQVPS[Pho]PPR..G	0.97	2	0.99	10	0.45	2	0.871542	0.338658	2.79612	0.846867	0.00125984	1.07395	1.01293	0.964487	18.5864	0.857467	0.177152	1.74752	1.09541	0.164205	1.15112	1.20879	0.483532	9.85389	0.968266	0.786075	3.23222	1.03352	0.561519	1.14033	0.930287	0.475448	2.3396	0.977274	0.416038	1.25067	1.06219	0.016021	1.04549	1.17313	0.311774	2.94909	0.867565	0.263658
ENSMUSP00000107110	ENSMUSG00000022185	Acin1	Q9JIX8 "Apoptotic chromatin condensation inducer in the nucleus (Acinus)"	Phospho@479	R..SLS[Pho]PLSGTTDTK..A	0.96	1	0.95	4	0.99	2	0.95553			0.861222	0.11346	1.23931	0.854961	0.0294414	1.09653	0.955834			0.929532	0.6916	1.70243	1.07725	0.0436169	1.06703	1.0695			0.749373	0.179357	1.69254	0.972003	0.439821	1.34761	1.01098			0.762101	0.109005	1.46623	1.02865	0.797955	2.98248	0.897178
ENSMUSP00000107110	ENSMUSG00000022185	Acin1	Q9JIX8 "Apoptotic chromatin condensation inducer in the nucleus (Acinus)"	Dehydrated@389, Phospho@391	K..SQS[Deh]PS[Pho]PPPLPEDLEK..A	0.7	2					0.751919									0.867916									0.771701									0.728058									0.730867
ENSMUSP00000107110	ENSMUSG00000022185	Acin1	Q9JIX8 "Apoptotic chromatin condensation inducer in the nucleus (Acinus)"	Phospho@710	R..HLS[Pho]HPEPEQQHVIQR..L	1	2			0.99	2	1.23658	0.0406678	1.18839				1.32304	0.0824686	1.58942	1.12324	0.0447246	1.10951				1.30015	0.463665	19.5835	0.904838	0.105096	1.23577				1.27466	0.169266	2.31579	1.03187	0.711023	2.26407				1.24228	0.375719	6.33709	0.965372	0.55087
ENSMUSP00000107110	ENSMUSG00000022185	Acin1	Q9JIX8 "Apoptotic chromatin condensation inducer in the nucleus (Acinus)"	Phospho@389, Phospho@391	K..SQS[Pho]PS[Pho]PPPLPEDLEK..A	0.92	2	0.99	5	0.92	2	0.833207	0.447802	7.14535	0.799023	0.4481	2.80505	0.619739	0.148677	4.24697	0.808838	0.117635	1.65513	1.22565	0.238103	1.55385	1.21073	0.210926	2.30679	0.847985	0.0403016	1.14204	0.982177	0.928026	1.79191	0.797714	0.198362	2.52167	0.847292	0.0237941	1.08192	0.881575	0.316892	1.35831	0.823718	0.144141	1.76412	0.770943	0.0384345
ENSMUSP00000107110	ENSMUSG00000022185	Acin1	Q9JIX8 "Apoptotic chromatin condensation inducer in the nucleus (Acinus)"	Phospho@428, Phospho@454	K..EASS[Pho]PPTHIQLQEEMEPVEGPAPPVLIQLS[Pho]PPNTDAGAR..E	0.96	1
ENSMUSP00000107110	ENSMUSG00000022185	Acin1	Q9JIX8 "Apoptotic chromatin condensation inducer in the nucleus (Acinus)"	Phospho@432, Phospho@454	K..EASSPPTH[Pho]IQLQEEMEPVEGPAPPVLIQLS[Pho]PPNTDAGAR..E	0.99	1
ENSMUSP00000107110	ENSMUSG00000022185	Acin1	Q9JIX8 "Apoptotic chromatin condensation inducer in the nucleus (Acinus)"	Phospho@389	K..SQS[Pho]PSPPPLPEDLEK..A	0.99	1	0.99	3	0.99	4	1.04788			0.75676	0.236797	2.05015	0.764821	0.00645432	1.13332	1.12956			1.01665	0.819568	1.31494	0.867806	0.254049	1.37799	0.948429			0.957369	0.839973	2.26509	0.813864	0.20781	1.50614	1.01197			0.847648	0.214723	1.4866	0.870907	0.0230208	1.10749	0.876823
ENSMUSP00000112105	ENSMUSG00000021546	Hnrnpk	P61979 "Heterogeneous nuclear ribonucleoprotein K (hnRNP K)"	Ammonia-loss@228, Phospho@233, Dethiomethyl@241	R..AQPYDPN[Amm]FYDET[Pho]YDYGGFTM[Det]MFDDR..R	0.98	1					1.71168									1.51863									1.90307									1.56789									1.19468
ENSMUSP00000112105	ENSMUSG00000021546	Hnrnpk	P61979 "Heterogeneous nuclear ribonucleoprotein K (hnRNP K)"	Phospho@216	K..IILDLISES[Pho]PIK..G	0.36	1
ENSMUSP00000090349	ENSMUSG00000037608	Bclaf1	Q05C67;Q3TEQ0;Q3TRC6;Q3UR37 "Bclaf1 protein Fragment ";"Putative uncharacterized protein Fragment ";"Putative uncharacterized protein Fragment ";"Putative uncharacterized protein Fragment "	Phospho@654	R..IDIS[Pho]PSALR..K	0.99	3					0.832823	0.0202545	1.12048							0.823594	0.00808247	1.07846							1.14218	0.0692854	1.17227							0.91021	0.0653292	1.11502							0.888173	0.0568426
ENSMUSP00000090349	ENSMUSG00000037608	Bclaf1	Q05C67;Q3TEQ0;Q3TRC6;Q3UR37 "Bclaf1 protein Fragment ";"Putative uncharacterized protein Fragment ";"Putative uncharacterized protein Fragment ";"Putative uncharacterized protein Fragment "	Phospho@393	K..FHDS[Pho]EGDDTEETEDYR..Q	0.99	3
ENSMUSP00000090349	ENSMUSG00000037608	Bclaf1	Q05C67;Q3TEQ0;Q3TRC6;Q3UR37 "Bclaf1 protein Fragment ";"Putative uncharacterized protein Fragment ";"Putative uncharacterized protein Fragment ";"Putative uncharacterized protein Fragment "	Phospho@282, Phospho@287	R..YS[Pho]PSQNS[Pho]PIHHIPSR..R	0.99	2					1.0027	0.97566	2.45023							0.809082	0.290926	3.75703							1.18897	0.170843	1.83087							0.976487	0.711705	1.86143							0.972246	0.864694
ENSMUSP00000090349	ENSMUSG00000037608	Bclaf1	Q05C67;Q3TEQ0;Q3TRC6;Q3UR37 "Bclaf1 protein Fragment ";"Putative uncharacterized protein Fragment ";"Putative uncharacterized protein Fragment ";"Putative uncharacterized protein Fragment "	Oxidation@171, Deamidated@172, Dehydrated@174, Phospho@175	K..KAEGEP[Oxi]Q[Dea]EE[Deh]S[Pho]PLK..S	0.24	1					0.764516									1.22787									1.07732									0.776776									0.928598
ENSMUSP00000090349	ENSMUSG00000037608	Bclaf1	Q05C67;Q3TEQ0;Q3TRC6;Q3UR37 "Bclaf1 protein Fragment ";"Putative uncharacterized protein Fragment ";"Putative uncharacterized protein Fragment ";"Putative uncharacterized protein Fragment "	Phospho@527	K..SIFREES[Pho]PLR..I	0.99	5					1.21579	0.00267392	1.08517							1.39145	0.000104111	1.06142							1.69064	3.03049e-06	1.03968							1.27457	0.000106205	1.04498							1.32838	0.00066619
ENSMUSP00000090349	ENSMUSG00000037608	Bclaf1	Q05C67;Q3TEQ0;Q3TRC6;Q3UR37 "Bclaf1 protein Fragment ";"Putative uncharacterized protein Fragment ";"Putative uncharacterized protein Fragment ";"Putative uncharacterized protein Fragment "	Phospho@175	K..KAEGEPQEES[Pho]PLK..S	0.95	4					0.799225	0.0298077	1.20035							1.1876	0.257405	1.48035							1.24164	0.00668092	1.10767							0.81349	0.0732561	1.27448							1.03852	0.109105
ENSMUSP00000090349	ENSMUSG00000037608	Bclaf1	Q05C67;Q3TEQ0;Q3TRC6;Q3UR37 "Bclaf1 protein Fragment ";"Putative uncharacterized protein Fragment ";"Putative uncharacterized protein Fragment ";"Putative uncharacterized protein Fragment "	Phospho@492	K..EVQS[Pho]PEQVK..S	0.96	4					0.883169	0.390172	1.48377							0.789906	0.0169393	1.1682							1.29462	0.054378	1.30643							0.866871	0.00699833	1.07101							0.952085	0.665568
ENSMUSP00000090349	ENSMUSG00000037608	Bclaf1	Q05C67;Q3TEQ0;Q3TRC6;Q3UR37 "Bclaf1 protein Fragment ";"Putative uncharacterized protein Fragment ";"Putative uncharacterized protein Fragment ";"Putative uncharacterized protein Fragment "	Phospho@508	K..ELFDYS[Pho]PPLHK..S	0.33	1					0.736904									0.543238									0.86579									0.677053									0.723565
ENSMUSP00000090349	ENSMUSG00000037608	Bclaf1	Q05C67;Q3TEQ0;Q3TRC6;Q3UR37 "Bclaf1 protein Fragment ";"Putative uncharacterized protein Fragment ";"Putative uncharacterized protein Fragment ";"Putative uncharacterized protein Fragment "	Phospho@492	K..KEVQS[Pho]PEQVK..S	0.35	2					1.07062	0.0470886	1.06636							0.960128	0.575725	1.9297							1.67027	0.0264409	1.31112							1.16207	0.0491425	1.15908							1.24941	0.0447866
ENSMUSP00000090349	ENSMUSG00000037608	Bclaf1	Q05C67;Q3TEQ0;Q3TRC6;Q3UR37 "Bclaf1 protein Fragment ";"Putative uncharacterized protein Fragment ";"Putative uncharacterized protein Fragment ";"Putative uncharacterized protein Fragment "	Phospho@654	R..RIDIS[Pho]PSALR..K	0.99	5					1.17464	0.0422754	1.164							1.38969	0.00303551	1.15308							1.41548	0.00571232	1.19582							1.32137	0.00463463	1.14495							1.20394	0.0356973
ENSMUSP00000104853	ENSMUSG00000033228	Sfrs2ip	Q6ZPE9 "MKIAA3013 protein Fragment "	Phospho@434	K..SSSDSVEEET[Pho]VDSDTPPVLEK..E	0.99	2					1.27206	0.279828	4.21146							0.907495	0.747661	19.0482							1.06338	0.838048	20.1465							0.946403	0.793732	8.03821							0.970914	0.829563
ENSMUSP00000104853	ENSMUSG00000033228	Sfrs2ip	Q6ZPE9 "MKIAA3013 protein Fragment "	Phospho@884, Phospho@886	R..ETVVESQSSQS[Pho]PS[Pho]PK..R	0.98	2					0.540578	0.131158	5.1215							0.548745	0.0129077	1.16723							0.627624	0.0435402	1.49996							0.496228	0.0015343	1.02169							0.511657	0.0255237
ENSMUSP00000104853	ENSMUSG00000033228	Sfrs2ip	Q6ZPE9 "MKIAA3013 protein Fragment "	Phospho@525, Phospho@529, Methylthio@519	K..EFC[Met]ADHDIS[Pho]PDTS[Pho]LR..G	0.92	2			0.22	1	0.46881	0.183053	17.2312				1.05679			0.515676	0.0407699	1.71542				1.8763			0.370859						1.05359			0.427784	0.149633	13.2469				1.05553			0.579804	0.179151
ENSMUSP00000104853	ENSMUSG00000033228	Sfrs2ip	Q6ZPE9 "MKIAA3013 protein Fragment "	Phospho@884, Phospho@886	K..RETVVESQSSQS[Pho]PS[Pho]PK..R	0.91	1					0.68403									0.787375									0.739593									0.740097									0.697763
ENSMUSP00000104853	ENSMUSG00000033228	Sfrs2ip	Q6ZPE9 "MKIAA3013 protein Fragment "	Phospho@886	R..ETVVESQSSQSPS[Pho]PK..R	0.71	2	0.99	2	0.99	2	0.795091	0.356369	6.2077	1.2406			0.872487	0.635871	14.7676	0.778731	0.294386	4.87446	1.76982			1.1855	0.572739	15.2218	0.801042	0.305331	4.33246	1.20615			1.17165	0.284117	2.61994	0.982278	0.849479	2.56758	1.17013			0.881362	0.595616	8.81937	0.653732	0.119894
ENSMUSP00000104853	ENSMUSG00000033228	Sfrs2ip	Q6ZPE9 "MKIAA3013 protein Fragment "	Phospho@525, Methylthio@519	K..EFC[Met]ADHDIS[Pho]PDTSLR..G	0.99	2	0.99	5	0.99	10	0.674387	0.0120326	1.09925	0.796122	0.112557	1.38565	0.895797	0.00706674	1.07441	0.731158	0.153683	2.66336	0.859713	0.364218	1.56963	1.04094	0.0840427	1.04785	0.853025	0.447207	5.5284	0.898187	0.588033	1.75958	0.88151	0.100308	1.16859	0.766	0.161624	2.40827	0.836735	0.0651008	1.22022	0.956012	0.281744	1.09295	0.814368	0.209675
ENSMUSP00000104853	ENSMUSG00000033228	Sfrs2ip	Q6ZPE9 "MKIAA3013 protein Fragment "	Phospho@884, Phospho@886	R..ETVVESQSSQS[Pho]PS[Pho]PKR..E	0.62	2					1.23715	0.46297	11.0947							1.40954	0.292569	8.6592							1.69605	0.18451	7.40344							1.21294	0.359697	4.7352							1.47124	0.0220334
ENSMUSP00000005003	ENSMUSG00000004880	Lbr	Q3U9G9 "Lamin-B receptor (Integral nuclear envelope inner membrane protein)"	Phospho@154	K..NAT[Pho]PYKDK..Q	0.42	1					1.32617									0.986795									1.13125									1.00454									0.753317
ENSMUSP00000005003	ENSMUSG00000004880	Lbr	Q3U9G9 "Lamin-B receptor (Integral nuclear envelope inner membrane protein)"	Phospho@65	R..KS[Pho]GSISSSPSR..R	0.42	1
ENSMUSP00000005003	ENSMUSG00000004880	Lbr	Q3U9G9 "Lamin-B receptor (Integral nuclear envelope inner membrane protein)"	Phospho@103	R..SVS[Pho]ASHEGDVK..E	0.96	1	0.96	3	0.84	1	0.840851			1.03375	0.721332	1.41626				0.584749			0.872905	0.455626	1.89129	0.799538			1.11513			0.864821	0.238338	1.45631	0.917043			0.875029			1.02193	0.934411	2.72928	1.19328			0.581509
ENSMUSP00000005003	ENSMUSG00000004880	Lbr	Q3U9G9 "Lamin-B receptor (Integral nuclear envelope inner membrane protein)"	Phospho@101	R..S[Pho]VSASHEGDVK..E	0.99	2	0.39	1						0.936725						0.535988			0.549174									0.508772						0.76527			0.67782						0.69553
ENSMUSP00000005003	ENSMUSG00000004880	Lbr	Q3U9G9 "Lamin-B receptor (Integral nuclear envelope inner membrane protein)"	Phospho@105	R..SVSAS[Pho]HEGDVK..E	0.78	1	0.97	1			1.08109			0.924206						0.749388			0.764061						0.8647			0.869276						0.944517			0.946688						1.15215
ENSMUSP00000005003	ENSMUSG00000004880	Lbr	Q3U9G9 "Lamin-B receptor (Integral nuclear envelope inner membrane protein)"	Phospho@101, Phospho@103	R..S[Pho]VS[Pho]ASHEGDVK..E	0.71	1					0.543228									0.537764									0.378909									0.763411									0.499166
ENSMUSP00000065770	ENSMUSG00000032178	Ilf3	Q9Z1X4 "Interleukin enhancer-binding factor 3 "	Phospho@482, Deamidated@504	K..GEDS[Pho]AEESDGKPAIVAPPPVVEAVSN[Dea]PSSVFPSDATTEQGPILTK..H	0.55	1					0.493399									0.465461									0.398818									0.686549									0.667689
ENSMUSP00000065770	ENSMUSG00000032178	Ilf3	Q9Z1X4 "Interleukin enhancer-binding factor 3 "	Phospho@486	R..DSSKGEDSAEES[Pho]DGKPAIVAPPPVVEAVSNPSSVFPSDATTEQGPILTK..H	0.73	2					1.76476	0.0557097	1.88365							1.78264	0.153153	6.06194							1.83989	0.0562814	1.98714							2.47976	0.0519575	2.56997							2.10566	0.118073
ENSMUSP00000015320	ENSMUSG00000015176	Nolc1	Q3TKZ9;Q3U6W2;Q3UBB6;Q3UI16;Q6ZQK6;Q8CE21 "Putative uncharacterized protein ";"Putative uncharacterized protein ";"Putative uncharacterized protein ";"Putative uncharacterized protein ";"MKIAA0035 protein Fragment ";"Putative uncharacterized protein "	Deamidated@694, Ser->Oxoalanine@695, Phospho@700	R..GGSISVQVN[Dea]S[Ser]VKFDS[Pho]E..	0.83	1					1.71785									1.72613									2.95698									2.05131									2.60724
ENSMUSP00000015320	ENSMUSG00000015176	Nolc1	Q3TKZ9;Q3U6W2;Q3UBB6;Q3UI16;Q6ZQK6;Q8CE21 "Putative uncharacterized protein ";"Putative uncharacterized protein ";"Putative uncharacterized protein ";"Putative uncharacterized protein ";"MKIAA0035 protein Fragment ";"Putative uncharacterized protein "	Phospho@700	R..GGSISVQVNSVKFDS[Pho]E..	0.99	2					1.7301	0.163197	6.20749							2.24713	0.12536	7.78691							3.52454	0.0440448	3.032							2.61411	0.0728952	4.07238							3.09772	0.0427794
ENSMUSP00000074160	ENSMUSG00000063511	Snrnp70	Q62376 "U1 small nuclear ribonucleoprotein 70 kDa (U1 snRNP 70 kDa)(snRNP70)(U1-70K)"	Oxidation@328, Phospho@332	R..GGGGGGGGGSGGGGGGDM[Oxi]AEPS[Pho]EAGDGAPDDGPPGELGPEGPDGPEEK..G	0.99	1
ENSMUSP00000074160	ENSMUSG00000063511	Snrnp70	Q62376 "U1 small nuclear ribonucleoprotein 70 kDa (U1 snRNP 70 kDa)(snRNP70)(U1-70K)"	Phospho@226	R..YDERPGPS[Pho]PLPHR..D	0.99	2	0.78	1	0.77	1	0.95474	0.573346	2.10131				0.931924			1.1919	0.327026	3.52025	1.03099			1.0342			0.987425	0.818201	1.72924				0.921457			1.03726	0.0392695	1.02913	0.765643			0.928028			1.05624	0.52554
ENSMUSP00000079356	ENSMUSG00000058773	Hist1h1b	P43276 "Histone H1.5 (H1 VAR.5)(H1b)"	Phospho@18	A..PAETAAPAPVEKS[Pho]PAKK..K	0.5	1			0.99	2	2.1535						0.8998	0.0576758	1.12962	2.07601						0.333179	0.0072603	1.17266	2.52711						0.944394	0.265397	1.37978	1.88477						0.249841	0.0206596	1.77199	2.29529
ENSMUSP00000079356	ENSMUSG00000058773	Hist1h1b	P43276 "Histone H1.5 (H1 VAR.5)(H1b)"	Phospho@4, Cation:Na@8, Protein Terminal Acetyl@2	M..S[Pro]ET[Pho]APAE[Cat]TAAPAPVEK..S	0.65	1					0.79988									0.454903									0.952144									0.834217									0.53019
ENSMUSP00000079356	ENSMUSG00000058773	Hist1h1b	P43276 "Histone H1.5 (H1 VAR.5)(H1b)"	Phospho@18	A..PAETAAPAPVEKS[Pho]PAK..K	0.99	6	0.99	10	0.99	7	1.05368	0.0576593	1.05631	1.13432	0.0482489	1.13292	1.30077	0.185415	1.53764	1.03276	0.363993	1.08656	1.0556	0.31401	1.12317	0.933789	0.177711	1.11606	1.00992	0.832521	1.12064	1.0153	0.868133	1.22653	1.14892	0.284747	1.33542	0.873071	0.0383152	1.13308	0.923904	0.218028	1.14628	0.812773	0.0027271	1.10921	1.02275	0.555606
ENSMUSP00000079356	ENSMUSG00000058773	Hist1h1b	P43276 "Histone H1.5 (H1 VAR.5)(H1b)"	Phospho@18	A..PAPVEKS[Pho]PAK..K	0.64	3	0.2	1	0.93	3	1.00742	0.790367	1.11056	1.19158			1.12001	0.143413	1.23086	0.9475	0.324119	1.19592	0.918272			0.915859	0.0570287	1.099	0.937891	0.25213	1.18906	1.0982			1.16804	0.00402424	1.04344	0.811697	0.00542288	1.06863	1.02558			0.881118	0.0598471	1.14977	1.02882	0.695852
ENSMUSP00000079356	ENSMUSG00000058773	Hist1h1b	P43276 "Histone H1.5 (H1 VAR.5)(H1b)"	Phospho@186	K..KAAKS[Pho]PAK..P	0.46	1					15.5695									12.2871									20.7606									13.1955									13.0469
ENSMUSP00000079356	ENSMUSG00000058773	Hist1h1b	P43276 "Histone H1.5 (H1 VAR.5)(H1b)"	Phospho@18	M..SETAPAETAAPAPVEKS[Pho]PAK..K	0.99	7	0.99	10	0.99	7	1.09286	0.244687	1.19834	1.35392	7.85841e-05	1.10597	1.32813	4.21191e-05	1.06788	1.14265	0.15309	1.23402	1.35373	0.000100183	1.10952	1.04959	0.359787	1.12688	0.917875	0.195994	1.16587	1.22404	0.0397347	1.20967	1.22383	0.00656677	1.12907	0.685688	0.00658035	1.22388	1.0228	0.676571	1.12558	0.778235	0.000707373	1.10123	1.51808	0.000331954
ENSMUSP00000079356	ENSMUSG00000058773	Hist1h1b	P43276 "Histone H1.5 (H1 VAR.5)(H1b)"	Phospho@18, Protein Terminal Acetyl@2	M..S[Pro]ETAPAETAAPAPVEKS[Pho]PAK..K	0.96	8	0.96	12	0.99	9	1.24305	0.282277	1.55537	1.17161	0.033634	1.15451	1.24224	0.341214	1.6394	1.02128	0.623343	1.10179	0.836479	0.205358	1.34138	1.00881	0.915253	1.2021	1.11636	0.386764	1.32581	0.916438	0.319467	1.20225	1.10884	0.621823	1.59108	0.904506	0.017695	1.07997	0.860923	0.125687	1.22004	0.922607	0.125613	1.11474	0.95708	0.316498
ENSMUSP00000079356	ENSMUSG00000058773	Hist1h1b	P43276 "Histone H1.5 (H1 VAR.5)(H1b)"	Phospho@4, Protein Terminal Acetyl@2	M..S[Pro]ET[Pho]APAETAAPAPVEK..S	0.85	2	0.34	1			0.832191	0.456511	7.65344							0.769343	0.144507	2.15884							0.99861	0.971941	1.49312							0.913635	0.362173	2.08311							0.701662	0.224477
ENSMUSP00000079356	ENSMUSG00000058773	Hist1h1b	P43276 "Histone H1.5 (H1 VAR.5)(H1b)"	Phospho@186	K..AAKS[Pho]PAKPK..A	0.4	2					1.66297	0.0509397	1.67903							1.2413	0.0876878	1.46335							1.69479	0.0222446	1.26406							1.10405	0.146697	1.3432							1.48814	0.0184274
ENSMUSP00000079356	ENSMUSG00000058773	Hist1h1b	P43276 "Histone H1.5 (H1 VAR.5)(H1b)"	Dehydrated@3, Phospho@18, Protein Terminal Acetyl@2	M..S[Pro]E[Deh]TAPAETAAPAPVEKS[Pho]PAK..K	0.92	1	0.55	2	0.6	1	1.0851			0.950104			1.41647			0.879751			0.9525			0.987202			0.962869			1.11476			1.08809			0.761824			0.986575			0.863855			0.998931
ENSMUSP00000059192	ENSMUSG00000041859	Mcm3	P25206 "DNA replication licensing factor MCM3 (DNA polymerase alpha holoenzyme-associated protein P1)(P1-MCM3)"	Phospho@719	K..DGESYDPYDFSEAETQMPQVHT[Pho]PK..T	0.52	1					1.09446									0.724405									1.09187									0.923067									0.873983
ENSMUSP00000059192	ENSMUSG00000041859	Mcm3	P25206 "DNA replication licensing factor MCM3 (DNA polymerase alpha holoenzyme-associated protein P1)(P1-MCM3)"	Phospho@708, Deamidated@713, Oxidation@714, Dehydrated@719	K..DGESYDPYDFS[Pho]EAETQ[Dea]M[Oxi]PQVHT[Deh]PK..T	0.98	1					0.816158									0.955403									0.995893									0.621606									0.765778
ENSMUSP00000107237	ENSMUSG00000060373	Hnrnpc	Q9Z204 "Heterogeneous nuclear ribonucleoproteins C1/C2 (hnRNP C1/C2)"	Phospho@232, Gln->pyro-Glu@225	K..Q[Gln]ADLSFSS[Pho]PVEMK..N	0.21	1	0.23	2						1.30619									1.28286									0.913937									0.779474
ENSMUSP00000107237	ENSMUSG00000060373	Hnrnpc	Q9Z204 "Heterogeneous nuclear ribonucleoproteins C1/C2 (hnRNP C1/C2)"	Phospho@241	K..NEKS[Pho]EEEQSSASVK..K	0.26	1			0.71	1	0.976936									1.16146						0.910763			1.34135						1.58858			1.44362						1.34655			1.08002
ENSMUSP00000107237	ENSMUSG00000060373	Hnrnpc	Q9Z204 "Heterogeneous nuclear ribonucleoproteins C1/C2 (hnRNP C1/C2)"	Phospho@229, Gln->pyro-Glu@225	K..Q[Gln]ADLS[Pho]FSSPVEMK..N	0.93	2	0.94	4	0.73	1	0.997751	0.984943	3.35048	1.11948			0.806862			1.28627	0.411112	11.1392	1.10844			1.28547			1.00573	0.986961	34.7032				0.715793			0.773639	0.161137	2.32455	1.07328			1.10959			1.17858	0.000984729
ENSMUSP00000107237	ENSMUSG00000060373	Hnrnpc	Q9Z204 "Heterogeneous nuclear ribonucleoproteins C1/C2 (hnRNP C1/C2)"	Phospho@241, Deamidated@245, Ser->Oxoalanine@247	K..NEKS[Pho]EEEQ[Dea]SS[Ser]ASVK..K	0.42	1					0.915939									1.04917									0.983583									0.914416									0.991323
ENSMUSP00000047119	ENSMUSG00000042354	Gnl3	Q8CI11 "Guanine nucleotide-binding protein-like 3 (Nucleolar GTP-binding protein 3)(Nucleostemin)"	Phospho@505	R..ELS[Pho]PEQSTAGKPSDGSSALDR..A	0.99	3	0.99	10	0.99	1	1.12526	0.266308	1.39447	0.985469	0.758595	1.11017	0.907285			1.1839	0.207352	1.48445	1.1572	0.0467438	1.15418	0.550596			1.41136	0.101824	1.67048	1.07573	0.439224	1.22637	0.881228			1.48876	0.126638	1.96444	1.05343	0.433906	1.15461	0.680858			1.53367	0.0331019
ENSMUSP00000047119	ENSMUSG00000042354	Gnl3	Q8CI11 "Guanine nucleotide-binding protein-like 3 (Nucleolar GTP-binding protein 3)(Nucleostemin)"	Phospho@505	R..ELS[Pho]PEQSTAGK..P	0.98	3	0.61	3	0.99	3	0.458052	0.00937594	1.38763	0.777123	0.166201	2.35374	1.3032	0.126513	1.56684	0.474746	0.0094402	1.36843	0.74681	0.0326879	1.21002	2.08504	0.0388849	1.90088	0.447805	0.0366251	1.97461	0.951209	0.750972	4.66984	1.39	0.0416822	1.34809	0.464399	0.0019792	1.1584	1.68904	0.110339	3.2093	2.04294	0.0283562	1.69709	0.550343	0.0132427
ENSMUSP00000089294	ENSMUSG00000069266	Hist2h4	P62806 "Histone H4 "	Phospho@48	K..RIS[Pho]GLIYEETR..G	0.99	2					1.49448	0.156403	3.59699							1.5212	0.0739881	1.86321							1.30423	0.382187	10.0809							1.48071	0.102693	2.25152							1.27717	0.289643
ENSMUSP00000038135	ENSMUSG00000042699	Dhx9	O70133 "ATP-dependent RNA helicase A (EC 3.6.1.-)(Nuclear DNA helicase II)(NDH II)(DEAH box protein 9)(mHEL-5)"	Phospho@-1	K..AEAENNSGVESSGYGS[Pho]PGPTWDR..G	1	3	1	3	0.99	4	1.06187	0.922228	499.373	1.08451	0.0726456	1.12542	1.22699	0.230287	1.67563	1.11913	0.222015	1.68201	0.976964	0.922061	11.0975	1.29412	0.078562	1.36671	1.04984	0.851213	13.4078	1.1788	0.618613	21.3547	1.48396	0.028953	1.37444	0.718144	0.0495746	1.38856	1.22558	0.49691	12.9315	1.23722	0.141777	1.40747	0.724214	0.359751
ENSMUSP00000038135	ENSMUSG00000042699	Dhx9	O70133 "ATP-dependent RNA helicase A (EC 3.6.1.-)(Nuclear DNA helicase II)(NDH II)(DEAH box protein 9)(mHEL-5)"	Deamidated@-1, Phospho@-1	K..AEAEN[Dea]NSGVESSGYGS[Pho]PGPTWDR..G	0.99	1			1	2							1.06031									0.629747									0.707227									0.779472
ENSMUSP00000038135	ENSMUSG00000042699	Dhx9	O70133 "ATP-dependent RNA helicase A (EC 3.6.1.-)(Nuclear DNA helicase II)(NDH II)(DEAH box protein 9)(mHEL-5)"	Deamidated@-1, Phospho@-1	K..AEAENN[Dea]SGVESSGYGS[Pho]PGPTWDR..G	1	1	1	2	1	4	1.51131						0.654382			1.48836						0.707883			1.10289						1.21059	0.385637	5.37593	1.03499						0.692878			1.22445
ENSMUSP00000038135	ENSMUSG00000042699	Dhx9	O70133 "ATP-dependent RNA helicase A (EC 3.6.1.-)(Nuclear DNA helicase II)(NDH II)(DEAH box protein 9)(mHEL-5)"	Deamidated@-1, Ser->Oxoalanine@-1, Phospho@-1	K..AEAENN[Dea]S[Ser]GVESSGYGS[Pho]PGPTWDR..G	0.99	1
ENSMUSP00000038135	ENSMUSG00000042699	Dhx9	O70133 "ATP-dependent RNA helicase A (EC 3.6.1.-)(Nuclear DNA helicase II)(NDH II)(DEAH box protein 9)(mHEL-5)"	Deamidated@-1, Deamidated@-1, Phospho@-1	K..AEAEN[Dea]N[Dea]SGVESSGYGS[Pho]PGPTWDR..G	1	2
ENSMUSP00000031104	ENSMUSG00000029202	Pds5a	Q6A026 "Sister chromatid cohesion protein PDS5 homolog A "	Phospho@1207	R..IISVT[Pho]PVK..N	0.44	1			0.84	1	1.18953						0.962442			1.11819						1.00096			0.845541						0.898618			0.893174						1.15896			1.00719
ENSMUSP00000031104	ENSMUSG00000029202	Pds5a	Q6A026 "Sister chromatid cohesion protein PDS5 homolog A "	Phospho@1300	R..AAGS[Pho]QESLEAGNAK..A	0.74	1	0.99	3			0.635149			0.971915						0.759515			1.36438						0.767728									0.649997			1.25102						0.866384
ENSMUSP00000059385	ENSMUSG00000022141	Nipbl	Q6KCD5 "Nipped-B-like protein (Delangin homolog)(SCC2 homolog)"	Phospho@318	R..DVPPDILLDS[Pho]PER..K	0.99	4	0.74	1	0.96	3							0.724377									0.691582									0.878046									0.617412
ENSMUSP00000059385	ENSMUSG00000022141	Nipbl	Q6KCD5 "Nipped-B-like protein (Delangin homolog)(SCC2 homolog)"	Phospho@318	R..DVPPDILLDS[Pho]PERK..Q	0.95	2			0.95	1	1.02337	0.944392	28.5482				0.894133			1.12888	0.671375	15.0929				0.797092			1.27019	0.109873	1.69853				0.873201			1.06848	0.865499	50.6204				0.535151			1.05547	0.780196
ENSMUSP00000059385	ENSMUSG00000022141	Nipbl	Q6KCD5 "Nipped-B-like protein (Delangin homolog)(SCC2 homolog)"	Phospho@2652	K..AITSLLGGGS[Pho]PK..N	0.99	2	0.99	2	0.78	1	0.833038	0.272055	2.87798	0.864744	0.239456	2.07356	1.17992			0.915125	0.286025	1.72187	0.984615	0.424394	1.16767	0.91352			0.999009	0.971419	1.32366	0.878052	0.0458638	1.12666	0.708208			0.853488	0.088782	1.32653	0.825229	0.0447835	1.18766	1.20856			0.880716	0.0541341
ENSMUSP00000108312	ENSMUSG00000036202	Rif1	Q6PR54 "Telomere-associated protein RIF1 (Rap1-interacting factor 1 homolog)(mRif1)"	Phospho@1683	R..VSDSSLS[Pho]PEK..F	0.99	2					0.801291	0.108762	1.62521							0.735919	0.0183244	1.11872							0.627579	0.0437532	1.50304							0.543392	0.0880219	2.94007							0.817523	0.0116541
ENSMUSP00000108312	ENSMUSG00000036202	Rif1	Q6PR54 "Telomere-associated protein RIF1 (Rap1-interacting factor 1 homolog)(mRif1)"	Phospho@2144	R..SQEDEIS[Pho]PVNK..I	0.99	1					0.962913									1.05442									1.17344									0.694491									1.02527
ENSMUSP00000108312	ENSMUSG00000036202	Rif1	Q6PR54 "Telomere-associated protein RIF1 (Rap1-interacting factor 1 homolog)(mRif1)"	Phospho@1457	K..LTDES[Pho]PIQENLTEK..G	0.99	1					0.837754									0.977044									0.953616									0.700064									1.14281
ENSMUSP00000095170	ENSMUSG00000024613	Tcof1	Q05BH6 "Tcof1 protein Fragment "	Phospho@169, Deamidated@176	K..SAEPLANTVLAS[Pho]ETEEEGN[Dea]AQALGPTAK..S	0.99	1					0.572839									1.0745									0.961268									0.86889									0.991116
ENSMUSP00000095170	ENSMUSG00000024613	Tcof1	Q05BH6 "Tcof1 protein Fragment "	Phospho@169, Phospho@171	K..SAEPLANTVLAS[Pho]ET[Pho]EEEGNAQALGPTAK..S	0.99	4					0.740637	0.345582	9.99033							1.08461	0.66253	1.99222							0.595262	0.0912295	2.06416							0.804076	0.0021469	1.00939							0.818721	0.345927
ENSMUSP00000095170	ENSMUSG00000024613	Tcof1	Q05BH6 "Tcof1 protein Fragment "	Phospho@165, Ser->Oxoalanine@169, Phospho@171, Deamidated@176	K..SAEPLANT[Pho]VLAS[Ser]ET[Pho]EEEGN[Dea]AQALGPTAK..S	0.95	1					0.468338									0.705544									0.48347									0.586766									0.722287
ENSMUSP00000095170	ENSMUSG00000024613	Tcof1	Q05BH6 "Tcof1 protein Fragment "	Deamidated@164, Phospho@169, Deamidated@176	K..SAEPLAN[Dea]TVLAS[Pho]ETEEEGN[Dea]AQALGPTAK..S	0.98	2					0.857449									1.11337									0.907881									0.689136									1.0172
ENSMUSP00000095170	ENSMUSG00000024613	Tcof1	Q05BH6 "Tcof1 protein Fragment "	Ser->Oxoalanine@169, Phospho@171, Deamidated@176	K..SAEPLANTVLAS[Ser]ET[Pho]EEEGN[Dea]AQALGPTAK..S	0.3	1					0.581399									1.03584									0.799507									0.716348									0.752197
ENSMUSP00000095170	ENSMUSG00000024613	Tcof1	Q05BH6 "Tcof1 protein Fragment "	Phospho@1065	K..EASSGS[Pho]TPQKPK..K	0.32	1			0.29	1	0.876701						0.488609			1.25074						1.17824			0.853988						0.608678			0.533045						0.704262			0.833781
ENSMUSP00000095170	ENSMUSG00000024613	Tcof1	Q05BH6 "Tcof1 protein Fragment "	Phospho@746	R..AASAPAKES[Pho]PK..K	0.75	2					0.611056	0.0438147	1.53947							0.973451	0.693437	1.92373							1.00086	0.991865	2.34982							0.715483	0.154486	2.86647							0.95841	0.593228
ENSMUSP00000095170	ENSMUSG00000024613	Tcof1	Q05BH6 "Tcof1 protein Fragment "	Phospho@545	K..AGAVTSSASLSS[Pho]PALAK..G	0.68	1			0.99	2	0.741201						0.853418	0.0710467	1.25321	1.11182						1.37841	0.0352841	1.25389	1.05406						0.843767	0.13082	1.56818	0.865884						1.35849	0.0118083	1.07489	1.05366
ENSMUSP00000095170	ENSMUSG00000024613	Tcof1	Q05BH6 "Tcof1 protein Fragment "	Phospho@1188	K..GKGS[Pho]PGPQGAK..E	0.79	3			0.81	1	0.704546	0.123983	1.79782				0.988826			1.68975	0.0171514	1.34913				1.27583			1.18667	0.331208	1.78395				0.93777			0.938486	0.682415	1.78018				0.921107			1.12168	0.516083
ENSMUSP00000095170	ENSMUSG00000024613	Tcof1	Q05BH6 "Tcof1 protein Fragment "	Phospho@1066	K..EASSGST[Pho]PQKPK..K	0.74	1			0.75	1	0.710565						0.506042			1.1154						1.15011			1.22301						0.651476			0.868139						0.727959			0.975899
ENSMUSP00000095170	ENSMUSG00000024613	Tcof1	Q05BH6 "Tcof1 protein Fragment "	Phospho@1162	R..ASAVS[Pho]PEKAPMTSK..A	0.94	1			0.99	4	0.924378						0.649484	0.00172303	1.13633	1.52688						0.601684	0.000258361	1.08257	1.25947						0.734082	0.00958495	1.18046	1.1217						0.523777	0.00092223	1.16759	1.41645
ENSMUSP00000095170	ENSMUSG00000024613	Tcof1	Q05BH6 "Tcof1 protein Fragment "	Phospho@169	K..SAEPLANTVLAS[Pho]ETEEEGNAQALGPTAK..S	0.99	8	0.99	2	0.99	6	0.518892	5.74739e-05	1.17388				0.390086	3.17897e-05	1.18658	0.860146	0.0624097	1.17455	1.51641	0.178174	4.5747	1.13237	0.195523	1.23857	0.777171	0.000134599	1.08246	0.92241			0.652781	0.00127245	1.18325	0.733868	0.0206329	1.27873	0.859121			0.869239	0.126369	1.21724	0.807854	0.00831519
ENSMUSP00000095170	ENSMUSG00000024613	Tcof1	Q05BH6 "Tcof1 protein Fragment "	Phospho@805	R..NSS[Pho]PAVPAPTPEGVQAVNTTK..K	0.99	1			0.98	1	0.504704						0.501744			1.12584						1.08792			0.754684						0.667681			0.718752						1.04638			1.04184
ENSMUSP00000095170	ENSMUSG00000024613	Tcof1	Q05BH6 "Tcof1 protein Fragment "	Phospho@1137	R..KLS[Pho]GDLEAGAPK..N	0.79	2			0.95	1	0.692977	0.178728	3.8337				0.644595			1.00678	0.635313	1.14237				1.28001			0.965686	0.697886	2.3718				0.911244			0.768217	0.193333	2.8576				1.14193			1.05123	0.0717521
ENSMUSP00000010349	ENSMUSG00000010205	Raver1	Q9CW46 "Ribonucleoprotein PTB-binding 1 (Protein raver-1)"	Phospho@6, Protein Terminal Acetyl@2	M..A[Pro]ADVS[Pho]VTHRPPLSPEAEAEAETPETVDR..R	0.99	1	0.99	0	0.95	0	0.99407									1.01861									0.947516									1.0276									0.887239
ENSMUSP00000010349	ENSMUSG00000010205	Raver1	Q9CW46 "Ribonucleoprotein PTB-binding 1 (Protein raver-1)"	Phospho@14, Phospho@23, Protein Terminal Acetyl@2	M..A[Pro]ADVSVTHRPPLS[Pho]PEAEAEAET[Pho]PETVDR..R	0.97	0
ENSMUSP00000010349	ENSMUSG00000010205	Raver1	Q9CW46 "Ribonucleoprotein PTB-binding 1 (Protein raver-1)"	Phospho@14, Protein Terminal Acetyl@2	M..A[Pro]ADVSVTHRPPLS[Pho]PEAEAEAETPETVDR..R	1	0	1	3	1	2							1.05524	0.746183	5.06254							1.05543	0.619493	2.7371							0.912665	0.570631	4.27321							0.964497	0.699895	2.46232
ENSMUSP00000010349	ENSMUSG00000010205	Raver1	Q9CW46 "Ribonucleoprotein PTB-binding 1 (Protein raver-1)"	Phospho@14, Acetyl@3	A..A[Ace]DVSVTHRPPLS[Pho]PEAEAEAETPETVDR..R	1	0
ENSMUSP00000010349	ENSMUSG00000010205	Raver1	Q9CW46 "Ribonucleoprotein PTB-binding 1 (Protein raver-1)"	Deamidated@10, Phospho@14, Protein Terminal Acetyl@2	M..A[Pro]ADVSVTHR[Dea]PPLS[Pho]PEAEAEAETPETVDR..R	0.99	0
ENSMUSP00000010349	ENSMUSG00000010205	Raver1	Q9CW46 "Ribonucleoprotein PTB-binding 1 (Protein raver-1)"	Phospho@626	K..MS[Pho]PPPSSFNEPR..S	0.77	1	0.96	2			0.870033			1.3058	0.589512	90.7664				0.799658			1.04237	0.855608	9.82409				0.730626			1.35504	0.252961	5.05413				0.739131			1.36942	0.384447	15.734				0.784711
ENSMUSP00000010349	ENSMUSG00000010205	Raver1	Q9CW46 "Ribonucleoprotein PTB-binding 1 (Protein raver-1)"	Phospho@14, Phospho@29, Protein Terminal Acetyl@2	M..A[Pro]ADVSVTHRPPLS[Pho]PEAEAEAETPETVDR[Pho]..R	0.99	0
ENSMUSP00000007980	ENSMUSG00000007836	Hnrnpa0	Q9CX86 "Putative uncharacterized protein "	Phospho@119, Deamidated@120	K..GDVAEGDLIEHFS[Pho]Q[Dea]FGA..V	0.54	1					0.978025									0.837525									0.817267									1.01558									0.922906
ENSMUSP00000073018	ENSMUSG00000039218	Srrm2	Q8BTI8 "Serine/arginine repetitive matrix protein 2 "	Phospho@1278, Deamidated@1283	K..ELSHS[Pho]PPREN[Dea]SFESSLEFK..N	0.97	1					1.16112									1.00596									1.98541									1.07519									1.43773
ENSMUSP00000073018	ENSMUSG00000039218	Srrm2	Q8BTI8 "Serine/arginine repetitive matrix protein 2 "	Phospho@2535	K..RVPS[Pho]PTPVPK..E	0.83	3	0.97	4			1.09577	0.0744185	1.12053	1.21602	0.0831479	1.27513				1.06019	0.0525464	1.06188	1.13542	0.05759	1.14414				1.36234	0.0298769	1.26524	1.30064	0.0799153	1.37839				1.13042	0.0115131	1.05875	0.776381	0.132286	1.48025				1.23259	0.0496639
ENSMUSP00000073018	ENSMUSG00000039218	Srrm2	Q8BTI8 "Serine/arginine repetitive matrix protein 2 "	Oxidation@2386, Phospho@2404	R..M[Oxi]VQASSQSLLPPAQDRPRS[Pho]PVPSAFSDQSR..S	0.99	2					1.11223	0.574169	5.52817							1.26745	0.0174978	1.08632							1.08101	0.674237	5.82702							1.15243	0.453368	4.74095							1.28579	0.191436
ENSMUSP00000073018	ENSMUSG00000039218	Srrm2	Q8BTI8 "Serine/arginine repetitive matrix protein 2 "	Phospho@1216	K..SEQPLSQVLPSLS[Pho]PEHK..E	0.99	1	0.99	14	0.99	7	1.02508			0.828193	0.00385154	1.11683	0.78945	0.00595481	1.14926	0.769005			1.17186	0.045969	1.16783	0.893583	0.00585051	1.06818	1.43508			1.12986	0.0364482	1.1193	0.937942	0.254424	1.13248	0.953181			0.943122	0.463213	1.18656	0.903595	0.129038	1.15143	0.874264
ENSMUSP00000073018	ENSMUSG00000039218	Srrm2	Q8BTI8 "Serine/arginine repetitive matrix protein 2 "	Phospho@2404	R..PRS[Pho]PVPSAFSDQSR..S	0.98	2	0.99	4	0.99	4	1.06247	0.718434	5.08316	0.859479	0.295654	1.59092	0.985828	0.492001	1.05992	0.961234	0.76051	3.56739	1.07293	0.68304	1.89816	0.704008	0.0205094	1.28183	0.915821	0.684127	7.87758	0.773554	0.080372	1.39606	0.948046	0.45347	1.21853	0.955064	0.858226	13.1943	1.11269	0.419897	1.57798	0.777837	0.0470968	1.27786	0.896141	0.419797
ENSMUSP00000073018	ENSMUSG00000039218	Srrm2	Q8BTI8 "Serine/arginine repetitive matrix protein 2 "	Phospho@1360	K..VSS[Pho]PVLETVQQR..T	0.99	2	0.96	3	0.76	2	0.720424	0.106755	2.02452	0.791561	0.174928	2.31011	0.82761	0.21055	2.28296	0.790303	0.117339	1.74629	1.11797	0.454224	1.68349	0.991723	0.911672	2.13036	0.955411	0.0512881	1.04791	0.949752	0.758779	1.87954	0.953903	0.570957	2.11874	0.80294	0.22192	2.7553	0.934045	0.490628	1.42006	0.971824	0.853974	4.73678	0.790521	0.12302
ENSMUSP00000073018	ENSMUSG00000039218	Srrm2	Q8BTI8 "Serine/arginine repetitive matrix protein 2 "	Phospho@396	R..PLAAIPSSQEPVNPSSEAS[Pho]PTR..G	0.67	0			0.99	1							1.36697									1.73766									1.3813									1.64376
ENSMUSP00000073018	ENSMUSG00000039218	Srrm2	Q8BTI8 "Serine/arginine repetitive matrix protein 2 "	Phospho@1284	K..ELSHSPPRENS[Pho]FESSLEFK..N	0.99	1			0.25	1	1.09399						0.810848			1.1804						0.62329			1.83895						0.940718			1.19194						0.771834			1.37093
ENSMUSP00000073018	ENSMUSG00000039218	Srrm2	Q8BTI8 "Serine/arginine repetitive matrix protein 2 "	Phospho@1339	R..RSS[Pho]SELSPEVVEK..V	0.29	1					0.98663									0.872146									1.44231									0.864458									1.00863
ENSMUSP00000073018	ENSMUSG00000039218	Srrm2	Q8BTI8 "Serine/arginine repetitive matrix protein 2 "	Phospho@2404	R..MVQASSQSLLPPAQDRPRS[Pho]PVPSAFSDQSR..S	0.99	2	0.99	3			1.24786	0.0735915	1.38638	0.84						1.22716	0.00955779	1.03983	1.04889						1.37633	0.0551513	1.42261	0.763878						1.27954	0.117612	1.79558	0.734569						1.11759	0.583551
ENSMUSP00000073018	ENSMUSG00000039218	Srrm2	Q8BTI8 "Serine/arginine repetitive matrix protein 2 "	Phospho@349, Phospho@351	K..SAVRPS[Pho]PS[Pho]PER..S	0.34	1					0.680231									0.977716									1.00796									0.690438									0.956026
ENSMUSP00000072008	ENSMUSG00000025047	Pdcd11	Q6NS46 "Protein RRP5 homolog (Programmed cell death protein 11)(Apoptosis-linked gene 4 protein)"	Phospho@1468	R..QES[Pho]ESEQELVNK..R	0.95	2					0.802622	0.0992643	1.55144							0.693566	0.220012	5.33342							0.680819	0.181809	4.19682							0.761368	0.156694	2.38769							0.882097	0.508765
ENSMUSP00000072008	ENSMUSG00000025047	Pdcd11	Q6NS46 "Protein RRP5 homolog (Programmed cell death protein 11)(Apoptosis-linked gene 4 protein)"	Phospho@1468	R..ERQES[Pho]ESEQELVNK..R	0.99	2					1.26448	0.0673149	1.37226							0.865764	0.503278	6.36313							1.06261	0.583319	2.7337							1.11887	0.526107	4.7081							1.24112	0.312094
ENSMUSP00000072008	ENSMUSG00000025047	Pdcd11	Q6NS46 "Protein RRP5 homolog (Programmed cell death protein 11)(Apoptosis-linked gene 4 protein)"	Phospho@1470	R..ERQESES[Pho]EQELVNK..R	0.99	2					1.13905	0.4925	5.03177							0.841253	0.252358	2.50769							0.936354	0.483455	2.2106							0.92769	0.0588248	1.0924							1.31436	0.0969139
ENSMUSP00000061923	ENSMUSG00000002870	Mcm2	P97310 "DNA replication licensing factor MCM2 (Minichromosome maintenance protein 2 homolog)(Nuclear protein BM28)"	Phospho@140	R..GLLYDSS[Pho]EEDEERPAR..K	0.99	4					0.957637									1.02848									0.901222									0.855717									0.915423
ENSMUSP00000061923	ENSMUSG00000002870	Mcm2	P97310 "DNA replication licensing factor MCM2 (Minichromosome maintenance protein 2 homolog)(Nuclear protein BM28)"	Phospho@27	R..ISDPLTSS[Pho]PGR..S	0.38	1	0.97	3	0.82	1	1.32582			1.10217	0.243286	1.29137	0.833671			1.25003			1.15889	0.0555461	1.16897	0.974918			1.01701			1.00254	0.989066	2.02372	0.795398			1.07766			1.1352	0.314887	1.50714	1.05654			1.13985
ENSMUSP00000061923	ENSMUSG00000002870	Mcm2	P97310 "DNA replication licensing factor MCM2 (Minichromosome maintenance protein 2 homolog)(Nuclear protein BM28)"	Methyl@138, Phospho@139	R..GLLYD[Met]S[Pho]SEEDEERPAR..K	0.36	1					0.960965									0.984013									0.970222									0.783664									0.867444
ENSMUSP00000061923	ENSMUSG00000002870	Mcm2	P97310 "DNA replication licensing factor MCM2 (Minichromosome maintenance protein 2 homolog)(Nuclear protein BM28)"	Phospho@41	R..ADALTSS[Pho]PGR..D	0.47	2	0.44	1			0.62095	0.0370981	1.42366							0.565834	0.0223513	1.28936	1.17192						0.523128	0.0066003	1.08911							0.515736	0.101145	3.8502	1.23153						0.552916	0.00313533
ENSMUSP00000061923	ENSMUSG00000002870	Mcm2	P97310 "DNA replication licensing factor MCM2 (Minichromosome maintenance protein 2 homolog)(Nuclear protein BM28)"	Phospho@21	R..RIS[Pho]DPLTSSPGR..S	0.99	2	0.97	1	0.99	2	0.682643	0.138764	2.92845				0.950963	0.617215	2.5378	1.01385	0.914706	3.6584	1.20001			1.06851	0.51388	2.40982	0.832301	0.331761	3.81505	0.953467			0.750999	0.173475	2.76425	0.855445	0.307309	2.82842				0.769967	0.108953	1.77549	0.79423	0.0533097
ENSMUSP00000061923	ENSMUSG00000002870	Mcm2	P97310 "DNA replication licensing factor MCM2 (Minichromosome maintenance protein 2 homolog)(Nuclear protein BM28)"	Amino@137, Phospho@140	R..GLLY[Ami]DSS[Pho]EEDEERPAR..K	0.76	1					1.32184									1.36084									0.889031									1.0669									0.945321
ENSMUSP00000061923	ENSMUSG00000002870	Mcm2	P97310 "DNA replication licensing factor MCM2 (Minichromosome maintenance protein 2 homolog)(Nuclear protein BM28)"	Phospho@21, Phospho@27	R..RIS[Pho]DPLTSS[Pho]PGR..S	0.94	1			0.26	2	1.01165						1.25521	0.516734	20.9926	1.54631						1.36194	0.434789	24.3723	0.958558						1.20199	0.618032	30.4789	0.89658						1.04876	0.898315	42.7347	0.810813
ENSMUSP00000061923	ENSMUSG00000002870	Mcm2	P97310 "DNA replication licensing factor MCM2 (Minichromosome maintenance protein 2 homolog)(Nuclear protein BM28)"	Amino@137, Phospho@139	R..GLLY[Ami]DS[Pho]SEEDEERPAR..K	0.99	1					1.04758									0.981533									0.814133									0.832325									0.879572
ENSMUSP00000061923	ENSMUSG00000002870	Mcm2	P97310 "DNA replication licensing factor MCM2 (Minichromosome maintenance protein 2 homolog)(Nuclear protein BM28)"	Phospho@139	R..GLLYDS[Pho]SEEDEERPAR..K	0.79	2			0.99	1	1.24459						1.05281			0.950704						0.969004			1.02007						1.01272			0.862037						0.897554			1.18111
ENSMUSP00000061923	ENSMUSG00000002870	Mcm2	P97310 "DNA replication licensing factor MCM2 (Minichromosome maintenance protein 2 homolog)(Nuclear protein BM28)"	Phospho@12, Protein Terminal Acetyl@2	M..A[Pro]ESSESLSASS[Pho]PAR..Q	0.93	0
ENSMUSP00000101517	ENSMUSG00000007880	Arid1a	A2BH40 "AT-rich interactive domain-containing protein 1A (ARID domain-containing protein 1A)(SWI/SNF-related, matrix-associated, actin-dependent regulator of chromatin subfamily F member 1)(SWI/SNF complex protein p270)(SWI-like protein)(Osa homolog 1)(BRG1-associated factor 250)(BAF250)(BRG1-associated factor 250a)(BAF250A)"	Oxidation@364, Phospho@365	R..SHHAPM[Oxi]S[Pho]PGSSGGGGQPLAR..T	0.97	2
ENSMUSP00000101517	ENSMUSG00000007880	Arid1a	A2BH40 "AT-rich interactive domain-containing protein 1A (ARID domain-containing protein 1A)(SWI/SNF-related, matrix-associated, actin-dependent regulator of chromatin subfamily F member 1)(SWI/SNF complex protein p270)(SWI-like protein)(Osa homolog 1)(BRG1-associated factor 250)(BAF250)(BRG1-associated factor 250a)(BAF250A)"	Phospho@697	R..GPS[Pho]PSPVGSPASVAQSR..S	0.99	2	0.99	9			1.25586	0.11622	1.70646							1.25103	0.243101	3.13562							1.51615	0.0326357	1.31171							1.25304	0.0595172	1.30832							1.36089	0.213755
ENSMUSP00000110091	ENSMUSG00000029836	Cbx3	P23198 "Chromobox protein homolog 3 (Heterochromatin protein 1 homolog gamma)(HP1 gamma)(Modifier 2 protein)(M32)"	Phospho@93	K..RKS[Pho]LSDSESDDSK..S	0.95	1
ENSMUSP00000110091	ENSMUSG00000029836	Cbx3	P23198 "Chromobox protein homolog 3 (Heterochromatin protein 1 homolog gamma)(HP1 gamma)(Modifier 2 protein)(M32)"	Phospho@95	R..KSLS[Pho]DSESDDSK..S	0.31	2					1.44122	0.15274	3.11465							1.5826	0.0736811	1.97023							1.70181	0.24784	15.9842							1.61135	0.136131	3.72986							1.68298	0.1364
ENSMUSP00000022927	ENSMUSG00000022314	Rad21	Q61550 "Double-strand-break repair protein rad21 homolog (Pokeweed agglutinin-binding protein 29)(PW29)(SCC1 homolog)"	Phospho@153, Deamidated@156, Oxidation@165	R..EEVGNIS[Pho]ILQ[Dea]ENDFGDFGM[Oxi]DDR..E	0.99	1
ENSMUSP00000021048	ENSMUSG00000020706	Ftsj3	Q9DBE9 "Putative rRNA methyltransferase 3 (EC 2.1.1.-)(rRNA (uridine-2'-O-)-methyltransferase 3)(Protein ftsJ homolog 3)"	Phospho@532	K..DGFS[Pho]GIEDDADEALEISQAQLLYK..S	0.99	3
ENSMUSP00000085650	ENSMUSG00000048874	Phf3	A0PJJ1;B2RQG2;Q4FZG1;Q80U54;Q8BLA7;Q8BU94;Q9CV03 "Phf3 protein Fragment ";"PHD finger protein 3 ";"Phf3 protein Fragment ";"MKIAA0244 protein Fragment ";"Putative uncharacterized protein ";"Putative uncharacterized protein Fragment ";"Putative uncharacterized protein Fragment "	Phospho@660	R..SFS[Pho]LDEPPLFIPDNIATVK..K	0.99	2					1.1484	0.602643	11.4862							0.777567	0.285566	4.65792							0.942213	0.613341	2.9691							0.799167	0.0720241	1.38218
ENSMUSP00000085650	ENSMUSG00000048874	Phf3	A0PJJ1;B2RQG2;Q4FZG1;Q80U54;Q8BLA7;Q8BU94;Q9CV03 "Phf3 protein Fragment ";"PHD finger protein 3 ";"Phf3 protein Fragment ";"MKIAA0244 protein Fragment ";"Putative uncharacterized protein ";"Putative uncharacterized protein Fragment ";"Putative uncharacterized protein Fragment "	Phospho@101	K..ESGNDT[Pho]IDEEELILPNR..S	0.71	1
ENSMUSP00000038421	ENSMUSG00000034021	Pds5b	Q4VA53 "Sister chromatid cohesion protein PDS5 homolog B (Androgen-induced proliferation inhibitor)(Androgen-induced prostate proliferative shutoff-associated protein AS3)"	Phospho@1160	R..METVSNASS[Pho]SSNPSSPGR..I	0.99	1					1.23074									0.973992									0.981012									0.971753									1.13574
ENSMUSP00000038421	ENSMUSG00000034021	Pds5b	Q4VA53 "Sister chromatid cohesion protein PDS5 homolog B (Androgen-induced proliferation inhibitor)(Androgen-induced prostate proliferative shutoff-associated protein AS3)"	Oxidation@1152, Phospho@1166	R..M[Oxi]ETVSNASSSSNPSS[Pho]PGR..I	0.99	2	0.99	7	0.99	2
ENSMUSP00000038421	ENSMUSG00000034021	Pds5b	Q4VA53 "Sister chromatid cohesion protein PDS5 homolog B (Androgen-induced proliferation inhibitor)(Androgen-induced prostate proliferative shutoff-associated protein AS3)"	Phospho@1255, Dioxidation@1262	R..TAS[Pho]DSDEQQW[Dio]PEEK..R	0.94	1					1.62428									0.852389									1.14675									0.911498									0.905888
ENSMUSP00000038421	ENSMUSG00000034021	Pds5b	Q4VA53 "Sister chromatid cohesion protein PDS5 homolog B (Androgen-induced proliferation inhibitor)(Androgen-induced prostate proliferative shutoff-associated protein AS3)"	Phospho@1255	R..TAS[Pho]DSDEQQWPEEK..R	0.99	1					0.937191									0.890049									0.750521									0.913582									1.11118
ENSMUSP00000038421	ENSMUSG00000034021	Pds5b	Q4VA53 "Sister chromatid cohesion protein PDS5 homolog B (Androgen-induced proliferation inhibitor)(Androgen-induced prostate proliferative shutoff-associated protein AS3)"	Phospho@1162, Phospho@1166	R..METVSNASSSS[Pho]NPSS[Pho]PGR..I	0.93	1					1.15976									1.26301									1.3453									0.987606									1.11225
ENSMUSP00000038421	ENSMUSG00000034021	Pds5b	Q4VA53 "Sister chromatid cohesion protein PDS5 homolog B (Androgen-induced proliferation inhibitor)(Androgen-induced prostate proliferative shutoff-associated protein AS3)"	Phospho@1356, Phospho@1368	R..AES[Pho]PETSAVESTQST[Pho]PQK..G	0.98	3	0.3	1			1.63931	0.15215	4.61944							1.42176	0.0184274	1.13822							0.798715	0.503574	17.9583							1.10517									1.34513	0.0361473
ENSMUSP00000038421	ENSMUSG00000034021	Pds5b	Q4VA53 "Sister chromatid cohesion protein PDS5 homolog B (Androgen-induced proliferation inhibitor)(Androgen-induced prostate proliferative shutoff-associated protein AS3)"	Phospho@1356	R..AES[Pho]PETSAVESTQSTPQK..G	0.99	2	0.99	4	0.99	2	0.805493	0.236741	2.92103	0.946862	0.702506	1.70425	1.05348	0.786399	6.67541	0.822128	0.283038	3.27274	0.902071	0.0306147	1.08855	1.3587	0.230554	4.37385	0.821335	0.171873	1.99791	0.827107	0.22599	1.60389	1.09919	0.777755	27.1455	0.863546	0.348239	3.112	0.707831	0.573741	256.473	1.10784	0.464049	3.19646	0.838858	0.0519787
ENSMUSP00000038421	ENSMUSG00000034021	Pds5b	Q4VA53 "Sister chromatid cohesion protein PDS5 homolog B (Androgen-induced proliferation inhibitor)(Androgen-induced prostate proliferative shutoff-associated protein AS3)"	Phospho@1257	R..TASDS[Pho]DEQQWPEEK..R	0.7	1					0.798396									0.774967									0.652996									0.502736									0.726108
ENSMUSP00000038421	ENSMUSG00000034021	Pds5b	Q4VA53 "Sister chromatid cohesion protein PDS5 homolog B (Androgen-induced proliferation inhibitor)(Androgen-induced prostate proliferative shutoff-associated protein AS3)"	Phospho@1166	R..METVSNASSSSNPSS[Pho]PGR..I	0.99	1	0.99	2	0.99	2	0.696971						1.17411	0.328413	3.17909	0.936583						1.04831	0.499792	1.82057	0.765676						1.05839	0.170629	1.21899	0.78018						1.00893	0.869571	1.72273	0.763909
ENSMUSP00000038421	ENSMUSG00000034021	Pds5b	Q4VA53 "Sister chromatid cohesion protein PDS5 homolog B (Androgen-induced proliferation inhibitor)(Androgen-induced prostate proliferative shutoff-associated protein AS3)"	Oxidation@1152, Deamidated@1157, Phospho@1166	R..M[Oxi]ETVSN[Dea]ASSSSNPSS[Pho]PGR..I	0.99	2	0.95	2
ENSMUSP00000038421	ENSMUSG00000034021	Pds5b	Q4VA53 "Sister chromatid cohesion protein PDS5 homolog B (Androgen-induced proliferation inhibitor)(Androgen-induced prostate proliferative shutoff-associated protein AS3)"	Phospho@1255, Dioxidation@1262, Oxidation@1263	R..TAS[Pho]DSDEQQW[Dio]P[Oxi]EEK..R	0.66	1					1.33834									0.930852									0.627021									1.11391									0.854744
ENSMUSP00000058618	ENSMUSG00000061755	Bod1l	O35243;Q3TR39;Q3USW6;Q6P8H7;Q80TF0;Q8BHG7 "Antigen containing epitope to monoclonal antibody MMS-85/12 Fragment ";"Putative uncharacterized protein Fragment ";"Putative uncharacterized protein Fragment ";"A230054D04Rik protein Fragment ";"MKIAA1327 protein Fragment ";"Putative uncharacterized protein Fragment "	Phospho@1535	K..AQLS[Pho]PSVK..R	0.84	1	0.84	1			0.967923			0.635748						0.811413			0.49461						1.03847			1.05132						0.833801			0.605104						0.866283
ENSMUSP00000058618	ENSMUSG00000061755	Bod1l	O35243;Q3TR39;Q3USW6;Q6P8H7;Q80TF0;Q8BHG7 "Antigen containing epitope to monoclonal antibody MMS-85/12 Fragment ";"Putative uncharacterized protein Fragment ";"Putative uncharacterized protein Fragment ";"A230054D04Rik protein Fragment ";"MKIAA1327 protein Fragment ";"Putative uncharacterized protein Fragment "	Phospho@-1	R..TS[Pho]TPVILEGAQEETDTR..D	0.99	3
ENSMUSP00000058618	ENSMUSG00000061755	Bod1l	O35243;Q3TR39;Q3USW6;Q6P8H7;Q80TF0;Q8BHG7 "Antigen containing epitope to monoclonal antibody MMS-85/12 Fragment ";"Putative uncharacterized protein Fragment ";"Putative uncharacterized protein Fragment ";"A230054D04Rik protein Fragment ";"MKIAA1327 protein Fragment ";"Putative uncharacterized protein Fragment "	Phospho@-1	R..T[Pho]STPVILEGAQEETDTR..D	0.94	1
ENSMUSP00000058618	ENSMUSG00000061755	Bod1l	O35243;Q3TR39;Q3USW6;Q6P8H7;Q80TF0;Q8BHG7 "Antigen containing epitope to monoclonal antibody MMS-85/12 Fragment ";"Putative uncharacterized protein Fragment ";"Putative uncharacterized protein Fragment ";"A230054D04Rik protein Fragment ";"MKIAA1327 protein Fragment ";"Putative uncharacterized protein Fragment "	Phospho@536, Methylthio@530	K..GSDDVLVSGEVPEC[Met]EVGHMS[Pho]PR..K	1	2	0.59	1	0.99	3	0.920223	0.746252	12.2869				1.82896			0.796264	0.407315	8.62345				1.13599			1.03751	0.788276	3.87475				1.49476			0.745477	0.0292045	1.18689				1.09607			0.820163	0.612779
ENSMUSP00000058618	ENSMUSG00000061755	Bod1l	O35243;Q3TR39;Q3USW6;Q6P8H7;Q80TF0;Q8BHG7 "Antigen containing epitope to monoclonal antibody MMS-85/12 Fragment ";"Putative uncharacterized protein Fragment ";"Putative uncharacterized protein Fragment ";"A230054D04Rik protein Fragment ";"MKIAA1327 protein Fragment ";"Putative uncharacterized protein Fragment "	Phospho@-1	R..RTS[Pho]TPVILEGAQEETDTR..D	1	2	0.99	4	0.99	2	0.878737	0.263071	2.0549				1.35034	0.412488	17.9738	1.00027	0.998686	5.16171				1.19282	0.0800956	1.32759	0.817637	0.264464	3.09081				1.00195	0.995635	36.9837	0.655807	0.0463241	1.47812				0.950017	0.872665	24.8741	0.829828	0.0601446
ENSMUSP00000058618	ENSMUSG00000061755	Bod1l	O35243;Q3TR39;Q3USW6;Q6P8H7;Q80TF0;Q8BHG7 "Antigen containing epitope to monoclonal antibody MMS-85/12 Fragment ";"Putative uncharacterized protein Fragment ";"Putative uncharacterized protein Fragment ";"A230054D04Rik protein Fragment ";"MKIAA1327 protein Fragment ";"Putative uncharacterized protein Fragment "	Didehydro@1371, Deamidated@1374, Phospho@1376	K..TETDITT[Did]VEQ[Dea]SS[Pho]PSGK..L	0.24	1					1.03877									0.848143									0.897007									0.703252									0.838324
ENSMUSP00000057308	ENSMUSG00000051627	Hist1h1e	P43274 "Histone H1.4 (H1 VAR.2)(H1e)"	Phospho@18	A..PAAPAAPAPAEKT[Pho]PVK..K	0.98	2	0.98	3	0.98	1	1.09861	0.437266	2.66432	1.0701			2.28277			0.978518	0.885792	4.57938	0.703237			1.65112			0.797239	0.415547	9.03711	0.760025			1.72998			0.613724	0.115942	3.13441	0.77725			2.20077			0.845692	0.46309
ENSMUSP00000057308	ENSMUSG00000051627	Hist1h1e	P43274 "Histone H1.4 (H1 VAR.2)(H1e)"	Phospho@18, Protein Terminal Acetyl@2	M..S[Pro]ETAPAAPAAPAPAEKT[Pho]PVK..K	0.78	1	0.99	3	0.32	1	1.05987			1.4057	0.0251173	1.26705	2.03355			0.930306			0.806581	0.354841	2.16948	1.48285			0.647763			0.74067	0.341496	2.84004	1.61852			0.585456			1.00551	0.852804	1.11886	1.85743			0.743789
ENSMUSP00000057308	ENSMUSG00000051627	Hist1h1e	P43274 "Histone H1.4 (H1 VAR.2)(H1e)"	Phospho@18, Protein Terminal Acetyl@2	M..S[Pro]ETAPAAPAAPAPAEKT[Pho]PVKK..K	0.32	1					1.7446									1.75132									2.01423									1.33492									1.73625
ENSMUSP00000057308	ENSMUSG00000051627	Hist1h1e	P43274 "Histone H1.4 (H1 VAR.2)(H1e)"	Phospho@4, Protein Terminal Acetyl@2	M..S[Pro]ET[Pho]APAAPAAPAPAEK..T	0.97	2	0.99	6	0.99	2	1.1005	0.787465	33.4001	1.21275	0.0273514	1.11112	1.09623	0.482531	3.01952	0.722706	0.15909	2.86685	0.966144	0.736146	2.70411	0.835758	0.317891	3.46769	0.937051	0.668355	4.21956	1.1874	0.22373	2.22604	1.02808	0.780199	2.65981	0.661861	0.306248	15.442	0.911498	0.534683	3.71836	0.869035	0.476149	5.23184	0.808904	0.282293
ENSMUSP00000084864	ENSMUSG00000059208	Hnrnpm	Q9D0E1 "Heterogeneous nuclear ribonucleoprotein M (hnRNP M)"	Phospho@661	K..FES[Pho]PEVAER..A	0.45	1
ENSMUSP00000027768	ENSMUSG00000026491	Ahctf1	Q8CJF7 "Protein ELYS (Protein MEL-28)(Putative AT-hook-containing transcription factor 1)(Embryonic large molecule derived from yolk sac)"	Phospho@1087	K..TEQPS[Pho]PVVHSFPHPELPEAFVGTPISNTSQR..I	0.99	1					1.24009									1.17252									1.08512									1.27346									1.42397
ENSMUSP00000027768	ENSMUSG00000026491	Ahctf1	Q8CJF7 "Protein ELYS (Protein MEL-28)(Putative AT-hook-containing transcription factor 1)(Embryonic large molecule derived from yolk sac)"	Phospho@1541	K..NLS[Pho]FDELYPLGAEK..L	0.99	1			0.97	2	1.23997						1.16605			1.18273									1.57986						1.00005			0.915156						0.91378			1.15558
ENSMUSP00000027768	ENSMUSG00000026491	Ahctf1	Q8CJF7 "Protein ELYS (Protein MEL-28)(Putative AT-hook-containing transcription factor 1)(Embryonic large molecule derived from yolk sac)"	Phospho@1928, Phospho@1931	R..EVS[Pho]VSS[Pho]VTEEPK..L	0.68	1					0.958889									0.969364																		0.687062									1.02803
ENSMUSP00000027768	ENSMUSG00000026491	Ahctf1	Q8CJF7 "Protein ELYS (Protein MEL-28)(Putative AT-hook-containing transcription factor 1)(Embryonic large molecule derived from yolk sac)"	Phospho@1507	K..ENVGLPEES[Pho]PR..I	0.82	1					0.832248																		0.719538									0.622605									0.54338
ENSMUSP00000027768	ENSMUSG00000026491	Ahctf1	Q8CJF7 "Protein ELYS (Protein MEL-28)(Putative AT-hook-containing transcription factor 1)(Embryonic large molecule derived from yolk sac)"	Phospho@1928	R..EVS[Pho]VSSVTEEPK..L	0.31	1					0.978597									0.727804									0.842949									0.838753									1.0496
ENSMUSP00000027768	ENSMUSG00000026491	Ahctf1	Q8CJF7 "Protein ELYS (Protein MEL-28)(Putative AT-hook-containing transcription factor 1)(Embryonic large molecule derived from yolk sac)"	Phospho@1928, Phospho@1930	R..EVS[Pho]VS[Pho]SVTEEPK..L	0.23	1					0.883715									0.553535									0.668092									0.903595									0.711122
ENSMUSP00000047397	ENSMUSG00000039148	Sart1	Q9Z315 "U4/U6.U5 tri-snRNP-associated protein 1 (Squamous cell carcinoma antigen recognized by T-cells 1)(SART-1)(mSART-1)(Hypoxia-associated factor)"	Deamidated@599, Phospho@604	R..SAN[Dea]GGSES[Pho]DGEENIGWSTVNLDEEK..Q	0.99	4					1.2568	0.0594051	1.27826							1.20467	0.321029	1.64822							1.11988	0.424149	1.47765							0.819233	0.308578	1.67994							1.00701	0.959905
ENSMUSP00000027601	ENSMUSG00000026355	Mcm6	P97311 "DNA replication licensing factor MCM6 (Mis5 homolog)"	Deamidated@684, Phospho@689	R..VETPDVNLDQEEEIQMETDEGQGGVN[Dea]GHADS[Pho]PAPVNR..F	0.99	1
ENSMUSP00000027601	ENSMUSG00000026355	Mcm6	P97311 "DNA replication licensing factor MCM6 (Mis5 homolog)"	Oxidation@674, Phospho@689, Deamidated@694	R..VETPDVNLDQEEEIQM[Oxi]ETDEGQGGVNGHADS[Pho]PAPVN[Dea]R..F	0.23	1
ENSMUSP00000027601	ENSMUSG00000026355	Mcm6	P97311 "DNA replication licensing factor MCM6 (Mis5 homolog)"	Phospho@689	R..VETPDVNLDQEEEIQMETDEGQGGVNGHADS[Pho]PAPVNR..F	0.99	1
ENSMUSP00000027601	ENSMUSG00000026355	Mcm6	P97311 "DNA replication licensing factor MCM6 (Mis5 homolog)"	Oxidation@674, Deamidated@684, Phospho@689	R..VETPDVNLDQEEEIQM[Oxi]ETDEGQGGVN[Dea]GHADS[Pho]PAPVNR..F	0.99	2	0.87	2	1	2	1.09779	0.173337	1.39235							1.09636	0.33603	1.97687							0.985298	0.908038	3.64643							0.821619	0.347596	4.55832							0.843028	0.507365
ENSMUSP00000027601	ENSMUSG00000026355	Mcm6	P97311 "DNA replication licensing factor MCM6 (Mis5 homolog)"	Oxidation@674, Deamidated@684, Phospho@689, Deamidated@694	R..VETPDVNLDQEEEIQM[Oxi]ETDEGQGGVN[Dea]GHADS[Pho]PAPVN[Dea]R..F	0.99	1
ENSMUSP00000107602	ENSMUSG00000032481	Smarcc1	Q3UNN4 "Putative uncharacterized protein "	Phospho@327, Dehydrated@336	R..KPS[Pho]PSPPPPTAT[Deh]ESR..K	0.95	1					0.819791									0.887604									0.86559									0.956649									0.842751
ENSMUSP00000107602	ENSMUSG00000032481	Smarcc1	Q3UNN4 "Putative uncharacterized protein "	Phospho@327, Phospho@329	R..KPS[Pho]PS[Pho]PPPPTATESR..K	0.62	3	0.94	1	0.92	2	0.895351	0.286027	1.3907				0.936045	0.115355	1.16632	0.929929	0.503149	1.47116				1.00235	0.378011	1.02036	0.895911	0.30036	1.40706	1.17885			0.925008	0.53555	3.02771	0.957551	0.431694	1.21054	1.23132			1.1626	0.119943	1.44053	1.05898	0.703151
ENSMUSP00000107602	ENSMUSG00000032481	Smarcc1	Q3UNN4 "Putative uncharacterized protein "	Phospho@327	R..KPS[Pho]PSPPPPTATESR..K	0.27	1	0.99	6	0.99	3	0.733037			1.07116	0.504204	1.33522	0.943622	0.539385	1.40525	0.807302			0.786784	0.160785	1.50927	0.968782	0.871128	2.1012	1.1092			0.958841	0.56992	1.20777	0.884304	0.0752091	1.16638	0.815943			0.912894	0.253894	1.20932	0.98561	0.887981	1.47875	0.905078
ENSMUSP00000010752	ENSMUSG00000010608	Rbm25	B2RY56 "RNA-binding protein 25 (RNA-binding motif protein 25)"	Phospho@675	K..LGASNS[Pho]PGQPNSVK..R	0.95	3	0.99	4	0.28	1	1.0845			0.942037	0.844334	3.16704	0.840077			0.986083			1.23823	0.222073	1.69067	0.544304			1.36145			1.05386	0.789906	2.10174	0.87615			1.09858			0.647211	0.0791899	1.75183	0.630918			1.18377
ENSMUSP00000010752	ENSMUSG00000010608	Rbm25	B2RY56 "RNA-binding protein 25 (RNA-binding motif protein 25)"	Phospho@675, Deamidated@680	K..LGASNS[Pho]PGQPN[Dea]SVK..R	0.99	2	0.89	3			0.915023	0.269687	1.66334	1.16519	0.666466	28.8549				0.94422	0.547867	2.33528	1.16278	0.233549	1.46892				1.31839	0.0598971	1.39296	1.11811	0.75884	3.92316				0.90069	0.0207833	1.04436	0.679551	0.327062	3.63994				1.02873	0.729565
ENSMUSP00000010752	ENSMUSG00000010608	Rbm25	B2RY56 "RNA-binding protein 25 (RNA-binding motif protein 25)"	Phospho@675	K..LGASNS[Pho]PGQPN..S	0.69	1					1.10109									0.579409									0.949266									0.701034									0.757721
ENSMUSP00000106278	ENSMUSG00000043909	Trp53bp1	P70399 "Tumor suppressor p53-binding protein 1 (p53-binding protein 1)(p53BP1)(53BP1)"	Phospho@382	V..PSS[Pho]PTEQGGR..K	0.79	0
ENSMUSP00000106278	ENSMUSG00000043909	Trp53bp1	P70399 "Tumor suppressor p53-binding protein 1 (p53-binding protein 1)(p53BP1)(53BP1)"	Deamidated@1077, Methyl@1088, Phospho@1099, Gln->pyro-Glu@1074	R..Q[Gln]SEQ[Dea]PVKPVGPVMDD[Met]AAPEDSASPVS[Pho]QQR..A	0.26	1					1.01692									1.16934									1.51539									0.629738									1.28778
ENSMUSP00000106278	ENSMUSG00000043909	Trp53bp1	P70399 "Tumor suppressor p53-binding protein 1 (p53-binding protein 1)(p53BP1)(53BP1)"	Phospho@552	R..TEEDRENTQIDDTEPLS[Pho]PVSNSK..L	0.86	1					0.757754									0.801077									1.26384									0.827486									0.755466
ENSMUSP00000106278	ENSMUSG00000043909	Trp53bp1	P70399 "Tumor suppressor p53-binding protein 1 (p53-binding protein 1)(p53BP1)(53BP1)"	Phospho@466	R..STPVFTPGSLPIPSQPEFSHDIFIPSPS[Pho]LEEPSDDVK..K	0.99	1					1.60727									1.38383									2.04582									1.84742									1.33161
ENSMUSP00000106278	ENSMUSG00000043909	Trp53bp1	P70399 "Tumor suppressor p53-binding protein 1 (p53-binding protein 1)(p53BP1)(53BP1)"	Phospho@822	K..DAVTEDS[Pho]PQPPLPSVR..D	0.99	2	0.99	4	0.24	1	0.803456	0.0871484	1.46674	0.877764	0.337135	1.56526	0.874876			1.09698	0.371505	2.17401	1.23621	0.12143	1.36998	1.84093			0.793156	0.238725	3.1868	1.08312	0.00872988	1.03284	1.11874			0.576878	0.0916347	2.75432	1.01915	0.847747	1.33474	0.898425			0.729878	0.410908
ENSMUSP00000106278	ENSMUSG00000043909	Trp53bp1	P70399 "Tumor suppressor p53-binding protein 1 (p53-binding protein 1)(p53BP1)(53BP1)"	Oxidation@1086, Phospho@1096, Gln->pyro-Glu@1074	R..Q[Gln]SEQPVKPVGPVM[Oxi]DDAAPEDSAS[Pho]PVSQQR..A	0.99	1					1.13747									1.1444									1.47216									1.00757									0.926915
ENSMUSP00000110378	ENSMUSG00000031134	Rbmx	A2AFI4;Q8C2U6;Q9R0Y0;Q9WV02 "RNA binding motif protein, X chromosome Fragment ";"Putative uncharacterized protein Fragment ";"Heterogeneous nuclear ribonucleoprotein GPutative uncharacterized proteinRNA binding motif protein, X chromosome, isoform CRA_c ;;";"Heterogeneous nuclear ribonucleoprotein GPutative uncharacterized proteinRNA binding motif protein, X chromosomeRNA binding motif protein, X…	Phospho@352, Oxidation@353	R..GLPPS[Pho]M[Oxi]ER..G	0.49	1					0.718615									0.660791									0.845684									1.01835									1.08072
ENSMUSP00000110378	ENSMUSG00000031134	Rbmx	A2AFI4;Q8C2U6;Q9R0Y0;Q9WV02 "RNA binding motif protein, X chromosome Fragment ";"Putative uncharacterized protein Fragment ";"Heterogeneous nuclear ribonucleoprotein GPutative uncharacterized proteinRNA binding motif protein, X chromosome, isoform CRA_c ;;";"Heterogeneous nuclear ribonucleoprotein GPutative uncharacterized proteinRNA binding motif protein, X chromosomeRNA binding motif protein, X…	Phospho@91	K..VEQATKPSFES[Pho]GR..R	0.29	1					1.08234									1.10525									1.39861									1.16389									1.11735
ENSMUSP00000110378	ENSMUSG00000031134	Rbmx	A2AFI4;Q8C2U6;Q9R0Y0;Q9WV02 "RNA binding motif protein, X chromosome Fragment ";"Putative uncharacterized protein Fragment ";"Heterogeneous nuclear ribonucleoprotein GPutative uncharacterized proteinRNA binding motif protein, X chromosome, isoform CRA_c ;;";"Heterogeneous nuclear ribonucleoprotein GPutative uncharacterized proteinRNA binding motif protein, X chromosomeRNA binding motif protein, X…	Phospho@88	K..VEQATKPS[Pho]FESGR..R	0.29	1					0.990789									1.29092									1.4429									1.10873									1.20546
ENSMUSP00000110378	ENSMUSG00000031134	Rbmx	A2AFI4;Q8C2U6;Q9R0Y0;Q9WV02 "RNA binding motif protein, X chromosome Fragment ";"Putative uncharacterized protein Fragment ";"Heterogeneous nuclear ribonucleoprotein GPutative uncharacterized proteinRNA binding motif protein, X chromosome, isoform CRA_c ;;";"Heterogeneous nuclear ribonucleoprotein GPutative uncharacterized proteinRNA binding motif protein, X chromosomeRNA binding motif protein, X…	Phospho@326	R..DGYGGSRDS[Pho]YSSSR..S	0.75	1
ENSMUSP00000110378	ENSMUSG00000031134	Rbmx	A2AFI4;Q8C2U6;Q9R0Y0;Q9WV02 "RNA binding motif protein, X chromosome Fragment ";"Putative uncharacterized protein Fragment ";"Heterogeneous nuclear ribonucleoprotein GPutative uncharacterized proteinRNA binding motif protein, X chromosome, isoform CRA_c ;;";"Heterogeneous nuclear ribonucleoprotein GPutative uncharacterized proteinRNA binding motif protein, X chromosomeRNA binding motif protein, X…	Phospho@208	R..DVYLS[Pho]PR..D	0.86	10					0.945203	0.0987087	1.07169							1.02252	0.479555	1.07068							1.09347	0.0751113	1.1057							0.860831	0.000164853	1.05649							1.06737	0.0597119
ENSMUSP00000037858	ENSMUSG00000024965	Fermt3	Q8K1B8 "Fermitin family homolog 3 (Unc-112-related protein 2)(Kindlin-3)"	Phospho@8	K..TAS[Pho]GDYIDSSWELR..V	0.99	2	0.29	1	0.96	1																0.775304									0.997961
ENSMUSP00000032088	ENSMUSG00000030016	Zfml	Q61464 "Zinc finger protein 638 (Zinc finger matrin-like protein)(Nuclear protein 220)"	Phospho@1099	K..GSTFS[Pho]PDLK..N	0.96	2			0.81	1	0.762519	0.087295	1.60863				0.694583			1.02096	0.681212	1.6187				0.800863			0.784515	0.357721	6.96952				0.760182			0.855963	0.171665	1.72666				0.764976			0.829872	0.0871119
ENSMUSP00000032088	ENSMUSG00000030016	Zfml	Q61464 "Zinc finger protein 638 (Zinc finger matrin-like protein)(Nuclear protein 220)"	Phospho@606	K..GLS[Pho]PAQKPK..L	0.81	2			0.4	1	0.761127	0.0697099	1.4642				0.664333			1.05117	0.584758	2.29376				0.952063			1.0296	0.0113401	1.00663				0.874678			1.00865	0.359394	1.07178				0.807774			1.0132	0.658284
ENSMUSP00000105321	ENSMUSG00000021595	Nsun2	Q1HFZ0 "tRNA (cytosine-5-)-methyltransferase NSUN2 (EC 2.1.1.29)(NOL1/NOP2/Sun domain family member 2)(Myc-induced SUN domain-containing protein)"	Phospho@723	K..EGVILTNENAAS[Pho]PEQPGDEDAK..Q	0.99	3	0.99	7			1.5225			1.107	0.23309	1.64094				0.653982			0.911151	0.476653	3				1.02366			0.921225						1.10661			1.26878	0.411439	9.79474				1.1802
ENSMUSP00000105321	ENSMUSG00000021595	Nsun2	Q1HFZ0 "tRNA (cytosine-5-)-methyltransferase NSUN2 (EC 2.1.1.29)(NOL1/NOP2/Sun domain family member 2)(Myc-induced SUN domain-containing protein)"	Phospho@723, Oxidation@724, Dehydrated@725, Deamidated@726	K..EGVILTNENAAS[Pho]P[Oxi]E[Deh]Q[Dea]PGDEDAK..Q	0.99	3					1.48255	0.0473818	1.46597							0.844935	0.0525357	1.18894							1.23861	0.194886	1.61546							1.32041	0.0726049	1.40649							1.3718	0.0736726
ENSMUSP00000105321	ENSMUSG00000021595	Nsun2	Q1HFZ0 "tRNA (cytosine-5-)-methyltransferase NSUN2 (EC 2.1.1.29)(NOL1/NOP2/Sun domain family member 2)(Myc-induced SUN domain-containing protein)"	Phospho@23	R..FQQPPQPEGEEDAS[Pho]DGGR..K	0.99	2					0.921434									1.36749	0.373896	14.1152							0.793738									0.92449	0.52276	2.92014							0.708647	0.185381
ENSMUSP00000105321	ENSMUSG00000021595	Nsun2	Q1HFZ0 "tRNA (cytosine-5-)-methyltransferase NSUN2 (EC 2.1.1.29)(NOL1/NOP2/Sun domain family member 2)(Myc-induced SUN domain-containing protein)"	Deamidated@720, Phospho@723, Oxidation@724, Dehydrated@725	K..EGVILTNEN[Dea]AAS[Pho]P[Oxi]E[Deh]QPGDEDAK..Q	0.93	1					1.75431									1.42872									1.39716									1.51759									1.32905
ENSMUSP00000105321	ENSMUSG00000021595	Nsun2	Q1HFZ0 "tRNA (cytosine-5-)-methyltransferase NSUN2 (EC 2.1.1.29)(NOL1/NOP2/Sun domain family member 2)(Myc-induced SUN domain-containing protein)"	Deamidated@720, Phospho@723	K..EGVILTNEN[Dea]AAS[Pho]PEQPGDEDAK..Q	0.99	5	0.99	1			1.26695	0.0001494	1.04791							0.90566	0.426629	1.41027							1.16607	0.134056	1.25547							1.15532	0.0612226	1.16797							1.28167	0.0129347
ENSMUSP00000002198	ENSMUSG00000002129	Sf3a1	Q8K4Z5 "Splicing factor 3A subunit 1 (SF3a120)"	Oxidation@353, Phospho@357	K..AEETPSQLDQDTQVQDM[Oxi]DEGS[Pho]DDEEEGQK..V	0.95	2
ENSMUSP00000049112	ENSMUSG00000032212	Sltm	Q8CH25 "SAFB-like transcription modulator (SAF-like transcription modulator)(Modulator of estrogen-induced transcription)"	Phospho@997	R..AGAGMITQHSST[Pho]ASPVNR..I	1	1					1.56956									1.40147									2.05307									1.7704									1.75151
ENSMUSP00000049112	ENSMUSG00000032212	Sltm	Q8CH25 "SAFB-like transcription modulator (SAF-like transcription modulator)(Modulator of estrogen-induced transcription)"	Phospho@289	K..DVQDAIAQS[Pho]PEK..E	0.99	3	0.99	6	0.99	8	0.71505	0.037531	1.33341	0.868452	0.256871	1.32758	0.93725	0.425579	1.19861	0.678543	0.0386681	1.40214	0.762163	0.0463946	1.3037	0.884928	0.0195734	1.10069	0.862605	0.10089	1.24473	0.836112	0.18565	1.34983	0.985549	0.801302	1.14074	0.793984	0.0474759	1.2515	0.790399	0.0772732	1.31331	1.02505	0.535357	1.09392	0.924771	0.273631
ENSMUSP00000005545	ENSMUSG00000005410	Mcm5	P49718 "DNA replication licensing factor MCM5 (CDC46 homolog)(P1-CDC46)"	Phospho@12, Phospho@14	S..GFDDPGIFYS[Pho]DS[Pho]FGGDPGAEEGQAR..K	0.99	0
ENSMUSP00000119126	ENSMUSG00000027593	C130057N11Rik	A2AU62 "HnRNP-associated with lethal yellow Fragment "	Phospho@-1	R..LPAPQEDTASEAGT[Pho]PQGEVQTR..D	0.99	1	0.99	2			0.92757			1.38355						1.70573			3.782						1.17051			1.09284						0.841183			0.735178						0.887011
ENSMUSP00000119126	ENSMUSG00000027593	C130057N11Rik	A2AU62 "HnRNP-associated with lethal yellow Fragment "	Phospho@-1	R..LPAPQEDTAS[Pho]EAGTPQGEVQTR..D	0.99	2	0.98	3			1.23546	0.0877165	1.45143	0.751538						2.1454	0.0957287	4.34736	2.20834						1.06681	0.499032	2.26892	1.18615						0.958439	0.225764	1.22107	1.0978						1.07653	0.435359
ENSMUSP00000119126	ENSMUSG00000027593	C130057N11Rik	A2AU62 "HnRNP-associated with lethal yellow Fragment "	Phospho@-1, Phospho@-1	R..LPAPQEDTAS[Pho]EAGT[Pho]PQGEVQTR..D	1	9	0.99	2			1.01737	0.831627	1.23458							1.58844	0.00124394	1.1992							1.00846	0.907048	1.1929							0.825165	0.0264809	1.17201							1.01246	0.882194
ENSMUSP00000119126	ENSMUSG00000027593	C130057N11Rik	A2AU62 "HnRNP-associated with lethal yellow Fragment "	Phospho@119	R..GRLS[Pho]PVPVPR..A	0.99	6	0.99	6			1.07174	0.389441	1.20811	0.938665	0.44568	1.21732				1.31866	0.000642034	1.09862	1.38647	0.000702523	1.11995				1.16455	0.00531616	1.0868	1.07325	0.51694	1.2979				1.03584	0.203666	1.06388	0.83973	0.114904	1.26557				1.05662	0.231604
ENSMUSP00000119126	ENSMUSG00000027593	C130057N11Rik	A2AU62 "HnRNP-associated with lethal yellow Fragment "	Phospho@-1	P..APQEDTAS[Pho]EAGTPQGEVQTR..D	0.99	2
ENSMUSP00000037613	ENSMUSG00000046865	Fbl	P35550 "rRNA 2'-O-methyltransferase fibrillarin (EC 2.1.1.-)(Nucleolar protein 1)"	Phospho@130	K..RVS[Pho]ISEGDDKIEYR..A	0.99	2					0.766665	0.19941	2.98481							1.26698	0.012572	1.06118							2.81755	0.0426863	2.42026							1.54056	0.162833	4.20359							2.12773	0.0691055
ENSMUSP00000113431	ENSMUSG00000005846	Rsl1d1	Q3TAJ5;Q3TGI9;Q3TH37;Q3TLJ3;Q3TN25;Q3TS64;Q8BVY0;Q8K235;Q9CSF9 "Putative uncharacterized protein ";"Putative uncharacterized protein ";"Putative uncharacterized protein ";"Putative uncharacterized protein ";"Putative uncharacterized protein ";"Putative uncharacterized protein ";"Putative uncharacterized protein ";"Rsl1d1 protein ";"Putative uncharacterized protein Fragment "	Phospho@8	K..GSASES[Pho]PSASVAEATTTDVQVTPTALLQLDR..E	1	2	0.99	1
ENSMUSP00000113431	ENSMUSG00000005846	Rsl1d1	Q3TAJ5;Q3TGI9;Q3TH37;Q3TLJ3;Q3TN25;Q3TS64;Q8BVY0;Q8K235;Q9CSF9 "Putative uncharacterized protein ";"Putative uncharacterized protein ";"Putative uncharacterized protein ";"Putative uncharacterized protein ";"Putative uncharacterized protein ";"Putative uncharacterized protein ";"Putative uncharacterized protein ";"Rsl1d1 protein ";"Putative uncharacterized protein Fragment "	Dehydrated@8, Phospho@10, Oxidation@20, Deamidated@22	K..GSASES[Deh]PS[Pho]ASVAEATTTD[Oxi]VQ[Dea]VTPTALLQLDR..E	0.98	1
ENSMUSP00000078339	ENSMUSG00000061062	AC163648.2	AC163648.2 AC163648.2-201 "null" "Clone_based_ensembl_transcript"	Phospho@393	R..MLPHAPGVQMQAIPEDAIPEES[Pho]GDEDEEDPDKR..I	0.99	1					0.970838									1.24765									1.15104									0.836346									1.1876
ENSMUSP00000078339	ENSMUSG00000061062	AC163648.2	AC163648.2 AC163648.2-201 "null" "Clone_based_ensembl_transcript"	Oxidation@372, Phospho@393	R..M[Oxi]LPHAPGVQMQAIPEDAIPEES[Pho]GDEDEEDPDKR..I	0.99	1					1.17893									1.22619									0.826088									1.07456									1.14345
ENSMUSP00000078339	ENSMUSG00000061062	AC163648.2	AC163648.2 AC163648.2-201 "null" "Clone_based_ensembl_transcript"	Methyl+Deamidated@382, Phospho@393	R..MLPHAPGVQMQ[Met]AIPEDAIPEES[Pho]GDEDEEDPDKR..I	0.9	2					0.994574	0.857094	1.35362							1.00851	0.950431	3.97368							1.21345	0.486791	10.5737							1.1468	0.37432	3.19068							1.02107	0.935999
ENSMUSP00000078339	ENSMUSG00000061062	AC163648.2	AC163648.2 AC163648.2-201 "null" "Clone_based_ensembl_transcript"	Phospho@393	I..PEES[Pho]GDEDEEDPDKR..I	0.99	2					1.04636	0.748458	3.97795							1.39457	0.306759	9.11636							1.35263	0.182712	3.10436							1.18497	0.564041	14.0239							1.23465	0.588125
ENSMUSP00000078339	ENSMUSG00000061062	AC163648.2	AC163648.2 AC163648.2-201 "null" "Clone_based_ensembl_transcript"	Deamidated@382, Oxidation@385, Phospho@393, Dehydrated@395	R..MLPHAPGVQMQ[Dea]AIP[Oxi]EDAIPEES[Pho]GD[Deh]EDEEDPDKR..I	0.94	1					1.0347									1.14484									1.18529									1.01596									1.14216
ENSMUSP00000078339	ENSMUSG00000061062	AC163648.2	AC163648.2 AC163648.2-201 "null" "Clone_based_ensembl_transcript"	Oxidation@381, Phospho@393	R..MLPHAPGVQM[Oxi]QAIPEDAIPEES[Pho]GDEDEEDPDKR..I	0.99	3					0.968834	0.832225	1.76125							1.18375	0.175688	1.4226							1.14702	0.255124	1.45324							1.1164	0.180602	1.26411							1.18049	0.0280209
ENSMUSP00000078339	ENSMUSG00000061062	AC163648.2	AC163648.2 AC163648.2-201 "null" "Clone_based_ensembl_transcript"	Deamidated@380, Dehydrated@387, Oxidation@390, Phospho@393	R..MLPHAPGVQ[Dea]MQAIPED[Deh]AIP[Oxi]EES[Pho]GDEDEEDPDKR..I	0.88	1					1.47956									1.48869									1.36304									1.17352									1.56167
ENSMUSP00000030207	ENSMUSG00000028484	Psip1	Q99JF8 "PC4 and SFRS1-interacting protein (Lens epithelium-derived growth factor)(mLEDGF)"	Phospho@118	K..ETNVS[Pho]KEDTDQEEK..A	0.67	2					0.813923	0.256943	3.05636							0.851164	0.152271	1.64762							0.810823	0.0045463	1.01921							0.901025	0.243081	1.70192							0.969706	0.746748
ENSMUSP00000030207	ENSMUSG00000028484	Psip1	Q99JF8 "PC4 and SFRS1-interacting protein (Lens epithelium-derived growth factor)(mLEDGF)"	Phospho@106	K..QSNASS[Pho]DVEVEEK..E	0.23	1
ENSMUSP00000045816	ENSMUSG00000036181	Hist1h1c	P15864 "Histone H1.2 (H1 VAR.1)(H1c)"	Phospho@146	K..KATGAAT[Pho]PK..K	0.83	1					2.58707									2.29974									1.73715									1.21098									1.32906
ENSMUSP00000062030	ENSMUSG00000049539	Hist1h1a	P43275 "Histone H1.1 (H1 VAR.3)(H1a)"	Phospho@4, Protein Terminal Acetyl@2	M..S[Pro]ET[Pho]APVAQAASTATEKPAAAK..K	0.99	3	0.99	5	0.99	3	1.18844	0.156785	1.39774	0.893444	0.143224	1.18777	1.13748	0.154562	1.28092	1.30273	0.0436897	1.27887	0.769829	0.251608	1.72016	0.825063	0.137476	1.40949	1.09459	0.0499176	1.09451	0.817497	0.145965	1.36416	0.992932	0.936414	1.40314	1.0607	0.381481	1.25581	0.671895	0.0562086	1.51373	0.891635	0.0270596	1.0864	1.20307	0.0493563
ENSMUSP00000111977	ENSMUSG00000036940	Kdm1a	Q6ZQ88 "Lysine-specific histone demethylase 1 (EC 1.-.-.-)(Flavin-containing amine oxidase domain-containing protein 2)(BRAF35-HDAC complex protein BHC110)"	Phospho@132, Phospho@138	R..EMDESLANLS[Pho]EDEYYS[Pho]EEER..N	0.99	1
ENSMUSP00000110012	ENSMUSG00000031386	Hcfc1	B1AUX2;Q3USQ6 "Host cell factor C1 ";"Putative uncharacterized protein Fragment "	Phospho@3, Protein Terminal Acetyl@2	M..A[Pro]S[Pho]AVSPANLPAVLLQPR..W	0.48	0	0.99	0
ENSMUSP00000080949	ENSMUSG00000061607	Mdc1	Q5PSV9 "Mediator of DNA damage checkpoint protein 1 "	Phospho@168	R..VLLAADS[Pho]EEEGDFPSGR..C	0.99	4	0.99	3	0.99	8	0.715759						0.94599	0.337964	1.14425	0.865183						0.757347	0.0709926	1.37148	0.692092						0.974032	0.752408	1.24132	0.659905						0.718843	0.0272959	1.31655
ENSMUSP00000080949	ENSMUSG00000061607	Mdc1	Q5PSV9 "Mediator of DNA damage checkpoint protein 1 "	Phospho@461, Deamidated@473	R..EIIPDS[Pho]PMDVDEALTVTQ[Dea]PESQPPR..R	0.21	1
ENSMUSP00000080949	ENSMUSG00000061607	Mdc1	Q5PSV9 "Mediator of DNA damage checkpoint protein 1 "	Phospho@461	R..EIIPDS[Pho]PMDVDEALTVTQPESQPPR..R	0.96	1	0.69	2
ENSMUSP00000080949	ENSMUSG00000061607	Mdc1	Q5PSV9 "Mediator of DNA damage checkpoint protein 1 "	Oxidation@459, Phospho@461	R..EIIP[Oxi]DS[Pho]PMDVDEALTVTQPESQPPR..R	0.97	1
ENSMUSP00000112453	ENSMUSG00000022961	Son	Q811G3;Q8BS91 "Son protein Fragment ";"Putative uncharacterized protein Fragment "	Phospho@1723	K..ESAQAVAVALS[Pho]PK..E	0.99	2	0.99	2	0.99	3				0.849864	0.288654	2.73802	0.961811	0.402161	1.17215				0.88999	0.211166	1.66538	1.01737	0.689455	1.17392				0.891293	0.598171	7.39319	1.08089	0.0573892	1.08744				0.926679	0.765411	12.2538	0.985033	0.671849	1.14119
ENSMUSP00000029941	ENSMUSG00000028273	Pdlim5	Q8CI51 "PDZ and LIM domain protein 5 (Enigma homolog)(Enigma-like PDZ and LIM domains protein)"	Phospho@336	K..KANSTQEPSQQPASSGASPLSASEGPESPGSS[Pho]R..P	1	1			0.32	1	1.0126						1.73687			1.21755						0.783705									0.927863			1.06905						0.511935
ENSMUSP00000029941	ENSMUSG00000028273	Pdlim5	Q8CI51 "PDZ and LIM domain protein 5 (Enigma homolog)(Enigma-like PDZ and LIM domains protein)"	Phospho@332	K..KANSTQEPSQQPASSGASPLSASEGPES[Pho]PGSSR..P	0.99	1
ENSMUSP00000113157	ENSMUSG00000009575	Cbx5	Q61686 "Chromobox protein homolog 5 (Heterochromatin protein 1 homolog alpha)(HP1 alpha)"	Phospho@93	R..KSS[Pho]FSNSADDIK..S	0.73	1					0.726995									0.879348									0.959908									0.911517									0.909399
ENSMUSP00000021381	ENSMUSG00000020994	Pnn	O35691 "Pinin "	Phospho@443	K..SLS[Pho]PGKENINSQEVEK..E	0.23	1			0.93	2	0.604279						0.919839	0.132354	1.25103	0.544729						1.27287	0.200084	2.70901	0.530418						0.907394	0.19041	1.46338	0.505668						1.30881	0.236976	3.80048	0.574924
ENSMUSP00000021381	ENSMUSG00000020994	Pnn	O35691 "Pinin "	Phospho@347	K..EAGIVHS[Pho]DAEK..E	0.99	2					0.246674	0.0187974	1.69096							0.216326	0.07343	9.52401							0.242539	0.034362	2.64456							0.219929									0.223395	0.00182996
ENSMUSP00000021381	ENSMUSG00000020994	Pnn	O35691 "Pinin "	Phospho@381	K..QQDS[Pho]QPEEVMDVLEMVESVK..H	0.95	1	0.99	2
ENSMUSP00000118911	ENSMUSG00000022201	Zfr	B2RUG7 "Zinc finger RNA binding protein "	Phospho@1032	R..RDS[Pho]DGVDGFEAEGK..K	0.99	2					0.719743	0.243102	5.35512							0.758348	0.0282449	1.16888							0.611986	0.00348077	1.0347							0.911695	0.695416	9.63147							0.703382	0.127393
ENSMUSP00000118911	ENSMUSG00000022201	Zfr	B2RUG7 "Zinc finger RNA binding protein "	Phospho@1032	R..RRDS[Pho]DGVDGFEAEGK..K	0.99	2					1.26819	0.416656	10.1396							1.20976	0.0671837	1.29214							1.48794	0.0796195	1.8867							1.29013	0.337901	6.68535							1.37946	0.271736
ENSMUSP00000119065	ENSMUSG00000016921	Sfrs6	Q3TWW8;Q3UJV5;Q8BKL0;Q921K3;Q9DBP1 "Putative uncharacterized proteinSplicing factor, arginine/serine-rich 6 ;";"Putative uncharacterized protein ";"Putative uncharacterized protein ";"Splicing factor, arginine/serine-rich 6 ";"Putative uncharacterized protein "	Phospho@303	R..SHS[Pho]PLPAPPSK..A	0.99	2	0.99	9	0.99	8	0.855726	0.0783756	1.27758	0.766522	0.0112399	1.20576	0.997318	0.948222	1.09896	0.904334	0.0514444	1.10902	0.880063	0.116236	1.18209	1.00974	0.515309	1.03403	0.547046	0.0478882	1.78186	0.509493	4.07614e-05	1.21231	0.678736	0.000447717	1.15944	0.849293	0.0380274	1.13216	1.10797	0.276591	1.22446	1.05719	0.224574	1.10376	0.86359	0.0722566
ENSMUSP00000087481	ENSMUSG00000041408	Wapal	B7ZP47 "Wapal protein "	Phospho@77	K..VEEEDTGDPFGFDS[Pho]DDESLPVSSK..N	0.89	1	0.9	2	0.98	1	0.723529									1.05206									0.900983									1.06299									0.797069
ENSMUSP00000087481	ENSMUSG00000041408	Wapal	B7ZP47 "Wapal protein "	Phospho@81	K..VEEEDTGDPFGFDSDDES[Pho]LPVSSK..N	0.99	13	0.84	3			0.831914	0.00153698	1.09062	1.13368						0.932869	0.355757	1.18081	1.23325						0.82868	0.0288646	1.17598	1.00852						0.965112	0.393566	1.09678	1.51686						0.881737	0.135441
ENSMUSP00000045043	ENSMUSG00000039756	Dnttip2	Q8R2M2 "Deoxynucleotidyltransferase terminal-interacting protein 2 "	Oxidation@244, Phospho@248, Phospho@255	R..NM[Oxi]PNVS[Pho]DSETYNS[Pho]DFDDSSPR..N	0.99	2
ENSMUSP00000045043	ENSMUSG00000039756	Dnttip2	Q8R2M2 "Deoxynucleotidyltransferase terminal-interacting protein 2 "	Phospho@250	R..NMPNVSDS[Pho]ETYNSDFDDSSPR..N	0.99	1	0.99	1	0.99	1							0.793348			0.748446						1.24348									0.992017			0.952908						1.37799			0.727272
ENSMUSP00000045043	ENSMUSG00000039756	Dnttip2	Q8R2M2 "Deoxynucleotidyltransferase terminal-interacting protein 2 "	Phospho@255	R..NMPNVSDSETYNS[Pho]DFDDSSPR..N	0.99	1	0.99	1	0.98	1							0.77825									1.54355									1.50786									1.30805
ENSMUSP00000096547	ENSMUSG00000032187	Smarca4	O35845;Q6P8K2;Q7TQL1;Q8BQ54;Q8CGJ5 "Brg1 protein Fragment ";"Smarca4 protein Fragment ";"Smarca4 protein Fragment ";"Putative uncharacterized protein Fragment ";"Smarca4 protein Fragment "	Phospho@-1	K..KIPDPDS[Pho]DDVSEVDAR..H	0.29	1					0.945028									0.939225									1.062									0.742484									1.07141
ENSMUSP00000102675	ENSMUSG00000020929	Eftud2	O08810 "116 kDa U5 small nuclear ribonucleoprotein component (U5 snRNP-specific protein, 116 kDa)(U5-116 kDa)(Elongation factor Tu GTP-binding domain-containing protein 2)"	Phospho@19, Protein Terminal Acetyl@1	..M[Pro]DTDLYDEFGNYIGPELDS[Pho]DEDDDELGR..E	0.99	0	0.99	0
ENSMUSP00000121201	ENSMUSG00000021998	Lcp1	Q3TJX0;Q3U6N7;Q3U6Z1;Q3U9M7 "Putative uncharacterized protein ";"Putative uncharacterized protein ";"Putative uncharacterized protein ";"Putative uncharacterized protein "	Phospho@5	R..GS[Pho]VSDEEMMELR..E	0.99	2
ENSMUSP00000121201	ENSMUSG00000021998	Lcp1	Q3TJX0;Q3U6N7;Q3U6Z1;Q3U9M7 "Putative uncharacterized protein ";"Putative uncharacterized protein ";"Putative uncharacterized protein ";"Putative uncharacterized protein "	Phospho@5, Oxidation@11	R..GS[Pho]VSDEEM[Oxi]MELR..E	0.98	1														0.759515									1.12809									0.764825									0.956663
ENSMUSP00000121201	ENSMUSG00000021998	Lcp1	Q3TJX0;Q3U6N7;Q3U6Z1;Q3U9M7 "Putative uncharacterized protein ";"Putative uncharacterized protein ";"Putative uncharacterized protein ";"Putative uncharacterized protein "	Phospho@5, Oxidation@11, Oxidation@12	R..GS[Pho]VSDEEM[Oxi]M[Oxi]ELR..E	0.33	1					0.545422									0.99912									1.43745									0.760398									1.0949
ENSMUSP00000122427	ENSMUSG00000040681	Hmgn1	004 "high mobility group nucleosomal binding domain 1 Gene [Source:MGI (curated);Acc:MGI:96120]" "MGI_curated_transcript"	Phospho@71, Deamidated@82	K..QADVADQQTT[Pho]ELPAENGETEN[Dea]QSPASEEEK..E	0.29	1
ENSMUSP00000122427	ENSMUSG00000040681	Hmgn1	004 "high mobility group nucleosomal binding domain 1 Gene [Source:MGI (curated);Acc:MGI:96120]" "MGI_curated_transcript"	Deamidated@69, Phospho@87	K..QADVADQQ[Dea]TTELPAENGETENQSPAS[Pho]EEEK..E	0.94	1
ENSMUSP00000122427	ENSMUSG00000040681	Hmgn1	004 "high mobility group nucleosomal binding domain 1 Gene [Source:MGI (curated);Acc:MGI:96120]" "MGI_curated_transcript"	Cation:Na@81, Phospho@87	K..QADVADQQTTELPAENGETE[Cat]NQSPAS[Pho]EEEK..E	0.93	1
ENSMUSP00000122427	ENSMUSG00000040681	Hmgn1	004 "high mobility group nucleosomal binding domain 1 Gene [Source:MGI (curated);Acc:MGI:96120]" "MGI_curated_transcript"	Deamidated@77, Phospho@87, Gln->pyro-Glu@62	K..Q[Gln]ADVADQQTTELPAEN[Dea]GETENQSPAS[Pho]EEEKEAK..S	0.97	1
ENSMUSP00000122427	ENSMUSG00000040681	Hmgn1	004 "high mobility group nucleosomal binding domain 1 Gene [Source:MGI (curated);Acc:MGI:96120]" "MGI_curated_transcript"	Deamidated@82, Phospho@87, Gln->pyro-Glu@62	K..Q[Gln]ADVADQQTTELPAENGETEN[Dea]QSPAS[Pho]EEEKEAK..S	0.99	1
ENSMUSP00000122427	ENSMUSG00000040681	Hmgn1	004 "high mobility group nucleosomal binding domain 1 Gene [Source:MGI (curated);Acc:MGI:96120]" "MGI_curated_transcript"	Phospho@71	K..QADVADQQTT[Pho]ELPAENGETENQSPASEEEK..E	0.99	1
ENSMUSP00000122427	ENSMUSG00000040681	Hmgn1	004 "high mobility group nucleosomal binding domain 1 Gene [Source:MGI (curated);Acc:MGI:96120]" "MGI_curated_transcript"	Phospho@84	K..QADVADQQTTELPAENGETENQS[Pho]PASEEEK..E	0.99	1
ENSMUSP00000122427	ENSMUSG00000040681	Hmgn1	004 "high mobility group nucleosomal binding domain 1 Gene [Source:MGI (curated);Acc:MGI:96120]" "MGI_curated_transcript"	Phospho@87	K..QADVADQQTTELPAENGETENQSPAS[Pho]EEEKEAK..S	0.97	1					1.39997									2.579									3.59854									3.20005									3.41792
ENSMUSP00000122427	ENSMUSG00000040681	Hmgn1	004 "high mobility group nucleosomal binding domain 1 Gene [Source:MGI (curated);Acc:MGI:96120]" "MGI_curated_transcript"	Deamidated@82, Phospho@84, Phospho@87	K..QADVADQQTTELPAENGETEN[Dea]QS[Pho]PAS[Pho]EEEKEAK..S	0.58	1					1.43514									1.76239									2.9947									2.40812									2.35358
ENSMUSP00000122427	ENSMUSG00000040681	Hmgn1	004 "high mobility group nucleosomal binding domain 1 Gene [Source:MGI (curated);Acc:MGI:96120]" "MGI_curated_transcript"	Phospho@87, Gln->pyro-Glu@62	K..Q[Gln]ADVADQQTTELPAENGETENQSPAS[Pho]EEEKEAK..S	0.99	3					2.74932									2.9525									4.99824									3.80994									3.74206
ENSMUSP00000122427	ENSMUSG00000040681	Hmgn1	004 "high mobility group nucleosomal binding domain 1 Gene [Source:MGI (curated);Acc:MGI:96120]" "MGI_curated_transcript"	Phospho@87	K..QADVADQQTTELPAENGETENQSPAS[Pho]EEEK..E	0.99	4					0.697848	0.280745	8.6503							0.687657	0.023579	1.28644							0.76212	0.508396	34.6054							0.574456	0.29966	36.0236							0.742217	0.108885
ENSMUSP00000122427	ENSMUSG00000040681	Hmgn1	004 "high mobility group nucleosomal binding domain 1 Gene [Source:MGI (curated);Acc:MGI:96120]" "MGI_curated_transcript"	Phospho@95, Gln->pyro-Glu@62	K..Q[Gln]ADVADQQTTELPAENGETENQSPASEEEKEAKS[Pho]D..	0.99	3
ENSMUSP00000047123	ENSMUSG00000038279	Nop2	Q922K7 "Putative ribosomal RNA methyltransferase NOP2 (EC 2.1.1.-)(Nucleolar protein 2 homolog)(Nucleolar protein 1)(Proliferating-cell nucleolar antigen p120)(Proliferation-associated nucleolar protein p120)"	FormaldehydeAdduct@164, Deamidated@165, Phospho@169, Oxidation@174	K..AQDATAGVLW[For]N[Dea]EEDT[Pho]DEDED[Oxi]DDGVSPESHPR..K	0.59	1					1.3734									1.31678									1.14819									1.21978									1.54622
ENSMUSP00000047123	ENSMUSG00000038279	Nop2	Q922K7 "Putative ribosomal RNA methyltransferase NOP2 (EC 2.1.1.-)(Nucleolar protein 2 homolog)(Nucleolar protein 1)(Proliferating-cell nucleolar antigen p120)(Proliferation-associated nucleolar protein p120)"	Hydroxymethyl@165, Phospho@169	K..AQDATAGVLWN[Hyd]EEDT[Pho]DEDEDDDGVSPESHPR..K	0.99	6					0.795497	0.0481939	1.25339							0.844783	0.131615	1.29784							0.814276	0.030943	1.19092							0.896594	0.66396	2.53647							0.876471	0.197262
ENSMUSP00000047123	ENSMUSG00000038279	Nop2	Q922K7 "Putative ribosomal RNA methyltransferase NOP2 (EC 2.1.1.-)(Nucleolar protein 2 homolog)(Nucleolar protein 1)(Proliferating-cell nucleolar antigen p120)(Proliferation-associated nucleolar protein p120)"	Phospho@159, Quinone@164	K..AQDAT[Pho]AGVLW[Qui]NEEDTDEDEDDDGVSPESHPR..K	0.74	1
ENSMUSP00000047123	ENSMUSG00000038279	Nop2	Q922K7 "Putative ribosomal RNA methyltransferase NOP2 (EC 2.1.1.-)(Nucleolar protein 2 homolog)(Nucleolar protein 1)(Proliferating-cell nucleolar antigen p120)(Proliferation-associated nucleolar protein p120)"	FormaldehydeAdduct@164, Deamidated@165, Phospho@169, Oxidation@170	K..AQDATAGVLW[For]N[Dea]EEDT[Pho]D[Oxi]EDEDDDGVSPESHPR..K	0.94	1
ENSMUSP00000047123	ENSMUSG00000038279	Nop2	Q922K7 "Putative ribosomal RNA methyltransferase NOP2 (EC 2.1.1.-)(Nucleolar protein 2 homolog)(Nucleolar protein 1)(Proliferating-cell nucleolar antigen p120)(Proliferation-associated nucleolar protein p120)"	FormaldehydeAdduct@164, Deamidated@165, Phospho@169, Oxidation@172	K..AQDATAGVLW[For]N[Dea]EEDT[Pho]DED[Oxi]EDDDGVSPESHPR..K	0.93	1					0.71637									0.827525									0.814071									1.23061
ENSMUSP00000047123	ENSMUSG00000038279	Nop2	Q922K7 "Putative ribosomal RNA methyltransferase NOP2 (EC 2.1.1.-)(Nucleolar protein 2 homolog)(Nucleolar protein 1)(Proliferating-cell nucleolar antigen p120)(Proliferation-associated nucleolar protein p120)"	Phospho@159, Nitro@164, Oxidation@165	K..AQDAT[Pho]AGVLW[Nit]N[Oxi]EEDTDEDEDDDGVSPESHPR..K	0.45	1
ENSMUSP00000047123	ENSMUSG00000038279	Nop2	Q922K7 "Putative ribosomal RNA methyltransferase NOP2 (EC 2.1.1.-)(Nucleolar protein 2 homolog)(Nucleolar protein 1)(Proliferating-cell nucleolar antigen p120)(Proliferation-associated nucleolar protein p120)"	Quinone@164, Phospho@169	K..AQDATAGVLW[Qui]NEEDT[Pho]DEDEDDDGVSPESHPR..K	0.34	1
ENSMUSP00000047123	ENSMUSG00000038279	Nop2	Q922K7 "Putative ribosomal RNA methyltransferase NOP2 (EC 2.1.1.-)(Nucleolar protein 2 homolog)(Nucleolar protein 1)(Proliferating-cell nucleolar antigen p120)(Proliferation-associated nucleolar protein p120)"	Nitro@164, Oxidation@165, Phospho@169	K..AQDATAGVLW[Nit]N[Oxi]EEDT[Pho]DEDEDDDGVSPESHPR..K	0.38	1					0.881668									0.966539									0.874393									0.977546									0.770849
ENSMUSP00000047123	ENSMUSG00000038279	Nop2	Q922K7 "Putative ribosomal RNA methyltransferase NOP2 (EC 2.1.1.-)(Nucleolar protein 2 homolog)(Nucleolar protein 1)(Proliferating-cell nucleolar antigen p120)(Proliferation-associated nucleolar protein p120)"	Phospho@159, Trioxidation@164, Dehydrated@169	K..AQDAT[Pho]AGVLW[Tri]NEEDT[Deh]DEDEDDDGVSPESHPR..K	0.99	2					0.826503									0.875546									0.846073									0.810506									0.806408
ENSMUSP00000047123	ENSMUSG00000038279	Nop2	Q922K7 "Putative ribosomal RNA methyltransferase NOP2 (EC 2.1.1.-)(Nucleolar protein 2 homolog)(Nucleolar protein 1)(Proliferating-cell nucleolar antigen p120)(Proliferation-associated nucleolar protein p120)"	Dioxidation@164, Phospho@169	K..AQDATAGVLW[Dio]NEEDT[Pho]DEDEDDDGVSPESHPR..K	0.76	1
ENSMUSP00000047123	ENSMUSG00000038279	Nop2	Q922K7 "Putative ribosomal RNA methyltransferase NOP2 (EC 2.1.1.-)(Nucleolar protein 2 homolog)(Nucleolar protein 1)(Proliferating-cell nucleolar antigen p120)(Proliferation-associated nucleolar protein p120)"	FormaldehydeAdduct@164, Deamidated@165, Oxidation@168, Phospho@169	K..AQDATAGVLW[For]N[Dea]EED[Oxi]T[Pho]DEDEDDDGVSPESHPR..K	0.99	1
ENSMUSP00000047123	ENSMUSG00000038279	Nop2	Q922K7 "Putative ribosomal RNA methyltransferase NOP2 (EC 2.1.1.-)(Nucleolar protein 2 homolog)(Nucleolar protein 1)(Proliferating-cell nucleolar antigen p120)(Proliferation-associated nucleolar protein p120)"	Phospho@159, Hydroxymethyl@165	K..AQDAT[Pho]AGVLWN[Hyd]EEDTDEDEDDDGVSPESHPR..K	0.32	1
ENSMUSP00000113070	ENSMUSG00000024002	Brd4	Q9ESU6 "Bromodomain-containing protein 4 (Mitotic chromosome-associated protein)(MCAP)"	Phospho@602	K..TKPPPTYES[Pho]EEEDK..C	0.99	1			0.68	1	0.5502						0.908685			0.558724						0.930331			0.548546						0.90577			0.618846						0.92758			0.671868
ENSMUSP00000027174	ENSMUSG00000026020	Nop58	Q6DFW4 "Nucleolar protein 58 (Nucleolar protein 5)(SIK-similar protein)(MSSP)"	Phospho@509, Methylthio@514	K..EEPLS[Pho]EEEPC[Met]TSTAVPSPEK..K	0.99	2	0.99	3	0.99	6	0.317784	0.0554334	3.56652	0.728658			0.865976	0.0457664	1.14891				1.04125			1.92045	0.0044061	1.36698	0.350854	0.00186081	1.03967	0.88382			1.13712	0.509254	1.63709	0.265961			1.8017			2.06604	0.00445608	1.4172
ENSMUSP00000027174	ENSMUSG00000026020	Nop58	Q6DFW4 "Nucleolar protein 58 (Nucleolar protein 5)(SIK-similar protein)(MSSP)"	Phospho@509, Phospho@521, Methylthio@514	K..EEPLS[Pho]EEEPC[Met]TSTAVPS[Pho]PEKK..K	0.87	1	0.87	1	0.98	6	0.295594			1.30771			0.955788	0.332693	1.11453	0.24019						1.42601	0.00152686	1.15691	0.425781						1.03397	0.607279	1.16968	0.318532			1.58009			1.69879	0.000347631	1.17129	0.423831
ENSMUSP00000027174	ENSMUSG00000026020	Nop58	Q6DFW4 "Nucleolar protein 58 (Nucleolar protein 5)(SIK-similar protein)(MSSP)"	Phospho@509, Phospho@521, Methylthio@514	K..EEPLS[Pho]EEEPC[Met]TSTAVPS[Pho]PEK..K	0.99	3					0.285002									0.256712	0.0213226	2.38283							0.202746	0.134037	76.2076							0.272011									0.275649	0.152063
ENSMUSP00000076989	ENSMUSG00000007850	Hnrnph1	Q8C2Q7 "Heterogeneous nuclear ribonucleoprotein H1Putative uncharacterized protein ;"	Phospho@104	K..HTGPNS[Pho]PDTANDGFVR..L	0.99	1	0.99	5	0.99	2	0.885684			1.14047	0.381146	1.50447	1.03827	0.780398	3.77325	0.82139			1.25678	0.198027	1.55506	1.02326	0.96446	186.568	0.969537			1.22888	0.298972	1.68787	1.05113	0.697626	3.42875	0.862637			1.17477	0.167135	1.32631	1.04665	0.806208	6.32297	0.763577
ENSMUSP00000076989	ENSMUSG00000007850	Hnrnph1	Q8C2Q7 "Heterogeneous nuclear ribonucleoprotein H1Putative uncharacterized protein ;"	Phospho@104, Deamidated@109	K..HTGPNS[Pho]PDTAN[Dea]DGFVR..L	0.99	1			0.99	1	0.715633						0.755178			0.738407						0.91378			0.708301						0.825576			0.747998						0.782107			0.60316
ENSMUSP00000038382	ENSMUSG00000036693	Nop14	Q8R3N1 "Nucleolar protein 14 (Nucleolar complex protein 14)"	Deamidated@92, Phospho@96	R..FGEYN[Dea]SNIS[Pho]PEEK..M	0.98	1					1.11504									1.16817									0.83995									1.05853									1.24347
ENSMUSP00000041370	ENSMUSG00000042390	Gatad2b	Q8VHR5 "Transcriptional repressor p66-beta (p66/p68)(GATA zinc finger domain-containing protein 2B)"	Phospho@121, Phospho@123, Phospho@130	R..GRLT[Pho]PS[Pho]PDIIVLS[Pho]DNEASSPR..S	0.99	1
ENSMUSP00000041370	ENSMUSG00000042390	Gatad2b	Q8VHR5 "Transcriptional repressor p66-beta (p66/p68)(GATA zinc finger domain-containing protein 2B)"	Phospho@121, Phospho@123, Phospho@136	R..GRLT[Pho]PS[Pho]PDIIVLSDNEASS[Pho]PR..S	0.97	1
ENSMUSP00000041370	ENSMUSG00000042390	Gatad2b	Q8VHR5 "Transcriptional repressor p66-beta (p66/p68)(GATA zinc finger domain-containing protein 2B)"	Phospho@123, Phospho@136	R..LTPS[Pho]PDIIVLSDNEASS[Pho]PR..S	0.99	1
ENSMUSP00000112164	ENSMUSG00000036180	Gatad2a	Q8CHY6 "Transcriptional repressor p66 alpha (GATA zinc finger domain-containing protein 2A)"	Phospho@96, Phospho@105, Phospho@109	K..RPPS[Pho]PDVIVLSDS[Pho]EQPS[Pho]SPR..V	0.95	1
ENSMUSP00000112164	ENSMUSG00000036180	Gatad2a	Q8CHY6 "Transcriptional repressor p66 alpha (GATA zinc finger domain-containing protein 2A)"	Phospho@96, Phospho@103, Phospho@105, Deamidated@107	K..RPPS[Pho]PDVIVLS[Pho]DS[Pho]EQ[Dea]PSSPR..V	0.51	1
ENSMUSP00000112164	ENSMUSG00000036180	Gatad2a	Q8CHY6 "Transcriptional repressor p66 alpha (GATA zinc finger domain-containing protein 2A)"	Phospho@96, Phospho@105, Dehydrated@110	K..RPPS[Pho]PDVIVLSDS[Pho]EQPSS[Deh]PR..V	0.98	1					0.684157									0.772953									0.672395																		1.11302
ENSMUSP00000112164	ENSMUSG00000036180	Gatad2a	Q8CHY6 "Transcriptional repressor p66 alpha (GATA zinc finger domain-containing protein 2A)"	Phospho@96, Phospho@109, Phospho@110	K..RPPS[Pho]PDVIVLSDSEQPS[Pho]S[Pho]PR..V	0.46	1
ENSMUSP00000112164	ENSMUSG00000036180	Gatad2a	Q8CHY6 "Transcriptional repressor p66 alpha (GATA zinc finger domain-containing protein 2A)"	Phospho@96, Phospho@103, Phospho@110	K..RPPS[Pho]PDVIVLS[Pho]DSEQPSS[Pho]PR..V	0.85	2	0.97	2			1.04811									1.14153									1.05309									0.804293									1.18522
ENSMUSP00000112164	ENSMUSG00000036180	Gatad2a	Q8CHY6 "Transcriptional repressor p66 alpha (GATA zinc finger domain-containing protein 2A)"	Phospho@96, Phospho@105, Phospho@110	K..RPPS[Pho]PDVIVLSDS[Pho]EQPSS[Pho]PR..V	0.45	1			0.45	1	0.674002									1.29356									1.20014									0.855693									1.07029
ENSMUSP00000112164	ENSMUSG00000036180	Gatad2a	Q8CHY6 "Transcriptional repressor p66 alpha (GATA zinc finger domain-containing protein 2A)"	Phospho@185	K..EATAQKPTASSGSTVTT[Pho]PPPLVR..G	0.99	1	0.99	2			0.788559			0.648739	0.0705432	1.84371				1.13065			0.935329	0.0797531	1.11292				0.934374			0.818387	0.140889	1.77354				0.960055			0.819616	0.0317571	1.1345				1.16898
ENSMUSP00000112164	ENSMUSG00000036180	Gatad2a	Q8CHY6 "Transcriptional repressor p66 alpha (GATA zinc finger domain-containing protein 2A)"	Phospho@96, Phospho@103	K..RPPS[Pho]PDVIVLS[Pho]DSEQPSSPR..V	0.99	2	0.99	2	0.99	2	0.731314	0.200832	3.66064				0.922806	0.218761	1.4409	1.00553	0.986583	27.7992				1.04313	0.490305	1.68281	0.772543	0.173308	2.4978				1.02353	0.416108	1.25401	0.725645	0.184099	3.36147				1.00694	0.946444	2.83517	1.02654	0.946603
ENSMUSP00000021046	ENSMUSG00000020705	Ddx42	Q810A7 "ATP-dependent RNA helicase DDX42 (EC 3.6.1.-)(DEAD box protein 42)"	Deamidated@95, Phospho@96	R..ANFDEENAYFEDEEEDSSNVDLPYIPAEN[Dea]S[Pho]PTR..Q	0.87	1
ENSMUSP00000021046	ENSMUSG00000020705	Ddx42	Q810A7 "ATP-dependent RNA helicase DDX42 (EC 3.6.1.-)(DEAD box protein 42)"	Deamidated@95, Phospho@98	R..ANFDEENAYFEDEEEDSSNVDLPYIPAEN[Dea]SPT[Pho]R..Q	0.73	1
ENSMUSP00000021046	ENSMUSG00000020705	Ddx42	Q810A7 "ATP-dependent RNA helicase DDX42 (EC 3.6.1.-)(DEAD box protein 42)"	Phospho@96	R..ANFDEENAYFEDEEEDSSNVDLPYIPAENS[Pho]PTR..Q	0.68	1
ENSMUSP00000021046	ENSMUSG00000020705	Ddx42	Q810A7 "ATP-dependent RNA helicase DDX42 (EC 3.6.1.-)(DEAD box protein 42)"	Oxidation@164, Phospho@185	R..YM[Oxi]AENPTAGVVQEEEEDNLEYDS[Pho]DGNPIAPSK..K	0.99	3					0.638868	0.0616556	1.65238							0.618857	0.00777274	1.20094							0.688193	0.13969	1.96142							0.570489	0.104646	3.26402							0.638445	0.0849006
ENSMUSP00000021046	ENSMUSG00000020705	Ddx42	Q810A7 "ATP-dependent RNA helicase DDX42 (EC 3.6.1.-)(DEAD box protein 42)"	Didehydro@183, Phospho@185, Deamidated@188	R..YMAENPTAGVVQEEEEDNLEY[Did]DS[Pho]DGN[Dea]PIAPSK..K	0.91	1														0.499647									0.418394																		0.412637
ENSMUSP00000021046	ENSMUSG00000020705	Ddx42	Q810A7 "ATP-dependent RNA helicase DDX42 (EC 3.6.1.-)(DEAD box protein 42)"	Phospho@109, Phospho@111	R..QQFHSKPADS[Pho]DS[Pho]DDDPLEAFMAEVEDQAAR..D	0.99	3
ENSMUSP00000096411	ENSMUSG00000056394	Lig1	P37913 "DNA ligase 1 (EC 6.5.1.1)(DNA ligase I)(Polydeoxyribonucleotide synthase [ATP] 1)"	Phospho@93, Methylthio@82	K..VAQVLSC[Met]EGEDEDEAPGT[Pho]PK..V	0.62	1	0.99	3	0.64	6							0.932396	0.42547	1.35444							0.87713	0.120513	1.2409							0.900629	0.281174	1.36064							0.761918	0.0699953	1.38673
ENSMUSP00000033580	ENSMUSG00000031229	Atrx	A6PWK9;A6PWL2;Q3TP53;Q3TSV4;Q3UU22;Q3UZ76;Q8C2S3;Q8C4Z6 "Alpha thalassemia/mental retardation syndrome X-linked homolog (Human) Fragment ";"Alpha thalassemia/mental retardation syndrome X-linked homolog (Human) Fragment ";"Putative uncharacterized protein Fragment ";"Putative uncharacterized protein Fragment ";"Putative uncharacterized protein Fragment ";"Putative uncharacterized protein Fragment…	Ser->Oxoalanine@-1, Deamidated@-1, Phospho@-1	R..QNYSES[Ser]SN[Dea]YDS[Pho]ELER..E	0.48	1					0.723866									0.575267									0.59563									0.511543									0.753661
ENSMUSP00000033580	ENSMUSG00000031229	Atrx	A6PWK9;A6PWL2;Q3TP53;Q3TSV4;Q3UU22;Q3UZ76;Q8C2S3;Q8C4Z6 "Alpha thalassemia/mental retardation syndrome X-linked homolog (Human) Fragment ";"Alpha thalassemia/mental retardation syndrome X-linked homolog (Human) Fragment ";"Putative uncharacterized protein Fragment ";"Putative uncharacterized protein Fragment ";"Putative uncharacterized protein Fragment ";"Putative uncharacterized protein Fragment…	Phospho@304	R..EVIEIEDAS[Pho]PTK..C	0.99	1					0.5093									0.379168									0.635671									0.406301									0.771708
ENSMUSP00000033580	ENSMUSG00000031229	Atrx	A6PWK9;A6PWL2;Q3TP53;Q3TSV4;Q3UU22;Q3UZ76;Q8C2S3;Q8C4Z6 "Alpha thalassemia/mental retardation syndrome X-linked homolog (Human) Fragment ";"Alpha thalassemia/mental retardation syndrome X-linked homolog (Human) Fragment ";"Putative uncharacterized protein Fragment ";"Putative uncharacterized protein Fragment ";"Putative uncharacterized protein Fragment ";"Putative uncharacterized protein Fragment…	Phospho@-1	R..EEIS[Pho]DHENNVTILLEDSDLR..R	0.99	3
ENSMUSP00000033580	ENSMUSG00000031229	Atrx	A6PWK9;A6PWL2;Q3TP53;Q3TSV4;Q3UU22;Q3UZ76;Q8C2S3;Q8C4Z6 "Alpha thalassemia/mental retardation syndrome X-linked homolog (Human) Fragment ";"Alpha thalassemia/mental retardation syndrome X-linked homolog (Human) Fragment ";"Putative uncharacterized protein Fragment ";"Putative uncharacterized protein Fragment ";"Putative uncharacterized protein Fragment ";"Putative uncharacterized protein Fragment…	Phospho@-1, Deamidated@-1	R..EEIS[Pho]DHEN[Dea]NVTILLEDSDLR..R	0.99	1
ENSMUSP00000033580	ENSMUSG00000031229	Atrx	A6PWK9;A6PWL2;Q3TP53;Q3TSV4;Q3UU22;Q3UZ76;Q8C2S3;Q8C4Z6 "Alpha thalassemia/mental retardation syndrome X-linked homolog (Human) Fragment ";"Alpha thalassemia/mental retardation syndrome X-linked homolog (Human) Fragment ";"Putative uncharacterized protein Fragment ";"Putative uncharacterized protein Fragment ";"Putative uncharacterized protein Fragment ";"Putative uncharacterized protein Fragment…	Phospho@-1	K..YVES[Pho]DDEKPTDENVNEK..A	0.99	1					0.478378									0.633567									0.751209									0.689418									0.725352
ENSMUSP00000033580	ENSMUSG00000031229	Atrx	A6PWK9;A6PWL2;Q3TP53;Q3TSV4;Q3UU22;Q3UZ76;Q8C2S3;Q8C4Z6 "Alpha thalassemia/mental retardation syndrome X-linked homolog (Human) Fragment ";"Alpha thalassemia/mental retardation syndrome X-linked homolog (Human) Fragment ";"Putative uncharacterized protein Fragment ";"Putative uncharacterized protein Fragment ";"Putative uncharacterized protein Fragment ";"Putative uncharacterized protein Fragment…	Phospho@-1	K..QPVIGDQNSDS[Pho]DEMLAVLK..E	0.92	1
ENSMUSP00000058308	ENSMUSG00000024095	Hnrpll	Q921F4 "Heterogeneous nuclear ribonucleoprotein L-like "	Phospho@5, Protein Terminal Acetyl@2	M..S[Pro]SSS[Pho]SSSPKEETYEEDREFESQAK..R	0.27	1					1.38674									1.20568									1.08049									0.737661									1.77682
ENSMUSP00000058308	ENSMUSG00000024095	Hnrpll	Q921F4 "Heterogeneous nuclear ribonucleoprotein L-like "	Phospho@37	R..LKTEEGEIVYS[Pho]AEESENR..Q	0.98	1					1.95913									2.98852									2.67624									2.21424									2.56647
ENSMUSP00000021428	ENSMUSG00000021039	Snw1	Q9CSN1 "SNW domain-containing protein 1 (Nuclear protein SkiP)(Ski-interacting protein)"	Phospho@224, Phospho@234	R..GPPS[Pho]PPAPVMHSPS[Pho]R..K	0.99	2	0.99	2	0.99	1	0.82212			0.860968			1.04859			0.990927			1.33039			0.803579			1.0613						1.0527			0.882145			1.64658			0.819672			0.962517
ENSMUSP00000021428	ENSMUSG00000021039	Snw1	Q9CSN1 "SNW domain-containing protein 1 (Nuclear protein SkiP)(Ski-interacting protein)"	Phospho@224, Phospho@232	R..GPPS[Pho]PPAPVMHS[Pho]PSR..K	0.99	2	0.99	7	0.99	2	0.855621			1.04612	0.920562	96.3327	1.15559	0.307675	2.62298	0.980804			0.975478	0.903522	7.89088	0.909507	0.578347	4.69031	0.80993			1.2756	0.420866	11.0883	1.084	0.12226	1.22052	0.852678			1.20559	0.190971	2.08514	1.06897	0.254712	1.43103	0.853182
ENSMUSP00000021428	ENSMUSG00000021039	Snw1	Q9CSN1 "SNW domain-containing protein 1 (Nuclear protein SkiP)(Ski-interacting protein)"	Phospho@224, Oxidation@230, Phospho@231	R..GPPS[Pho]PPAPVM[Oxi]H[Pho]SPSR..K	0.49	1					0.883912									0.647973									1.23146									0.747433									0.906298
ENSMUSP00000108662	ENSMUSG00000001228	Uhrf1	Q8VDF2 "E3 ubiquitin-protein ligase UHRF1 (EC 6.3.2.-)(Ubiquitin-like PHD and RING finger domain-containing protein 1)(Ubiquitin-like-containing PHD and RING finger domains protein 1)(Nuclear zinc finger protein Np95)(Nuclear protein 95)"	Phospho@291	R..RPLIASPS[Pho]QPPPALR..N	0.75	1					1.36499									1.27661									1.1952									0.965322									1.15105
ENSMUSP00000108662	ENSMUSG00000001228	Uhrf1	Q8VDF2 "E3 ubiquitin-protein ligase UHRF1 (EC 6.3.2.-)(Ubiquitin-like PHD and RING finger domain-containing protein 1)(Ubiquitin-like-containing PHD and RING finger domains protein 1)(Nuclear zinc finger protein Np95)(Nuclear protein 95)"	Phospho@289	R..RPLIAS[Pho]PSQPPPALR..N	0.99	1	0.99	2	0.99	6	1.06169			0.8678	0.367936	3.23866	1.33424	0.047527	1.32808	1.07705			0.922811	0.871893	148.981	1.08716	0.101789	1.11332	0.990691			0.953235	0.801559	6.61073	1.14064	0.0389727	1.12947	1.03192			0.807154	0.350098	5.30566	1.03169	0.465563	1.10691	1.05413
ENSMUSP00000025036	ENSMUSG00000024201	Kdm4b	Q91VY5 "Lysine-specific demethylase 4B (EC 1.14.11.-)(JmjC domain-containing histone demethylation protein 3B)(Jumonji domain-containing protein 2B)"	Phospho@418	R..S[Pho]PGEATAGVSTLDEAR..G	0.99	1					0.837143									0.565042									0.618138									0.747458									0.699409
ENSMUSP00000025036	ENSMUSG00000024201	Kdm4b	Q91VY5 "Lysine-specific demethylase 4B (EC 1.14.11.-)(JmjC domain-containing histone demethylation protein 3B)(Jumonji domain-containing protein 2B)"	Phospho@630	K..QEASS[Pho]DEEAFLFSGEDDVTDPEALR..S	0.99	2
ENSMUSP00000025036	ENSMUSG00000024201	Kdm4b	Q91VY5 "Lysine-specific demethylase 4B (EC 1.14.11.-)(JmjC domain-containing histone demethylation protein 3B)(Jumonji domain-containing protein 2B)"	Phospho@418	K..SKPEESRS[Pho]PGEATAGVSTLDEAR..G	0.98	2
ENSMUSP00000102968	ENSMUSG00000001017	2500003M10Rik	Q9CY57 "Uncharacterized protein C1orf77 homolog "	Oxidation@215, Phospho@218	K..GHLDAELDAYM[Oxi]AQT[Pho]DPETND..	0.97	1
ENSMUSP00000036881	ENSMUSG00000038762	Abcf1	Q6P542 "ATP-binding cassette sub-family F member 1 "	Phospho@103, Phospho@107	K..QLS[Pho]VPAS[Pho]DEEDEVPAPIPR..G	0.99	2
ENSMUSP00000036881	ENSMUSG00000038762	Abcf1	Q6P542 "ATP-binding cassette sub-family F member 1 "	Phospho@107, Gln->pyro-Glu@101	K..Q[Gln]LSVPAS[Pho]DEEDEVPAPIPR..G	0.78	0	0.95	0
ENSMUSP00000036881	ENSMUSG00000038762	Abcf1	Q6P542 "ATP-binding cassette sub-family F member 1 "	Phospho@138	K..GGNVFEALIQDDS[Pho]EEEEEEEENR..V	0.99	9
ENSMUSP00000036881	ENSMUSG00000038762	Abcf1	Q6P542 "ATP-binding cassette sub-family F member 1 "	Deamidated@135, Oxidation@137, Phospho@138, Dehydrated@142	K..GGNVFEALIQ[Dea]DD[Oxi]S[Pho]EEEE[Deh]EEEENR..V	0.64	1
ENSMUSP00000036881	ENSMUSG00000038762	Abcf1	Q6P542 "ATP-binding cassette sub-family F member 1 "	Phospho@103, Gln->pyro-Glu@101	K..Q[Gln]LS[Pho]VPASDEEDEVPAPIPR..G	0.97	0	0.29	0
ENSMUSP00000036881	ENSMUSG00000038762	Abcf1	Q6P542 "ATP-binding cassette sub-family F member 1 "	Phospho@107, Cation:Na@108	K..QLSVPAS[Pho]D[Cat]EEDEVPAPIPR..G	0.99	2					0.8061	0.354214	5.49268							0.895845	0.358058	2.4132							0.881118	0.105896	1.30997							0.731837	0.00823031	1.05263							0.926336	0.546314
ENSMUSP00000036881	ENSMUSG00000038762	Abcf1	Q6P542 "ATP-binding cassette sub-family F member 1 "	Phospho@107	K..QLSVPAS[Pho]DEEDEVPAPIPR..G	0.99	4	1	6	0.99	5	0.867248	0.235528	1.44111	1.18295	0.200382	1.46796	0.901483	0.490688	1.46217	0.933553	0.447026	1.37053	1.32207	0.166347	1.75548	0.932752	0.0134908	1.04688	0.84944	0.197889	1.44718	1.20377	0.532565	2.90696	0.905527	0.433671	1.37287	0.705405	0.0986437	1.66553	0.822051	0.307195	1.66207	0.963688	0.828897	1.56083	0.952962	0.719248
ENSMUSP00000036881	ENSMUSG00000038762	Abcf1	Q6P542 "ATP-binding cassette sub-family F member 1 "	Phospho@107	V..PAS[Pho]DEEDEVPAPIPR..G	0.99	0
ENSMUSP00000036881	ENSMUSG00000038762	Abcf1	Q6P542 "ATP-binding cassette sub-family F member 1 "	Oxidation@136, Methyl@137, Phospho@138	K..GGNVFEALIQD[Oxi]D[Met]S[Pho]EEEEEEEENR..V	0.99	1
ENSMUSP00000036881	ENSMUSG00000038762	Abcf1	Q6P542 "ATP-binding cassette sub-family F member 1 "	Deamidated@135, Dehydrated@136, Oxidation@137, Phospho@138	K..GGNVFEALIQ[Dea]D[Deh]D[Oxi]S[Pho]EEEEEEEENR..V	0.73	2
ENSMUSP00000006625	ENSMUSG00000006456	Rbm14	Q8C2Q3 "RNA-binding protein 14 (RNA-binding motif protein 14)"	Phospho@206, Gln->pyro-Glu@204	R..Q[Gln]PT[Pho]PPFFGR..D	0.41	0	0.37	0	0.42	0
ENSMUSP00000090761	ENSMUSG00000017478	Zc3h18	Q0P678 "Zinc finger CCCH domain-containing protein 18 (Nuclear protein NHN1)"	Phospho@92, Methylthio@94	R..GPAGS[Pho]PC[Met]EEGDDVEEDGTSDLRDEASSVTR..E	0.98	2
ENSMUSP00000090761	ENSMUSG00000017478	Zc3h18	Q0P678 "Zinc finger CCCH domain-containing protein 18 (Nuclear protein NHN1)"	Phospho@528, Phospho@530	K..LGVS[Pho]VS[Pho]PSR..A	0.36	1					0.888782									0.985028									0.989139									1.00645									1.02019
ENSMUSP00000074953	ENSMUSG00000042625	Safb2	Q80YR5 "Scaffold attachment factor B2 (SAF-B2)"	Deamidated@485, Phospho@488	K..VVTN[Dea]ARS[Pho]PGAR..C	0.93	1					1.19292									0.961388									0.85847									1.58365									0.857009
ENSMUSP00000074953	ENSMUSG00000042625	Safb2	Q80YR5 "Scaffold attachment factor B2 (SAF-B2)"	Phospho@387, Oxidation@390, Deamidated@391, Dehydrated@392	R..APTAALS[Pho]PEP[Oxi]Q[Dea]D[Deh]SKEDVK..K	0.62	1					1.44694									1.51662									1.7128									1.50211									1.69873
ENSMUSP00000074953	ENSMUSG00000042625	Safb2	Q80YR5 "Scaffold attachment factor B2 (SAF-B2)"	Phospho@387, Deamidated@391, Ser->Oxoalanine@393	R..APTAALS[Pho]PEPQ[Dea]DS[Ser]KEDVK..K	0.79	1					1.59924									1.6319									1.89487									1.61813									1.799
ENSMUSP00000074953	ENSMUSG00000042625	Safb2	Q80YR5 "Scaffold attachment factor B2 (SAF-B2)"	Phospho@387	R..APTAALS[Pho]PEPQDSK..E	0.99	3	0.99	3	0.95	4	0.484456	0.0136686	1.44535	0.986776	0.901454	1.5053	1.09635	0.248001	1.22713	0.842494	0.146574	1.37501	1.83571	0.0224119	1.48882	2.64223	0.000178913	1.14358	0.489853	0.0117557	1.39919	0.892136	0.336323	1.47902	1.09707	0.283692	1.254	0.522384	0.00877113	1.30135	1.45099	0.0800534	1.62035	1.59601	0.00214194	1.16079	0.500903	0.00360976
ENSMUSP00000040765	ENSMUSG00000041229	Phf8	Q80TJ7 "Histone lysine demethylase PHF8 (EC 1.14.11.27)(PHD finger protein 8)"	Phospho@817	Y..PS[Pho]LESDDDDPALK..S	0.99	1
ENSMUSP00000040765	ENSMUSG00000041229	Phf8	Q80TJ7 "Histone lysine demethylase PHF8 (EC 1.14.11.27)(PHD finger protein 8)"	Phospho@615	R..LVAEQVMGDEFDLDS[Pho]DDELQIDER..L	0.71	1
ENSMUSP00000040765	ENSMUSG00000041229	Phf8	Q80TJ7 "Histone lysine demethylase PHF8 (EC 1.14.11.27)(PHD finger protein 8)"	Phospho@817	K..DAEYIYPS[Pho]LESDDDDPALK..S	0.98	2	0.98	1			0.65807	0.378171	36.2749							0.830996	0.370801	4.70888							0.703349	0.193752	4.07347							0.693124	0.0681049	1.649							0.862817	0.588705
ENSMUSP00000076971	ENSMUSG00000027067	Ssrp1	Q08943 "FACT complex subunit SSRP1 (Facilitates chromatin transcription complex subunit SSRP1)(Structure-specific recognition protein 1)(Recombination signal sequence recognition protein 1)(T160)"	Deamidated@435, Phospho@444	K..EGIN[Dea]PGYDDYADS[Pho]DEDQHDAYLER..M	0.35	1					0.699961									1.19377									0.976975									1.02963									0.983046
ENSMUSP00000076971	ENSMUSG00000027067	Ssrp1	Q08943 "FACT complex subunit SSRP1 (Facilitates chromatin transcription complex subunit SSRP1)(Structure-specific recognition protein 1)(Recombination signal sequence recognition protein 1)(T160)"	Deamidated@435, Oxidation@441, Dehydrated@443, Phospho@444	K..EGIN[Dea]PGYDDY[Oxi]AD[Deh]S[Pho]DEDQHDAYLER..M	0.36	1														0.654544									0.703136									0.920009									0.903545
ENSMUSP00000076971	ENSMUSG00000027067	Ssrp1	Q08943 "FACT complex subunit SSRP1 (Facilitates chromatin transcription complex subunit SSRP1)(Structure-specific recognition protein 1)(Recombination signal sequence recognition protein 1)(T160)"	Phospho@444, Delta:H(2)C(2)@432	K..E[Del]GINPGYDDYADS[Pho]DEDQHDAYLER..M	0.59	0
ENSMUSP00000076971	ENSMUSG00000027067	Ssrp1	Q08943 "FACT complex subunit SSRP1 (Facilitates chromatin transcription complex subunit SSRP1)(Structure-specific recognition protein 1)(Recombination signal sequence recognition protein 1)(T160)"	Phospho@444	K..EGINPGYDDYADS[Pho]DEDQHDAYLER..M	1	17			1	5	0.815593	0.0137731	1.1666				0.744219	0.0102858	1.19674	1.02873	0.719943	1.18305				1.00183	0.969264	1.13197	0.933482	0.272372	1.13924				0.897109	0.165939	1.19505	1.09855	0.194767	1.16081				0.900704	0.311633	1.28523	0.955327	0.533806
ENSMUSP00000076971	ENSMUSG00000027067	Ssrp1	Q08943 "FACT complex subunit SSRP1 (Facilitates chromatin transcription complex subunit SSRP1)(Structure-specific recognition protein 1)(Recombination signal sequence recognition protein 1)(T160)"	Phospho@659	R..QLSDS[Pho]FK..S	0.46	1					0.834832									0.892469									0.817501									1.00901									0.821711
ENSMUSP00000087372	ENSMUSG00000068479	Mfap1a	Q9CQU1 "Microfibrillar-associated protein 1 "	Phospho@267	R..SLAALDALNT[Pho]DDENDEEEYEAWK..V	0.99	2	0.97	3			0.818765									0.998988									0.939572									0.649346
ENSMUSP00000087372	ENSMUSG00000068479	Mfap1a	Q9CQU1 "Microfibrillar-associated protein 1 "	Phospho@116, Phospho@118	R..KIVEPEVVGES[Pho]DS[Pho]EVEGDAWR..L	0.98	1
ENSMUSP00000087372	ENSMUSG00000068479	Mfap1a	Q9CQU1 "Microfibrillar-associated protein 1 "	Phospho@116	K..IVEPEVVGES[Pho]DSEVEGDAWR..L	0.62	1
ENSMUSP00000087372	ENSMUSG00000068479	Mfap1a	Q9CQU1 "Microfibrillar-associated protein 1 "	Phospho@116, Phospho@118	K..IVEPEVVGES[Pho]DS[Pho]EVEGDAWR..L	0.89	1
ENSMUSP00000087372	ENSMUSG00000068479	Mfap1a	Q9CQU1 "Microfibrillar-associated protein 1 "	Phospho@116, Ser->Oxoalanine@118	K..IVEPEVVGES[Pho]DS[Ser]EVEGDAWR..L	0.59	1
ENSMUSP00000087372	ENSMUSG00000068479	Mfap1a	Q9CQU1 "Microfibrillar-associated protein 1 "	Phospho@52, Phospho@53	K..RPDYAPMES[Pho]S[Pho]DEEDEEFQFIK..K	0.87	1					0.745717									0.543515									1.00825																		0.786016
ENSMUSP00000087372	ENSMUSG00000068479	Mfap1a	Q9CQU1 "Microfibrillar-associated protein 1 "	Phospho@118	K..IVEPEVVGESDS[Pho]EVEGDAWR..L	0.89	1
ENSMUSP00000039757	ENSMUSG00000035021	Baz1a	O88379 "Bromodomain adjacent to zinc finger domain protein 1A (Cbp146)"	Phospho@1339	R..HS[Pho]PSALQDVFVELLSPH..S	0.45	1
ENSMUSP00000113410	ENSMUSG00000029227	Fip1l1	006 "FIP1 like 1 (S. cerevisiae) Gene [Source:MGI (curated);Acc:MGI:1914149]" "MGI_curated_transcript"	Phospho@493	R..ERDHS[Pho]PTPSVFNSDEER..Y	0.99	2
ENSMUSP00000113410	ENSMUSG00000029227	Fip1l1	006 "FIP1 like 1 (S. cerevisiae) Gene [Source:MGI (curated);Acc:MGI:1914149]" "MGI_curated_transcript"	Phospho@493	R..DHS[Pho]PTPSVFNSDEER..Y	0.99	3					0.479746	0.00111321	1.1113							0.630956	0.0557036	1.62954							0.222193	0.000888826	1.21298							0.509608	0.00102973	1.09762							0.583915	0.00117614
ENSMUSP00000082868	ENSMUSG00000042557	Sin3a	Q60520 "Paired amphipathic helix protein Sin3a (Transcriptional corepressor Sin3a)(Histone deacetylase complex subunit Sin3a)"	Phospho@1113	R..YMSSDTTS[Pho]PELR..E	0.99	2	0.46	1			0.720989	0.513899	76.8836	1.02757						0.742488	0.320168	8.0142	0.748978						0.646158	0.159605	4.14163	0.76115						1.17995	0.119954	1.49321	0.950992						0.791143	0.443184
ENSMUSP00000032949	ENSMUSG00000030707	Coro1a	O89053 "Coronin-1A (Coronin-like protein p57)(Coronin-like protein A)(Clipin-A)(Tryptophan aspartate-containing coat protein)(TACO)"	Phospho@418	R..RAT[Pho]PEPSGTPSSDTVSR..L	0.99	1	0.99	1	0.99	4																0.940854	0.749926	2.05068							0.580061	0.120254	3.75455							0.974763	0.69708	1.27719
ENSMUSP00000080266	ENSMUSG00000033813	Tcea1	P10711 "Transcription elongation factor A protein 1 (Transcription elongation factor S-II protein 1)(Transcription elongation factor TFIIS.o)"	Phospho@100	K..KEPAISSQNS[Pho]PEAR..E	0.99	1			0.99	3	1.17235						1.03602	0.844682	1.98318	0.901654						1.33087	0.0321657	1.25365	0.9272						0.967045	0.875452	2.25289	0.769198						1.20545	0.327825	1.87044	0.741523
ENSMUSP00000080266	ENSMUSG00000033813	Tcea1	P10711 "Transcription elongation factor A protein 1 (Transcription elongation factor S-II protein 1)(Transcription elongation factor TFIIS.o)"	Phospho@100	K..EPAISSQNS[Pho]PEAR..E	0.99	4					0.750536	0.19702	3.2089							0.708027	0.358511	15.9561							0.520402	0.0230694	1.54403							0.608454	0.000422584	1.09584							0.591703	0.19449
ENSMUSP00000080266	ENSMUSG00000033813	Tcea1	P10711 "Transcription elongation factor A protein 1 (Transcription elongation factor S-II protein 1)(Transcription elongation factor TFIIS.o)"	Phospho@100	K..KKEPAISSQNS[Pho]PEAR..E	0.99	2					1.13078	0.378469	2.87452							1.14122	0.280382	2.20573							1.18497	0.291019	2.88846							1.27402	0.114439	1.74929							1.21471	0.0770903
ENSMUSP00000094515	ENSMUSG00000071659	Hnrnpul2	Q00PI9 "Heterogeneous nuclear ribonucleoprotein U-like protein 2 (MLF1-associated nuclear protein)"	Phospho@226, Deamidated@245	R..SKS[Pho]PPPPEEEAKDEEEDQTLVN[Dea]LDTYTSDLHFQISK..D	0.65	1					1.05556									1.37993									1.18823									1.0346									1.63567
ENSMUSP00000027146	ENSMUSG00000025997	Ikzf2	P81183 "Zinc finger protein Helios (Ikaros family zinc finger protein 2)"	Phospho@79	R..GHDEGSS[Pho]LEEPLIESSEVADNR..K	0.99	4
ENSMUSP00000027146	ENSMUSG00000025997	Ikzf2	P81183 "Zinc finger protein Helios (Ikaros family zinc finger protein 2)"	Phospho@78	R..GHDEGS[Pho]SLEEPLIESSEVADNR..K	0.99	3
ENSMUSP00000027146	ENSMUSG00000025997	Ikzf2	P81183 "Zinc finger protein Helios (Ikaros family zinc finger protein 2)"	Phospho@56, Methylthio@60	K..LEMQS[Pho]DEEC[Met]DRQPLSR..E	0.99	2					2.04334	0.205323	20.7888							2.66322	0.151705	20.5614							2.95397	0.169543	42.714							2.93353	0.0823211	5.91924							3.5491	0.0831809
ENSMUSP00000043123	ENSMUSG00000037364	Srrt	Q99MR6 "Serrate RNA effector molecule homolog (Arsenite-resistance protein 2)"	Phospho@74	R..HELS[Pho]PPQK..R	0.42	1	0.41	1			0.565952			1.51176						0.306382			1.19635						0.632727			1.86793						0.393754			2.0405						0.484324
ENSMUSP00000037409	ENSMUSG00000035623	Rsf1	Q3UJ04;Q3UK64;Q3V3T8 "Putative uncharacterized protein Fragment ";"Putative uncharacterized protein Fragment ";"Putative uncharacterized protein Fragment "	Deamidated@-1, Phospho@-1	K..VGSPLDYSLVDLPSTN[Dea]GQS[Pho]PGK..A	0.82	1					0.715184									0.971678									0.866494									0.877009									1.0371
ENSMUSP00000037409	ENSMUSG00000035623	Rsf1	Q3UJ04;Q3UK64;Q3V3T8 "Putative uncharacterized protein Fragment ";"Putative uncharacterized protein Fragment ";"Putative uncharacterized protein Fragment "	Phospho@-1, Phospho@-1	K..VGS[Pho]PLDYSLVDLPSTNGQS[Pho]PGK..A	0.98	1					0.579489																		0.51658																		0.519284
ENSMUSP00000027421	ENSMUSG00000026219	Trip12	O88380;Q3TP48;Q3TY88;Q3UYT5;Q8BM59;Q8K051 "Cbp37 Fragment ";"Putative uncharacterized protein Fragment ";"Putative uncharacterized protein Fragment ";"Putative uncharacterized protein Fragment ";"Putative uncharacterized protein Fragment ";"Trip12 protein Fragment "	Phospho@-1	R..SES[Pho]PPAELPSLR..R	0.99	2	0.99	1	0.96	3	1.09308			1.25205			1.08993	0.603408	1.83393	0.803468			0.950005			0.962499	0.741114	1.54323	0.778633			1.04795			1.04288	0.753506	1.65239	0.63593			0.779573			1.01582	0.928767	1.95156	0.535988
ENSMUSP00000063590	ENSMUSG00000052798	Nup107	Q8BH74 "Nuclear pore complex protein Nup107 (Nucleoporin Nup107)(107 kDa nucleoporin)"	Phospho@87	R..HPDISYILGTEGRS[Pho]PR..H	0.99	5					1.39416	0.0107865	1.22731							1.3143	0.0032075	1.12758							1.38307	0.0402824	1.35121							1.30059	0.0124312	1.18394							1.34027	0.0234157
ENSMUSP00000080302	ENSMUSG00000062070	Pgk1	P09411 "Phosphoglycerate kinase 1 (EC 2.7.2.3)"	Phospho@203	K..ALES[Pho]PERPFLAILGGAK..V	0.25	1					0.891124									0.921259									0.784107									0.99526									0.798172
ENSMUSP00000024885	ENSMUSG00000024081	Cebpz	P53569 "CCAAT/enhancer-binding protein zeta (CCAAT-box-binding transcription factor)(CCAAT-binding factor)(CBF)"	Phospho@629, Phospho@647	R..SQLDDHPES[Pho]DEENFVDVGDDSDDEKFT[Pho]DADK..E	0.37	1					0.972905									1.07596									1.10392									0.709116									0.996084
ENSMUSP00000027252	ENSMUSG00000026083	Eif5b	Q05D44 "Eukaryotic translation initiation factor 5B (eIF-5B)(Translation initiation factor IF-2)"	Phospho@137	K..TARPNSEAPLS[Pho]GSEDADDSNK..L	0.99	3					1.25423	0.103768	1.40649							0.743199	0.130525	1.6703							0.778139	0.00737586	1.09769							0.754323	0.123456	1.60161							0.759108	0.171045
ENSMUSP00000027252	ENSMUSG00000026083	Eif5b	Q05D44 "Eukaryotic translation initiation factor 5B (eIF-5B)(Translation initiation factor IF-2)"	Phospho@137, Phospho@139	K..TARPNSEAPLS[Pho]GS[Pho]EDADDSNK..L	0.53	1					1.19444									0.874969									0.932783									1.10995									0.477069
ENSMUSP00000027252	ENSMUSG00000026083	Eif5b	Q05D44 "Eukaryotic translation initiation factor 5B (eIF-5B)(Translation initiation factor IF-2)"	Phospho@215	K..SVPTVDS[Pho]GNEDDDSSFK..I	0.99	1	0.99	5	0.99	2	1.40093			1.60481	0.0428964	1.55978	1.35991	0.1812	3.13569	0.776687			0.530204	0.173801	9.55819	0.995692	0.957004	2.25022	1.00636			0.909874	0.410268	1.48218	1.15731	0.529143	7.64918	0.725199			0.821916	0.0721826	1.27112	1.17939	0.675531	42.5599	0.637765
ENSMUSP00000027252	ENSMUSG00000026083	Eif5b	Q05D44 "Eukaryotic translation initiation factor 5B (eIF-5B)(Translation initiation factor IF-2)"	Deamidated@131, Phospho@137	K..TARPN[Dea]SEAPLS[Pho]GSEDADDSNK..L	0.99	2					1.14403	0.464179	4.60627							0.76086	0.237536	3.89402							0.766071	0.509928	32.8953							0.694909	0.118849	2.39546							0.620402	0.115929
ENSMUSP00000033776	ENSMUSG00000031403	Dkc1	Q9ESX5 "H/ACA ribonucleoprotein complex subunit 4 (EC 5.4.99.-)(Dyskerin)(Nucleolar protein family A member 4)(snoRNP protein DKC1)(Nopp140-associated protein of 57 kDa)(Nucleolar protein NAP57)"	Phospho@481	K..TVLES[Pho]GGETGDGDNDTTK..K	0.99	1
ENSMUSP00000022577	ENSMUSG00000022000	Zc3h13	B9EHN9;Q8BHW0;Q8CIK5;Q9CXN5 "Zinc finger CCCH type containing 13 ";"Putative uncharacterized protein Fragment ";"Zc3h13 protein Fragment ";"Putative uncharacterized protein "	Phospho@1069	R..GNLETHEDSQVFS[Pho]PK..K	0.99	3			0.99	1	0.931108	0.660443	1.82497				1.01156			0.971541	0.800795	1.54051				0.938236			0.995263	0.951604	1.34736				0.957114			0.890775	0.083994	1.16662				0.862959			1.12576	0.300862
ENSMUSP00000022577	ENSMUSG00000022000	Zc3h13	B9EHN9;Q8BHW0;Q8CIK5;Q9CXN5 "Zinc finger CCCH type containing 13 ";"Putative uncharacterized protein Fragment ";"Zc3h13 protein Fragment ";"Putative uncharacterized protein "	Phospho@198	K..EVS[Pho]PEVVR..S	0.88	2					0.727642									0.9233									0.896162									1.08866									0.973466
ENSMUSP00000022577	ENSMUSG00000022000	Zc3h13	B9EHN9;Q8BHW0;Q8CIK5;Q9CXN5 "Zinc finger CCCH type containing 13 ";"Putative uncharacterized protein Fragment ";"Zc3h13 protein Fragment ";"Putative uncharacterized protein "	Phospho@77	R..S[Pho]PERPTGDLR..E	0.83	2	0.99	1	0.79	2	1.04825			1.0239			1.00529	0.982015	10.7059	0.905969			1.07862			1.10676	0.591183	5.60291	0.875136	0.400046	3.42634	1.0183			0.952288	0.514443	1.9156				0.824361			0.84557	0.169524	1.78851	0.831297
ENSMUSP00000022577	ENSMUSG00000022000	Zc3h13	B9EHN9;Q8BHW0;Q8CIK5;Q9CXN5 "Zinc finger CCCH type containing 13 ";"Putative uncharacterized protein Fragment ";"Zc3h13 protein Fragment ";"Putative uncharacterized protein "	Phospho@242	K..AAVVAS[Pho]PLLDQQR..N	0.99	1	0.99	3	0.99	2	1.40422			1.00684	0.872691	1.17544	1.06998	0.82109	19.6323	1.71894			1.18797	0.446652	6.35617	0.86267	0.153158	1.58486	1.23886			1.16439	0.0980338	1.24817	1.07413	0.627701	3.94534	1.2266			1.0214	0.114237	1.05002	1.14548	0.662043	18.9104	1.48844
ENSMUSP00000022577	ENSMUSG00000022000	Zc3h13	B9EHN9;Q8BHW0;Q8CIK5;Q9CXN5 "Zinc finger CCCH type containing 13 ";"Putative uncharacterized protein Fragment ";"Zc3h13 protein Fragment ";"Putative uncharacterized protein "	Phospho@953	R..SLS[Pho]PSHLTEDR..Q	0.96	3	0.99	3	0.99	4				0.999911	0.999778	25.6751	0.903041	0.0679099	1.12295				1.06273	0.560673	2.5509	0.815964	0.0736042	1.27057				0.990576	0.938468	3.45865	0.915902	0.179018	1.17357				0.779338	0.671188	264.549	0.849643	0.0707564	1.20753
ENSMUSP00000071922	ENSMUSG00000021115	Vrk1	Q80X41 "Serine/threonine-protein kinase VRK1 (EC 2.7.11.1)(Vaccinia-related kinase 1)(Serine/threonine-protein kinase 51PK)"	No Methylthio@368, Dethiomethyl@373, Phospho@376, Methylthio@375	K..EAEESAVC[No ]AVEDM[Det]EC[Met]S[Pho]DTQVQEAAQTR..S	0.99	1
ENSMUSP00000028617	ENSMUSG00000027193	Api5	O35841 "Apoptosis inhibitor 5 (API-5)(AAC-11)"	Phospho@464	R..TSEDTSSGS[Pho]PPKK..S	0.33	1					0.906787									0.877573									0.850203									0.745103									0.747562
ENSMUSP00000028617	ENSMUSG00000027193	Api5	O35841 "Apoptosis inhibitor 5 (API-5)(AAC-11)"	Phospho@464	R..TSEDTSSGS[Pho]PPK..K	0.99	9	0.99	1			0.697759	0.0369415	1.30428							0.824231	0.3775	5.23402							0.93048	0.0612802	1.09243							0.693003	0.361849	19.6128							0.841703	0.439785
ENSMUSP00000085316	ENSMUSG00000051149	Adnp	Q9Z103 "Activity-dependent neuroprotector homeobox protein (Activity-dependent neuroprotective protein)"	Oxidation@955, Phospho@959, Phospho@961	K..LM[Oxi]HDAS[Pho]DS[Pho]EVDQDDVVEWK..D	0.2	1
ENSMUSP00000085316	ENSMUSG00000051149	Adnp	Q9Z103 "Activity-dependent neuroprotector homeobox protein (Activity-dependent neuroprotective protein)"	Phospho@959	K..LMHDAS[Pho]DSEVDQDDVVEWK..D	0.99	3					0.899101	0.619862	2.19756							0.813154	0.210603	1.63128							1.09961									0.79593	0.203232	1.69326							0.821498	0.193036
ENSMUSP00000085316	ENSMUSG00000051149	Adnp	Q9Z103 "Activity-dependent neuroprotector homeobox protein (Activity-dependent neuroprotective protein)"	Phospho@961	K..LMHDASDS[Pho]EVDQDDVVEWK..D	0.98	1			0.62	1	0.827317									0.657589						0.546425			0.495382									0.54736						0.643684			0.89203
ENSMUSP00000062753	ENSMUSG00000051495	Irf2bp2	Q8BJC6 "Putative uncharacterized protein Fragment "	Phospho@-1	K..LEEPPELNRQS[Pho]PNPR..R	0.72	4	0.94	3	0.95	3	1.22864			0.798151	0.262752	1.87498	0.678122	0.0241677	1.30296	1.43737			0.998448	0.975275	1.21052	0.971115	0.824724	1.65018	1.81989			1.22085	0.132674	1.4168	1.00248	0.966588	1.25236	1.23466			0.623575	0.0433359	1.54863	0.706711	0.387143	3.90294	1.34078
ENSMUSP00000062753	ENSMUSG00000051495	Irf2bp2	Q8BJC6 "Putative uncharacterized protein Fragment "	Phospho@-1	R..S[Pho]PADSLSSAAGASELSAEGAGK..G	0.99	2	0.99	2	0.99	4	0.448742	0.121012	7.09272	0.635789			0.630981	0.0112083	1.29866	0.514541	0.0820453	2.98678				1.05976	0.31782	1.1671	0.639523	0.159215	4.26726	0.774005			0.941414	0.531682	1.31334	0.582213	0.00627934	1.07015	0.762881			0.881073	0.235194	1.31268	0.53029	0.0598865
ENSMUSP00000099487	ENSMUSG00000027405	Nop56	Q9D6Z1 "Nucleolar protein 56 (Nucleolar protein 5A)"	Phospho@513, Oxidation@518	K..EELAS[Pho]DLEEM[Oxi]ATSSAK..R	0.99	6	0.99	6	0.98	2	0.451956	0.0010242	1.34819	0.473395						0.434965	9.21729e-05	1.20714	0.727248			0.951285			0.541319	0.000494362	1.21815	0.845002						0.455535	0.000218518	1.23709	0.939621						0.54735	0.000177046
ENSMUSP00000099487	ENSMUSG00000027405	Nop56	Q9D6Z1 "Nucleolar protein 56 (Nucleolar protein 5A)"	Phospho@543	K..EEVASEPEEAAS[Pho]PTTPK..K	0.99	2					1.43333	0.383348	23.1972							0.846886	0.285717	2.76474							0.887148	0.727789	28.1865							1.03068	0.936247	45.6941							0.872166	0.296733
ENSMUSP00000099487	ENSMUSG00000027405	Nop56	Q9D6Z1 "Nucleolar protein 56 (Nucleolar protein 5A)"	Phospho@513	K..EELAS[Pho]DLEEMATSSAK..R	0.99	9	0.99	8	0.99	2				1.02655	0.555904	1.48773							0.64662									1.04918	0.87505	21.5008							1.54954	0.0639518	1.75227
ENSMUSP00000099487	ENSMUSG00000027405	Nop56	Q9D6Z1 "Nucleolar protein 56 (Nucleolar protein 5A)"	Phospho@513, Oxidation@518, Dehydrated@520	K..APKEELAS[Pho]DLEEM[Oxi]AT[Deh]SSAK..R	0.4	1					3.24373									3.00907									3.57919									3.47384									3.73105
ENSMUSP00000099487	ENSMUSG00000027405	Nop56	Q9D6Z1 "Nucleolar protein 56 (Nucleolar protein 5A)"	Dehydrated@536, Phospho@543, Oxidation@544, Phospho@545	K..SSPKEEVAS[Deh]EPEEAAS[Pho]P[Oxi]T[Pho]TPK..K	0.87	1
ENSMUSP00000099487	ENSMUSG00000027405	Nop56	Q9D6Z1 "Nucleolar protein 56 (Nucleolar protein 5A)"	Phospho@536	K..EEVAS[Pho]EPEEAASPTTPK..K	0.99	4	0.99	10			0.777804	0.156918	1.53064	0.666416	0.229225	6.96877				0.77133	0.117409	1.461	1.01917	0.878981	1.60633				0.967244	0.768361	1.38933	0.917723	0.450252	1.48724				0.732741	0.108704	1.54876	0.885147	0.177728	1.29291				0.804875	0.254693
ENSMUSP00000099487	ENSMUSG00000027405	Nop56	Q9D6Z1 "Nucleolar protein 56 (Nucleolar protein 5A)"	Phospho@536, Phospho@543	K..EEVAS[Pho]EPEEAAS[Pho]PTTPK..K	0.99	7	0.92	1
ENSMUSP00000025562	ENSMUSG00000024660	Incenp	Q9WU62 "Inner centromere protein "	Phospho@72	R..RVS[Pho]NIQDENR..D	0.79	1					0.626668									0.618969																		0.671756									0.757394
ENSMUSP00000025562	ENSMUSG00000024660	Incenp	Q9WU62 "Inner centromere protein "	Phospho@72	R..RVS[Pho]NIQDENRDPVR..K	0.99	1			0.29	1	1.03086						0.887355			1.24044						0.719107			1.28438						1.11145			1.22094						0.910933			1.10129
ENSMUSP00000105602	ENSMUSG00000055762	Eef1d	P57776 "Elongation factor 1-delta (EF-1-delta)"	Phospho@133, Oxidation@135	R..ATAPQTQHVS[Pho]PM[Oxi]R..Q	0.98	3	0.98	1	0.99	3	0.98691	0.86148	1.33192				1.55363	0.0370192	1.45535	1.49417	0.0652249	1.59089				1.5266	0.0631272	1.61669	0.740041	0.114428	1.61676				1.06213	0.458993	1.32989	0.700089	0.185264	2.16411				1.1469	0.513138	2.11305	1.07394	0.36506
ENSMUSP00000105602	ENSMUSG00000055762	Eef1d	P57776 "Elongation factor 1-delta (EF-1-delta)"	Phospho@133, Oxidation@134	R..ATAPQTQHVS[Pho]P[Oxi]MR..Q	0.34	1			0.99	1							1.46692									1.79485									1.40631									0.701249
ENSMUSP00000105602	ENSMUSG00000055762	Eef1d	P57776 "Elongation factor 1-delta (EF-1-delta)"	Phospho@162	K..GATPAEDDEDKDIDLFGS[Pho]DEEEEDKEAAR..L	0.46	1					0.680523									0.974377									0.746867									0.871468									0.609787
ENSMUSP00000054424	ENSMUSG00000048109	Rbm15	A0PJG5;Q0VBL3;Q3THK4;Q3TLX0;Q571M7;Q66JP8;Q6PGG1;Q7TT82 "Rbm15 protein Fragment ";"RNA binding motif protein 15 ";"Putative uncharacterized protein Fragment ";"Putative uncharacterized protein Fragment ";"MKIAA4257 protein Fragment ";"Rbm15 protein Fragment ";"Rbm15 protein Fragment ";"Rbm15 protein Fragment "	Phospho@293	R..SLS[Pho]PGGAALGYR..D	0.99	3	0.99	8	0.99	5	1.0815	0.101122	1.12322	0.955042	0.350164	1.11479	0.978442	0.762697	1.20586	1.09582	0.503857	1.6277	0.862791	0.025181	1.13093	1.03171	0.649128	1.19305	1.13085	0.227422	1.35998	0.949214	0.160399	1.08166	1.04564	0.497655	1.18093	1.24333	0.169704	1.56013	0.9306	0.183409	1.12212	0.957228	0.351191	1.122	1.08255	0.557102
ENSMUSP00000054424	ENSMUSG00000048109	Rbm15	A0PJG5;Q0VBL3;Q3THK4;Q3TLX0;Q571M7;Q66JP8;Q6PGG1;Q7TT82 "Rbm15 protein Fragment ";"RNA binding motif protein 15 ";"Putative uncharacterized protein Fragment ";"Putative uncharacterized protein Fragment ";"MKIAA4257 protein Fragment ";"Rbm15 protein Fragment ";"Rbm15 protein Fragment ";"Rbm15 protein Fragment "	Phospho@51	K..ERS[Pho]PVKPK..R	0.48	1					0.942201									0.911036									0.985566									0.865013									1.03329
ENSMUSP00000054424	ENSMUSG00000048109	Rbm15	A0PJG5;Q0VBL3;Q3THK4;Q3TLX0;Q571M7;Q66JP8;Q6PGG1;Q7TT82 "Rbm15 protein Fragment ";"RNA binding motif protein 15 ";"Putative uncharacterized protein Fragment ";"Putative uncharacterized protein Fragment ";"MKIAA4257 protein Fragment ";"Rbm15 protein Fragment ";"Rbm15 protein Fragment ";"Rbm15 protein Fragment "	Phospho@567	R..DRT[Pho]PPLLYR..D	0.85	3	0.99	7	0.97	3	1.14299	0.0108497	1.06225	1.03794	0.252584	1.07466	0.99209	0.91013	1.30705	1.10473	0.160924	1.2171	1.16625	0.040413	1.15544	0.944299	0.462878	1.31499	1.02186	0.590935	1.15806	1.08985	0.12786	1.12662	0.99318	0.603719	1.04942	1.14395	0.257915	1.44716	1.00896	0.894319	1.17061	1.02021	0.708697	1.22128	0.918275	0.126257
ENSMUSP00000104301	ENSMUSG00000018474	Chd3	B1AR17;O35327;Q7TML9;Q8K0T3 "Chromodomain helicase DNA binding protein 3 ";"Proline-rich protein 7 Fragment ";"Chd3 protein ";"Chd3 protein "	Phospho@1651	K..MEAEVDS[Pho]PSPAPSLGER..L	0.99	1	1	2			0.832598			0.86628						1.26403			1.0573						1.03937									0.808348									0.746628
ENSMUSP00000104301	ENSMUSG00000018474	Chd3	B1AR17;O35327;Q7TML9;Q8K0T3 "Chromodomain helicase DNA binding protein 3 ";"Proline-rich protein 7 Fragment ";"Chd3 protein ";"Chd3 protein "	Phospho@1653, Phospho@1657	K..MEAEVDSPS[Pho]PAPS[Pho]LGER..L	0.99	1
ENSMUSP00000104301	ENSMUSG00000018474	Chd3	B1AR17;O35327;Q7TML9;Q8K0T3 "Chromodomain helicase DNA binding protein 3 ";"Proline-rich protein 7 Fragment ";"Chd3 protein ";"Chd3 protein "	Phospho@125, Phospho@131	K..KLDS[Pho]EEEFGS[Pho]ERDEYR..E	0.99	1					0.798287									0.657933									0.716255									0.740756									0.75605
ENSMUSP00000077342	ENSMUSG00000059182	Skap2	Q3UND0 "Src kinase-associated phosphoprotein 2 (Src family-associated phosphoprotein 2)(Src kinase-associated phosphoprotein 55-related protein)(SKAP55 homolog)(SKAP-HOM)(Src-associated adapter protein with PH and SH3 domains)(Pyk2/RAFTK-associated protein)"	Phospho@272	R..SQPIDDEIYEELPEEEEDTAS[Pho]VK..M	0.89	3					2.33252	0.050068	2.33396							0.802394	0.079803	1.42264							0.731059	0.386473	3.40997							0.535057	0.0503721	1.87365							1.0464	0.796785
ENSMUSP00000077342	ENSMUSG00000059182	Skap2	Q3UND0 "Src kinase-associated phosphoprotein 2 (Src family-associated phosphoprotein 2)(Src kinase-associated phosphoprotein 55-related protein)(SKAP55 homolog)(SKAP-HOM)(Src-associated adapter protein with PH and SH3 domains)(Pyk2/RAFTK-associated protein)"	Phospho@247	R..GELYDDVDHPAAVS[Pho]SPQR..S	1	1					0.548103									0.420067									0.356757									0.361028									0.469861
ENSMUSP00000077342	ENSMUSG00000059182	Skap2	Q3UND0 "Src kinase-associated phosphoprotein 2 (Src family-associated phosphoprotein 2)(Src kinase-associated phosphoprotein 55-related protein)(SKAP55 homolog)(SKAP-HOM)(Src-associated adapter protein with PH and SH3 domains)(Pyk2/RAFTK-associated protein)"	Phospho@87	K..GDAEDGDEYDDPFAGPADTIS[Pho]LASER..Y	0.99	1
ENSMUSP00000004203	ENSMUSG00000004100	Ppan	Q91YU8 "Suppressor of SWI4 1 homolog (Ssf-1)(Peter Pan homolog)"	Phospho@238, Phospho@240, Diphthamide@248, Deamidated@249	R..LQDISELLATGVGLS[Pho]DS[Pho]EVEPDGEH[Dip]N[Dea]TTELPQAVAGR..G	0.84	1					0.795481									0.883395									0.987742									1.28752									1.19111
ENSMUSP00000004203	ENSMUSG00000004100	Ppan	Q91YU8 "Suppressor of SWI4 1 homolog (Ssf-1)(Peter Pan homolog)"	Phospho@250	R..LQDISELLATGVGLSDSEVEPDGEHNT[Pho]TELPQAVAGR..G	0.99	1
ENSMUSP00000004203	ENSMUSG00000004100	Ppan	Q91YU8 "Suppressor of SWI4 1 homolog (Ssf-1)(Peter Pan homolog)"	Phospho@362	R..ADGDS[Pho]DAEDPGAPPEAVGAGQPEDEEDDAEYFR..Q	1	2
ENSMUSP00000042602	ENSMUSG00000035960	Apex1	P28352 "DNA-(apurinic or apyrimidinic site) lyase (EC 4.2.99.18)(Apurinic-apyrimidinic endonuclease 1)(AP endonuclease 1)(APEX nuclease)(APEN)"	Phospho@18	K..AAADDGEEPKS[Pho]EPETK..K	0.65	2					0.515708	0.0192499	1.28983							0.991483	0.729621	1.27165							0.77429	0.0294046	1.16211							0.769963	0.281076	4.80624							0.614784	0.0718242
ENSMUSP00000113685	ENSMUSG00000055436	Sfrs11	Q3UIX4;Q3URV9;Q3UUW4;Q6NSR2;Q8C0Z3;Q8CFF2;Q8CGI3;Q9CT17 "Putative uncharacterized proteinSplicing factor, arginine/serine-rich 11, isoform CRA_b ;";"Putative uncharacterized protein Fragment ";"Putative uncharacterized protein Fragment ";"Sfrs11 protein Fragment ";"Putative uncharacterized protein Fragment ";"Sfrs11 protein Fragment ";"Sfrs11 protein Fragment ";"Putative uncharacterized protein F…	Phospho@442	K..RPTEAVS[Pho]PK..T	0.41	1	0.83	5			0.912731			1.02525	0.739847	1.21469				1.03471			1.02254	0.34159	1.05906				0.979634			1.1948	0.100338	1.26127				0.838839			1.02497	0.710307	1.18723				0.932312
ENSMUSP00000113685	ENSMUSG00000055436	Sfrs11	Q3UIX4;Q3URV9;Q3UUW4;Q6NSR2;Q8C0Z3;Q8CFF2;Q8CGI3;Q9CT17 "Putative uncharacterized proteinSplicing factor, arginine/serine-rich 11, isoform CRA_b ;";"Putative uncharacterized protein Fragment ";"Putative uncharacterized protein Fragment ";"Sfrs11 protein Fragment ";"Putative uncharacterized protein Fragment ";"Sfrs11 protein Fragment ";"Sfrs11 protein Fragment ";"Putative uncharacterized protein F…	Phospho@-1, Phospho@-1, Protein Terminal Acetyl@-1	M..S[Pro]S[Pho]PPAPGTAGPTS[Pho]PSVALTNLALR..R	0.26	0
ENSMUSP00000113685	ENSMUSG00000055436	Sfrs11	Q3UIX4;Q3URV9;Q3UUW4;Q6NSR2;Q8C0Z3;Q8CFF2;Q8CGI3;Q9CT17 "Putative uncharacterized proteinSplicing factor, arginine/serine-rich 11, isoform CRA_b ;";"Putative uncharacterized protein Fragment ";"Putative uncharacterized protein Fragment ";"Sfrs11 protein Fragment ";"Putative uncharacterized protein Fragment ";"Sfrs11 protein Fragment ";"Sfrs11 protein Fragment ";"Putative uncharacterized protein F…	Phospho@427	R..DYDEEEQGYDS[Pho]EKEK..K	0.99	2			0.23	1	0.832652	0.271549	2.87927				1.20516			0.675959	0.224225	6.22715				1.30686			0.666802	0.235726	7.3812				1.14339			0.59533	0.184592	7.1439				1.18988			0.623776	0.0839066
ENSMUSP00000113685	ENSMUSG00000055436	Sfrs11	Q3UIX4;Q3URV9;Q3UUW4;Q6NSR2;Q8C0Z3;Q8CFF2;Q8CGI3;Q9CT17 "Putative uncharacterized proteinSplicing factor, arginine/serine-rich 11, isoform CRA_b ;";"Putative uncharacterized protein Fragment ";"Putative uncharacterized protein Fragment ";"Sfrs11 protein Fragment ";"Putative uncharacterized protein Fragment ";"Sfrs11 protein Fragment ";"Sfrs11 protein Fragment ";"Putative uncharacterized protein F…	Phospho@200	K..LNHVAAGLVS[Pho]PSLK..S	0.99	2	0.32	1	0.74	2	1.21279	0.1363	1.70405	1.28079			1.1191	0.370002	2.55795	1.16075	0.307484	2.7002	1.30707			1.0396	0.815926	5.25301	0.692144	0.308581	11.7309	1.03468			0.506082	0.0734602	2.72654	1.27908	0.0221603	1.11506	1.01506			1.0855	0.6263	4.79214	1.27359	0.0920548
ENSMUSP00000096734	ENSMUSG00000025369	Smarcc2	Q3UID0 "Putative uncharacterized protein "	Phospho@286	K..TLTDEVNSPDS[Pho]DRR..D	0.95	1					1.32007									1.45466									0.987176									0.813738									1.06291
ENSMUSP00000096734	ENSMUSG00000025369	Smarcc2	Q3UID0 "Putative uncharacterized protein "	Oxidation@343, Phospho@347	K..DM[Oxi]DEPS[Pho]PVPNVEEVTLPK..T	0.38	1					1.89182									0.86055									1.39927									1.32979									1.04514
ENSMUSP00000003527	ENSMUSG00000003435	Supt5h	O55201 "Transcription elongation factor SPT5 (DRB sensitivity-inducing factor large subunit)(DSIF large subunit)"	Phospho@661	R..DVTNLTVGGFT[Pho]PMSPR..I	0.72	1					1.10051									1.01328									1.07131									1.04957									0.727661
ENSMUSP00000003527	ENSMUSG00000003435	Supt5h	O55201 "Transcription elongation factor SPT5 (DRB sensitivity-inducing factor large subunit)(DSIF large subunit)"	Phospho@664	R..DVTNLTVGGFTPMS[Pho]PR..I	0.94	1			0.99	1	1.4082						1.62329			1.28366						1.10497			1.44315						1.09061			1.46841						1.14371			1.16478
ENSMUSP00000105094	ENSMUSG00000070544	Top1	Q04750 "DNA topoisomerase 1 (EC 5.99.1.2)(DNA topoisomerase I)"	Phospho@10, Protein Terminal Acetyl@2	M..S[Pro]GDHLHNDS[Pho]QIEADFR..L	0.99	0			0.99	0
ENSMUSP00000105094	ENSMUSG00000070544	Top1	Q04750 "DNA topoisomerase 1 (EC 5.99.1.2)(DNA topoisomerase I)"	Deamidated@8, Phospho@10, Protein Terminal Acetyl@2	M..S[Pro]GDHLHN[Dea]DS[Pho]QIEADFR..L	0.95	0
ENSMUSP00000105094	ENSMUSG00000070544	Top1	Q04750 "DNA topoisomerase 1 (EC 5.99.1.2)(DNA topoisomerase I)"	Deamidated@110, Phospho@114	K..EN[Dea]GFSS[Pho]PPR..I	0.24	1					0.929892									0.727742									0.880527									0.619992									0.658336
ENSMUSP00000057291	ENSMUSG00000062075	Lmnb2	P21619 "Lamin-B2 "	Phospho@383	R..LKLS[Pho]PSPSSR..I	0.83	3	0.99	4			1.16321	0.387062	1.80929	0.956913	0.532342	1.22041				1.42234	0.0846243	1.60227	1.20484	0.00320284	1.07059				1.09104	0.699643	2.32059	0.937912	0.260288	1.15878				1.16387	0.427523	1.9372	1.04336	0.194427	1.08449				1.27116	0.199184
ENSMUSP00000023564	ENSMUSG00000022858	Tra2b	P62996 "Transformer-2 protein homolog beta (TRA-2 beta)(TRA2-beta)(Transformer-2 protein homolog B)(Splicing factor, arginine/serine-rich 10)(Silica-induced gene 41 protein)(SIG-41)"	Phospho@203	P..HTPT[Pho]PGIYMGR..P	0.79	1					1.10363									1.10048									0.968879									1.34306									0.967742
ENSMUSP00000023564	ENSMUSG00000022858	Tra2b	P62996 "Transformer-2 protein homolog beta (TRA-2 beta)(TRA2-beta)(Transformer-2 protein homolog B)(Splicing factor, arginine/serine-rich 10)(Silica-induced gene 41 protein)(SIG-41)"	Phospho@201, Oxidation@208	K..RPHT[Pho]PTPGIYM[Oxi]GR..P	0.49	1					1.3713									1.33942									1.49522									1.47713									1.20778
ENSMUSP00000023564	ENSMUSG00000022858	Tra2b	P62996 "Transformer-2 protein homolog beta (TRA-2 beta)(TRA2-beta)(Transformer-2 protein homolog B)(Splicing factor, arginine/serine-rich 10)(Silica-induced gene 41 protein)(SIG-41)"	Phospho@201	K..RPHT[Pho]PTPGIYMGR..P	0.99	8			0.99	4	1.07061	0.273158	1.1453				1.05705	0.658621	1.43528	1.12971	0.155222	1.19848				0.920857	0.246854	1.20068	1.06406	0.548311	1.26218				1.11062	0.348666	1.35165	1.10937	0.363333	1.28718				0.917775	0.340033	1.27287	1.0295	0.749818
ENSMUSP00000023564	ENSMUSG00000022858	Tra2b	P62996 "Transformer-2 protein homolog beta (TRA-2 beta)(TRA2-beta)(Transformer-2 protein homolog B)(Splicing factor, arginine/serine-rich 10)(Silica-induced gene 41 protein)(SIG-41)"	Phospho@203	K..RPHTPT[Pho]PGIYMGR..P	0.99	2					1.38154	0.21333	4.17903							1.33084	0.016054	1.09593							1.36551	0.202631	3.68508							1.35396	0.183059	3.12295							1.37824	0.22184
ENSMUSP00000023564	ENSMUSG00000022858	Tra2b	P62996 "Transformer-2 protein homolog beta (TRA-2 beta)(TRA2-beta)(Transformer-2 protein homolog B)(Splicing factor, arginine/serine-rich 10)(Silica-induced gene 41 protein)(SIG-41)"	Phospho@201	P..HT[Pho]PTPGIYMGR..P	0.99	1			0.99	1	1.4012						1.1013			1.44436						1.03755			1.2167						0.882165			1.41531						1.35833			1.20593
ENSMUSP00000032735	ENSMUSG00000030521	Mphosph10	Q810V0 "U3 small nucleolar ribonucleoprotein protein MPP10 (M phase phosphoprotein 10)"	Phospho@346	R..VTFALPDDEAEDTS[Pho]PLAVK..Q	0.99	2	0.98	1			1.27275	0.239555	3.35643							1.011	0.827158	1.64753							1.11671	0.371478	2.52451							1.19621	0.33442	3.74162							1.21986	0.308291
ENSMUSP00000109771	ENSMUSG00000036986	Pml	Q60953 "Probable transcription factor PML "	Phospho@609	K..ALDES[Pho]LAEPHLEDR..T	0.99	1
ENSMUSP00000100599	ENSMUSG00000078184	Rbm8a	Q9CT44 "Putative uncharacterized protein Fragment "	Oxidation@17, Phospho@24, Protein Terminal Acetyl@2	M..A[Pro]DVLDLHEAGGEDFAM[Oxi]DEDGDES[Pho]IHK..L	0.98	1
ENSMUSP00000042266	ENSMUSG00000064302	Clasp1	Q80TV8 "CLIP-associating protein 1 (Cytoplasmic linker-associated protein 1)"	Phospho@-1	R..RQSS[Pho]GSTTNVASTPSDSR..G	0.94	1			1	1
ENSMUSP00000042266	ENSMUSG00000064302	Clasp1	Q80TV8 "CLIP-associating protein 1 (Cytoplasmic linker-associated protein 1)"	Phospho@794	R..VLSTS[Pho]TDLEAAVADALK..K	0.99	2	0.99	1												0.775215									0.790136																		0.73672
ENSMUSP00000042266	ENSMUSG00000064302	Clasp1	Q80TV8 "CLIP-associating protein 1 (Cytoplasmic linker-associated protein 1)"	Phospho@793	R..VLST[Pho]STDLEAAVADALK..K	0.68	1
ENSMUSP00000042266	ENSMUSG00000064302	Clasp1	Q80TV8 "CLIP-associating protein 1 (Cytoplasmic linker-associated protein 1)"	Phospho@-1	R..RQS[Pho]SGSTTNVASTPSDSR..G	0.99	2	0.99	2
ENSMUSP00000111295	ENSMUSG00000031928	Mre11a	Q61216 "Double-strand break repair protein MRE11A (MmMRE11A)(Meiotic recombination 11 homolog A)(MRE11 homolog A)(Meiotic recombination 11 homolog 1)(MRE11 homolog 1)"	Phospho@621	K..NYSETIEVDDS[Pho]DEDDIFPTNSR..A	0.99	2
ENSMUSP00000111295	ENSMUSG00000031928	Mre11a	Q61216 "Double-strand break repair protein MRE11A (MmMRE11A)(Meiotic recombination 11 homolog A)(MRE11 homolog A)(Meiotic recombination 11 homolog 1)(MRE11 homolog 1)"	Phospho@659, Methylthio@673	K..GVDFES[Pho]DEDDDDDPFMSSSC[Met]PR..R	0.99	2					0.765531																		1.03794									0.903769
ENSMUSP00000111295	ENSMUSG00000031928	Mre11a	Q61216 "Double-strand break repair protein MRE11A (MmMRE11A)(Meiotic recombination 11 homolog A)(MRE11 homolog A)(Meiotic recombination 11 homolog 1)(MRE11 homolog 1)"	Phospho@659, Oxidation@669, Methylthio@673	K..GVDFES[Pho]DEDDDDDPFM[Oxi]SSSC[Met]PR..R	0.99	7					0.730889									0.63127									0.689086									0.932205									0.633243
ENSMUSP00000111295	ENSMUSG00000031928	Mre11a	Q61216 "Double-strand break repair protein MRE11A (MmMRE11A)(Meiotic recombination 11 homolog A)(MRE11 homolog A)(Meiotic recombination 11 homolog 1)(MRE11 homolog 1)"	Phospho@621, Deamidated@630	K..NYSETIEVDDS[Pho]DEDDIFPTN[Dea]SR..A	0.99	6
ENSMUSP00000111295	ENSMUSG00000031928	Mre11a	Q61216 "Double-strand break repair protein MRE11A (MmMRE11A)(Meiotic recombination 11 homolog A)(MRE11 homolog A)(Meiotic recombination 11 homolog 1)(MRE11 homolog 1)"	Phospho@659, Oxidation@664, Methylthio@673	K..GVDFES[Pho]DEDDD[Oxi]DDPFMSSSC[Met]PR..R	0.88	1
ENSMUSP00000019065	ENSMUSG00000018921	Pelp1	Q9DBD5 "Proline-, glutamic acid- and leucine-rich protein 1 (Modulator of non-genomic activity of estrogen receptor)"	Phospho@749, Deamidated@765	R..AGSGEDPVLAPS[Pho]GTPPPSIPPDETFGGR[Dea]..V	0.95	1
ENSMUSP00000019065	ENSMUSG00000018921	Pelp1	Q9DBD5 "Proline-, glutamic acid- and leucine-rich protein 1 (Modulator of non-genomic activity of estrogen receptor)"	Phospho@13, Protein Terminal Acetyl@2	M..A[Pro]AAVLSGASAGS[Pho]PAGAPGGPGGLSAVGSGPR..L	1	0	1	0	0.99	0
ENSMUSP00000019065	ENSMUSG00000018921	Pelp1	Q9DBD5 "Proline-, glutamic acid- and leucine-rich protein 1 (Modulator of non-genomic activity of estrogen receptor)"	Phospho@755	R..AGSGEDPVLAPSGTPPPS[Pho]IPPDETFGGR..V	0.99	2	0.99	2	0.99	4	0.823747	0.142685	1.75352				0.890275	0.220597	1.27096	0.987432	0.965721	19.7241				0.870739	0.376021	1.5293	1.13142	0.732048	33.2719				1.29079	0.0895193	1.38814	0.730711	0.489095	47.0979				0.925202	0.520573	1.40633	1.04299	0.597913
ENSMUSP00000019065	ENSMUSG00000018921	Pelp1	Q9DBD5 "Proline-, glutamic acid- and leucine-rich protein 1 (Modulator of non-genomic activity of estrogen receptor)"	Phospho@749	R..AGSGEDPVLAPS[Pho]GTPPPSIPPDETFGGR..V	1	8	0.99	4	1	5	0.767103	0.0226708	1.23324	1.25697			1.0282	0.413153	1.30745	1.02986	0.790206	1.29539	1.34324			0.831694			1.05734	0.646827	1.32711	1.58895			0.879943	0.293313	1.37744	0.835599	0.0129203	1.13	1.11615			0.847989	0.535497	10.4109	0.940603	0.411104
ENSMUSP00000112820	ENSMUSG00000056537	Rlim	Q9WTV7 "E3 ubiquitin-protein ligase RLIM (EC 6.3.2.-)(LIM domain-interacting RING finger protein)(RING finger LIM domain-binding protein)(R-LIM)(RING finger protein 12)"	Phospho@229	R..SRS[Pho]PLQPTSEIPR..R	0.99	4	0.95	1	0.96	2	1.13567	0.122788	1.20914	0.928605			0.818143	0.0705873	1.32837	1.33064	0.00504241	1.13013	1.40652			0.969176	0.730004	2.4136	1.19516	0.0927039	1.26208	0.842944			1.0057	0.909611	1.65687	1.2299	0.0323426	1.19007	0.692258			0.892835	0.187027	1.54612	1.25876	0.0323252
ENSMUSP00000031478	ENSMUSG00000029504	Ddx51	Q6P9R1 "ATP-dependent RNA helicase DDX51 (EC 3.6.1.-)(DEAD box protein 51)"	Phospho@77	R..RVS[Pho]GSATPNSEAPR..A	0.99	1	0.99	3	0.34	1							1.50138									1.78338									1.23968									0.75214
ENSMUSP00000039134	ENSMUSG00000036270	Edc4	Q3UJB9 "Enhancer of mRNA-decapping protein 4 "	Phospho@733	R..TRS[Pho]PDVISSASTALSQDIPEIASEALSR..G	0.88	5					0.966752	0.866833	2.15038							0.889987	0.544628	2.00023							1.06796	0.708075	1.92594							0.982276	0.952563	3.14457							1.03701	0.862973
ENSMUSP00000039134	ENSMUSG00000036270	Edc4	Q3UJB9 "Enhancer of mRNA-decapping protein 4 "	Phospho@729	K..GPGQVSTAASALSLDLQEVEPLGLPQASPS[Pho]R..T	1	3					0.703626	0.0807117	1.5807							0.809862	0.234006	1.71338							0.782568	0.059901	1.31061							0.837977	0.46005	2.31251							0.714074	0.0447008
ENSMUSP00000039134	ENSMUSG00000036270	Edc4	Q3UJB9 "Enhancer of mRNA-decapping protein 4 "	Phospho@884	R..DSQDTSAEQS[Pho]DHDDEVASLASASGGFGSK..I	0.99	3					0.5614	0.0107691	1.29677							0.623883	0.00693546	1.18523							0.791192	0.0630753	1.30452							0.688879	0.104482	1.75677							0.651472	0.0719529
ENSMUSP00000039134	ENSMUSG00000036270	Edc4	Q3UJB9 "Enhancer of mRNA-decapping protein 4 "	Phospho@741	R..TRSPDVISSAS[Pho]TALSQDIPEIASEALSR..G	0.99	1
ENSMUSP00000020991	ENSMUSG00000020661	Dnmt3a	O88508 "DNA (cytosine-5)-methyltransferase 3A (Dnmt3a)(EC 2.1.1.37)(DNA methyltransferase MmuIIIA)(DNA MTase MmuIIIA)(M.MmuIIIA)"	Phospho@251, Oxidation@252, Phospho@256, Dehydrated@257	K..VEEASPPAVQQPTDPAS[Pho]P[Oxi]TVAT[Pho]T[Deh]PEPVGGDAGDK..N	0.99	1														0.885647									1.00812
ENSMUSP00000020991	ENSMUSG00000020661	Dnmt3a	O88508 "DNA (cytosine-5)-methyltransferase 3A (Dnmt3a)(EC 2.1.1.37)(DNA methyltransferase MmuIIIA)(DNA MTase MmuIIIA)(M.MmuIIIA)"	Deamidated@245, Phospho@251, Oxidation@252, Dehydrated@257	K..VEEASPPAVQQ[Dea]PTDPAS[Pho]P[Oxi]TVATT[Deh]PEPVGGDAGDK..N	0.92	1					0.390314									0.741162									0.86012									0.338506									0.703223
ENSMUSP00000020991	ENSMUSG00000020661	Dnmt3a	O88508 "DNA (cytosine-5)-methyltransferase 3A (Dnmt3a)(EC 2.1.1.37)(DNA methyltransferase MmuIIIA)(DNA MTase MmuIIIA)(M.MmuIIIA)"	Deamidated@245, Phospho@251, Didehydro@257	K..VEEASPPAVQQ[Dea]PTDPAS[Pho]PTVATT[Did]PEPVGGDAGDK..N	0.99	1					0.724683									0.53847									0.627399									0.332304									0.839696
ENSMUSP00000020991	ENSMUSG00000020661	Dnmt3a	O88508 "DNA (cytosine-5)-methyltransferase 3A (Dnmt3a)(EC 2.1.1.37)(DNA methyltransferase MmuIIIA)(DNA MTase MmuIIIA)(M.MmuIIIA)"	Phospho@102	R..SEPQPEEGS[Pho]PAAGQK..G	0.99	2					0.703493									0.947671	0.842234	14.8676							0.872111	0.584771	9.74344							0.777305									0.864877	0.525452
ENSMUSP00000035199	ENSMUSG00000032580	Rbm5	Q91YE7 "RNA-binding protein 5 (RNA-binding motif protein 5)(Putative tumor suppressor LUCA15)"	Phospho@59	R..YDDYRDYDS[Pho]PERER..E	0.99	2
ENSMUSP00000035199	ENSMUSG00000032580	Rbm5	Q91YE7 "RNA-binding protein 5 (RNA-binding motif protein 5)(Putative tumor suppressor LUCA15)"	Cation:Na@623, Phospho@624	R..GLVAAYSGD[Cat]S[Pho]DNEEELVER..L	0.99	3					0.912339									0.848106									1.26981									0.96985									1.31764
ENSMUSP00000035199	ENSMUSG00000032580	Rbm5	Q91YE7 "RNA-binding protein 5 (RNA-binding motif protein 5)(Putative tumor suppressor LUCA15)"	Phospho@624, Deamidated@626	R..GLVAAYSGDS[Pho]DN[Dea]EEELVER..L	0.99	2
ENSMUSP00000035199	ENSMUSG00000032580	Rbm5	Q91YE7 "RNA-binding protein 5 (RNA-binding motif protein 5)(Putative tumor suppressor LUCA15)"	Phospho@624	R..GLVAAYSGDS[Pho]DNEEELVER..L	0.99	3			0.99	2	0.963512	0.660898	2.22823							1.12372	0.650708	11.2981				0.924888			1.12675	0.0338933	1.08416				0.971946	0.918691	16.7023	0.863887	0.291226	2.49733				0.929993	0.510868	2.59673	1.02007	0.486917
ENSMUSP00000033770	ENSMUSG00000031393	Mecp2	Q9Z2D6 "Methyl-CpG-binding protein 2 (MeCp-2 protein)(MeCp2)"	Phospho@80	K..AETSESSGSAPAVPEASAS[Pho]PK..Q	1	6	1	4	0.99	1	0.666666	0.0027123	1.2086	0.710318	0.0964889	1.94219	0.768659			0.865252	0.117574	1.21775	0.871256	0.0725806	1.22204	1.08159			0.80336	0.287393	1.60463	0.964941	0.665108	2.18367	1.11772			0.743134	0.0323055	1.29653	0.748132	0.215488	3.66196	0.983702			0.826174	0.185633
ENSMUSP00000033770	ENSMUSG00000031393	Mecp2	Q9Z2D6 "Methyl-CpG-binding protein 2 (MeCp-2 protein)(MeCp2)"	Phospho@68	K..AETSESS[Pho]GSAPAVPEASASPK..Q	0.6	1					1.11857									1.30747									1.24587									1.16015									1.46309
ENSMUSP00000017692	ENSMUSG00000017548	Suz12	Q80U70 "Polycomb protein Suz12 (Suppressor of zeste 12 protein homolog)"	Phospho@548	K..ASMSEFLES[Pho]EDGEVEQQR..T	0.99	3					0.876238									0.589115									0.659727									0.623571									1.02051
ENSMUSP00000017692	ENSMUSG00000017548	Suz12	Q80U70 "Polycomb protein Suz12 (Suppressor of zeste 12 protein homolog)"	Oxidation@542, Phospho@548	K..ASM[Oxi]SEFLES[Pho]EDGEVEQQR..T	0.99	2					1.44888	0.163497	3.44638							1.29595	0.265053	4.29139							1.13326	0.257858	1.97685							1.07187	0.488622	2.34189							1.0581	0.719529
ENSMUSP00000025427	ENSMUSG00000009535	Rnmt	Q9D0L8 "mRNA cap guanine-N7 methyltransferase (EC 2.1.1.56)(mRNA (guanine-N(7)-)-methyltransferase)(RG7MT1)(mRNA cap methyltransferase)"	Phospho@64	K..EFGEDLVEQNSSYVQDS[Pho]PSK..K	0.99	2			0.93	1	1.01516	0.796443	1.78142				1.05641			1.10175	0.502945	3.46512				1.90334			0.997055	0.986556	5.89725				1.42423			0.962319	0.856685	8.4251				1.71802			1.02846	0.826504
ENSMUSP00000025427	ENSMUSG00000009535	Rnmt	Q9D0L8 "mRNA cap guanine-N7 methyltransferase (EC 2.1.1.56)(mRNA (guanine-N(7)-)-methyltransferase)(RG7MT1)(mRNA cap methyltransferase)"	Phospho@11, Phospho@15	K..ASVAS[Pho]DPES[Pho]PPGGNEPAAASGQR..L	1	1
ENSMUSP00000025427	ENSMUSG00000009535	Rnmt	Q9D0L8 "mRNA cap guanine-N7 methyltransferase (EC 2.1.1.56)(mRNA (guanine-N(7)-)-methyltransferase)(RG7MT1)(mRNA cap methyltransferase)"	Phospho@11, Phospho@15, Oxidation@17, Ammonia-loss@20	K..ASVAS[Pho]DPES[Pho]PP[Oxi]GGN[Amm]EPAAASGQR..L	0.2	1
ENSMUSP00000025427	ENSMUSG00000009535	Rnmt	Q9D0L8 "mRNA cap guanine-N7 methyltransferase (EC 2.1.1.56)(mRNA (guanine-N(7)-)-methyltransferase)(RG7MT1)(mRNA cap methyltransferase)"	Deamidated@57, Phospho@64	K..EFGEDLVEQN[Dea]SSYVQDS[Pho]PSK..K	0.97	4			0.99	1	0.872269	0.372338	1.67477							1.12805	0.482054	1.83201				0.796119			0.942425	0.434247	1.30076				0.681281			0.927275	0.262768	1.23433				0.713353			0.856224	0.2746
ENSMUSP00000112089	ENSMUSG00000037896	Rcor1	Q8CFE3 "REST corepressor 1 (Protein CoREST)"	Phospho@251, Deamidated@259	R..EREES[Pho]EDELEETN[Dea]GSNPVDIEIDPNKESK..K	0.71	2					3.56922									2.92088									3.30166									3.93433									3.81814
ENSMUSP00000112089	ENSMUSG00000037896	Rcor1	Q8CFE3 "REST corepressor 1 (Protein CoREST)"	Phospho@251	R..EREES[Pho]EDELEETNGSNPVDIEIDPNK..E	0.83	3					0.50315	0.237396	30.3957							0.440493									0.33972									0.323013									0.54854	0.285355
ENSMUSP00000112089	ENSMUSG00000037896	Rcor1	Q8CFE3 "REST corepressor 1 (Protein CoREST)"	Phospho@251, Deamidated@259	R..EREES[Pho]EDELEETN[Dea]GSNPVDIEIDPNK..E	0.99	5					0.722789	0.0185096	1.2648							0.564646	0.00340762	1.23829							0.558166	0.00987552	1.37202							0.541929	0.00322461	1.30936							0.524366	0.00128827
ENSMUSP00000112089	ENSMUSG00000037896	Rcor1	Q8CFE3 "REST corepressor 1 (Protein CoREST)"	Phospho@251, Deamidated@262	R..EREES[Pho]EDELEETNGSN[Dea]PVDIEIDPNK..E	0.99	5					0.842895	0.323012	1.76							0.634923	0.00188191	1.08862							0.633484	0.189157	2.72516							0.791387	0.337845	2.23801							0.727083	0.073132
ENSMUSP00000112089	ENSMUSG00000037896	Rcor1	Q8CFE3 "REST corepressor 1 (Protein CoREST)"	Phospho@251	R..EREES[Pho]EDELEETNGSNPVDIEIDPNKESK..K	0.99	1
ENSMUSP00000107638	ENSMUSG00000027104	Atf2	P70299;Q543G2;Q68FE3;Q8BQY2 "CRE-BP1 Fragment ";"Activating transcription factor 2Putative uncharacterized proteinActivating transcription factor 2, isoform CRA_a ;;";"Atf2 protein ";"Putative uncharacterized protein Fragment "	Phospho@51, Phospho@53	R..NDSVIVADQT[Pho]PT[Pho]PTR..F	0.95	1					0.874383									0.566261									0.631356									0.613986									0.721805
ENSMUSP00000107638	ENSMUSG00000027104	Atf2	P70299;Q543G2;Q68FE3;Q8BQY2 "CRE-BP1 Fragment ";"Activating transcription factor 2Putative uncharacterized proteinActivating transcription factor 2, isoform CRA_a ;;";"Atf2 protein ";"Putative uncharacterized protein Fragment "	Phospho@51, Phospho@55	R..NDSVIVADQT[Pho]PTPT[Pho]R..F	0.99	1					1.10704									0.962532									0.705265									0.881791
ENSMUSP00000018506	ENSMUSG00000018362	Kpna2	P52293 "Importin subunit alpha-2 (Karyopherin subunit alpha-2)(SRP1-alpha)(RAG cohort protein 1)(Pendulin)(Pore targeting complex 58 kDa subunit)(PTAC58)(Importin alpha P1)"	Phospho@62	R..NVSSFPDDATS[Pho]PLQENR..N	0.93	1	0.99	5	0.99	5	1.38454			1.13111	0.394207	1.63601	1.1041	0.0855795	1.12867	0.990073			1.21555	0.0863953	1.30252	0.98255	0.816025	1.21742	0.731118			1.32415	0.318651	2.50345	1.00595	0.92537	1.1796	0.965867			0.898626	0.584155	2.03644	0.98891	0.877297	1.20707	0.991955
ENSMUSP00000081906	ENSMUSG00000028809	Srrm1	A2A8V9 "Serine/arginine repetitive matrix 1 "	Phospho@443, Phospho@445	K..RES[Pho]PS[Pho]PAPKPR..K	0.76	2					1.34544	0.611138	218.127							1.29875	0.519675	34.2421							2.43983	0.0214151	1.46431							1.60179	0.377183	56.245							1.7945	0.202615
ENSMUSP00000081906	ENSMUSG00000028809	Srrm1	A2A8V9 "Serine/arginine repetitive matrix 1 "	Phospho@443	K..RES[Pho]PSPAPKPR..K	0.37	1
ENSMUSP00000081906	ENSMUSG00000028809	Srrm1	A2A8V9 "Serine/arginine repetitive matrix 1 "	Phospho@709	R..APQTSS[Pho]PPPVR..R	0.37	1					0.986363									1.92361									1.00689									0.902622									1.01257
ENSMUSP00000081906	ENSMUSG00000028809	Srrm1	A2A8V9 "Serine/arginine repetitive matrix 1 "	Phospho@611	R..RYS[Pho]PPIQR..R	0.87	1					1.17826									1.10462									1.57953									1.10938									1.2125
ENSMUSP00000081906	ENSMUSG00000028809	Srrm1	A2A8V9 "Serine/arginine repetitive matrix 1 "	Phospho@751	K..KAAS[Pho]PSPQSVR..R	0.36	1
ENSMUSP00000081906	ENSMUSG00000028809	Srrm1	A2A8V9 "Serine/arginine repetitive matrix 1 "	Phospho@630	R..TAS[Pho]PPPPPK..R	0.96	2					0.966574	0.816509	4.29315							0.892228	0.369106	2.58282							0.926699	0.594699	3.69996							0.7996	0.0391853	1.19141							0.888336	0.351999
ENSMUSP00000081906	ENSMUSG00000028809	Srrm1	A2A8V9 "Serine/arginine repetitive matrix 1 "	Phospho@751, Phospho@756	K..KAAS[Pho]PSPQS[Pho]VR..R	0.28	1
ENSMUSP00000081906	ENSMUSG00000028809	Srrm1	A2A8V9 "Serine/arginine repetitive matrix 1 "	Phospho@395, Phospho@399	R..HRPS[Pho]SPAT[Pho]PPPK..T	0.69	1					1.17032									0.905491									1.48021									0.91151									1.11325
ENSMUSP00000081906	ENSMUSG00000028809	Srrm1	A2A8V9 "Serine/arginine repetitive matrix 1 "	Phospho@220	K..EKS[Pho]PELPEPSVR..M	0.74	2	0.32	2	0.95	2	0.968739	0.908981	16.5008	0.832259	0.0812894	1.34923	0.861229	0.189351	1.78938	0.859795	0.0502003	1.16378	1.24364	0.327348	4.78284	0.879688	0.275964	2.12526	1.20318	0.228841	2.41864	1.36096	0.178878	3.09635	0.993852	0.918714	1.84119	0.817551	0.149598	1.84559	0.82344	0.456835	8.62351	0.964895	0.556347	1.72033	0.866148	0.487711
ENSMUSP00000081906	ENSMUSG00000028809	Srrm1	A2A8V9 "Serine/arginine repetitive matrix 1 "	Phospho@667	R..S[Pho]PSLSSK..H	0.47	2					0.917553	0.34112	1.914							0.708864	0.0135182	1.0973							1.19314	0.225328	2.29127							0.730173	0.0480928	1.35316							0.95289	0.723897
ENSMUSP00000075655	ENSMUSG00000061136	Prpf40a	Q9R1C7 "Pre-mRNA-processing factor 40 homolog A (Formin-binding protein 3)(Formin-binding protein 11)(FBP-11)"	Phospho@754	K..QAT[Pho]PPIELDAVWEDIR..E	0.99	2
ENSMUSP00000075655	ENSMUSG00000061136	Prpf40a	Q9R1C7 "Pre-mRNA-processing factor 40 homolog A (Formin-binding protein 3)(Formin-binding protein 11)(FBP-11)"	Phospho@783	K..EPAFEDITLES[Pho]ER..K	0.99	2
ENSMUSP00000068530	ENSMUSG00000063550	Nup98	B2RQL0;B7ZN81;Q3TP40;Q3TPG3;Q3UJE5;Q4FZE7;Q6PFD9;Q9EQM8 "Nup98 protein ";"Nup98 protein ";"Putative uncharacterized protein Fragment ";"Putative uncharacterized protein ";"Putative uncharacterized protein ";"Nup98 protein Fragment ";"Nucleoporin 98 ";"Nucleoporin 98 Fragment "	Phospho@888	K..YGLQDS[Pho]DEEEEEHPPK..T	0.99	3			0.99	4	1.01189	0.870792	1.31789				1.00122	0.98859	1.28368	0.965641	0.817362	1.77291				0.927671	0.289491	1.20462	1.1084	0.546996	1.85187				1.11548	0.214779	1.24825	0.95295	0.767344	1.84581				1.02079	0.814752	1.29191	1.1051	0.618148
ENSMUSP00000018645	ENSMUSG00000018501	Ncor1	Q60974 "Nuclear receptor corepressor 1 (N-CoR1)(N-CoR)(Retinoid X receptor-interacting protein 13)(RIP13)"	Phospho@1482	K..AQLS[Pho]PGLYDDSSAR..R	0.99	1					1.12404									0.539812									0.902226									0.621871									0.631931
ENSMUSP00000018645	ENSMUSG00000018501	Ncor1	Q60974 "Nuclear receptor corepressor 1 (N-CoR1)(N-CoR)(Retinoid X receptor-interacting protein 13)(RIP13)"	Phospho@2135	R..VS[Pho]PENLVDK..S	0.41	1					0.707932									0.714471									0.534619									0.699616									0.846634
ENSMUSP00000018645	ENSMUSG00000018501	Ncor1	Q60974 "Nuclear receptor corepressor 1 (N-CoR1)(N-CoR)(Retinoid X receptor-interacting protein 13)(RIP13)"	Phospho@1208	R..MPIEESS[Pho]PEK..V	0.38	2			0.37	1	0.828461	0.520443	12.806				0.952691			0.479704	0.0972011	4.20523				0.952142			0.616193	0.193655	6.89965				1.26754			0.60078	0.156453	5.07299				1.18458			0.575993	0.111557
ENSMUSP00000110771	ENSMUSG00000031095	Cul4b	A2A432;Q3TP81;Q3TU30;Q8BSL3;Q91YZ7;Q99KS9;Q9CZM5 "Cullin 4B ";"Putative uncharacterized protein Fragment ";"Putative uncharacterized protein Fragment ";"Cullin 4BPutative uncharacterized protein ;";"Cul4b protein ";"Cul4b protein ";"Putative uncharacterized protein Fragment "	Phospho@104	R..SATDGNTS[Pho]TTPPTSAK..K	0.99	1	0.99	3			0.960323									0.77462									0.774523									0.760171									1.21746
ENSMUSP00000021077	ENSMUSG00000020733	Slc9a3r1	P70441 "Na(+)/H(+) exchange regulatory cofactor NHE-RF1 (NHERF-1)(Ezrin-radixin-moesin-binding phosphoprotein 50)(EBP50)(Regulatory cofactor of Na(+)/H(+) exchanger)(Sodium-hydrogen exchanger regulatory factor 1)(Solute carrier family 9 isoform A3 regulator /.../or 1)"	Phospho@275	R..EALVEPASES[Pho]PRPALAR..S	0.68	1	0.99	3	0.99	4	0.656041			0.781034	0.118633	1.80768	0.571464	0.0148323	1.42101	1.07953			0.867412	0.369133	1.70275	0.935887	0.33777	1.20357	0.980133			0.910419	0.694544	9.89147	0.734797	0.00125525	1.0854	0.610246			0.850768	0.282122	1.61097	0.710224	0.0115373	1.21679	0.707377
ENSMUSP00000021077	ENSMUSG00000020733	Slc9a3r1	P70441 "Na(+)/H(+) exchange regulatory cofactor NHE-RF1 (NHERF-1)(Ezrin-radixin-moesin-binding phosphoprotein 50)(EBP50)(Regulatory cofactor of Na(+)/H(+) exchanger)(Sodium-hydrogen exchanger regulatory factor 1)(Solute carrier family 9 isoform A3 regulator /.../or 1)"	Phospho@285	R..SAS[Pho]SDTSEELNSQDSPK..R	0.99	2														0.605274	0.0455144	1.57914							0.485746	0.127391	6.42932							0.448786	0.189643	22.776							0.439991	0.138105
ENSMUSP00000021803	ENSMUSG00000021374	Nup153	Q3TA10;Q3V3W1;Q80UN3;Q80WR0;Q8BRF6;Q8R2M9 "Putative uncharacterized protein Fragment ";"Putative uncharacterized protein Fragment ";"Nup153 protein Fragment ";"Nucleoporin 153 ";"Putative uncharacterized protein Fragment ";"Nup153 protein Fragment "	Phospho@334, Phospho@339	K..RIPSAVS[Pho]SPLNS[Pho]PLDR..S	0.62	1					1.52822									1.34813									1.14632									1.34553									1.08559
ENSMUSP00000021803	ENSMUSG00000021374	Nup153	Q3TA10;Q3V3W1;Q80UN3;Q80WR0;Q8BRF6;Q8R2M9 "Putative uncharacterized protein Fragment ";"Putative uncharacterized protein Fragment ";"Nup153 protein Fragment ";"Nucleoporin 153 ";"Putative uncharacterized protein Fragment ";"Nup153 protein Fragment "	Phospho@335, Phospho@339	R..IPSAVSS[Pho]PLNS[Pho]PLDR..S	0.22	1														1.17301									1.01469									0.89579									0.807284
ENSMUSP00000108308	ENSMUSG00000026377	Mki67ip	Q91VE6 "MKI67 FHA domain-interacting nucleolar phosphoprotein (Nucleolar protein interacting with the FHA domain of pKI-67)(mNIFK)"	Phospho@257, Phospho@261, Methylthio@260	K..SSVDSQGPT[Pho]PVC[Met]T[Pho]PTFLER..R	0.99	1			0.98	2
ENSMUSP00000108308	ENSMUSG00000026377	Mki67ip	Q91VE6 "MKI67 FHA domain-interacting nucleolar phosphoprotein (Nucleolar protein interacting with the FHA domain of pKI-67)(mNIFK)"	Phospho@253, Phospho@263, Methylthio@260	K..SSVDS[Pho]QGPTPVC[Met]TPT[Pho]FLER..R	0.9	1
ENSMUSP00000122242	ENSMUSG00000024236	Svil	Q8K4L2 "Archvillin "	Phospho@632	R..YPS[Pho]GSEIPVVEDEEK..V	0.99	3					1.0356	0.875035	2.32791							0.674753	0.125408	1.94168							1.04977	0.753004	1.78562							0.838561	0.300099	1.72745							0.810508	0.0445918
ENSMUSP00000122242	ENSMUSG00000024236	Svil	Q8K4L2 "Archvillin "	Dehydrated@960, Deamidated@965, Phospho@967, Oxidation@970	R..RGS[Deh]LELGN[Dea]PS[Pho]AAH[Oxi]LGDELK..E	0.97	1					1.57254									0.967462									1.27632									1.1842									0.931259
ENSMUSP00000122242	ENSMUSG00000024236	Svil	Q8K4L2 "Archvillin "	Phospho@227	R..SISFPEVPRS[Pho]PK..Q	0.33	2					1.79141	0.0991341	3.19943							1.34501	0.0166464	1.10352							1.82066	0.0216877	1.29625							1.81324	0.00619334	1.07634							1.29048	0.0580626
ENSMUSP00000025292	ENSMUSG00000024422	Dhx16	Q05BH3;Q921Y1;Q9CRI3 "Dhx16 protein ";"DEAH (Asp-Glu-Ala-His) box polypeptide 16 ";"Putative uncharacterized protein Fragment "	Phospho@103, Phospho@105, Deamidated@113	K..LLEDS[Pho]ES[Pho]GEEAVGSN[Dea]GSSLQK..K	0.94	2
ENSMUSP00000013759	ENSMUSG00000008200	Fnbp4	Q6ZQ03 "Formin-binding protein 4 (Formin-binding protein 30)"	Phospho@507	K..IDEIS[Pho]DKETEVEESSEK..I	0.92	1					0.955518									0.672574									1.07531									0.583507									0.877695
ENSMUSP00000013759	ENSMUSG00000008200	Fnbp4	Q6ZQ03 "Formin-binding protein 4 (Formin-binding protein 30)"	Phospho@120, Methylthio@112	K..ATGGLC[Met]LLGAYADS[Pho]DDDESDVSEK..T	0.99	1	0.55	1												0.716661									0.718378									0.782809									0.627734
ENSMUSP00000111121	ENSMUSG00000045983	Eif4g1	Q3UQI5;Q3UZD9;Q6EVH9;Q6PD42;Q8BUW8;Q8K0J8;Q8R2V4 "Putative uncharacterized protein Fragment ";"Putative uncharacterized protein Fragment ";"EIF4GI protein Fragment ";"Eif4g1 protein Fragment ";"Putative uncharacterized protein Fragment ";"Eif4g1 protein ";"Eif4g1 protein Fragment "	Phospho@-1	R..SFS[Pho]KEVEER..S	0.37	1					0.937801									1.13576									0.766293									1.15346									0.941025
ENSMUSP00000097078	ENSMUSG00000021500	Ddx46	Q569Z5 "Probable ATP-dependent RNA helicase DDX46 (EC 3.6.1.-)(DEAD box protein 46)"	Phospho@804	K..AALGLQDS[Pho]DDEDAAVDIDEQIESMFNSK..K	0.99	3
ENSMUSP00000110838	ENSMUSG00000039130	Zc3hc1	003 "zinc finger, C3HC type 1 Gene [Source:MGI (curated);Acc:MGI:1916023]" "MGI_curated_transcript"	Phospho@-1	R..TRS[Pho]WESSSPVDRPELEAASPTTR..S	0.9	2					0.995072	0.965466	3.17743							1.21956	0.181896	2.09781							0.72115	0.01406	1.0961							1.19825	0.139574	1.66875							0.928107	0.535205
ENSMUSP00000110838	ENSMUSG00000039130	Zc3hc1	003 "zinc finger, C3HC type 1 Gene [Source:MGI (curated);Acc:MGI:1916023]" "MGI_curated_transcript"	Oxidation@381, Phospho@394	R..SM[Oxi]GTGDSAGVEVPSS[Pho]PLR..R	0.88	1	0.99	3	0.5	1	0.856594			0.960029			0.976265			1.0353						0.984978			1.07565						1.0509			0.991942						1.04836			0.758268
ENSMUSP00000110838	ENSMUSG00000039130	Zc3hc1	003 "zinc finger, C3HC type 1 Gene [Source:MGI (curated);Acc:MGI:1916023]" "MGI_curated_transcript"	Phospho@394	R..SMGTGDSAGVEVPSS[Pho]PLR..R	0.99	2	1	4	0.99	2	0.874275	0.429663	3.92074	1.1198	0.668291	2.66184	0.992041	0.787436	1.34007	0.907368	0.476591	3.15035	1.11807	0.355074	1.49536	1.04852	0.175816	1.18603	0.908949	0.475265	3.07181	1.10748	0.459284	1.62123	1.01349	0.916268	3.62323	0.905984	0.575571	4.92513	0.886052	0.672636	2.89331	1.03953	0.415837	1.45786	0.831451	0.374194
ENSMUSP00000121309	ENSMUSG00000024949	Sf1	Q3UI45;Q3UK67 "Putative uncharacterized protein ";"Putative uncharacterized protein "	Phospho@80, Phospho@82	R..TGDLGIPPNPEDRS[Pho]PS[Pho]PEPIYNSEGK..R	0.85	5			0.42	1	0.878822	0.453951	1.6146				0.89581			0.840572	0.228678	1.4427				1.01405			0.764508	0.240378	1.79547				0.944522			0.876233	0.359763	1.47674				1.13936			0.833584	0.135958
ENSMUSP00000092901	ENSMUSG00000071076	Jund	P15066 "Transcription factor jun-D "	Phospho@249, Phospho@253	R..LAALKDEPQTVPDVPSFGDS[Pho]PPLS[Pho]PIDMDTQER..I	0.99	1
ENSMUSP00000092901	ENSMUSG00000071076	Jund	P15066 "Transcription factor jun-D "	Phospho@249, Phospho@253, Oxidation@257	K..DEPQTVPDVPSFGDS[Pho]PPLS[Pho]PIDM[Oxi]DTQER..I	0.99	1
ENSMUSP00000092901	ENSMUSG00000071076	Jund	P15066 "Transcription factor jun-D "	Deamidated@238, Bromo@246, Phospho@253	R..LAALKDEPQ[Dea]TVPDVPSF[Bro]GDSPPLS[Pho]PIDMDTQER..I	0.99	1
ENSMUSP00000092901	ENSMUSG00000071076	Jund	P15066 "Transcription factor jun-D "	Phospho@100	K..LAS[Pho]PELER..L	0.87	2					1.8877	0.120058	4.66834							1.36251	0.312315	8.16134							1.38718	0.0615721	1.49699							1.14658	0.304931	2.46595							1.85246	0.0300831
ENSMUSP00000043691	ENSMUSG00000022360	Atad2	Q6IQY4;Q8K282;Q9CSS4 "Atad2 protein Fragment ";"ATPase family, AAA domain containing 2 ";"Putative uncharacterized protein Fragment "	Oxidation@-1, Phospho@-1	R..KPNM[Oxi]FYS[Pho]GPASPARPR..F	0.85	1					1.45459									1.15225									1.25194									1.06474									1.11597
ENSMUSP00000043691	ENSMUSG00000022360	Atad2	Q6IQY4;Q8K282;Q9CSS4 "Atad2 protein Fragment ";"ATPase family, AAA domain containing 2 ";"Putative uncharacterized protein Fragment "	Phospho@-1	R..STTSSATDSLDLSS[Pho]EFLSLQDSGGR..R	0.99	1
ENSMUSP00000113068	ENSMUSG00000046711	Hmga1	P17095 "High mobility group protein HMG-I/HMG-Y (HMG-I(Y))(High mobility group AT-hook protein 1)(High mobility group protein A1)"	Phospho@36	R..KQPPVS[Pho]PGTALVGSQK..E	0.99	3	0.99	7	0.99	2	1.31438	0.00313659	1.06826	1.2625	0.000801777	1.09613	1.25744	0.0674078	1.36255	1.22113	0.0518919	1.22609	1.09036	0.100177	1.11517	0.939658	0.425442	1.86702	1.40071	0.0316846	1.30266	1.57844	8.74224e-05	1.12759	1.14812	0.0460265	1.13555	1.25595	0.0112096	1.11037	1.48325	7.48911e-05	1.10619	1.17625	0.426048	5.11179	1.39089	0.0303102
ENSMUSP00000034465	ENSMUSG00000031984	2810004N23Rik	Q8CIL4 "Uncharacterized protein C1orf131 homolog "	Phospho@7, Protein Terminal Acetyl@2	M..A[Pro]AEHDS[Pho]DSVEPPGSEALLDAVLR..T	0.99	0	0.99	0
ENSMUSP00000034465	ENSMUSG00000031984	2810004N23Rik	Q8CIL4 "Uncharacterized protein C1orf131 homolog "	Phospho@67	R..DSETIEDVAVEPLPLPGS[Pho]PVR..G	0.99	1	0.99	2	0.99	2
ENSMUSP00000101479	ENSMUSG00000028676	Sfrs13a	Q9R0U0 "Splicing factor, arginine/serine-rich 13A (FUS-interacting serine-arginine-rich protein 1)(TLS-associated protein with Ser-Arg repeats)(TLS-associated protein with SR repeats)(TASR)(TLS-associated serine-arginine protein)(TLS-associated SR protein)( /.../-specific SR protein)(Neural-salient serine/arginine-rich protein)"	Phospho@131, Phospho@133	R..S[Pho]RS[Pho]FDYNYR..R	0.75	1					0.467033									0.641781									0.559345									0.588919									0.459487
ENSMUSP00000001226	ENSMUSG00000022436	Sh3bp1	A2A5V1;A2A5V4 "SH3-domain binding protein 1 Fragment ";"SH3-domain binding protein 1 "	Phospho@632	R..RLPAS[Pho]PVISNMPAQVDQGVATEDR..G	0.99	1					0.779688									0.782892									0.922914									0.801334									0.787003
ENSMUSP00000001226	ENSMUSG00000022436	Sh3bp1	A2A5V1;A2A5V4 "SH3-domain binding protein 1 Fragment ";"SH3-domain binding protein 1 "	Phospho@535	R..TEADLPKPTS[Pho]PK..V	0.73	1					0.866509									1.09981									1.092									0.761658									1.02463
ENSMUSP00000088616	ENSMUSG00000033335	Dnm2	P39054 "Dynamin-2 (EC 3.6.5.5)(Dynamin UDNM)"	Deamidated@759, Phospho@764	K..EALNIIGDISTSTVSTPVPPPVDDTWLQN[Dea]TSGHS[Pho]PTPQR..R	0.72	1
ENSMUSP00000019911	ENSMUSG00000019777	Hdac2	P70288 "Histone deacetylase 2 (HD2)(EC 3.5.1.98)(YY1 transcription factor-binding protein)"	Oxidation@373, Deamidated@383, Phospho@394	R..M[Oxi]LPHAPGVQMQ[Dea]AIPEDAVHEDS[Pho]GDEDGEDPDKR..I	0.86	1					1.0103									0.994767									1.08378									1.16612									1.17306
ENSMUSP00000019911	ENSMUSG00000019777	Hdac2	P70288 "Histone deacetylase 2 (HD2)(EC 3.5.1.98)(YY1 transcription factor-binding protein)"	Oxidation@373, Phospho@394	R..M[Oxi]LPHAPGVQMQAIPEDAVHEDS[Pho]GDEDGEDPDKR..I	0.22	1					1.11276									1.1081									1.13028									1.22109									1.25143
ENSMUSP00000027797	ENSMUSG00000026516	Nvl	Q9DBY8 "Nuclear valosin-containing protein-like (Nuclear VCP-like protein)(NVLp)"	Phospho@190, Deamidated@195	K..ESLPLDLS[Pho]DDQSN[Dea]SK..K	0.98	1			0.98	1	1.05505						1.42416			0.742835						0.643871			1.19295						1.20671			1.48357						1.035			1.40535
ENSMUSP00000109878	ENSMUSG00000022876	Samsn1	001 "SAM domain, SH3 domain and nuclear localization signals, 1 Gene [Source:MGI (curated);Acc:MGI:1914992]" "MGI_curated_transcript"	Phospho@265	K..ALSEEKEEES[Pho]GEEALPYR..N	0.99	2					1.14974	0.665293	21.2361							0.639639	0.00677674	1.06231							0.710814	0.0384603	1.29998							0.669701	0.204214	5.43369							0.652583	0.0292526
ENSMUSP00000109878	ENSMUSG00000022876	Samsn1	001 "SAM domain, SH3 domain and nuclear localization signals, 1 Gene [Source:MGI (curated);Acc:MGI:1914992]" "MGI_curated_transcript"	Phospho@258	K..ALS[Pho]EEKEEESGEEALPYR..N	1	2					0.489259	0.0129864	1.2036							1.32784	0.256999	4.6601							0.351003	0.00151034	1.03206							0.900008	0.0994278	1.23465							0.349247	0.0586681
ENSMUSP00000005041	ENSMUSG00000030435	U2af2	P26369 "Splicing factor U2AF 65 kDa subunit (U2 auxiliary factor 65 kDa subunit)(U2 snRNP auxiliary factor large subunit)"	Phospho@79	K..EEHGGLIRS[Pho]PR..H	0.99	3	0.99	24	0.99	2	1.03429			0.752048	0.0191274	1.23156	0.942305	0.436008	1.85287	1.2433			1.08768	0.309117	1.20336	0.740901	0.0692059	1.5157	0.444293						0.609228	0.0841609	2.31019	1.12592			0.746781	0.0240321	1.26447	0.772637	0.143812	2.12392	1.11919
ENSMUSP00000020123	ENSMUSG00000019961	Tmpo	Q61033 "Lamina-associated polypeptide 2, isoforms alpha/zeta (Thymopoietin isoforms alpha/zeta)(TP alpha/zeta)"	Phospho@66, Phospho@67	K..GPPDFS[Pho]S[Pho]DEEREPTPVLGSGASVGR..G	0.82	3			0.49	1	0.861911	0.399876	1.82691				0.934101			0.977789	0.827408	1.47698				0.771663			0.696236	0.0139446	1.20432				0.571902			0.903199	0.215375	1.27731				0.927931			0.922566	0.494096
ENSMUSP00000020123	ENSMUSG00000019961	Tmpo	Q61033 "Lamina-associated polypeptide 2, isoforms alpha/zeta (Thymopoietin isoforms alpha/zeta)(TP alpha/zeta)"	Phospho@159	R..SST[Pho]PLPTVSSSAENTR..Q	0.99	1	0.99	3	0.7	1	1.07044						0.649525			1.01626						0.846132			1.0163						0.894065			0.852722						1.00224			1.12163
ENSMUSP00000020123	ENSMUSG00000019961	Tmpo	Q61033 "Lamina-associated polypeptide 2, isoforms alpha/zeta (Thymopoietin isoforms alpha/zeta)(TP alpha/zeta)"	Phospho@66	K..GPPDFS[Pho]SDEEREPTPVLGSGASVGR..G	0.99	1	0.58	1	0.99	1	0.856215			1.17146			1.0278			0.888177			1.14955			0.992373			0.69872			0.782715			0.957191			0.88128			0.763606			0.952628			1.06498
ENSMUSP00000020123	ENSMUSG00000019961	Tmpo	Q61033 "Lamina-associated polypeptide 2, isoforms alpha/zeta (Thymopoietin isoforms alpha/zeta)(TP alpha/zeta)"	Phospho@74	K..GPPDFSSDEEREPT[Pho]PVLGSGASVGR..G	1	5	0.99	3	1	1	1.05251	0.596743	2.42411	0.871632	0.620197	13.0719	0.853072			0.985967	0.952266	10.9187	0.938455	0.824164	17.2454	0.854627			1.22594	0.291915	3.5885	1.05479	0.921946	244.779	1.0048			0.996162	0.981067	5.16859	0.988776	0.982198	168.619	0.840428			0.881271	0.0257005
ENSMUSP00000020123	ENSMUSG00000019961	Tmpo	Q61033 "Lamina-associated polypeptide 2, isoforms alpha/zeta (Thymopoietin isoforms alpha/zeta)(TP alpha/zeta)"	Phospho@158	R..SS[Pho]TPLPTVSSSAENTR..Q	0.99	7	0.99	12	0.99	7	0.86169	0.0713553	1.18256	0.662864	0.201507	2.56809	0.955935	0.343417	1.11319	0.863766	0.0414416	1.14805	0.97894	0.752069	1.28793	1.04517	0.200487	1.07808	0.795544	0.0266513	1.20836	0.753525	0.0861552	1.46606	0.930584	0.25546	1.15032	0.853953	0.0641552	1.187	0.822724	0.003036	1.04746	0.984811	0.829859	1.18159	0.870664	0.00152845
ENSMUSP00000020123	ENSMUSG00000019961	Tmpo	Q61033 "Lamina-associated polypeptide 2, isoforms alpha/zeta (Thymopoietin isoforms alpha/zeta)(TP alpha/zeta)"	Phospho@158, Deamidated@170	R..SS[Pho]TPLPTVSSSAEN[Dea]TR..Q	0.99	2	0.99	6	0.87	2	1.37398	0.288078	7.11788	1.0281	0.752564	2.36257	1.19998	0.665842	54.6074	1.52452	0.142646	3.39084	1.305	0.201946	3.03588	1.20643	0.525134	13.2068	1.03949	0.591901	1.93378	1.15647	0.438448	4.57468	1.1452	0.709366	33.3731	1.35884	0.272338	5.90895	0.771406			1.30602	0.446674	17.5823	1.38977	0.223053
ENSMUSP00000020123	ENSMUSG00000019961	Tmpo	Q61033 "Lamina-associated polypeptide 2, isoforms alpha/zeta (Thymopoietin isoforms alpha/zeta)(TP alpha/zeta)"	Phospho@67	K..GPPDFSS[Pho]DEEREPTPVLGSGASVGR..G	0.99	3	0.55	3	0.99	2	1.06302	0.523385	1.40909	0.824325	0.00221828	1.03999	1.15106	0.199654	1.78561	0.935673	0.296062	1.22643	1.0007	0.988266	1.6246	0.944599	0.267331	1.38174	1.03462	0.712121	1.41126	0.888076	0.0318173	1.09784	1.02153	0.769025	2.04038	1.02226	0.629357	1.18276	0.776343	0.465928	17.9871	1.026	0.347827	1.21941	0.89197	0.551899
ENSMUSP00000020123	ENSMUSG00000019961	Tmpo	Q61033 "Lamina-associated polypeptide 2, isoforms alpha/zeta (Thymopoietin isoforms alpha/zeta)(TP alpha/zeta)"	Phospho@67, Phospho@74	K..GPPDFSS[Pho]DEEREPT[Pho]PVLGSGASVGR..G	0.47	1					0.751471									1.22867									0.849921									0.983746									1.29049
ENSMUSP00000020123	ENSMUSG00000019961	Tmpo	Q61033 "Lamina-associated polypeptide 2, isoforms alpha/zeta (Thymopoietin isoforms alpha/zeta)(TP alpha/zeta)"	Phospho@158, Phospho@159	R..EQGTESRSS[Pho]T[Pho]PLPTVSSSAENTR..Q	0.41	1					0.68646									0.668008									0.600816									0.514289									0.702845
ENSMUSP00000119298	ENSMUSG00000027620	Rbm39	Q0VGU9;Q3TJP1;Q3U313;Q3UXT6;Q3UZ51 "Rbm39 protein ";"Putative uncharacterized protein Fragment ";"Putative uncharacterized proteinRNA binding motif protein 39 ;";"Putative uncharacterized protein Fragment ";"Putative uncharacterized protein Fragment "	Phospho@136, Oxidation@141, Dehydrated@143, Deamidated@144	K..DKS[Pho]PVREP[Oxi]ID[Deh]N[Dea]LTPEER..D	0.22	1					0.969829									1.08601									1.31865									0.862349									1.06827
ENSMUSP00000119298	ENSMUSG00000027620	Rbm39	Q0VGU9;Q3TJP1;Q3U313;Q3UXT6;Q3UZ51 "Rbm39 protein ";"Putative uncharacterized protein Fragment ";"Putative uncharacterized proteinRNA binding motif protein 39 ;";"Putative uncharacterized protein Fragment ";"Putative uncharacterized protein Fragment "	Phospho@136	K..DKS[Pho]PVREPIDNLTPEER..D	0.99	2					0.968656	0.506905	1.51213							0.910548	0.572025	4.46374							1.27935	0.115029	1.77152							0.868329	0.108395	1.3613							0.978494	0.226462
ENSMUSP00000119298	ENSMUSG00000027620	Rbm39	Q0VGU9;Q3TJP1;Q3U313;Q3UXT6;Q3UZ51 "Rbm39 protein ";"Putative uncharacterized protein Fragment ";"Putative uncharacterized proteinRNA binding motif protein 39 ;";"Putative uncharacterized protein Fragment ";"Putative uncharacterized protein Fragment "	Phospho@136, Deamidated@139, Oxidation@141, Dehydrated@143	K..DKS[Pho]PVR[Dea]EP[Oxi]ID[Deh]NLTPEER..D	0.97	1					0.910766									0.946539									1.0282									0.89928									1.10476
ENSMUSP00000075175	ENSMUSG00000056076	Eif3b	Q8CIJ3 "Eif3b protein "	Deamidated@134, Phospho@153	R..ALEN[Dea]GEADEPSFSDPEDFVDDVS[Pho]EEELLGDVLK..D	0.5	2
ENSMUSP00000102031	ENSMUSG00000032777	Gtf3c1	Q8K284 "General transcription factor 3C polypeptide 1 (Transcription factor IIIC subunit alpha)(TF3C-alpha)(Transcription factor IIIC 220 kDa subunit)(TFIIIC 220 kDa subunit)(TFIIIC220)(TFIIIC box B-binding subunit)"	Phospho@1890, Dehydrated@1900, Oxidation@1904, Deamidated@1906	R..VAAS[Pho]PRPGAEEQAE[Deh]AQAP[Oxi]AQ[Dea]LAAPEDADAGGPR..Q	0.99	1					1.15629									1.16843									0.937321									0.953535									1.14706
ENSMUSP00000102031	ENSMUSG00000032777	Gtf3c1	Q8K284 "General transcription factor 3C polypeptide 1 (Transcription factor IIIC subunit alpha)(TF3C-alpha)(Transcription factor IIIC 220 kDa subunit)(TFIIIC 220 kDa subunit)(TFIIIC220)(TFIIIC box B-binding subunit)"	Phospho@1890, Deamidated@1898, Oxidation@1910, Dehydrated@1912	R..VAAS[Pho]PRPGAEEQ[Dea]AEAQAPAQLAAP[Oxi]ED[Deh]ADAGGPR..Q	0.99	1					1.21082									1.34931									1.25152									0.597554									1.04028
ENSMUSP00000102031	ENSMUSG00000032777	Gtf3c1	Q8K284 "General transcription factor 3C polypeptide 1 (Transcription factor IIIC subunit alpha)(TF3C-alpha)(Transcription factor IIIC 220 kDa subunit)(TFIIIC 220 kDa subunit)(TFIIIC220)(TFIIIC box B-binding subunit)"	Phospho@1890	R..VAAS[Pho]PRPGAEEQAEAQAPAQLAAPEDADAGGPR..Q	1	1	1	4	1	2	1.23672						1.12958	0.358994	2.66204	1.10701						1.22466	0.153323	1.88227	0.945635						1.05627	0.7574	5.67543	1.02536						0.977957	0.935985	16.5612	0.78355
ENSMUSP00000102031	ENSMUSG00000032777	Gtf3c1	Q8K284 "General transcription factor 3C polypeptide 1 (Transcription factor IIIC subunit alpha)(TF3C-alpha)(Transcription factor IIIC 220 kDa subunit)(TFIIIC 220 kDa subunit)(TFIIIC220)(TFIIIC box B-binding subunit)"	Phospho@1890, Dehydrated@1900, Deamidated@1902, Oxidation@1904	R..VAAS[Pho]PRPGAEEQAE[Deh]AQ[Dea]AP[Oxi]AQLAAPEDADAGGPR..Q	0.99	1					1.03594									1.29539									0.895284									0.597999									1.0229
ENSMUSP00000110847	ENSMUSG00000029014	Dnajc2	Q3TE39;Q3TRX6;Q3TTG9;Q3TTI5;Q3UVT4 "Putative uncharacterized protein Fragment ";"Putative uncharacterized protein ";"Putative uncharacterized protein Fragment ";"Putative uncharacterized protein Fragment ";"Putative uncharacterized protein Fragment "	Phospho@47	R..NAS[Pho]TSFQELEDK..K	0.29	1	0.95	2												0.466297			0.900447						0.403335									0.432233			1.14679						0.571177
ENSMUSP00000048204	ENSMUSG00000041747	Utp15	Q8C7V3 "U3 small nucleolar RNA-associated protein 15 homolog (Src-associated protein SAW)"	Phospho@517	K..TES[Pho]PTQPSDTDK..N	0.3	1
ENSMUSP00000065737	ENSMUSG00000034288	Cdk3	Q80YP0 "Cell division protein kinase 3 (EC 2.7.11.22)"	Phospho@14	K..IGEGT[Pho]YGVVYK..G	0.99	2			0.97	2	0.982311	0.92712	7.18714				1.31458	0.283984	5.27008	0.902996	0.360985	2.28331				1.0607	0.699529	4.33569	0.990825	0.959784	6.37022				0.908688	0.759965	21.5962	0.849338	0.533185	10.008				1.047	0.553541	1.99585	0.688949	0.00803437
ENSMUSP00000065737	ENSMUSG00000034288	Cdk3	Q80YP0 "Cell division protein kinase 3 (EC 2.7.11.22)"	Phospho@14, Phospho@15	K..IGEGT[Pho]Y[Pho]GVVYK..G	0.84	1					1.30893									1.1157									1.51473									1.03563									1.34522
ENSMUSP00000018727	ENSMUSG00000018583	G3bp1	P97855 "Ras GTPase-activating protein-binding protein 1 (G3BP-1)(EC 3.6.1.-)(ATP-dependent DNA helicase VIII)(HDH-VIII)(GAP SH3 domain-binding protein 1)"	Phospho@231	K..STS[Pho]PAPADVAPAQEDLR..T	0.99	4	0.99	4	0.99	8	1.04622	0.388756	1.15374	1.2465	0.192511	2.39505	0.972819	0.768046	1.23678	0.991473	0.868269	1.16299	1.1997	0.175768	1.92607	0.979597	0.81106	1.21695	1.16426	0.0486528	1.16229	1.50704	0.101741	2.31646	1.0273	0.736624	1.19956	0.962507	0.541738	1.19383	1.1437	0.262326	2.10789	0.97682	0.77025	1.20041	0.936753	0.120519
ENSMUSP00000018727	ENSMUSG00000018583	G3bp1	P97855 "Ras GTPase-activating protein-binding protein 1 (G3BP-1)(EC 3.6.1.-)(ATP-dependent DNA helicase VIII)(HDH-VIII)(GAP SH3 domain-binding protein 1)"	Dehydrated@143, Oxidation@145, Deamidated@146, Phospho@149	R..YQDEVFGGFVT[Deh]EP[Oxi]Q[Dea]EES[Pho]EEEVEEPEER..Q	0.99	2
ENSMUSP00000018727	ENSMUSG00000018583	G3bp1	P97855 "Ras GTPase-activating protein-binding protein 1 (G3BP-1)(EC 3.6.1.-)(ATP-dependent DNA helicase VIII)(HDH-VIII)(GAP SH3 domain-binding protein 1)"	Phospho@149	R..YQDEVFGGFVTEPQEES[Pho]EEEVEEPEER..Q	0.99	3
ENSMUSP00000002825	ENSMUSG00000002748	Baz1b	Q9Z277 "Tyrosine-protein kinase BAZ1B (EC 2.7.10.2)(Bromodomain adjacent to zinc finger domain protein 1B)(Williams syndrome transcription factor homolog)(Williams-Beuren syndrome chromosomal region 9 protein homolog)"	Phospho@424	K..STGNSKS[Pho]PSK..C	0.35	1					1.24752									1.43257									1.00483									1.23695									1.2333
ENSMUSP00000002825	ENSMUSG00000002748	Baz1b	Q9Z277 "Tyrosine-protein kinase BAZ1B (EC 2.7.10.2)(Bromodomain adjacent to zinc finger domain protein 1B)(Williams syndrome transcription factor homolog)(Williams-Beuren syndrome chromosomal region 9 protein homolog)"	Phospho@1338	R..RQS[Pho]LELQK..C	0.45	2					0.678076	0.07098	1.7379							1.0419	0.738147	3.30608							0.864077	0.472887	5.49916							0.830523	0.184081	2.0177							0.87034	0.259992
ENSMUSP00000089999	ENSMUSG00000061032	Rrp1	P56183 "Ribosomal RNA processing protein 1 homolog A (RRP1-like protein)(Novel nuclear protein 1)(NNP-1)(Nucleolar protein Nop52)"	Phospho@319	K..SSEGEQDLQDT[Pho]PPK..K	0.29	1
ENSMUSP00000040152	ENSMUSG00000039456	Morc3	A6H605;Q4QQR6;Q6A0C2;Q8R0R0 "Microrchidia 3 ";"Microrchidia 3 ";"MKIAA0136 protein Fragment ";"Morc3 protein Fragment "	Deamidated@496, Ser->Oxoalanine@498, Phospho@505	R..ILPQINPELLYQ[Dea]TS[Ser]VSSQSFS[Pho]PVK..E	0.26	1					0.884933									1.04268									0.741792									0.649404									0.854114
ENSMUSP00000107767	ENSMUSG00000027012	Dync1i2	A2BFF8 "Dynein cytoplasmic 1 intermediate chain 2 "	Deamidated@65, Oxidation@67, Phospho@73, Dehydrated@81	R..EAEALLQ[Dea]SM[Oxi]GLTTDS[Pho]PIVPPPMS[Deh]PSSK..S	0.57	1
ENSMUSP00000107767	ENSMUSG00000027012	Dync1i2	A2BFF8 "Dynein cytoplasmic 1 intermediate chain 2 "	Deamidated@65, Oxidation@67, Dehydrated@70, Phospho@81	R..EAEALLQ[Dea]SM[Oxi]GLT[Deh]TDSPIVPPPMS[Pho]PSSK..S	0.92	1					0.943369									1.14247									1.07675									0.904202									1.07083
ENSMUSP00000107767	ENSMUSG00000027012	Dync1i2	A2BFF8 "Dynein cytoplasmic 1 intermediate chain 2 "	Deamidated@65, Oxidation@67, Dehydrated@71, Phospho@81	R..EAEALLQ[Dea]SM[Oxi]GLTT[Deh]DSPIVPPPMS[Pho]PSSK..S	0.99	3					0.885282	0.568883	6.85952							1.05292	0.801476	7.63363							0.778699									1.09027	0.851655	102.241							0.851226	0.630842
ENSMUSP00000107767	ENSMUSG00000027012	Dync1i2	A2BFF8 "Dynein cytoplasmic 1 intermediate chain 2 "	Deamidated@65, Dehydrated@66, Oxidation@74, Phospho@81	R..EAEALLQ[Dea]S[Deh]MGLTTDSP[Oxi]IVPPPMS[Pho]PSSK..S	0.77	1					0.964233									1.37428									0.935826									0.89213									1.10666
ENSMUSP00000107767	ENSMUSG00000027012	Dync1i2	A2BFF8 "Dynein cytoplasmic 1 intermediate chain 2 "	Deamidated@65, Phospho@83	R..EAEALLQ[Dea]SMGLTTDSPIVPPPMSPS[Pho]SK..S	0.3	1					0.756743									0.968233																		1.16395
ENSMUSP00000107767	ENSMUSG00000027012	Dync1i2	A2BFF8 "Dynein cytoplasmic 1 intermediate chain 2 "	Deamidated@65, Dehydrated@73, Oxidation@74, Phospho@81	R..EAEALLQ[Dea]SMGLTTDS[Deh]P[Oxi]IVPPPMS[Pho]PSSK..S	0.79	1					1.00941									1.55158									0.977425									0.980202									0.994138
ENSMUSP00000107767	ENSMUSG00000027012	Dync1i2	A2BFF8 "Dynein cytoplasmic 1 intermediate chain 2 "	Dehydrated@71, Oxidation@74, Phospho@81	R..EAEALLQSMGLTT[Deh]DSP[Oxi]IVPPPMS[Pho]PSSK..S	0.98	1
ENSMUSP00000107767	ENSMUSG00000027012	Dync1i2	A2BFF8 "Dynein cytoplasmic 1 intermediate chain 2 "	Phospho@83	R..EAEALLQSMGLTTDSPIVPPPMSPS[Pho]SK..S	0.52	1														0.61334																											0.775603
ENSMUSP00000107767	ENSMUSG00000027012	Dync1i2	A2BFF8 "Dynein cytoplasmic 1 intermediate chain 2 "	Phospho@81	R..EAEALLQSMGLTTDSPIVPPPMS[Pho]PSSK..S	0.99	1
ENSMUSP00000107767	ENSMUSG00000027012	Dync1i2	A2BFF8 "Dynein cytoplasmic 1 intermediate chain 2 "	Phospho@71, Oxidation@78	R..EAEALLQSMGLTT[Pho]DSPIVPP[Oxi]PMSPSSK..S	0.98	1
ENSMUSP00000107767	ENSMUSG00000027012	Dync1i2	A2BFF8 "Dynein cytoplasmic 1 intermediate chain 2 "	Deamidated@65, Dehydrated@71, Oxidation@74, Phospho@83	R..EAEALLQ[Dea]SMGLTT[Deh]DSP[Oxi]IVPPPMSPS[Pho]SK..S	0.78	1					1.0397									1.26152									0.905132									1.26179									1.37427
ENSMUSP00000032179	ENSMUSG00000030091	Nup210	Q9QY81 "Nuclear pore membrane glycoprotein 210 Precursor (Nuclear pore protein gp210)(Nuclear envelope pore membrane protein POM 210)(POM210)(Pore membrane protein of 210 kDa)(Nucleoporin Nup210)"	Phospho@1839, Phospho@1844	R..ELAS[Pho]PLALT[Pho]PR..A	0.99	4			0.39	1	0.978357	0.871448	3.88881				1.35163			1.0519	0.788256	6.43202				1.35346			1.04637	0.848882	10.8091				1.28052			1.12733	0.211966	1.69329				1.086			1.42687	0.120708
ENSMUSP00000108000	ENSMUSG00000026434	Nucks1	202 "nuclear casein kinase and cyclin-dependent kinase substrate 1 Gene [Source:MGI Symbol;Acc:MGI:1934811]" "MGI_automatic_transcript"	Phospho@19	R..KVVDYSQFQES[Pho]DDADEDYGR..D	0.99	11			0.59	1	2.2106	1.82065e-06	1.19649				0.828114			1.40875	0.000222954	1.14567				0.76193			1.73832	4.31397e-05	1.1962				0.752371			1.93228	1.79366e-06	1.16035				0.468457			1.30215	0.00365258
ENSMUSP00000108000	ENSMUSG00000026434	Nucks1	202 "nuclear casein kinase and cyclin-dependent kinase substrate 1 Gene [Source:MGI Symbol;Acc:MGI:1934811]" "MGI_automatic_transcript"	Dioxidation@16, Phospho@19	K..VVDYSQF[Dio]QES[Pho]DDADEDYGR..D	0.21	1																							0.6532
ENSMUSP00000108000	ENSMUSG00000026434	Nucks1	202 "nuclear casein kinase and cyclin-dependent kinase substrate 1 Gene [Source:MGI Symbol;Acc:MGI:1934811]" "MGI_automatic_transcript"	Phospho@14, Deamidated@17, Ser->Oxoalanine@19	R..KVVDYS[Pho]QFQ[Dea]ES[Ser]DDADEDYGR..D	0.28	1					2.41115									1.49736									1.76942									2.1587									1.15411
ENSMUSP00000108000	ENSMUSG00000026434	Nucks1	202 "nuclear casein kinase and cyclin-dependent kinase substrate 1 Gene [Source:MGI Symbol;Acc:MGI:1934811]" "MGI_automatic_transcript"	Phospho@19	K..VVDYSQFQES[Pho]DDADEDYGR..D	0.99	13	0.99	3	0.99	4	0.734617	0.0138399	1.24548				1.11956	0.482033	1.56688	0.554767	0.000294829	1.18505				1.24129	0.191601	1.5061	0.501448	3.61562e-05	1.16831				0.869329	0.459645	1.69335	0.60408	0.00211427	1.24934				1.07475	0.512052	1.36248	0.440771	0.00080753
ENSMUSP00000108000	ENSMUSG00000026434	Nucks1	202 "nuclear casein kinase and cyclin-dependent kinase substrate 1 Gene [Source:MGI Symbol;Acc:MGI:1934811]" "MGI_automatic_transcript"	Cation:Na@18, Phospho@19	K..VVDYSQFQE[Cat]S[Pho]DDADEDYGR..D	0.99	2					0.793687									0.373246									0.566194									0.44701									0.360611
ENSMUSP00000108000	ENSMUSG00000026434	Nucks1	202 "nuclear casein kinase and cyclin-dependent kinase substrate 1 Gene [Source:MGI Symbol;Acc:MGI:1934811]" "MGI_automatic_transcript"	Methyl@18, Phospho@19	K..VVDYSQFQE[Met]S[Pho]DDADEDYGR..D	0.99	1					0.650426									0.748133
ENSMUSP00000108000	ENSMUSG00000026434	Nucks1	202 "nuclear casein kinase and cyclin-dependent kinase substrate 1 Gene [Source:MGI Symbol;Acc:MGI:1934811]" "MGI_automatic_transcript"	Phospho@14, Deamidated@17, Ser->Oxoalanine@19	K..VVDYS[Pho]QFQ[Dea]ES[Ser]DDADEDYGR..D	0.96	2
ENSMUSP00000108000	ENSMUSG00000026434	Nucks1	202 "nuclear casein kinase and cyclin-dependent kinase substrate 1 Gene [Source:MGI Symbol;Acc:MGI:1934811]" "MGI_automatic_transcript"	Deamidated@15, Deamidated@17, Phospho@19	K..VVDYSQ[Dea]FQ[Dea]ES[Pho]DDADEDYGR..D	0.98	1
ENSMUSP00000108000	ENSMUSG00000026434	Nucks1	202 "nuclear casein kinase and cyclin-dependent kinase substrate 1 Gene [Source:MGI Symbol;Acc:MGI:1934811]" "MGI_automatic_transcript"	Phospho@14	K..VVDYS[Pho]QFQESDDADEDYGR..D	0.92	1					0.800528									0.761026									0.753061									0.955403
ENSMUSP00000108000	ENSMUSG00000026434	Nucks1	202 "nuclear casein kinase and cyclin-dependent kinase substrate 1 Gene [Source:MGI Symbol;Acc:MGI:1934811]" "MGI_automatic_transcript"	Phospho@14, Cation:Na@20	K..VVDYS[Pho]QFQESD[Cat]DADEDYGR..D	0.91	1					0.598059									0.602829									0.570293									0.581224									0.351054
ENSMUSP00000108000	ENSMUSG00000026434	Nucks1	202 "nuclear casein kinase and cyclin-dependent kinase substrate 1 Gene [Source:MGI Symbol;Acc:MGI:1934811]" "MGI_automatic_transcript"	Methyl+Deamidated@17, Phospho@19	K..VVDYSQFQ[Met]ES[Pho]DDADEDYGR..D	0.99	2					1.47022	0.0842805	1.91967							0.727873									0.77027									1.0753	0.22323	1.40134							0.726727	0.280847
ENSMUSP00000118621	ENSMUSG00000026276	Sept2	002 "septin 2 Gene [Source:MGI (curated);Acc:MGI:97298]" "MGI_curated_transcript"	Phospho@218	K..IYHLPDAES[Pho]DEDEDFKEQTR..L	1	13			0.99	4	1.31213	4.85226e-06	1.07881				1.09666	0.0937128	1.1287	0.823815	1.20948e-07	1.03897				0.943526	0.265094	1.14494	0.380247	8.69755e-10	1.13123				0.293617	0.00368459	1.60123	0.910743	0.00829915	1.0667				0.913534	0.212581	1.20002	1.06593	0.0533422
ENSMUSP00000107963	ENSMUSG00000055817	Mta3	Q3TY62 "Putative uncharacterized protein "	Phospho@517	R..HAELSGS[Pho]PLK..S	0.99	1	0.37	1			0.95091			1.05303						0.912631			1.41319						0.723732			0.805418						0.744525			1.14096						0.779296
ENSMUSP00000017290	ENSMUSG00000017146	Brca1	P48754 "Breast cancer type 1 susceptibility protein homolog (EC 6.3.2.-)"	Phospho@686	R..RAS[Pho]DAFPEEK..L	0.99	1					1.28117									1.29128									1.34755									0.697838									1.10972
ENSMUSP00000058037	ENSMUSG00000049577	Zfpm1	O35615 "Zinc finger protein ZFPM1 (Zinc finger protein multitype 1)(Friend of GATA protein 1)(Friend of GATA 1)(FOG-1)"	Phospho@925	R..S[Pho]PSPAPENTPSDPADQGAR..T	0.99	1
ENSMUSP00000058037	ENSMUSG00000049577	Zfpm1	O35615 "Zinc finger protein ZFPM1 (Zinc finger protein multitype 1)(Friend of GATA protein 1)(Friend of GATA 1)(FOG-1)"	Phospho@925, Phospho@927	R..APRS[Pho]PS[Pho]PAPENTPSDPADQGAR..T	0.99	1
ENSMUSP00000029989	ENSMUSG00000028309	Rnf20	Q5DTM8 "E3 ubiquitin-protein ligase BRE1A (BRE1-A)(EC 6.3.2.-)(RING finger protein 20)"	Phospho@138	K..ALVVPEPEPDSDS[Pho]NQER..K	0.99	4					0.744893	0.0429161	1.3117							0.960569	0.402125	1.17833							0.790048	0.23621	1.83292							1.00309	0.948926	1.20164							0.761243	0.144145
ENSMUSP00000116542	ENSMUSG00000036246	Gmip	002 "Gem-interacting protein Gene [Source:MGI (curated);Acc:MGI:1926066]" "MGI_curated_transcript"	Phospho@75	R..DLS[Pho]PEGPAPLTEEELDLR..L	0.99	1			0.99	1
ENSMUSP00000116542	ENSMUSG00000036246	Gmip	002 "Gem-interacting protein Gene [Source:MGI (curated);Acc:MGI:1926066]" "MGI_curated_transcript"	Phospho@436, Phospho@440	R..SLDS[Pho]PTSS[Pho]PGAGAR..R	0.99	3																							0.728708																		0.733253
ENSMUSP00000116542	ENSMUSG00000036246	Gmip	002 "Gem-interacting protein Gene [Source:MGI (curated);Acc:MGI:1926066]" "MGI_curated_transcript"	Dehydrated@438, Phospho@440	R..SLDSPT[Deh]SS[Pho]PGAGAR..R	0.96	1
ENSMUSP00000082503	ENSMUSG00000021027	Ralgapa1	Q6GYP7 "Ral GTPase-activating protein subunit alpha-1 (GTPase-activating RapGAP domain-like 1)(GAP-related-interacting partner to E12)(GRIPE)(Tuberin-like protein 1)(p240)"	Phospho@796	R..SSS[Pho]TSDILEPFTVER..A	0.99	2			0.95	1	0.446335									0.855914	0.294073	2.67574							1.02592	0.885461	5.97553							0.709782	0.258542	6.50825							0.862711	0.0749338
ENSMUSP00000082503	ENSMUSG00000021027	Ralgapa1	Q6GYP7 "Ral GTPase-activating protein subunit alpha-1 (GTPase-activating RapGAP domain-like 1)(GAP-related-interacting partner to E12)(GRIPE)(Tuberin-like protein 1)(p240)"	Phospho@772	R..HFS[Pho]QSEDTGNEVFGALHEEQPLPR..S	1	1					0.966064									1.23123									0.941376									1.35414									1.23331
ENSMUSP00000035366	ENSMUSG00000032435	Dync1li1	Q8R1Q8 "Cytoplasmic dynein 1 light intermediate chain 1 (Dynein light intermediate chain 1, cytosolic)(Dynein light chain A)(DLC-A)"	Phospho@207	R..DFQEYVEPGEDFPAS[Pho]PQR..R	0.99	7	0.99	4	0.99	5	0.797948	0.454128	2.86923				1.11047	0.408015	1.54343	1.37531	0.177085	1.95309				1.17676	0.441285	2.08563	0.870139	0.306505	1.55219				1.30694	0.0128387	1.07101	0.977958	0.933514	2.76673				0.990746	0.862157	1.22537	1.29712	0.229819
ENSMUSP00000035366	ENSMUSG00000032435	Dync1li1	Q8R1Q8 "Cytoplasmic dynein 1 light intermediate chain 1 (Dynein light intermediate chain 1, cytosolic)(Dynein light chain A)(DLC-A)"	Deamidated@195, Phospho@207	R..DFQ[Dea]EYVEPGEDFPAS[Pho]PQR..R	0.37	1
ENSMUSP00000035366	ENSMUSG00000032435	Dync1li1	Q8R1Q8 "Cytoplasmic dynein 1 light intermediate chain 1 (Dynein light intermediate chain 1, cytosolic)(Dynein light chain A)(DLC-A)"	Amino@197, Phospho@207	R..DFQEY[Ami]VEPGEDFPAS[Pho]PQR..R	0.22	1					1.03551																		0.993684									0.955478									1.02356
ENSMUSP00000028341	ENSMUSG00000026965	Anapc2	Q8BZQ7 "Anaphase-promoting complex subunit 2 (APC2)(Cyclosome subunit 2)"	Phospho@489, Methylthio@478	K..TDPAC[Met]LETGQDSEDDS[Pho]GEPEDWVPDPVDADPVK..S	0.99	2
ENSMUSP00000028282	ENSMUSG00000026918	Brd3	Q8K2F0 "Bromodomain-containing protein 3 (Bromodomain-containing FSH-like protein FSRG2)"	Phospho@581	K..QASASYDS[Pho]EEEEEGLPMSYDEK..R	0.99	2
ENSMUSP00000028282	ENSMUSG00000026918	Brd3	Q8K2F0 "Bromodomain-containing protein 3 (Bromodomain-containing FSH-like protein FSRG2)"	Phospho@262	R..SES[Pho]PPPLSEPK..Q	0.99	2	0.99	2	0.96	3	0.840744	0.0957692	1.39669	0.804004	0.461255	11.6293	0.830022	0.0814312	1.27622	0.78022	0.404666	10.2435	0.886884	0.573748	6.86909	0.883115	0.225294	1.36161	0.863402	0.581802	11.247	1.04295	0.400371	1.47503	0.910494	0.575285	1.83696	0.772787	0.410564	11.7468	0.766775	0.524419	38.2332	0.961515	0.725666	1.51973	0.801731	0.325859
ENSMUSP00000081319	ENSMUSG00000028873	Cdca8	Q8BHX3 "Borealin (Cell division cycle-associated protein 8)(MESrg)"	Deamidated@226, Phospho@228	K..EQVYNISIN[Dea]GS[Pho]PLADSK..E	0.99	1			0.99	2	0.762638						0.729002	0.158746	2.78089	0.864345						0.964912	0.609623	1.9059	0.784253						0.968505	0.858467	6.04228	0.770119						0.901149	0.363589	2.33921	1.05341
ENSMUSP00000081319	ENSMUSG00000028873	Cdca8	Q8BHX3 "Borealin (Cell division cycle-associated protein 8)(MESrg)"	Phospho@228	K..EQVYNISINGS[Pho]PLADSK..E	0.93	1					0.826461									0.97575									1.01225									1.02145									1.27343
ENSMUSP00000020637	ENSMUSG00000020368	Canx	P35564 "Calnexin Precursor "	Phospho@582	K..AEEDEILNRS[Pho]PR..N	0.99	3					1.28615									1.09035									0.966655									0.848865									0.986155
ENSMUSP00000059382	ENSMUSG00000031885	Cbfb	Q08024 "Core-binding factor subunit beta (CBF-beta)(Polyomavirus enhancer-binding protein 2 beta subunit)(PEBP2-beta)(PEA2-beta)(SL3-3 enhancer factor 1 subunit beta)(SL3/AKV core-binding factor beta subunit)"	Phospho@173, Ser->Oxoalanine@176, Deamidated@177	R..QQDPS[Pho]PGS[Ser]N[Dea]LGGGDDLK..L	0.42	1					0.557328									0.611907									0.807339									0.778968									0.681841
ENSMUSP00000023869	ENSMUSG00000023106	Denr	Q9CQJ6 "Density-regulated protein (DRP)"	Phospho@73, Oxidation@74, Deamidated@76, Dehydrated@77	K..LTVENS[Pho]P[Oxi]KQ[Dea]E[Deh]TGITEGQGPVGEEEEK..K	0.99	1					2.04405									1.37632									1.15258									1.16479									1.73984
ENSMUSP00000103943	ENSMUSG00000040720	1110037F02Rik	Q8CFK9 "1110037F02Rik protein "	Phospho@-1	R..SFLSEPSS[Pho]PGR..S	0.96	2	0.81	1	0.4	1	0.996899	0.984079	4.84494	1.1834			1.15934			1.03877	0.114246	1.09164	1.35951			1.25636			1.03659	0.928776	58.2547	1.46983			0.981376			0.980314	0.950128	24.9844	1.26436			1.0972			0.938109	0.710134
ENSMUSP00000101451	ENSMUSG00000028759	Hp1bp3	A2AM63 "Heterochromatin protein 1, binding protein 3 Fragment "	Phospho@53	K..LAEGEEEKPEPDGSSEESISTVEEQENETPPATSS[Pho]EAEQPK..G	0.36	1					0.634712									0.717807									0.741439									0.600645									0.81194
ENSMUSP00000066383	ENSMUSG00000028332	Hemgn	Q9ERZ0 "Hemogen (Hemopoietic gene protein)(Negative differentiation regulator protein)(mNDR)"	Oxidation@111, Deamidated@113, Dehydrated@116, Phospho@124	R..VQEVLVSAEEETEHP[Oxi]GN[Dea]SAT[Deh]EALPLVPS[Pho]PTK..A	0.77	1
ENSMUSP00000066383	ENSMUSG00000028332	Hemgn	Q9ERZ0 "Hemogen (Hemopoietic gene protein)(Negative differentiation regulator protein)(mNDR)"	Phospho@213	K..ALEEMAAAEPLS[Pho]PK..M	0.99	1	0.99	5	0.95	3							3.76784									0.875789									2.34328									0.636334
ENSMUSP00000066383	ENSMUSG00000028332	Hemgn	Q9ERZ0 "Hemogen (Hemopoietic gene protein)(Negative differentiation regulator protein)(mNDR)"	Phospho@124	R..VQEVLVSAEEETEHPGNSATEALPLVPS[Pho]PTK..A	0.48	1
ENSMUSP00000066383	ENSMUSG00000028332	Hemgn	Q9ERZ0 "Hemogen (Hemopoietic gene protein)(Negative differentiation regulator protein)(mNDR)"	Deamidated@113, Ser->Oxoalanine@114, Phospho@124	R..VQEVLVSAEEETEHPGN[Dea]S[Ser]ATEALPLVPS[Pho]PTK..A	0.23	1
ENSMUSP00000101648	ENSMUSG00000038611	Phrf1	A6H619 "PHD and RING finger domain-containing protein 1 "	Phospho@1201	R..EVS[Pho]PAPATQGESR..Q	0.98	2
ENSMUSP00000101648	ENSMUSG00000038611	Phrf1	A6H619 "PHD and RING finger domain-containing protein 1 "	Phospho@918	K..GSAEGT[Pho]SDLEQEGLGEIEPTEIR..G	0.99	1
ENSMUSP00000087682	ENSMUSG00000042323	Pbrm1	Q8R134 "Pb1 protein Fragment "	Phospho@-1, Deamidated@-1, Methylthio@-1	R..RLS[Pho]NLPTVDPIAVC[Met]HELYN[Dea]TIR..D	0.97	1					0.622695									0.787401									0.763824									0.650221									0.699349
ENSMUSP00000023673	ENSMUSG00000022952	Runx1	Q03347 "Runt-related transcription factor 1 (Core-binding factor subunit alpha-2)(CBF-alpha-2)(Acute myeloid leukemia 1 protein)(Oncogene AML-1)(Polyomavirus enhancer-binding protein 2 alpha B subunit)(PEBP2-alpha B)(PEA2-alpha B)(SL3-3 enhancer factor 1 al /.../subunit)(SL3/AKV core-binding factor alpha B subunit)"	Phospho@226	R..VS[Pho]PHHPAPTPNPR..A	0.97	2	0.75	1	0.95	3	0.994899			1.16787			0.61653	0.110884	2.94867	1.46409			1.10331			1.09636	0.114237	1.15796	1.3148			1.27738			0.855797	0.459615	2.09112	0.991987			1.04826			0.878584	0.730482	4.08425	1.4411
ENSMUSP00000023673	ENSMUSG00000022952	Runx1	Q03347 "Runt-related transcription factor 1 (Core-binding factor subunit alpha-2)(CBF-alpha-2)(Acute myeloid leukemia 1 protein)(Oncogene AML-1)(Polyomavirus enhancer-binding protein 2 alpha B subunit)(PEBP2-alpha B)(PEA2-alpha B)(SL3-3 enhancer factor 1 al /.../subunit)(SL3/AKV core-binding factor alpha B subunit)"	Phospho@28, Dehydrated@32	R..RFT[Pho]PPST[Deh]ALSPGK..M	0.96	1					0.858897									1.01325									0.71517									0.735548									0.935332
ENSMUSP00000023673	ENSMUSG00000022952	Runx1	Q03347 "Runt-related transcription factor 1 (Core-binding factor subunit alpha-2)(CBF-alpha-2)(Acute myeloid leukemia 1 protein)(Oncogene AML-1)(Polyomavirus enhancer-binding protein 2 alpha B subunit)(PEBP2-alpha B)(PEA2-alpha B)(SL3-3 enhancer factor 1 al /.../subunit)(SL3/AKV core-binding factor alpha B subunit)"	Phospho@35	R..FTPPSTALS[Pho]PGK..M	0.76	1	0.99	2	0.99	2	1.14227			0.880014	0.518324	5.5868	1.01579	0.743632	1.59579	1.17593			0.930336	0.755728	9.7059	1.19356	0.162021	1.79479	1.22095			0.796086	0.0711035	1.38402	0.905955	0.23451	1.6232	1.26036			0.858529	0.396946	4.03102	1.18245	0.223522	2.18141	1.33117
ENSMUSP00000108075	ENSMUSG00000040990	Sh3kbp1	Q8R550 "SH3 domain-containing kinase-binding protein 1 (SH3-containing, expressed in tumorigenic astrocytes)(Regulator of ubiquitous kinase)(Ruk)"	Phospho@274, Deamidated@279	R..S[Pho]IEVEN[Dea]DFLPVEK..T	0.89	1
ENSMUSP00000019803	ENSMUSG00000019659	Ccdc12	Q8R344 "Coiled-coil domain-containing protein 12 "	Phospho@165, Methylthio@163	R..LKGQEDSLASAVDATTGQEAC[Met]DS[Pho]D..	0.96	1
ENSMUSP00000019803	ENSMUSG00000019659	Ccdc12	Q8R344 "Coiled-coil domain-containing protein 12 "	Phospho@165, Methylthio@163	K..GQEDSLASAVDATTGQEAC[Met]DS[Pho]D..	0.99	4	0.21	1
ENSMUSP00000010241	ENSMUSG00000010097	Nxf1	Q99JX7 "Nuclear RNA export factor 1 (Tip-associating protein)(Tip-associated protein)(mRNA export factor TAP)"	Phospho@557, Oxidation@560, Dehydrated@561, Deamidated@566	R..AFAMSAPTPSSS[Pho]PVP[Oxi]T[Deh]LSPEQ[Dea]QEMLQAF..S	0.55	1
ENSMUSP00000085253	ENSMUSG00000064147	Rab44	Q8CB87 "Ras-related protein Rab-44 "	Phospho@221	K..QPVDS[Pho]PDSDARPK..G	0.95	1					0.733341									1.37735									0.555785									0.648356									1.38535
ENSMUSP00000087947	ENSMUSG00000022148	Fyb	O35601 "FYN-binding protein (FYN-T-binding protein)(FYB-120/130)(p120/p130)(SLP-76-associated phosphoprotein)(SLAP-130)(Adhesion and degranulation promoting adaptor protein)(ADAP)"	Phospho@28	K..VAGQSS[Pho]PSGIQSR..K	0.8	2	0.99	4			1.48261	0.0777602	1.84829							1.08299	0.593471	3.91469							0.958274	0.397454	1.47724							1.02163	0.38877	1.20958							0.975534	0.157134
ENSMUSP00000087947	ENSMUSG00000022148	Fyb	O35601 "FYN-binding protein (FYN-T-binding protein)(FYB-120/130)(p120/p130)(SLP-76-associated phosphoprotein)(SLAP-130)(Adhesion and degranulation promoting adaptor protein)(ADAP)"	Phospho@559	K..TTAVEIDY[Pho]DSLK..R	0.85	1					3.05365									1.18949									1.58038									0.792028									0.854252
ENSMUSP00000077103	ENSMUSG00000064043	Trerf1	Q8BXJ2 "Transcriptional-regulating factor 1 (Transcriptional-regulating protein 132)(Zinc finger transcription factor TReP-132)"	Phospho@764, Phospho@773	R..SSS[Pho]IDGSNVTVT[Pho]PGPGEQTVDVEPR..I	0.99	2	1	1	0.99	1
ENSMUSP00000077103	ENSMUSG00000064043	Trerf1	Q8BXJ2 "Transcriptional-regulating factor 1 (Transcriptional-regulating protein 132)(Zinc finger transcription factor TReP-132)"	Phospho@490	R..AQSGS[Pho]PESSSGQTK..G	0.95	1			0.39	1	1.19815						1.63003			0.692267									1.04739						0.93818			0.809213						1.23712			0.911121
ENSMUSP00000068165	ENSMUSG00000036167	Pphln1	Q8K2H1 "Periphilin-1 "	Phospho@147	R..DAPFFRES[Pho]PVGR..K	0.95	2	0.4	1			1.0402	0.625762	2.12021	1.01496						1.21338	0.00819515	1.03214	1.13066						1.50451	0.0171172	1.1498	1.06389						1.1144	0.206281	1.58767	0.846885						1.42493	0.0662845
ENSMUSP00000068165	ENSMUSG00000036167	Pphln1	Q8K2H1 "Periphilin-1 "	Phospho@219	R..DAS[Pho]PSSSSAVASSK..A	0.99	2	0.99	2			0.978518	0.820358	2.59036							0.971503	0.790768	2.93649							1.30821	0.272387	4.74352							0.733016	0.0366461	1.25536							1.23658	0.0591615
ENSMUSP00000025639	ENSMUSG00000024732	Ccdc86	Q9JJ89 "Coiled-coil domain-containing protein 86 (Cytokine-induced protein with coiled-coil domain)(mCyclon)"	Phospho@18	R..RLEGLKPLS[Pho]PENLPVPEVSR..A	0.99	2			0.6	3	1.51218	0.0288954	1.26957				0.9382	0.580323	1.52159	1.52911	0.0105974	1.094				0.831514	0.137707	1.39051	1.56959	0.096118	2.3905				1.00002	0.999801	1.43122	1.55728	0.0656725	1.7908				0.906698	0.237564	1.28776	1.81998	0.0681032
ENSMUSP00000029480	ENSMUSG00000027881	Prpf38b	Q80SY5 "Pre-mRNA-splicing factor 38B "	Phospho@291	R..EGHGSSS[Pho]FDRELER..E	0.99	2					1.13449	0.358034	2.74723							1.25188	0.250402	3.26901							0.612065	0.360083	52.4468							1.393	0.309307	9.24509							1.14427	0.0493805
ENSMUSP00000101677	ENSMUSG00000028180	Zranb2	202 "zinc finger, RAN-binding domain containing 2 Gene [Source:MGI (curated);Acc:MGI:1858211]" "MGI_automatic_transcript"	Phospho@188	K..YNLDAS[Pho]EEEDSNKK..K	0.94	2					0.860016	0.277791	2.44387							0.877656	0.717666	32.805							1.12282	0.656599	11.6925							0.810679	0.297676	3.84436							1.06103	0.707307
ENSMUSP00000101677	ENSMUSG00000028180	Zranb2	202 "zinc finger, RAN-binding domain containing 2 Gene [Source:MGI (curated);Acc:MGI:1858211]" "MGI_automatic_transcript"	Phospho@120	R..ENVEYIEREES[Pho]DGEYDEFGR..K	0.99	3					0.614568									0.719525									0.745043									0.586303									0.716848
ENSMUSP00000005015	ENSMUSG00000004895	Prcc	Q05CA9;Q9EQC8 "Prcc protein Fragment ";"Papillary renal cell carcinoma-associated proteinPutative uncharacterized proteinPapillary renal cell carcinoma (Translocation-associated) ;;"	Phospho@267	K..QITQEDDDS[Pho]DEEVAPENFFSLPDK..A	0.98	2					0.661007									0.463795	0.258291	66.2595							0.455607									0.400568									0.491924	0.216971
ENSMUSP00000057270	ENSMUSG00000047710	Zfp828	Q8K327 "Zinc finger protein 828 "	Phospho@641, Phospho@643	K..GQES[Pho]SS[Pho]DQEQVDVESIDFSK..E	0.98	1					0.754795									0.729557									0.727333									0.751463
ENSMUSP00000057270	ENSMUSG00000047710	Zfp828	Q8K327 "Zinc finger protein 828 "	Phospho@603	K..LLDEALS[Pho]PSSK..K	0.96	1			0.96	1	0.80696						0.969919			1.12325						0.914488			0.699043						0.910781			0.777453						1.10887			0.795324
ENSMUSP00000034787	ENSMUSG00000032253	Phip	Q8VDD9 "PH-interacting protein (PHIP)(IRS-1 PH domain-binding protein)(WD repeat-containing protein 11)(Neuronal differentiation-related protein)(NDRP)"	Phospho@1281, Phospho@1283	K..VLS[Pho]DS[Pho]EEEEKDADVPGTSTR..K	0.53	1					0.993749									0.838183									1.04391									1.22346									1.13698
ENSMUSP00000034787	ENSMUSG00000032253	Phip	Q8VDD9 "PH-interacting protein (PHIP)(IRS-1 PH domain-binding protein)(WD repeat-containing protein 11)(Neuronal differentiation-related protein)(NDRP)"	Phospho@1283, Phospho@1289	K..VLSDS[Pho]EEEEKD[Pho]ADVPGTSTR..K	0.88	1					0.65157									0.642166									0.866208									0.822999									0.762302
ENSMUSP00000034787	ENSMUSG00000032253	Phip	Q8VDD9 "PH-interacting protein (PHIP)(IRS-1 PH domain-binding protein)(WD repeat-containing protein 11)(Neuronal differentiation-related protein)(NDRP)"	Phospho@1315	R..AQS[Pho]YDIQAWK..K	0.79	1					0.865317									0.986841									0.990273									1.29117									1.15846
ENSMUSP00000098677	ENSMUSG00000072872	Rybp	Q8CCI5 "RING1 and YY1-binding protein (Death effector domain-associated factor)(DED-associated factor)"	Phospho@99	K..DKDIS[Pho]PSVTK..K	0.96	2					1.06148	0.363063	1.62615							0.811705	0.0456158	1.20957							0.618179	0.0390341	1.45528							0.700165	0.122122	2.41001							0.817868	0.275151
ENSMUSP00000046388	ENSMUSG00000039804	Ncoa5	Q91W39 "Nuclear receptor coactivator 5 (NCoA-5)(Coactivator independent of AF-2)(CIA)"	Phospho@377	R..S[Pho]SADSLPGPISR..Q	0.79	1					1.20405									1.14456									1.06702									0.880763									0.883331
ENSMUSP00000046388	ENSMUSG00000039804	Ncoa5	Q91W39 "Nuclear receptor coactivator 5 (NCoA-5)(Coactivator independent of AF-2)(CIA)"	Phospho@378, Phospho@381	R..SS[Pho]ADS[Pho]LPGPISR..Q	0.76	1					0.706877									0.843603									0.658464									0.697281									0.542845
ENSMUSP00000046388	ENSMUSG00000039804	Ncoa5	Q91W39 "Nuclear receptor coactivator 5 (NCoA-5)(Coactivator independent of AF-2)(CIA)"	Phospho@9, Protein Terminal Acetyl@1	..M[Pro]NTAPSRPS[Pho]PTR..R	0.54	0	0.99	0	0.97	0
ENSMUSP00000046388	ENSMUSG00000039804	Ncoa5	Q91W39 "Nuclear receptor coactivator 5 (NCoA-5)(Coactivator independent of AF-2)(CIA)"	Phospho@378	R..SS[Pho]ADSLPGPISR..Q	0.8	1	0.99	2			0.897035			0.899597	0.334386	2.17971				0.879992			1.22131	0.60038	33.1453				1.43851			1.43302	0.0633516	1.57844				1.07707			0.934386	0.554788	2.78759				0.894513
ENSMUSP00000077705	ENSMUSG00000058655	Eif4b	Q8BGD9 "Eukaryotic translation initiation factor 4B (eIF-4B)"	Phospho@-1	R..SQSSDTEQPS[Pho]PTSGGGK..V	0.99	2	0.99	3	0.99	3							1.35051	0.230596	4.24958							0.825146									1.15013	0.519435	6.61466							1.34299	0.033651	1.21927
ENSMUSP00000116492	ENSMUSG00000025967	Eef1b2	O70251 "Elongation factor 1-beta (EF-1-beta)"	Phospho@112	K..YGPSSVEDTTGSGAADAKDDDDIDLFGSDDEEES[Pho]EEAK..K	0.4	1					0.673945									0.771353									0.758438									0.657213									0.719444
ENSMUSP00000042265	ENSMUSG00000035666	Gtf3c4	Q8BMQ2 "General transcription factor 3C polypeptide 4 (EC 2.3.1.48)(Transcription factor IIIC subunit delta)(TF3C-delta)(Transcription factor IIIC 90 kDa subunit)(TFIIIC 90 kDa subunit)(TFIIIC90)"	Phospho@607, Oxidation@610	K..ILLVDS[Pho]PGM[Oxi]GDGEDEQQEEGTSK..Q	0.96	2					0.663153									0.772356									0.454953									0.770659									0.737246
ENSMUSP00000120125	ENSMUSG00000024826	Dpf2	Q3UKV4 "Putative uncharacterized protein "	Phospho@142	R..VDDDS[Pho]LGEFPVSN..S	0.88	1
ENSMUSP00000120125	ENSMUSG00000024826	Dpf2	Q3UKV4 "Putative uncharacterized protein "	Phospho@142, Deamidated@150	R..VDDDS[Pho]LGEFPVSN[Dea]SR..A	0.99	2
ENSMUSP00000120125	ENSMUSG00000024826	Dpf2	Q3UKV4 "Putative uncharacterized protein "	Phospho@142	R..VDDDS[Pho]LGEFPVSNSR..A	0.99	2	0.99	2	0.95	1				0.919835	0.772185	17.1043	0.880637						0.809634	0.464145	10.9885	0.720849						0.686303	0.241482	6.73079	1.0493						0.766891	0.474195	22.4112	1.04799
ENSMUSP00000120125	ENSMUSG00000024826	Dpf2	Q3UKV4 "Putative uncharacterized protein "	Phospho@142, Cation:Na@145, Deamidated@150	R..VDDDS[Pho]LGE[Cat]FPVSN[Dea]SR..A	0.26	1
ENSMUSP00000050563	ENSMUSG00000029422	Rsrc2	Q922F2 "Rsrc2 protein Fragment "	Phospho@32	K..KEQSDISIS[Pho]PR..A	0.96	2	0.38	1			0.980072	0.498679	1.29009	0.870455						1.08624	0.426598	2.29995	0.824717						1.42057	0.0811179	1.77088	1.06638						1.23236	0.053479	1.2505	0.874971						1.31613	0.213723
ENSMUSP00000050563	ENSMUSG00000029422	Rsrc2	Q922F2 "Rsrc2 protein Fragment "	Phospho@32	K..EQSDISIS[Pho]PR..A	0.97	2	0.97	2			0.755865	0.290005	5.71058							0.775825	0.205779	2.94591							0.962886	0.830219	5.80675							0.881297	0.336244	2.55181							0.907446	0.308414
ENSMUSP00000106752	ENSMUSG00000020594	Pum2	Q80U58 "Pumilio homolog 2 "	Phospho@181	R..QAS[Pho]PTEVVER..L	0.87	2					1.09839	0.778964	26.9823							1.0367	0.925347	48.7699							1.2952	0.661606	267.635							1.18339	0.568415	14.2531							1.19596	0.610657
ENSMUSP00000005862	ENSMUSG00000005718	Tcfap4	Q8BWA4;Q9JIZ5 "Putative uncharacterized protein ";"Activator protein 4Putative uncharacterized proteinTranscription factor AP4 ;;"	Phospho@124	R..FIQELSGSS[Pho]PK..R	0.96	2			0.35	1	0.940069	0.303545	1.50027				0.793537			1.45987	0.310692	12.8341				0.929834			1.07135	0.557844	2.86144				0.946218			1.34096	0.142225	2.3326				1.10309			1.13963	0.195152
ENSMUSP00000005503	ENSMUSG00000005370	Msh6	P54276 "DNA mismatch repair protein Msh6 (MutS-alpha 160 kDa subunit)(G/T mismatch-binding protein)(GTMBP)(GTBP)(p160)"	Phospho@63	R..SAAVSASS[Pho]PEAK..D	0.99	1	0.99	6	0.45	1	1.92428			0.823217			0.907559			1.79515			0.632662			0.990415			2.15254			0.77156			0.889669			1.93331			1.36249			1.07917			1.76399
ENSMUSP00000064680	ENSMUSG00000052837	Junb	P09450 "Transcription factor jun-B (MyD21)"	Phospho@252, Phospho@256, Oxidation@260	R..DAT[Pho]PPVS[Pho]PINM[Oxi]EDQER..I	0.73	1
ENSMUSP00000064680	ENSMUSG00000052837	Junb	P09450 "Transcription factor jun-B (MyD21)"	Phospho@252, Phospho@256	R..DAT[Pho]PPVS[Pho]PINMEDQER..I	0.87	5
ENSMUSP00000110337	ENSMUSG00000002028	Mll1	P55200 "Histone-lysine N-methyltransferase MLL (EC 2.1.1.43)(Zinc finger protein HRX)(ALL-1) [Contains MLL cleavage product N320(N-terminal cleavage product of 320 kDa)(p320);MLL cleavage product C180(C-terminal cleavage product of 180 kDa)(p180)]"	Dehydrated@140, Oxidation@143, Deamidated@145, Phospho@151	R..AVFGESGGGGGS[Deh]GED[Oxi]EQ[Dea]FLGFGS[Pho]DEEVR..V	0.96	1
ENSMUSP00000059562	ENSMUSG00000057335	Cep170	Q6A065 "Centrosomal protein of 170 kDa (Cep170)"	Phospho@1104	R..LGEASDS[Pho]ELADADK..A	0.99	1					1.90598									1.09072									1.63932									0.915697									1.21915
ENSMUSP00000059562	ENSMUSG00000057335	Cep170	Q6A065 "Centrosomal protein of 170 kDa (Cep170)"	Phospho@1102	R..LGEAS[Pho]DSELADADK..A	0.95	1					1.85827									0.797334									1.55847									0.947163									0.879676
ENSMUSP00000045945	ENSMUSG00000042133	Ppig	A2AR02 "Peptidyl-prolyl cis-trans isomerase G (Peptidyl-prolyl isomerase G)(PPIase G)(EC 5.2.1.8)(Rotamase G)(Cyclophilin G)"	Phospho@685	R..EQS[Pho]PVSK..T	0.59	1					0.664627									0.612819									0.724012									0.532225									0.557733
ENSMUSP00000082501	ENSMUSG00000038406	Scaf1	Q5U4C3 "Splicing factor, arginine/serine-rich 19 "	Phospho@1012	R..VGAEEEEEEEEEEEEEEEQQPATTTATSTAAAAPSTAPSAGSTAGDS[Pho]GAEDGPAAR..I	0.99	3
ENSMUSP00000082501	ENSMUSG00000038406	Scaf1	Q5U4C3 "Splicing factor, arginine/serine-rich 19 "	Phospho@821	R..ESRS[Pho]PFLKPDER..A	0.35	1					1.03101									0.932318									1.02101									0.92616									1.02536
ENSMUSP00000031017	ENSMUSG00000029135	Fosl2	P47930 "Fos-related antigen 2 (FRA-2)"	Phospho@200	R..RS[Pho]PPTSGLQSLR..G	0.99	2	0.97	1	0.99	2	1.80786	0.0168816	1.22087	1.31113			0.855604	0.0474711	1.15955	1.37055	0.122308	2.17953	1.3955			0.98396	0.834081	2.16069	1.97413	0.0481552	1.92505	1.71544			1.20234	0.0145719	1.05507	1.54175	0.0197783	1.18644	0.98797			0.925387	0.131548	1.22942	1.63416	0.0577035
ENSMUSP00000107942	ENSMUSG00000032582	Rbm6	O88720;Q3TPF1;Q3ULB0;Q5DTS4;Q8R388;Q9CRY1 "RNA binding protein ";"Putative uncharacterized protein ";"Putative uncharacterized protein ";"MKIAA4015 proteinRNA binding motif protein 6, isoform CRA_a Fragment ;";"Rbm6 protein ";"Putative uncharacterized protein Fragment "	Phospho@888	K..LQSFDS[Pho]PER..K	0.82	2	0.97	2			0.902361	0.403957	2.61415	0.748603	0.205544	3.42446				0.738016	0.0789903	1.61838	1.21964	0.308139	3.76754				1.21205	0.306763	3.58926	1.42678	0.167679	3.37976				0.78862	0.378153	7.67425	0.681357	0.0215263	1.17928				0.797012	0.0203675
ENSMUSP00000117229	ENSMUSG00000022194	Pabpn1	008 "BCL2-like 2 Gene [Source:MGI (curated);Acc:MGI:108052]" "MGI_curated_transcript"	Phospho@146, Gln->pyro-Glu@142	K..Q[Gln]MNMS[Pho]PPPGNAGPVIMSLEEK..M	0.99	1	0.99	1
ENSMUSP00000048084	ENSMUSG00000039509	Nup133	Q8R0G9 "Nuclear pore complex protein Nup133 (Nucleoporin Nup133)(133 kDa nucleoporin)"	Phospho@479	R..ENVS[Pho]LLAEDLEESLTSSVGGR..G	0.91	1
ENSMUSP00000048084	ENSMUSG00000039509	Nup133	Q8R0G9 "Nuclear pore complex protein Nup133 (Nucleoporin Nup133)(133 kDa nucleoporin)"	Phospho@488	R..ENVSLLAEDLEES[Pho]LTSSVGGR..G	0.99	2
ENSMUSP00000059289	ENSMUSG00000051329	Nup160	Q9Z0W3 "Nuclear pore complex protein Nup160 (Nucleoporin Nup160)(160 kDa nucleoporin)(Gene trap locus 1-13 protein)(GTL-13)"	Phospho@1117	R..LIRPEYAWIVQPASGAVS[Pho]DRPGASPK..R	0.88	1					0.859269									0.711174									0.764377									0.712648									0.798902
ENSMUSP00000059289	ENSMUSG00000051329	Nup160	Q9Z0W3 "Nuclear pore complex protein Nup160 (Nucleoporin Nup160)(160 kDa nucleoporin)(Gene trap locus 1-13 protein)(GTL-13)"	Phospho@1123	R..LIRPEYAWIVQPASGAVSDRPGAS[Pho]PK..R	0.99	5					0.943113	0.0273543	1.04904							0.775797	0.000770278	1.07948							0.842334	0.000791518	1.05344							0.788326	0.0048395	1.12402							0.811964	0.00245867
ENSMUSP00000032998	ENSMUSG00000030744	Rps3	P62908 "40S ribosomal protein S3 "	Phospho@221	K..DEILPTT[Pho]PISEQK..G	0.73	1	0.99	2	0.99	2	1.33908			1.49586	0.167436	3.96579	1.22362	0.195462	2.25477	1.02859			1.00631	0.931262	2.08994	1.17749	0.015596	1.05218	1.65082			1.80046	0.021367	1.28515	1.59461	0.0943212	2.42289	1.17184			1.41359	0.0147253	1.1071	1.9473	0.0208751	1.32019	1.16603
ENSMUSP00000105950	ENSMUSG00000042700	Sipa1l1	Q8C0T5 "Signal-induced proliferation-associated 1-like protein 1 (SIPA1-like protein 1)"	Phospho@1564	R..TLS[Pho]DESIYSSQR..E	0.99	1	0.99	3	0.77	2	0.624825			0.922298	0.286868	1.27369	0.669266	0.104926	2.33661	0.517426			0.758857	0.0123325	1.14235	1.00921	0.92615	2.71757	0.791801			1.15491	0.591823	2.66446	0.882022	0.0732683	1.2025	0.944606			1.24382	0.147734	1.50296	1.00542	0.872764	1.40334	0.717805
ENSMUSP00000105950	ENSMUSG00000042700	Sipa1l1	Q8C0T5 "Signal-induced proliferation-associated 1-like protein 1 (SIPA1-like protein 1)"	Phospho@1528	K..LIDLES[Pho]PTPESQK..N	0.72	1	0.99	2	0.29	1				1.7084	0.0861089	2.52464	0.80737						0.879436	0.731195	37.851	1.44879						1.07805	0.0749585	1.11959	0.790275						1.26437	0.0892487	1.52289	0.97172
ENSMUSP00000030014	ENSMUSG00000028330	AU014645	Q3UYV9 "Nuclear cap-binding protein subunit 1 (80 kDa nuclear cap-binding protein)(NCBP 80 kDa subunit)(CBP80)"	Phospho@7	R..RHS[Pho]YENDGGQPHK..R	0.74	1
ENSMUSP00000107450	ENSMUSG00000027014	Cwc22	B1AYU7;B1AYU8;Q499E2;Q8BTT7;Q99LG3 "Novel proteincDNA sequence BC003993, isoform CRA_a ;";"Novel protein Fragment ";"Cwc22 protein ";"Putative uncharacterized protein Fragment ";"Cwc22 protein Fragment "	Phospho@107	R..GGGQSS[Pho]PQEEPTWK..K	0.71	2	0.74	2			1.08044	0.57864	3.53188	0.72661	0.283198	6.92074				1.29758	0.10507	1.73555	0.855569	0.231186	2.12375				1.23008	0.161163	1.9753	0.748668	0.593641	142.234				1.22581	0.366645	5.36518	0.936617	0.357161	1.6868				1.10654	0.33792
ENSMUSP00000120932	ENSMUSG00000039671	Zmynd8	A2A480;Q6P4S7 "Protein kinase C binding protein 1 Fragment ";"Prkcbp1 protein Fragment "	Phospho@658	K..SNS[Pho]PVSEKPDPTPAK..D	0.69	1					0.931201									0.831635									0.717277									0.856288									0.862379
ENSMUSP00000022701	ENSMUSG00000022105	Rb1	P13405 "Retinoblastoma-associated protein (pRb)(Rb)(pp105)"	Phospho@367	R..KNNPDEEANVVTPHT[Pho]PVR..T	0.99	7			0.98	5	1.35649	0.000152254	1.09257				1.07361	0.36734	1.21434	0.9837	0.765484	1.13749				0.830398	0.226825	1.43573	0.777506	0.000125483	1.07314				1.0712	0.351333	1.19863	0.900186	0.0789182	1.12942				0.831076	0.240902	1.45269	0.934779	0.177253
ENSMUSP00000022701	ENSMUSG00000022105	Rb1	P13405 "Retinoblastoma-associated protein (pRb)(Rb)(pp105)"	Deamidated@241, Phospho@243	K..TAAIPIN[Dea]GS[Pho]PR..T	0.63	2	0.93	1	0.94	1	1.22246	0.131506	1.70719	0.787701			1.1349			1.14418	0.0578781	1.16885	0.895919			0.852271			0.994701	0.969399	4.06852	0.994722			1.07217			0.850524	0.246215	2.31136	0.889153			0.93297			1.04416	0.336412
ENSMUSP00000065363	ENSMUSG00000056749	Nfil3	O08750 "Nuclear factor interleukin-3-regulated protein (E4 promoter-binding protein 4)(Embryo implantation-related NFIL3/E4BP4-like transcription factor)"	Phospho@301	K..GPIHS[Pho]PVELQR..V	0.99	4	0.99	1	0.99	1	2.2424	0.000348134	1.14956	2.19995			1.48481			1.2538	0.0104124	1.13318	1.32702			1.23052			1.65639	0.0011045	1.13714	1.83569			1.75279			1.17458	0.230168	1.40635	1.55697			1.27546			1.91543	0.00253346
ENSMUSP00000031092	ENSMUSG00000029191	Rfc1	P35601 "Replication factor C subunit 1 (Activator 1 subunit 1)(Replication factor C large subunit)(Replication factor C 140 kDa subunit)(RF-C 140 kDa subunit)(RFC140)(Activator 1 140 kDa subunit)(A1 140 kDa subunit)(Activator 1 large subunit)(A1-P145)(Diffe /.../tion-specific element-binding protein)(ISRE-binding protein)"	Dehydrated@244, Phospho@250, Deamidated@255, Oxidation@257	R..KDS[Deh]EEGEES[Pho]FSSVQ[Dea]DD[Oxi]LSK..A	0.51	1					1.18022									0.968847									0.866762									0.751145									1.02766
ENSMUSP00000031092	ENSMUSG00000029191	Rfc1	P35601 "Replication factor C subunit 1 (Activator 1 subunit 1)(Replication factor C large subunit)(Replication factor C 140 kDa subunit)(RF-C 140 kDa subunit)(RFC140)(Activator 1 140 kDa subunit)(A1 140 kDa subunit)(Activator 1 large subunit)(A1-P145)(Diffe /.../tion-specific element-binding protein)(ISRE-binding protein)"	Phospho@244	R..KDS[Pho]EEGEESFSSVQDDLSK..A	0.6	1			0.91	2	0.817486						1.03019	0.246691	1.1668	0.785714						1.01141	0.828729	1.68707	0.822766						1.1554	0.298811	2.53674	0.842827						1.06921	0.601514	3.24216	0.708645
ENSMUSP00000031590	ENSMUSG00000029594	Rbm19	Q8R3C6 "Probable RNA-binding protein 19 (RNA-binding motif protein 19)"	Phospho@693	K..AEVEQETVLDPEGEKAS[Pho]VEGAEASTGK..M	0.5	1					0.907864									0.762518									1.35329									0.888597									1.20542
ENSMUSP00000043981	ENSMUSG00000041560	Gltscr2	Q3USL3;Q8BK35;Q8BTX4;Q8R126;Q8VD18;Q9CV23 "Putative uncharacterized protein Fragment ";"PreS1 binding proteinPutative uncharacterized proteinMCG2065, isoform CRA_c ;;";"Putative uncharacterized protein ";"Gltscr2 protein Fragment ";"Glioma tumor suppressor candidate region gene 2 ";"Putative uncharacterized protein Fragment "	Oxidation@297, Phospho@305, Methylthio@298	R..EM[Oxi]C[Met]EGLLEES[Pho]DGEDEHEAGR..A	0.99	3
ENSMUSP00000043981	ENSMUSG00000041560	Gltscr2	Q3USL3;Q8BK35;Q8BTX4;Q8R126;Q8VD18;Q9CV23 "Putative uncharacterized protein Fragment ";"PreS1 binding proteinPutative uncharacterized proteinMCG2065, isoform CRA_c ;;";"Putative uncharacterized protein ";"Gltscr2 protein Fragment ";"Glioma tumor suppressor candidate region gene 2 ";"Putative uncharacterized protein Fragment "	Phospho@305, Methylthio@298	R..EMC[Met]EGLLEES[Pho]DGEDEHEAGR..A	1	3
ENSMUSP00000025243	ENSMUSG00000024384	Iws1	Q8C1D8 "Protein IWS1 homolog (IWS1-like protein)"	Phospho@343, Phospho@345	K..AAVLS[Pho]DS[Pho]EDDAGNASAK..K	0.91	2					1.15573	0.169146	1.64946							0.836237	0.488016	8.9217							1.01069	0.85122	1.76389							0.817757	0.437191	8.13294							0.986777	0.899706
ENSMUSP00000107594	ENSMUSG00000030199	Etv6	Q3U037;Q3USJ4;Q80WR3;Q8C5E8 "Putative uncharacterized protein ";"Putative uncharacterized protein Fragment ";"Etv6 proteinPutative uncharacterized proteinEts variant gene 6 (TEL oncogene), isoform CRA_a ;;";"Putative uncharacterized protein "	Phospho@16, Phospho@22	R..IS[Pho]YTPPES[Pho]PVASHR..S	0.99	1	0.99	2	0.21	1	1.87123			1.41077	0.0101456	1.07218	1.28292			1.20389			0.955466			0.989278			1.51244			1.16553	0.195302	1.85255	1.3181			0.764519			1.00862	0.955987	4.83464	0.931028			1.23665
ENSMUSP00000107594	ENSMUSG00000030199	Etv6	Q3U037;Q3USJ4;Q80WR3;Q8C5E8 "Putative uncharacterized protein ";"Putative uncharacterized protein Fragment ";"Etv6 proteinPutative uncharacterized proteinEts variant gene 6 (TEL oncogene), isoform CRA_a ;;";"Putative uncharacterized protein "	Phospho@215	R..RLS[Pho]PVEK..A	0.54	2					1.72698	0.0535619	1.79587							1.05421	0.32183	1.44958							1.51112	0.027366	1.25313							0.8656	0.235875	2.03889							1.50839	0.0136318
ENSMUSP00000101413	ENSMUSG00000040761	Spen	Q62504 "Msx2-interacting protein (SPEN homolog)(SMART/HDAC1-associated repressor protein)"	Phospho@758, Phospho@762	R..RPQS[Pho]PGVS[Pho]PAHSER..L	0.99	2
ENSMUSP00000105341	ENSMUSG00000021144	Mta1	201 "metastasis associated 1 Gene [Source:MGI (curated);Acc:MGI:2150037]" "MGI_automatic_transcript"	Deamidated@447, Phospho@449	R..NN[Dea]MS[Pho]PHGIPAR..S	0.99	1					0.874743									1.05072									0.843518									0.691967									1.07598
ENSMUSP00000105341	ENSMUSG00000021144	Mta1	201 "metastasis associated 1 Gene [Source:MGI (curated);Acc:MGI:2150037]" "MGI_automatic_transcript"	Phospho@449	R..NNMS[Pho]PHGIPAR..S	0.8	1					0.94473									1.01552									0.766636									0.84481									0.960272
ENSMUSP00000105341	ENSMUSG00000021144	Mta1	201 "metastasis associated 1 Gene [Source:MGI (curated);Acc:MGI:2150037]" "MGI_automatic_transcript"	Deamidated@446, Phospho@449	R..N[Dea]NMS[Pho]PHGIPAR..S	0.99	1					1.371									1.30597									1.14028									1.32007									1.1947
ENSMUSP00000113691	ENSMUSG00000046897	Zfp740	003 "zinc finger protein 740 Gene [Source:MGI (curated);Acc:MGI:1915994]" "MGI_curated_transcript"	Phospho@19	R..AGS[Pho]PDVLR..C	0.45	1					0.557692									0.823884									0.853906									0.808872									0.895065
ENSMUSP00000109071	ENSMUSG00000026159	Agfg1	Q8K2K6 "Arf-GAP domain and FG repeats-containing protein 1 (Nucleoporin-like protein RIP)(HIV-1 Rev-binding protein homolog)"	Phospho@181	K..GTPSQS[Pho]PVVGR..S	0.42	2			0.38	1	1.21134						0.821684									0.987297			1.08683						0.95991									0.852303			1.04878
ENSMUSP00000031513	ENSMUSG00000029538	Sfrs9	Q9D0B0 "Splicing factor, arginine/serine-rich 9 "	Phospho@212	R..GS[Pho]PHYFSPFRPY..	0.99	9	0.99	14	0.99	12	1.25857	0.00141855	1.11774	1.16208	0.0165542	1.12528	1.23443	0.0111967	1.16458	1.1248	0.0297041	1.10818	1.05377	0.423058	1.14659	0.985943	0.817154	1.14063	1.14507	0.0558904	1.15003	1.16253	0.00343654	1.09547	1.07929	0.224137	1.13925	1.22164	0.0238603	1.18052	0.934016	0.352985	1.16543	0.980297	0.755002	1.1467	1.13145	0.0647207
ENSMUSP00000031513	ENSMUSG00000029538	Sfrs9	Q9D0B0 "Splicing factor, arginine/serine-rich 9 "	Phospho@212, Phospho@217	R..GS[Pho]PHYFS[Pho]PFRPY..	0.99	4	0.25	1	0.99	5	1.34403	0.0438327	1.32353	1.11603			0.99323	0.961454	1.44307	1.25173	0.0221111	1.17746	0.963359			1.10327	0.390054	1.32753	1.40849	0.013045	1.22789	1.10219			0.973779	0.826156	1.36982	1.27312	0.0877393	1.35994	1.0868			0.98832	0.818009	1.14198	1.2931	0.02327
ENSMUSP00000105529	ENSMUSG00000034274	Thoc5	Q5SVF8 "THO complex 5 Fragment "	Phospho@203	R..RPT[Pho]LGVQLDDK..R	0.96	2			0.96	1	1.09303	0.13842	1.28364				1.36708			0.817939	0.00450893	1.01825				1.19941			0.802975	0.320289	4.63892				1.2949			0.860811	0.186981	1.77894				1.44969			0.847218	0.219042
ENSMUSP00000021956	ENSMUSG00000021494	Ddx41	Q91VN6 "Probable ATP-dependent RNA helicase DDX41 (EC 3.6.1.-)(DEAD box protein 41)"	Phospho@-1	R..ADEAT[Pho]AGGSRSEDEDEDDEDYVPYVPLR..Q	0.99	2
ENSMUSP00000021956	ENSMUSG00000021494	Ddx41	Q91VN6 "Probable ATP-dependent RNA helicase DDX41 (EC 3.6.1.-)(DEAD box protein 41)"	Phospho@-1, Phospho@-1	R..ADEAT[Pho]AGGSRS[Pho]EDEDEDDEDYVPYVPLR..Q	0.83	1
ENSMUSP00000095943	ENSMUSG00000032497	Lrrfip2	Q8C062 "Putative uncharacterized protein Fragment "	Phospho@-1	R..RGS[Pho]GDTSSLIDPDTSLSELR..D	0.99	1	0.99	1	0.94	1	0.895243						1.17261			1.38928						0.982773			0.853573						1.2188			1.09727						0.800086			1.11143
ENSMUSP00000103362	ENSMUSG00000038909	Myst2	Q5SVQ0 "Histone acetyltransferase MYST2 (MYST-2)(EC 2.3.1.48)(MOZ, YBF2/SAS3, SAS2 and TIP60 protein 2)(Histone acetyltransferase binding to ORC1)"	Phospho@57	R..LSQSSQDSS[Pho]PVR..N	0.35	1			0.33	1							1.02647									1.16657									0.734181									0.961156
ENSMUSP00000103362	ENSMUSG00000038909	Myst2	Q5SVQ0 "Histone acetyltransferase MYST2 (MYST-2)(EC 2.3.1.48)(MOZ, YBF2/SAS3, SAS2 and TIP60 protein 2)(Histone acetyltransferase binding to ORC1)"	Phospho@100	R..SS[Pho]GSETEQVVDFSDR..E	0.99	1					0.688041									0.58178									0.669947									0.713336									0.534672
ENSMUSP00000103362	ENSMUSG00000038909	Myst2	Q5SVQ0 "Histone acetyltransferase MYST2 (MYST-2)(EC 2.3.1.48)(MOZ, YBF2/SAS3, SAS2 and TIP60 protein 2)(Histone acetyltransferase binding to ORC1)"	Phospho@102	R..SSGS[Pho]ETEQVVDFSDR..E	0.99	1
ENSMUSP00000060721	ENSMUSG00000050213	Snip1	Q8BIZ6 "Smad nuclear-interacting protein 1 "	Phospho@18	R..S[Pho]GDALTTVVVK..Q	0.33	1			0.96	1	0.826696						1.25031			0.735876						1.4863			0.840364						1.28338			0.780744						1.6424			0.687063
ENSMUSP00000069887	ENSMUSG00000052414	Atf7	Q3TZR9 "Putative uncharacterized proteinActivating transcription factor 7, isoform CRA_a ;"	Phospho@51, Phospho@53	R..TDSVIIADQT[Pho]PT[Pho]PTR..F	0.26	1
ENSMUSP00000112270	ENSMUSG00000054611	Kdm2a	P59997 "Lysine-specific demethylase 2A (EC 1.14.11.27)(JmjC domain-containing histone demethylation protein 1A)([Histone-H3]-lysine-36 demethylase 1A)(F-box and leucine-rich repeat protein 11)(F-box/LRR-repeat protein 11)"	Phospho@28	R..YEDDGIS[Pho]DDEIEGKR..T	0.25	1
ENSMUSP00000111431	ENSMUSG00000003778	Brd8	008 "bromodomain containing 8 Gene [Source:MGI (curated);Acc:MGI:1925906]" "MGI_curated_transcript"	Phospho@264, Phospho@268	K..AT[Pho]PPPS[Pho]PLLSELLK..K	0.24	1	0.24	1			0.704791									0.945042									0.497633									0.686775									0.922753
ENSMUSP00000044647	ENSMUSG00000026288	Inpp5d	Q9ES52 "Phosphatidylinositol-3,4,5-trisphosphate 5-phosphatase 1 (EC 3.1.3.n1)(SH2 domain-containing inositol-5'-phosphatase 1)(SH2 domain-containing inositol phosphatase 1)(SHIP-1)(Inositol polyphosphate-5-phosphatase of 145 kDa)(SIP-145)(p150Ship)"	Phospho@935, Dehydrated@941, Oxidation@943, Deamidated@947	K..STLS[Pho]PDQQLT[Deh]AW[Oxi]SYDQ[Dea]LPK..D	0.27	1														0.92983									0.847358									0.88776									0.655885
ENSMUSP00000044647	ENSMUSG00000026288	Inpp5d	Q9ES52 "Phosphatidylinositol-3,4,5-trisphosphate 5-phosphatase 1 (EC 3.1.3.n1)(SH2 domain-containing inositol-5'-phosphatase 1)(SH2 domain-containing inositol phosphatase 1)(SHIP-1)(Inositol polyphosphate-5-phosphatase of 145 kDa)(SIP-145)(p150Ship)"	Phospho@246	R..LFDQQLS[Pho]PGLRPR..P	0.92	1	0.99	2	0.72	1	0.316675			0.303834	0.0689354	5.18367	0.466272			0.672466			0.824545	0.380814	5.31507	0.905834			0.543541			0.493356	0.00969963	1.14659	0.433997			0.763992			1.02945	0.781596	2.80838	0.60026			0.532803
ENSMUSP00000099750	ENSMUSG00000027109	Sp3	O70494 "Transcription factor Sp3 "	Phospho@72, Deamidated@109	K..IGPPS[Pho]PGDDDEEAAVAAAAGVPAAAAGATGDLASAQLGGAPN[Dea]R..W	1	2
ENSMUSP00000099750	ENSMUSG00000027109	Sp3	O70494 "Transcription factor Sp3 "	Phospho@72	K..IGPPS[Pho]PGDDDEEAAVAAAAGVPAAAAGATGDLASAQLGGAPNR..W	1	2
ENSMUSP00000068184	ENSMUSG00000049295	Zfp219	Q4VA98;Q6IQX8;Q921W9;Q924S6;Q9CVF3 "Zfp219 proteinZinc finger protein 219, isoform CRA_b ;";"Zinc finger protein 219Zinc finger protein 219, isoform CRA_a ;";"Zfp219 protein Fragment ";"Zinc finger protein 219 ";"Putative uncharacterized protein Fragment "	Phospho@699	R..APSGET[Pho]PPSPPLEEEGSPGLSR..S	0.99	1					1.07603									1.64									1.20274									1.39718									1.14253
ENSMUSP00000068184	ENSMUSG00000049295	Zfp219	Q4VA98;Q6IQX8;Q921W9;Q924S6;Q9CVF3 "Zfp219 proteinZinc finger protein 219, isoform CRA_b ;";"Zinc finger protein 219Zinc finger protein 219, isoform CRA_a ;";"Zfp219 protein Fragment ";"Zinc finger protein 219 ";"Putative uncharacterized protein Fragment "	Phospho@702	R..APSGETPPS[Pho]PPLEEEGSPGLSR..S	1	1	1	2	0.99	2	0.787684						0.910001	0.82531	70.594	1.06287			0.847277			1.32993	0.243112	4.28426	0.930289			1.20343			0.934858	0.819953	19.0162	0.800063			0.774204			0.967259	0.793305	3.5138	0.727179
ENSMUSP00000021135	ENSMUSG00000020783	1200014J11Rik	Q8BZR9 "Uncharacterized protein C17orf85 homolog "	Phospho@25	K..AEAPAGPALGLPS[Pho]PEVESGLER..G	1	3	1	4	1	2	1.00247	0.976134	1.36894				0.8535			1.05438	0.842542	2.74671				0.730036			1.1655	0.38675	1.82242				1.13068			0.900197	0.448374	1.62205							0.860001	0.31055
ENSMUSP00000071742	ENSMUSG00000016831	Tox4	Q8BU11 "TOX high mobility group box family member 4 (Epidermal Langerhans cell protein LCP1)"	Phospho@176, Phospho@182	R..LSTT[Pho]PSPTNS[Pho]LHEDGVDDFR..R	0.54	1
ENSMUSP00000071742	ENSMUSG00000016831	Tox4	Q8BU11 "TOX high mobility group box family member 4 (Epidermal Langerhans cell protein LCP1)"	Phospho@178, Phospho@182	R..LSTTPS[Pho]PTNS[Pho]LHEDGVDDFR..R	0.99	1	0.99	2	0.98	1	0.82336						0.78634			0.775146						0.943172			1.00607						0.974282			0.493352						1.42949			0.682862
ENSMUSP00000071742	ENSMUSG00000016831	Tox4	Q8BU11 "TOX high mobility group box family member 4 (Epidermal Langerhans cell protein LCP1)"	Phospho@175, Phospho@178, Phospho@182	R..LST[Pho]TPS[Pho]PTNS[Pho]LHEDGVDDFR..R	0.47	1
ENSMUSP00000071742	ENSMUSG00000016831	Tox4	Q8BU11 "TOX high mobility group box family member 4 (Epidermal Langerhans cell protein LCP1)"	Phospho@174, Phospho@178, Phospho@182	R..LS[Pho]TTPS[Pho]PTNS[Pho]LHEDGVDDFR..R	0.49	1
ENSMUSP00000030556	ENSMUSG00000028771	Ptpn12	P35831 "Tyrosine-protein phosphatase non-receptor type 12 (EC 3.1.3.48)(Protein-tyrosine phosphatase P19)(P19-PTP)(MPTP-PEST)"	Phospho@673	K..DADVSEES[Pho]PPPLPER..T	0.99	1
ENSMUSP00000038188	ENSMUSG00000036672	Cenpt	Q3TJM4 "Centromere protein T (CENP-T)"	Phospho@276	K..HS[Pho]LPSPSRPGVEDVER..V	0.99	1					0.804219									0.876711									0.834205									0.875342									0.81117
ENSMUSP00000038188	ENSMUSG00000036672	Cenpt	Q3TJM4 "Centromere protein T (CENP-T)"	Phospho@279	K..HSLPS[Pho]PSRPGVEDVER..V	0.99	1					0.958271									0.996071									0.814415									0.945828									1.11164
ENSMUSP00000106046	ENSMUSG00000027363	Usp8	A2AI52;Q3UQ26;Q58E42 "Ubiquitin carboxyl-terminal hydrolase (EC 3.1.2.15)";"Ubiquitin carboxyl-terminal hydrolase Fragment (EC 3.1.2.15)";"Ubiquitin carboxyl-terminal hydrolase Fragment (EC 3.1.2.15)"	Phospho@691	R..SYS[Pho]SPDITQALQEEEK..R	0.99	1					1.07895									0.578702									1.06183									0.686008									0.919893
ENSMUSP00000120374	ENSMUSG00000052926	Rnaseh2a	Q05C51 "Ribonuclease (EC 3.1.26.-)"	Phospho@-1	K..EAEDVIWEDS[Pho]EAEEDPERPGK..I	0.98	3														0.851309	0.134074	1.54848							0.584858									0.721906	0.118384	2.17922							0.81273	0.480792
ENSMUSP00000037890	ENSMUSG00000038806	BC031781	Q8K1J5 "UPF0667 protein C1orf55 homolog "	Phospho@269	R..EDGIDAVEVAADRPGS[Pho]PR..S	1	5	0.99	1	1	6	1.06145	0.175091	1.11327				1.03512	0.723608	1.2676	1.04944	0.26389	1.11852				0.943766	0.427758	1.19993	1.07589	0.597925	1.48583				0.995033	0.954867	1.24007	1.1525	0.0572166	1.16192				1.01832	0.839335	1.24421	0.930942	0.216652
ENSMUSP00000067491	ENSMUSG00000004980	Hnrnpa2b1	O88569 "Heterogeneous nuclear ribonucleoproteins A2/B1 (hnRNP A2/B1)"	Phospho@85	F..SSMAEVDAAMAARPHS[Pho]IDGR..V	1	2					1.36994	0.0449247	1.32672							1.80059	0.0524177	1.85279							1.45958	0.407136	35.6573							1.35695	0.255781	5.19637							1.43094	0.141537
ENSMUSP00000067491	ENSMUSG00000004980	Hnrnpa2b1	O88569 "Heterogeneous nuclear ribonucleoproteins A2/B1 (hnRNP A2/B1)"	Deamidated@335, Oxidation@338, Phospho@341	R..NMGGPYGGGN[Dea]YGP[Oxi]GGS[Pho]GGSGGYGGRS..R	0.99	1					0.686056									0.689629									0.68435									0.646863									0.658389
ENSMUSP00000023226	ENSMUSG00000022565	Plec	Q9QXS1 "Plectin-1 (Plectin-6)(PLTN)(PCN)"	Phospho@-1	R..TS[Pho]SEDNLYLAVLR..A	0.99	1					0.683188									0.838739									0.766215									1.01034									0.844121
ENSMUSP00000023226	ENSMUSG00000022565	Plec	Q9QXS1 "Plectin-1 (Plectin-6)(PLTN)(PCN)"	Phospho@4233	R..TQLAS[Pho]WSDPTEETGPVAGILDTETLEK..V	0.52	1
ENSMUSP00000023226	ENSMUSG00000022565	Plec	Q9QXS1 "Plectin-1 (Plectin-6)(PLTN)(PCN)"	Phospho@-1	R..TSS[Pho]EDNLYLAVLR..A	0.99	1			0.3	1	0.971107									0.959842									1.20506									0.570103									0.902873
ENSMUSP00000122354	ENSMUSG00000007880	Arid1a	A2BH41;Q8C846;Q8R024 "AT rich interactive domain 1A (Swi1 like) Fragment ";"Putative uncharacterized protein Fragment ";"Arid1a protein "	Oxidation@119, Phospho@120	R..SHHAPM[Oxi]S[Pho]PGSSGGGGQPLAR..T	0.97	2			0.91	1							1.0867									0.98488																		0.697147
ENSMUSP00000122354	ENSMUSG00000007880	Arid1a	A2BH41;Q8C846;Q8R024 "AT rich interactive domain 1A (Swi1 like) Fragment ";"Putative uncharacterized protein Fragment ";"Arid1a protein "	Phospho@452	R..GPS[Pho]PSPVGSPASVAQSR..S	0.99	2	0.99	9	0.99	3	1.25586	0.11622	1.70646				0.972367	0.728171	1.35232	1.25103	0.243101	3.13562				1.01596	0.729465	1.18699	1.51615	0.0326357	1.31171				1.13462	0.0469117	1.1298	1.25304	0.0595172	1.30832				0.879233	0.185999	1.32237	1.36089	0.213755
ENSMUSP00000074483	ENSMUSG00000045427	Hnrnph2	P70333 "Heterogeneous nuclear ribonucleoprotein H2 (hnRNP H2)(Heterogeneous nuclear ribonucleoprotein H')(hnRNP H')"	Phospho@104	K..HTGPNS[Pho]PDTANDGFVR..L	0.99	1	0.99	5			0.885684			1.14047	0.381146	1.50447				0.82139			1.25678	0.198027	1.55506				0.969537			1.22888	0.298972	1.68787				0.862637			1.17477	0.167135	1.32631				0.763577
ENSMUSP00000074483	ENSMUSG00000045427	Hnrnph2	P70333 "Heterogeneous nuclear ribonucleoprotein H2 (hnRNP H2)(Heterogeneous nuclear ribonucleoprotein H')(hnRNP H')"	Phospho@104, Deamidated@109	K..HTGPNS[Pho]PDTAN[Dea]DGFVR..L	0.99	1					0.715633									0.738407									0.708301									0.747998									0.60316
ENSMUSP00000114753	ENSMUSG00000055762	Eef1d	012 "eukaryotic translation elongation factor 1 delta (guanine nucleotide exchange protein) Gene [Source:MGI (curated);Acc:MGI:1913906]" "MGI_curated_transcript"	Phospho@512, Oxidation@514	R..ATAPQTQHVS[Pho]PM[Oxi]R..Q	0.98	3	0.98	1	0.99	3	0.98691	0.86148	1.33192				1.55363	0.0370192	1.45535	1.49417	0.0652249	1.59089				1.5266	0.0631272	1.61669	0.740041	0.114428	1.61676				1.06213	0.458993	1.32989	0.700089	0.185264	2.16411				1.1469	0.513138	2.11305	1.07394	0.36506
ENSMUSP00000114753	ENSMUSG00000055762	Eef1d	012 "eukaryotic translation elongation factor 1 delta (guanine nucleotide exchange protein) Gene [Source:MGI (curated);Acc:MGI:1913906]" "MGI_curated_transcript"	Phospho@512, Oxidation@513	R..ATAPQTQHVS[Pho]P[Oxi]MR..Q	0.34	1			0.99	1							1.46692									1.79485									1.40631									0.701249
ENSMUSP00000114753	ENSMUSG00000055762	Eef1d	012 "eukaryotic translation elongation factor 1 delta (guanine nucleotide exchange protein) Gene [Source:MGI (curated);Acc:MGI:1913906]" "MGI_curated_transcript"	Phospho@541	K..GATPAEDDEDKDIDLFGS[Pho]DEEEEDKEAAR..L	0.46	1					0.680523									0.974377									0.746867									0.871468									0.609787
ENSMUSP00000114753	ENSMUSG00000055762	Eef1d	012 "eukaryotic translation elongation factor 1 delta (guanine nucleotide exchange protein) Gene [Source:MGI (curated);Acc:MGI:1913906]" "MGI_curated_transcript"	Phospho@512	R..ATAPQTQHVS[Pho]PMR..Q	0.99	4	0.99	11	0.99	9	0.998245	0.983333	2.34473	0.986521	0.95183	9.72317	1.22854	0.00464578	1.12997	1.38534	0.0617018	1.49582	1.35945	0.184909	3.21011	1.2303	0.0194527	1.17819	0.766275	0.132782	2.04612	0.859501			0.990466	0.788919	1.08306	1.10728	0.658817	8.84855	1.00842	0.974722	14.6316	0.90402	0.133312	1.14943	0.964611	0.833425
ENSMUSP00000023176	ENSMUSG00000022529	Zfp263	O88223;Q7TMI6;Q8CF60;Q8K439 "Mszf73-1 Fragment ";"Zinc finger protein 263 ";"Putative uncharacterized protein ";"Kruppel-associated box-zinc finger protein NT2 "	Phospho@155	R..GAEVLLEEPLPLETAGES[Pho]PSFK..L	0.99	3					0.922324	0.223594	1.45712							1.01753	0.935364	8.73737							0.642057	0.0492942	1.54776							1.09035	0.272491	1.65114							0.93175	0.63894
ENSMUSP00000090884	ENSMUSG00000020143	Dock2	Q8C3J5 "Dedicator of cytokinesis protein 2 (Protein Hch)"	Phospho@1683	K..VEEEPIS[Pho]PGSTLPEVK..L	0.99	2	0.99	3	0.95	3	0.730791	0.0613919	1.47035	0.706662			0.796919	0.0890233	1.5008	0.692091	0.345253	16.7433	0.681887	0.134708	2.84373	0.901765	0.098312	1.16283	1.06241	0.039333	1.04874	0.983388	0.96286	38.2567	1.21513	0.0820531	1.292	0.588952	0.0448285	1.60717	0.769293	0.523892	36.3332	1.08009	0.0890843	1.14785	0.940309	0.734503
ENSMUSP00000051825	ENSMUSG00000019769	Syne1	Q9ERT7 "Syne-1B Fragment "	Phospho@8308	R..TLPS[Pho]EDEEGEEDKEFYLR..G	0.99	1					0.665104																		0.524883									0.554467									0.949004
ENSMUSP00000092284	ENSMUSG00000005442	Cic	Q924A2 "Protein capicua homolog "	Phospho@1208	R..SMS[Pho]ETGTAAAPGVSSELLSVAAQTLLSSDTK..V	0.99	1
ENSMUSP00000047672	ENSMUSG00000042308	Setd1a	Q80V17;Q80V59;Q91Z33 "Setd1a protein ";"Setd1a protein Fragment ";"Setd1a protein Fragment "	Phospho@-1, Oxidation@-1	K..FSFLAS[Pho]D[Oxi]TEEEEENSSAGPGAR..D	0.99	1
ENSMUSP00000047672	ENSMUSG00000042308	Setd1a	Q80V17;Q80V59;Q91Z33 "Setd1a protein ";"Setd1a protein Fragment ";"Setd1a protein Fragment "	Phospho@-1	K..FSFLAS[Pho]DTEEEEENSSAGPGAR..D	1	2
ENSMUSP00000047672	ENSMUSG00000042308	Setd1a	Q80V17;Q80V59;Q91Z33 "Setd1a protein ";"Setd1a protein Fragment ";"Setd1a protein Fragment "	Phospho@-1, Oxidation@-1	K..FSFLAS[Pho]DTEEEEEN[Oxi]SSAGPGAR..D	0.99	1
ENSMUSP00000108203	ENSMUSG00000025332	Kdm5c	P41230 "Lysine-specific demethylase 5C (EC 1.14.11.-)(Histone demethylase JARID1C)(Jumonji/ARID domain-containing protein 1C)(Protein SmcX)(Protein Xe169)"	Phospho@897	R..EALVSQPSS[Pho]PGLLQSLLER..G	0.99	3					0.689832	0.083452	1.86271							0.7999	0.0170074	1.13531							0.842489	0.274844	1.64076							0.912504	0.488457	1.59668							0.6983	0.0208855
ENSMUSP00000098558	ENSMUSG00000030180	Kdm5a	Q3UXZ9 "Lysine-specific demethylase 5A (EC 1.14.11.-)(Histone demethylase JARID1A)(Jumonji/ARID domain-containing protein 1A)(Retinoblastoma-binding protein 2)(RBBP-2)"	Phospho@204	K..VEAEVLSTDIQPS[Pho]PER..G	0.99	1			0.99	2
ENSMUSP00000098558	ENSMUSG00000030180	Kdm5a	Q3UXZ9 "Lysine-specific demethylase 5A (EC 1.14.11.-)(Histone demethylase JARID1A)(Jumonji/ARID domain-containing protein 1A)(Retinoblastoma-binding protein 2)(RBBP-2)"	Phospho@198	K..VEAEVLS[Pho]TDIQPSPER..G	0.28	1
ENSMUSP00000117651	ENSMUSG00000039477	Tnrc18	003 "trinucleotide repeat containing 18 Gene [Source:MGI (curated);Acc:MGI:3648294]" "MGI_curated_transcript"	Phospho@-1	R..LGAGEQALS[Pho]PSLEESGLGLLAR..F	0.99	1
ENSMUSP00000055602	ENSMUSG00000027288	Zfp106	O88466 "Zinc finger protein 106 (Zfp-106)(Zinc finger protein 474)(H3a minor histocompatibility antigen)(Son of insulin receptor mutant)"	Phospho@1339	K..ETQS[Pho]PADQPEQQAESTLASAETR..G	0.99	1
ENSMUSP00000105923	ENSMUSG00000042507	C130039O16Rik	Q3U224;Q8BUZ9 "Putative uncharacterized protein Fragment ";"Putative uncharacterized protein Fragment "	Phospho@692, Phospho@696	R..SNS[Pho]SEVT[Pho]PPVLSVMGEATPVSIEPR..I	0.99	1
ENSMUSP00000105923	ENSMUSG00000042507	C130039O16Rik	Q3U224;Q8BUZ9 "Putative uncharacterized protein Fragment ";"Putative uncharacterized protein Fragment "	Phospho@693, Phospho@696	R..SNSS[Pho]EVT[Pho]PPVLSVMGEATPVSIEPR..I	0.99	1
ENSMUSP00000049705	ENSMUSG00000047417	Rexo1	Q7TT28 "RNA exonuclease 1 homolog (EC 3.1.-.-)(Transcription elongation factor B polypeptide 3-binding protein 1)"	Phospho@514	R..ALSHAELFGDES[Pho]EEEDSSLGAGAPR..V	0.99	2
ENSMUSP00000115599	ENSMUSG00000039087	Rreb1	B8JJE4 "Ras responsive element binding protein 1 Fragment "	Phospho@-1	R..AVEGPSPS[Pho]PEPEEKPAESLAIDPTPGTR..E	0.99	1			0.99	2	1.25422						1.51838	0.0575187	1.61734	0.980682						1.02821	0.670087	1.8587	1.56881						1.15804	0.0252986	1.07695	1.19903						1.086	0.0370497	1.06299	1.07734
ENSMUSP00000038871	ENSMUSG00000039738	Btbd12	Q6P1D7 "Structure-specific endonuclease subunit SLX4 (BTB/POZ domain-containing protein 12)"	Phospho@447	R..QALQDLVDLAVEGLSSS[Pho]PQPGSR..G	0.99	2
ENSMUSP00000016553	ENSMUSG00000016409	Rhox3b	Q9D0F4 "NF-kappa-B-activating protein "	Phospho@147	R..IGELGAPEVWGLS[Pho]PK..N	0.99	2			0.99	3	0.94226	0.82887	15.5377							1.22475	0.512848	14.6178							1.14415	0.451548	4.34311							1.07212	0.862048	55.6694							1.02299	0.116412
ENSMUSP00000108780	ENSMUSG00000034269	Setd5	002 "SET domain containing 5 Gene [Source:MGI (curated);Acc:MGI:1920145]" "MGI_curated_transcript"	Deamidated@87, Phospho@91	R..SDLN[Dea]GLPS[Pho]PVEER..C	0.99	1
ENSMUSP00000116235	ENSMUSG00000057672	Pkn1	Q3UEA6;Q8BTL8 "Putative uncharacterized protein ";"Putative uncharacterized protein Fragment "	Phospho@925	R..TDVSNFDEEFTGEAPTLS[Pho]PPR..D	0.99	1
ENSMUSP00000049007	ENSMUSG00000037815	Ctnna1	P26231 "Catenin alpha-1 (102 kDa cadherin-associated protein)(CAP102)(Alpha E-catenin)"	Phospho@641	R..TPEELDDS[Pho]DFETEDFDVR..S	0.99	3
ENSMUSP00000032182	ENSMUSG00000030094	Xpc	P51612 "DNA repair protein complementing XP-C cells homolog (Xeroderma pigmentosum group C-complementing protein homolog)(p125)"	Phospho@93	K..VLKEEALS[Pho]DGDDFR..D	0.99	2					0.54411	0.0838562	2.78587							0.553418	0.0525274	1.86208							0.557584	0.191164	9.95713							0.495682	0.210237	21.2619							0.565676	0.17949
ENSMUSP00000002305	ENSMUSG00000042599	Jhdm1d	Q3UWM4 "JmjC domain-containing histone demethylation protein 1D "	Phospho@631	R..EEAES[Pho]QGSPKPLNR..I	0.99	1														0.937963									0.768627																		0.733767
ENSMUSP00000092853	ENSMUSG00000079003	Samd1	NP_001074884.1 "sterile alpha motif domain containing 1 "	Phospho@150	R..AAAATAPPS[Pho]PGPAQPGPR..A	0.99	1	0.99	3	0.99	2	1.12129						0.863663	0.266912	2.29348	1.00527						1.05546	0.595851	2.53738	1.3008						0.85817	0.270448	2.40891	1.13924						1.05861	0.774194	7.0572	1.25524
ENSMUSP00000043901	ENSMUSG00000037570	Mcrs1	Q99L90 "Microspherule protein 1 (58 kDa microspherule protein)"	Phospho@282	K..GDQVLNFS[Pho]DAEDLIDDSK..L	0.99	4					1.01456	0.768793	1.62146							0.930444	0.544371	2.86783							1.1261	0.328447	2.35336							0.67319	0.15703	3.54691							0.857014	0.265873
ENSMUSP00000035961	ENSMUSG00000041997	Tlk1	Q8C0V0 "Serine/threonine-protein kinase tousled-like 1 (EC 2.7.11.1)(Tousled-like kinase 1)"	Deamidated@156, Phospho@159	K..ISDYFEYQGGN[Dea]GSS[Pho]PVR..G	0.99	1					0.988806									0.868317									0.919804									1.10717									1.16105
ENSMUSP00000081285	ENSMUSG00000053841	Txlna	Q6PAM1 "Alpha-taxilin "	Phospho@523	K..EQGVESPGAQPASS[Pho]PR..A	0.99	2			0.7	1							1.60012									0.875176									1.42952									1.21116
ENSMUSP00000110270	ENSMUSG00000029687	Ezh2	Q61188 "Histone-lysine N-methyltransferase EZH2 (EC 2.1.1.43)(Enhancer of zeste homolog 2)(ENX-1)"	Phospho@483	K..ESSIIAPVPTEDVDT[Pho]PPR..K	0.99	2					0.908003	0.193085	1.4678							1.05413																											0.722573	0.0471696
ENSMUSP00000039688	ENSMUSG00000035047	Kri1	Q8VDQ9 "Protein KRI1 homolog "	Phospho@148	K..YVDEDNS[Pho]DGETVDHR..L	0.99	1
ENSMUSP00000031288	ENSMUSG00000029345	Tfip11	Q9ERA6 "Tuftelin-interacting protein 11 (Septin and tuftelin-interacting protein 1)(STIP-1)(Tuftelin-interacting protein 39)"	Phospho@211	R..TTQSLQDFPVADS[Pho]EEEAEEEFQK..E	0.99	9	0.54	1			0.832853	0.00202389	1.09845							1.02436	0.713991	1.15735							1.02282	0.767412	1.18536							0.953745	0.244499	1.09083							1.03099	0.477209
ENSMUSP00000050825	ENSMUSG00000049878	Rlf	A2A7F4;Q3TAD2;Q3TR19;Q3V1H6;Q8BVB9;Q922U7 "Rearranged L-myc fusion sequenceMCG122876 ;";"Putative uncharacterized protein ";"Putative uncharacterized protein Fragment ";"Putative uncharacterized protein Fragment ";"Putative uncharacterized protein Fragment ";"Rlf protein Fragment "	Phospho@631	K..S[Pho]PTGSLEQNPEQAR..G	0.99	2	0.99	2			0.884275	0.134712	1.39893							0.927577	0.605509	3.81534							0.739006	0.0365994	1.24755							0.745749	0.43683	21.1714							0.741534	0.224541
ENSMUSP00000110804	ENSMUSG00000053774	Ubxn7	Q3UGV7 "Putative uncharacterized protein "	Phospho@288	R..SESLIDASEDS[Pho]QLEAAIR..A	0.99	4	0.93	1
ENSMUSP00000057771	ENSMUSG00000022391	Rangap1	P46061 "Ran GTPase-activating protein 1 (RanGAP1)"	Phospho@437	K..ILDPNSGEPAPVLSSPTPTDLS[Pho]TFLSFPSPEK..L	0.99	2
ENSMUSP00000057771	ENSMUSG00000022391	Rangap1	P46061 "Ran GTPase-activating protein 1 (RanGAP1)"	Deamidated@420, Phospho@444	K..ILDPN[Dea]SGEPAPVLSSPTPTDLSTFLSFPS[Pho]PEK..L	0.73	1
ENSMUSP00000057771	ENSMUSG00000022391	Rangap1	P46061 "Ran GTPase-activating protein 1 (RanGAP1)"	Deamidated@420, Phospho@441	K..ILDPN[Dea]SGEPAPVLSSPTPTDLSTFLS[Pho]FPSPEK..L	0.26	1
ENSMUSP00000069476	ENSMUSG00000040345	Arhgap9	Q1HDU4;Q3TIR9;Q78T58;Q8C8F0;Q8QZW8;Q8VDJ7 "ArhGAP9 ";"Putative uncharacterized protein ";"Putative uncharacterized protein ";"Putative uncharacterized protein ";"Putative uncharacterized proteinRho GTPase activating protein 9 ;";"Arhgap9 protein Fragment "	Phospho@372	R..LSGSGPAELAELS[Pho]AGEDDELESEPVSK..S	0.99	2					0.795282									0.537476									0.890051									0.519227									0.862804
ENSMUSP00000051645	ENSMUSG00000022533	Atp13a3	Q5XF89 "Probable cation-transporting ATPase 13A3 (EC 3.6.3.-)"	Phospho@813	K..LAHDS[Pho]LEDLEVTR..Y	0.99	1			0.99	1																1.06712									0.628522									1.03022
ENSMUSP00000031364	ENSMUSG00000029415	Sdad1	Q80UZ2 "Protein SDA1 homolog (SDA1 domain-containing protein 1)"	Phospho@585	K..YLEIDS[Pho]DEESRGELLSLR..D	0.99	1					1.92538									2.3045									2.0952									1.85098									1.96462
ENSMUSP00000022458	ENSMUSG00000021901	Bap1	Q99PU7 "Ubiquitin carboxyl-terminal hydrolase BAP1 (EC 3.4.19.12)(BRCA1-associated protein 1)(Ubiquitin C-terminal hydrolase X4)(UCH-X4)"	Phospho@520	R..SANPTRPSS[Pho]PVTSHISK..V	0.99	2			0.66	1	1.15856	0.177348	1.70726				0.857248			1.38766	0.0162355	1.11203				1.39937			1.1589	0.0755798	1.25046				0.996455			1.24372	0.00945105	1.042				1.26795			1.27086	0.00115672
ENSMUSP00000021257	ENSMUSG00000017210	Med24	Q99K74 "Mediator of RNA polymerase II transcription subunit 24 (Mediator complex subunit 24)(Thyroid hormone receptor-associated protein complex 100 kDa component)(mTRAP100)(Trap100)(Thyroid hormone receptor-associated protein 4)"	Phospho@862	R..LLSSS[Pho]DDDANILSSPTDR..S	0.99	1
ENSMUSP00000021257	ENSMUSG00000017210	Med24	Q99K74 "Mediator of RNA polymerase II transcription subunit 24 (Mediator complex subunit 24)(Thyroid hormone receptor-associated protein complex 100 kDa component)(mTRAP100)(Trap100)(Thyroid hormone receptor-associated protein 4)"	Phospho@861, Phospho@873	R..LLSS[Pho]SDDDANILSSPT[Pho]DR..S	0.99	1
ENSMUSP00000021257	ENSMUSG00000017210	Med24	Q99K74 "Mediator of RNA polymerase II transcription subunit 24 (Mediator complex subunit 24)(Thyroid hormone receptor-associated protein complex 100 kDa component)(mTRAP100)(Trap100)(Thyroid hormone receptor-associated protein 4)"	Phospho@862, Phospho@871	R..LLSSS[Pho]DDDANILSS[Pho]PTDR..S	0.9	1
ENSMUSP00000021257	ENSMUSG00000017210	Med24	Q99K74 "Mediator of RNA polymerase II transcription subunit 24 (Mediator complex subunit 24)(Thyroid hormone receptor-associated protein complex 100 kDa component)(mTRAP100)(Trap100)(Thyroid hormone receptor-associated protein 4)"	Phospho@860	R..LLS[Pho]SSDDDANILSSPTDR..S	0.99	3					0.823717																		0.890994									0.616459
ENSMUSP00000021257	ENSMUSG00000017210	Med24	Q99K74 "Mediator of RNA polymerase II transcription subunit 24 (Mediator complex subunit 24)(Thyroid hormone receptor-associated protein complex 100 kDa component)(mTRAP100)(Trap100)(Thyroid hormone receptor-associated protein 4)"	Phospho@871	R..LLSSSDDDANILSS[Pho]PTDR..S	0.99	2
ENSMUSP00000021257	ENSMUSG00000017210	Med24	Q99K74 "Mediator of RNA polymerase II transcription subunit 24 (Mediator complex subunit 24)(Thyroid hormone receptor-associated protein complex 100 kDa component)(mTRAP100)(Trap100)(Thyroid hormone receptor-associated protein 4)"	Phospho@862, Phospho@873	R..LLSSS[Pho]DDDANILSSPT[Pho]DR..S	0.59	1
ENSMUSP00000109974	ENSMUSG00000029106	Add1	Q8BJT2 "Putative uncharacterized protein Fragment "	Phospho@12	R..AAVVTS[Pho]PPPTTAPHK..E	0.99	1					1.50172									1.49123									1.20226									1.5239									1.21242
ENSMUSP00000097138	ENSMUSG00000032977	1810008A18Rik	Q3TVF6 "Putative uncharacterized protein Fragment "	Phospho@38	R..AVEPALPQS[Pho]PAGGAGAK..D	0.99	1	0.99	3	0.99	2	0.83753			0.969335	0.696401	1.34633	0.882866	0.427607	3.52008	0.990727			1.12451	0.151227	1.24908	0.9316	0.621915	3.79367	0.807724			0.800481	0.4365	2.69827	0.986962	0.538006	1.20678	0.823819			1.00803	0.934697	1.45027	0.94918	0.0878113	1.09636	0.931271
ENSMUSP00000120621	ENSMUSG00000058835	Abi1	Q3TMI0;Q3TPY5;Q3UAH6;Q6AXD3 "Putative uncharacterized protein ";"Abl-interactor 1Putative uncharacterized protein ;";"Putative uncharacterized protein ";"Abi1 protein "	Phospho@178	R..TNPPTQKPPS[Pho]PPVSGR..G	0.99	1					1.05451									0.965339									1.06762									0.97073									1.09918
ENSMUSP00000104276	ENSMUSG00000008373	Prpf31	NP_001153186.1 "U4/U6 small nuclear ribonucleoprotein Prp31 isoform 2 "	Phospho@450, Phospho@455	R..SSGTAS[Pho]SVAFT[Pho]PLQGLEIVNPQAAEK..K	0.99	4					1.45476	0.0186966	1.25067							1.96368	0.0507764	1.97478							1.59481	0.094311	1.94394							1.29844	0.117914	1.5286							1.37335	0.0944418
ENSMUSP00000031984	ENSMUSG00000029920	Smarcad1	Q04692 "SWI/SNF-related matrix-associated actin-dependent regulator of chromatin subfamily A containing DEAD/H box 1 (EC 3.6.1.-)(ATP-dependent helicase SMARCAD1)(Enhancer trap locus homolog 1)(Etl-1)"	Phospho@124, Oxidation@126, Phospho@127, Dehydrated@128	K..DTVIIVS[Pho]EP[Oxi]S[Pho]E[Deh]DEESHDLPSVTR..R	0.99	1
ENSMUSP00000031984	ENSMUSG00000029920	Smarcad1	Q04692 "SWI/SNF-related matrix-associated actin-dependent regulator of chromatin subfamily A containing DEAD/H box 1 (EC 3.6.1.-)(ATP-dependent helicase SMARCAD1)(Enhancer trap locus homolog 1)(Etl-1)"	Phospho@124, Phospho@129	K..DTVIIVS[Pho]EPSED[Pho]EESHDLPSVTR..R	0.99	1
ENSMUSP00000031984	ENSMUSG00000029920	Smarcad1	Q04692 "SWI/SNF-related matrix-associated actin-dependent regulator of chromatin subfamily A containing DEAD/H box 1 (EC 3.6.1.-)(ATP-dependent helicase SMARCAD1)(Enhancer trap locus homolog 1)(Etl-1)"	Phospho@124, Oxidation@126, Phospho@127, Dehydrated@129	K..DTVIIVS[Pho]EP[Oxi]S[Pho]ED[Deh]EESHDLPSVTR..R	0.97	1
ENSMUSP00000031984	ENSMUSG00000029920	Smarcad1	Q04692 "SWI/SNF-related matrix-associated actin-dependent regulator of chromatin subfamily A containing DEAD/H box 1 (EC 3.6.1.-)(ATP-dependent helicase SMARCAD1)(Enhancer trap locus homolog 1)(Etl-1)"	Phospho@124, Phospho@127	K..DTVIIVS[Pho]EPS[Pho]EDEESHDLPSVTR..R	0.82	3
ENSMUSP00000025924	ENSMUSG00000024970	AI846148	Q05AH6 "Uncharacterized protein C11orf84 homolog "	Phospho@252	K..ILDPDPDPPSPES[Pho]PTETFAAPAEVR..H	0.99	2
ENSMUSP00000025924	ENSMUSG00000024970	AI846148	Q05AH6 "Uncharacterized protein C11orf84 homolog "	Phospho@249, Phospho@252	K..ILDPDPDPPS[Pho]PES[Pho]PTETFAAPAEVR..H	0.99	3
ENSMUSP00000022496	ENSMUSG00000021929	Kpna3	O35344 "Importin subunit alpha-3 (Karyopherin subunit alpha-3)(Importin alpha Q2)(Qip2)"	Phospho@60	R..NVPQEESLEDS[Pho]DVDADFK..A	0.99	2	0.94	2			0.616885	0.227954	9.94339							1.57023	0.370353	43.4124							1.12468	0.367678	2.64569							1.46907	0.23371	6.54942							1.16664	0.638785
ENSMUSP00000022496	ENSMUSG00000021929	Kpna3	O35344 "Importin subunit alpha-3 (Karyopherin subunit alpha-3)(Importin alpha Q2)(Qip2)"	Phospho@56	R..NVPQEES[Pho]LEDSDVDADFK..A	0.92	2					0.819406									1.31003									0.872859									1.13763									1.13557
ENSMUSP00000001339	ENSMUSG00000001305	Rrp15	Q9CYX7 "RRP15-like protein (Ribosomal RNA-processing protein 15)"	Phospho@265	K..DWDKES[Pho]EGEEPAGGR..A	0.99	4					0.824879	0.0311457	1.17298							0.845284	0.0926592	1.24533							0.882479	0.372526	1.46297							1.09982	0.32173	1.29145							0.924911	0.625838
ENSMUSP00000001339	ENSMUSG00000001305	Rrp15	Q9CYX7 "RRP15-like protein (Ribosomal RNA-processing protein 15)"	Trioxidation@261, Phospho@265	K..DW[Tri]DKES[Pho]EGEEPAGGR..A	0.69	1					0.737312									0.861111									0.71033									1.01128									0.821769
ENSMUSP00000108568	ENSMUSG00000059900	Tmem40	Q4FJU9 "Transmembrane protein 40 "	Phospho@129	R..RGS[Pho]GSAEGEVEASQLR..R	0.99	1			0.95	1	1.05937						1.00939			0.922945						0.910441			0.883765						0.882844			1.25475						1.03786			0.923565
ENSMUSP00000101493	ENSMUSG00000028832	Stmn1	005 "stathmin 1 Gene [Source:MGI (curated);Acc:MGI:96739]" "MGI_curated_transcript"	Phospho@25	R..ASGQAFELILS[Pho]PR..S	0.99	2			0.99	2	1.19888	0.627663	32.4888				0.907178			1.19303	0.605841	23.2672				1.01404			0.911731	0.796656	34.8232				0.850468			1.12733	0.725568	27.4172				0.986616			0.994658	0.985194
ENSMUSP00000083662	ENSMUSG00000066900	Suds3	Q8BR65 "Sin3 histone deacetylase corepressor complex component SDS3 (Suppressor of defective silencing 3 protein homolog)"	Phospho@236, Phospho@237	K..RPASPS[Pho]S[Pho]PEHLPATPAESPAQR..F	0.99	1					0.92186									0.94606									1.05314									0.695359									1.07345
ENSMUSP00000083662	ENSMUSG00000066900	Suds3	Q8BR65 "Sin3 histone deacetylase corepressor complex component SDS3 (Suppressor of defective silencing 3 protein homolog)"	Phospho@234, Phospho@236	K..RPAS[Pho]PS[Pho]SPEHLPATPAESPAQR..F	0.99	1					0.972487									0.835805									0.762702									0.639839									0.918172
ENSMUSP00000105384	ENSMUSG00000001911	Nfix	Q3TYK3 "Nuclear factor 1 "	Phospho@271	K..S[Pho]IDDSEMESPVDDVFYPGTGR..S	0.99	2
ENSMUSP00000105384	ENSMUSG00000001911	Nfix	Q3TYK3 "Nuclear factor 1 "	Phospho@271, Oxidation@277	K..S[Pho]IDDSEM[Oxi]ESPVDDVFYPGTGR..S	0.99	2
ENSMUSP00000071818	ENSMUSG00000063200	Nol7	Q9D7Z3 "Nucleolar protein 7 "	Phospho@122	K..LLPDAVLEQLTTAS[Pho]EADIK..K	0.99	2					0.757491									0.694258									0.738157									0.614663									0.634804
ENSMUSP00000056154	ENSMUSG00000046010	Zfp830	Q8R1N0 "Zinc finger protein 830 (Coiled-coil domain-containing protein 16)(Ovus mutant candidate gene 1 protein)"	Phospho@342	K..KEEENVDS[Pho]DDEGELQDLLSQDWR..V	1	2														0.665433									0.947167									0.738645
ENSMUSP00000045177	ENSMUSG00000038733	Wdr26	Q8C6G8 "WD repeat-containing protein 26 "	Phospho@101	K..RLS[Pho]QSDEDVIR..L	0.99	2			0.97	2	1.20813	0.449035	7.73367				1.20081	0.445737	7.09332	1.3461	0.175712	2.91436				1.2591	0.102034	1.60523	1.37342	0.0565961	1.43244				1.16373	0.219409	1.99697	1.51961	0.0374293	1.36748				1.28463	0.160664	2.27206	1.31651	0.371804
ENSMUSP00000097793	ENSMUSG00000039660	D2Wsu81e	Q3UHX9 "Uncharacterized protein C9orf114 homolog "	Phospho@361, Phospho@381	R..TEEAILIS[Pho]LAALQPGLTQVGSRPASPLS[Pho]GPR..M	0.83	1
ENSMUSP00000097793	ENSMUSG00000039660	D2Wsu81e	Q3UHX9 "Uncharacterized protein C9orf114 homolog "	Phospho@361, Phospho@378	R..TEEAILIS[Pho]LAALQPGLTQVGSRPAS[Pho]PLSGPR..M	0.99	3
ENSMUSP00000097793	ENSMUSG00000039660	D2Wsu81e	Q3UHX9 "Uncharacterized protein C9orf114 homolog "	Phospho@374, Phospho@378	R..TEEAILISLAALQPGLTQVGS[Pho]RPAS[Pho]PLSGPR..M	0.84	2
ENSMUSP00000032899	ENSMUSG00000030663	1110004F10Rik	Q9R0P4 "Small acidic protein (Sid 2057)"	Phospho@17	R..SAS[Pho]PDDDLGSSNWEAADLGNEER..K	0.99	3
ENSMUSP00000032899	ENSMUSG00000030663	1110004F10Rik	Q9R0P4 "Small acidic protein (Sid 2057)"	Phospho@17, Dehydrated@25, Deamidated@26, Trp->Hydroxykynurenin@27	R..SAS[Pho]PDDDLGSS[Deh]N[Dea]W[Trp]EAADLGNEER..K	0.99	1
ENSMUSP00000032899	ENSMUSG00000030663	1110004F10Rik	Q9R0P4 "Small acidic protein (Sid 2057)"	Phospho@17, Oxidation@18, Dehydrated@25, Deamidated@26	R..SAS[Pho]P[Oxi]DDDLGSS[Deh]N[Dea]WEAADLGNEER..K	0.89	1
ENSMUSP00000032899	ENSMUSG00000030663	1110004F10Rik	Q9R0P4 "Small acidic protein (Sid 2057)"	Phospho@17, Deamidated@26	R..SAS[Pho]PDDDLGSSN[Dea]WEAADLGNEER..K	0.97	1
ENSMUSP00000032899	ENSMUSG00000030663	1110004F10Rik	Q9R0P4 "Small acidic protein (Sid 2057)"	Phospho@15	R..S[Pho]ASPDDDLGSSNWEAADLGNEER..K	0.99	1
ENSMUSP00000032899	ENSMUSG00000030663	1110004F10Rik	Q9R0P4 "Small acidic protein (Sid 2057)"	Phospho@17, Dioxidation@27	R..SAS[Pho]PDDDLGSSNW[Dio]EAADLGNEER..K	0.99	1
ENSMUSP00000032899	ENSMUSG00000030663	1110004F10Rik	Q9R0P4 "Small acidic protein (Sid 2057)"	Phospho@17, Dehydrated@21, Deamidated@26, Trp->Hydroxykynurenin@27	R..SAS[Pho]PDDD[Deh]LGSSN[Dea]W[Trp]EAADLGNEER..K	0.99	1
ENSMUSP00000021864	ENSMUSG00000021427	Ssr1	Q9CY50 "Translocon-associated protein subunit alpha Precursor (TRAP-alpha)(Signal sequence receptor subunit alpha)(SSR-alpha)"	Phospho@268	K..VEMGTSSQNDVDMSWIPQETLNQINKAS[Pho]PR..R	0.99	1
ENSMUSP00000021864	ENSMUSG00000021427	Ssr1	Q9CY50 "Translocon-associated protein subunit alpha Precursor (TRAP-alpha)(Signal sequence receptor subunit alpha)(SSR-alpha)"	Deamidated@249, Phospho@268	K..VEMGTSSQN[Dea]DVDMSWIPQETLNQINKAS[Pho]PR..R	0.99	1
ENSMUSP00000080510	ENSMUSG00000020831	0610010K14Rik	Q9DCT6 "MLL1/MLL complex subunit C17orf49 homolog "	Phospho@96	K..VYEDSGIPLPAES[Pho]PK..K	0.99	3					0.845995	0.26561	1.6004							0.90467	0.22948	1.28679							0.766063	0.281292	2.19106							0.635322	0.195337	2.76859							0.879887	0.191605
ENSMUSP00000069230	ENSMUSG00000053553	3110082I17Rik	Q9CXL3 "Uncharacterized protein C7orf50 homolog "	Phospho@48	R..TSEAGPDKETASTLVQEAS[Pho]PELSPEER..R	0.99	1					0.841106									0.848225									1.16375									1.05143									0.976447
ENSMUSP00000069230	ENSMUSG00000053553	3110082I17Rik	Q9CXL3 "Uncharacterized protein C7orf50 homolog "	Phospho@42, Deamidated@45, Ser->Oxoalanine@48	R..TSEAGPDKETAST[Pho]LVQ[Dea]EAS[Ser]PELSPEER..R	0.23	1					0.647637									0.915684									0.926544									0.955015									0.725087
ENSMUSP00000099577	ENSMUSG00000068580	Zfyve19	Q4KL52 "Zfyve19 proteinZinc finger, FYVE domain containing 19 ;"	Phospho@280	R..VTLQDYHLPDS[Pho]DEDEETAIQR..V	0.99	1
ENSMUSP00000113605	ENSMUSG00000071533	Pcnp	Q3TM89 "Putative uncharacterized protein "	Phospho@119, Oxidation@124	K..TLSVAAAFNEDEDS[Pho]EPEEM[Oxi]PPEAK..M	0.96	5	0.3	1			0.980012	0.869713	1.43333							0.993881	0.936488	1.25319							0.925695	0.312594	1.22495							0.965432	0.622675	1.2273							0.889095	0.0517843
ENSMUSP00000113605	ENSMUSG00000071533	Pcnp	Q3TM89 "Putative uncharacterized protein "	Phospho@119	K..TLSVAAAFNEDEDS[Pho]EPEEMPPEAK..M	0.98	5	0.85	4			1.13399	0.463184	1.82445							1.08593	0.521075	1.58363							1.15811	0.170564	1.35091							1.21379	0.343848	1.96979							0.981551	0.335881
ENSMUSP00000074454	ENSMUSG00000024283	Wac	Q924H7 "WW domain-containing adapter protein with coiled-coil "	Phospho@53	R..DAADPS[Pho]PPNK..M	0.4	1	0.98	2			1.03163									1.66479									0.944066									0.852238									1.03964
ENSMUSP00000109879	ENSMUSG00000024335	Brd2	Q7JJ13 "Bromodomain-containing protein 2 (Protein RING3)(Female sterile homeotic-related protein 1)(Fsrg-1)"	Phospho@631, Oxidation@640	K..TAPPVLPTGYDS[Pho]EEEEESRPM[Oxi]SYDEK..R	0.95	2					1.168	0.555846	10.5256							0.951661	0.662886	2.93186							1.11132	0.621286	7.25818							0.946661	0.306035	1.43798							1.11086	0.419742
ENSMUSP00000109879	ENSMUSG00000024335	Brd2	Q7JJ13 "Bromodomain-containing protein 2 (Protein RING3)(Female sterile homeotic-related protein 1)(Fsrg-1)"	Phospho@631	K..TAPPVLPTGYDS[Pho]EEEEESRPMSYDEK..R	0.98	1					1.16853									1.0587									1.13572									0.897255									1.35714
ENSMUSP00000108183	ENSMUSG00000079351	AC120159.2	AC120159.2 Q05CL5 "ENSMUSG00000048936 protein Fragment "	Phospho@412, Phospho@424	R..S[Pho]PGEVTGFGEPLS[Pho]PGEIR..F	0.98	2
ENSMUSP00000038580	ENSMUSG00000041506	Rrp9	Q91WM3 "U3 small nucleolar RNA-interacting protein 2 (U3 small nucleolar ribonucleoprotein-associated 55 kDa protein)(U3 snoRNP-associated 55 kDa protein)(U3-55K)(RRP9 homolog)"	Phospho@470	R..RLPVS[Pho]PVAGS..	0.97	2	0.97	2	0.43	2	0.931548	0.0357781	1.052	1.22381	0.236137	2.71312	1.05538	0.731087	4.58957	0.959625	0.340918	1.3644	0.979902	0.911282	6.29121	0.932968	0.621887	3.68983	1.02866	0.720014	2.14496	1.1641	0.705278	47.8575	0.972032	0.741327	2.31104	1.00851	0.887635	1.82929	1.44333	0.373303	22.1436	0.996748	0.968535	2.3089	1.10476	0.223853
ENSMUSP00000069850	ENSMUSG00000056501	Cebpb	P28033 "CCAAT/enhancer-binding protein beta (C/EBP beta)(Interleukin-6-dependent-binding protein)(IL-6DBP)(Liver-enriched transcriptional activator)(LAP)(AGP/EBP)"	Phospho@184	R..AYLGYQATPSGSSGSLSTSSSSS[Pho]PPGTPSPADAK..A	0.97	1	0.97	1			0.971486									1.15686									1.674									1.5081									1.48387
ENSMUSP00000044268	ENSMUSG00000034297	Med13	Q5SWW4 "Mediator of RNA polymerase II transcription subunit 13 (Thyroid hormone receptor-associated protein complex 240 kDa component)(Trap240)(Thyroid hormone receptor-associated protein 1)"	Phospho@322, Phospho@330	R..DPAMSS[Pho]VTLTPPTS[Pho]PEEVQTVDPQSAQK..W	0.97	1
ENSMUSP00000040416	ENSMUSG00000037544	Dlgap5	Q8K4R9 "Disks large-associated protein 5 (DAP-5)(Disks large-associated protein DLG7)(Discs large homolog 7)(Hepatoma up-regulated protein homolog)(HURP)"	Phospho@328	K..SYQVAPLS[Pho]PR..S	0.97	3	0.99	4			0.992602	0.966723	1.97097	0.899892	0.429651	1.44578				1.14517	0.268809	1.46927	1.1025	0.486434	1.48041				0.97471	0.825308	1.55155	1.20356	0.312815	1.62774				1.07512	0.653308	1.81527	1.47628	0.0342371	1.39777				1.11642	0.496083
ENSMUSP00000014499	ENSMUSG00000014355	Anapc1	P53995 "Anaphase-promoting complex subunit 1 (APC1)(Cyclosome subunit 1)(Testis-specific gene 24 protein)(Mitotic checkpoint regulator)"	Phospho@688	R..SFDFEGSLS[Pho]PVIAPK..K	0.25	1			0.95	2	0.792493						1.23326	0.555323	23.8683	0.981744						0.849299	0.601036	17.5759	0.88373						0.806026	0.612632	51.066	0.924223						1.00434	0.988043	18.6668	1.04246
ENSMUSP00000031170	ENSMUSG00000029253	Cenpc1	P49452 "Centromere protein C 1 (CENP-C 1)(Centromere autoantigen C)"	Phospho@154, Phospho@158	R..VAS[Pho]VSRS[Pho]PVDR..Q	0.95	1					0.926053									0.866741									0.898894									0.841901									0.741663
ENSMUSP00000113307	ENSMUSG00000042492	Tbc1d10b	Q8BHL3 "TBC1 domain family member 10B (Protein wz3-85)"	Phospho@664	R..AVGGAPS[Pho]PPPPVR..R	0.96	1	0.99	5	0.35	1	1.22466						1.0482			1.32758						0.892434			1.1921						1.03795			1.1511						0.734268			1.16019
ENSMUSP00000086776	ENSMUSG00000052917	Senp7	Q9CRF0 "Putative uncharacterized protein Fragment "	Phospho@12	R..RAS[Pho]SEIVTEGK..R	0.96	2					0.70124	0.225497	5.29984							0.875571	0.273244	2.16569							0.995593	0.963766	2.67754							0.892727	0.452319	3.45763							0.846237	0.379462
ENSMUSP00000044955	ENSMUSG00000033629	Ptplad1	Q8K2C9 "Protein tyrosine phosphatase-like protein PTPLAD1 (Protein-tyrosine phosphatase-like A domain-containing protein 1)(Butyrate-induced protein 1)(B-ind1)"	Phospho@114	R..WLDES[Pho]DAEMELR..A	0.96	1					0.739489									0.743639									0.929695									0.841295									1.30912
ENSMUSP00000112213	ENSMUSG00000030216	Wbp11	Q923D5 "WW domain-binding protein 11 (WBP-11)"	Phospho@237	R..DEDMLYS[Pho]PELAQR..G	0.95	2
ENSMUSP00000028737	ENSMUSG00000027281	2210009G21Rik	Q9D7Y9 "UPF0492 protein C20orf94 homolog "	Phospho@309	R..RVS[Pho]LGNEGLVPEDADR..E	0.95	1					1.36784									0.974128									1.3226									1.08411									1.44284
ENSMUSP00000004379	ENSMUSG00000004268	Emg1	O35130 "Probable ribosome biogenesis protein NEP1 (Nucleolar protein EMG1 homolog)(Protein C2f)"	Phospho@16	R..RFS[Pho]VQEQDWETTPPK..K	0.7	3	0.99	4	0.99	3	0.974305			0.662965	0.0369817	1.4189	1.16593	0.195181	1.4112	0.866708			0.959014	0.788436	1.80076	1.0564	0.266981	1.16754	0.713362			0.822742	0.0603542	1.24129	1.09057	0.125712	1.15772	0.764589			0.790466	0.142077	1.53482	1.15291	0.173666	1.34319	1.38452
ENSMUSP00000102976	ENSMUSG00000005621	Zfp592	Q8BHZ4 "Zinc finger protein 592 (Zfp-592)"	Phospho@39	K..EAIQAPSEENES[Pho]PLK..S	0.94	1	0.69	1	0.69	2	1.10403						1.03969	0.0758581	1.06099	0.796309						0.853504	0.0825285	1.30004	0.972127						1.07983	0.140961	1.24568	0.949734						0.867715	0.040099	1.12043	0.919773
ENSMUSP00000049116	ENSMUSG00000042650	Alkbh5	Q3TSG4 "Alkylated DNA repair protein alkB homolog 5 "	Phospho@385, Methylthio@379	K..SYESSEDC[Met]PEAASS[Pho]PTR..K	0.94	1	0.99	2			0.842258																		1.32699									0.911866									1.01162
ENSMUSP00000081217	ENSMUSG00000057637	Prdm2	Q80VF3;Q8C2W5 "Prdm2 protein Fragment ";"PR domain containing 2, with ZNF domainPutative uncharacterized protein Fragment ;"	Phospho@1257	R..EEELNDSS[Pho]EELYTTIK..I	0.94	1
ENSMUSP00000032992	ENSMUSG00000030738	Eif3c	Q8R1B4 "Eukaryotic translation initiation factor 3 subunit C (eIF3c)(Eukaryotic translation initiation factor 3 subunit 8)(eIF3 p110)"	Phospho@39	K..QPLLLS[Pho]EDEEDTKR..V	0.94	1			0.26	2	1.14128						1.2363	0.509415	16.0594	1.26503						0.813151	0.271085	3.29389	1.49562						1.2369	0.0521249	1.24819	1.02995						0.964527	0.635544	2.03826	1.10431
ENSMUSP00000107395	ENSMUSG00000029458	Brap	004 "BRCA1 associated protein Gene [Source:MGI (curated);Acc:MGI:1919649]" "MGI_curated_transcript"	Phospho@116	R..EQSESVNTAPES[Pho]PSK..Q	0.94	2
ENSMUSP00000121977	ENSMUSG00000026696	Vamp4	Q8BSN6 "Putative uncharacterized proteinVesicle-associated membrane protein 4Vesicle-associated membrane protein 4, isoform CRA_c ;;"	Phospho@30	R..NLLEDDS[Pho]DEEEDFFLR..G	0.94	2
ENSMUSP00000028205	ENSMUSG00000026851	BC005624	Q3TQI7 "Uncharacterized protein C9orf78 homolog "	Phospho@261	R..VGDTEKPEPERS[Pho]PPNR..K	0.94	1			0.99	2	1.3707						1.20525	0.604168	27.3924	0.964932						1.09855	0.770411	23.7341	1.14236						1.17876	0.486232	7.39875	1.12704						1.08889	0.792043	24.379	1.01352
ENSMUSP00000107033	ENSMUSG00000029478	Ncor2	Q3TG88;Q3TZ10;Q80ZV7 "Putative uncharacterized protein Fragment ";"Putative uncharacterized protein ";"Ncor2 protein Fragment "	Phospho@2181	K..TSVLGSSEDAIEPVS[Pho]PPEGMTEPGHAR..S	0.89	1					0.657071									0.780533									0.778297									0.603957									0.853591
ENSMUSP00000107033	ENSMUSG00000029478	Ncor2	Q3TG88;Q3TZ10;Q80ZV7 "Putative uncharacterized protein Fragment ";"Putative uncharacterized protein ";"Ncor2 protein Fragment "	Phospho@1350	R..EGT[Pho]PPPPPPPR..D	0.39	1
ENSMUSP00000066311	ENSMUSG00000052137	C430048L16Rik	Q66JV4 "RNA-binding protein 12B-B (RNA-binding motif protein 12B-B)"	Phospho@277, Phospho@279	R..S[Pho]RS[Pho]PLGFYVHLK..N	0.93	2					0.753774	0.0101565	1.05898							0.808834	0.0685332	1.33822							0.806699	0.211114	2.55953							0.856116	0.123507	1.47379							0.791425	0.237047
ENSMUSP00000113577	ENSMUSG00000031822	Gse1	NP_001139369.1 "genetic suppressor element 1 isoform 3 "	Phospho@836, Phospho@838, Methylthio@844	R..ERS[Pho]PS[Pho]PPAVQC[Met]K..R	0.93	1					1.45284									0.894988									1.3552									1.44851									1.15632
ENSMUSP00000038667	ENSMUSG00000029826	Zc3hav1	Q3UPF5 "Zinc finger CCCH-type antiviral protein 1 "	Phospho@324	R..AS[Pho]QEFLEDGDPDGLFSR..N	0.93	2
ENSMUSP00000025965	ENSMUSG00000025001	Hells	Q60848 "Lymphocyte-specific helicase (EC 3.6.1.-)(Proliferation-associated SNF2-like protein)"	Phospho@486	K..ETVELS[Pho]PTGRPK..R	0.34	2					0.949905	0.559838	2.20113							1.10318	0.43583	2.76909							1.37131	0.0249804	1.1706							1.02435	0.804936	2.62816							1.16028	0.221833
ENSMUSP00000025846	ENSMUSG00000024908	Saps3	Q922D4 "Serine/threonine-protein phosphatase 6 regulatory subunit 3 (SAPS domain family member 3)"	Phospho@588	R..IQQFDDGGS[Pho]DEEDIWEEK..H	0.92	2
ENSMUSP00000058746	ENSMUSG00000015087	B230208H17Rik	Q5U3K5 "Putative GTP-binding protein Parf "	Phospho@482, Phospho@483	K..NISLS[Pho]S[Pho]EEEAEGLAGHPR..V	0.91	1
ENSMUSP00000092745	ENSMUSG00000013465	Cobra1	201 "cofactor of BRCA1 Gene [Source:MGI (curated);Acc:MGI:1931035]" "MGI_automatic_transcript"	Phospho@497	R..KPS[Pho]PTQAAETPALDLPLPSVPAPATL..	0.88	1					0.625394																		0.699624									0.654996
ENSMUSP00000092745	ENSMUSG00000013465	Cobra1	201 "cofactor of BRCA1 Gene [Source:MGI (curated);Acc:MGI:1931035]" "MGI_automatic_transcript"	Phospho@497	P..S[Pho]PTQAAETPALDLPLPSVPAPATL..	0.24	1
ENSMUSP00000108747	ENSMUSG00000001632	Brpf1	B2RRD7;B7ZNI3;Q2V6Q0;Q8C905;Q99JV4;Q9CTY1 "Bromodomain and PHD finger containing, 1Brpf1 protein ;";"Brpf1 protein ";"Bromodomain and PHD finger containing protein 1 transcript BRPF2 ";"Putative uncharacterized protein Fragment ";"Brpf1 protein Fragment ";"Putative uncharacterized protein Fragment "	Phospho@1074	R..GAGWLS[Pho]EDEDSPLDALDLVWAK..C	0.9	2
ENSMUSP00000039222	ENSMUSG00000039841	Zfp800	Q0VEE6 "Zinc finger protein 800 "	Phospho@645	K..ANATNS[Pho]PEGNK..T	0.79	2			0.99	2	1.17686	0.202166	1.97414				1.60083			1.10912	0.680526	11.0067				2.02815	0.211716	22.2731	1.30811	0.0951561	1.67186				1.0916	0.713848	10.0586	1.13149	0.572785	7.22129				1.28415	0.506734	25.6827	1.32172	0.292569
ENSMUSP00000039222	ENSMUSG00000039841	Zfp800	Q0VEE6 "Zinc finger protein 800 "	Deamidated@641, Phospho@643	K..AN[Dea]AT[Pho]NSPEGNK..T	0.27	1
ENSMUSP00000087506	ENSMUSG00000041215	Yeats2	Q3TUF7 "YEATS domain-containing protein 2 "	Phospho@371	K..ASAVAQS[Pho]PEPAAAAPVGEGFPETTEAER..H	0.89	1					1.00799									1.00842									0.821426																		0.90928
ENSMUSP00000049834	ENSMUSG00000041777	Cir1	Q9DA19 "Corepressor interacting with RBPJ 1 (CBF1-interacting corepressor)"	Phospho@202, Methylthio@204	R..NLTANDPSQDYVAS[Pho]DC[Met]EEDPEVEFLK..S	0.89	2					0.534206									0.423595	0.0812473	4.0575							0.70246	0.126206	2.46321							0.606019	0.249831	13.9304							0.428166	0.0522423
ENSMUSP00000049528	ENSMUSG00000030779	Rbbp6	P97868 "Retinoblastoma-binding protein 6 (p53-associated cellular protein of testis)(Proliferation potential-related protein)(Protein P2P-R)"	Phospho@862	R..PSANREDFS[Pho]PER..L	0.23	1					0.699944									0.876185									0.833217									0.801081									0.799628
ENSMUSP00000049528	ENSMUSG00000030779	Rbbp6	P97868 "Retinoblastoma-binding protein 6 (p53-associated cellular protein of testis)(Proliferation potential-related protein)(Protein P2P-R)"	Phospho@1625	R..LS[Pho]SDLTR..E	0.51	1					0.573702									0.64519									0.635279									0.645175									0.660351
ENSMUSP00000049528	ENSMUSG00000030779	Rbbp6	P97868 "Retinoblastoma-binding protein 6 (p53-associated cellular protein of testis)(Proliferation potential-related protein)(Protein P2P-R)"	Phospho@985	R..DDAT[Pho]PVRDEPMDAESITFK..S	0.61	2					0.810168	0.376203	6.01724							0.623251	0.177046	5.55787							0.745735	0.0648289	1.46366							0.563485	0.0263703	1.35268							0.732278	0.0688849
ENSMUSP00000094176	ENSMUSG00000034543	Morc2a	Q69ZX6 "MORC family CW-type zinc finger protein 2A (Zinc finger CW-type coiled-coil domain protein 1)"	Phospho@614	R..S[Pho]PPLPAVIK..N	0.84	2	0.47	1	0.88	2	0.769137	0.190292	2.79475	0.897825			1.00756	0.28957	1.04792	0.730165	0.29744	7.50726	1.01818			1.08507	0.184545	1.36266	0.790302	0.146137	2.01125	1.06769			1.12889	0.0465033	1.11933	0.691818	0.181462	3.9423	1.34342			1.28267	0.323984	5.84089	0.830412	0.280281
ENSMUSP00000088845	ENSMUSG00000069089	Cdk7	Q03147 "Cell division protein kinase 7 (EC 2.7.11.22)(EC 2.7.11.23)(CDK-activating kinase)(CAK)(TFIIH basal transcription factor complex kinase subunit)(39 kDa protein kinase)(P39 Mo15)(Protein-tyrosine kinase MPK-7)(CR4 protein kinase)(CRK4)"	Phospho@170	R..AYT[Pho]HQVVTR..W	0.84	2	0.41	1			0.961438	0.826627	5.98495							1.10651	0.511725	3.7975							0.843675	0.124547	1.53425							0.816389	0.578904	27.4224							0.724947	0.370906
ENSMUSP00000074490	ENSMUSG00000032077	Bud13	Q8R149 "BUD13 homolog "	Phospho@209, Phospho@213	R..HDT[Pho]PDLS[Pho]PPR..R	0.71	2
ENSMUSP00000074490	ENSMUSG00000032077	Bud13	Q8R149 "BUD13 homolog "	Phospho@238	R..HDLDAS[Pho]PPR..K	0.32	1
ENSMUSP00000027754	ENSMUSG00000026480	Ncf2	O70145 "Neutrophil cytosol factor 2 (NCF-2)(Neutrophil NADPH oxidase factor 2)(NADPH oxidase activator 2)(67 kDa neutrophil oxidase factor)(p67-phox)"	Phospho@332	R..LQLS[Pho]PGHK..Q	0.82	1	0.48	1	0.46	1	0.736482			1.00883			0.832777			1.08871			0.794849			1.15874			1.07781			1.01163			1.13164			0.902511			0.969353			0.948332			0.978924
ENSMUSP00000072406	ENSMUSG00000029547	Ints1	Q6P4S8 "Integrator complex subunit 1 (Int1)"	Phospho@82	K..LSS[Pho]TPPLSALGR..L	0.8	1					1.07242									0.975048									1.07691									0.867713									0.938803
ENSMUSP00000052109	ENSMUSG00000047534	C79407	Q80WQ8 "Kinetochore-associated protein KNL-2 homolog (Mis18-binding protein 1)"	Phospho@677	K..DILLIS[Pho]ETEGER..A	0.8	1
ENSMUSP00000068931	ENSMUSG00000055817	Mta3	Q924K8 "Metastasis-associated protein MTA3 "	Phospho@516	R..HAELSGS[Pho]PLK..S	0.99	1					0.95091									0.912631									0.723732									0.744525									0.779296
ENSMUSP00000105136	ENSMUSG00000041852	Tcf20	Q9EPQ8 "Transcription factor 20 (TCF-20)(Stromelysin-1 PDGF-responsive element-binding protein)(SPRE-binding protein)(Nuclear factor SPBP)"	Phospho@588	K..AGSS[Pho]PTQGAQNEAPR..L	0.77	2	0.98	3	0.94	2							0.848888	0.11734	1.47417	0.828483						0.864183	0.46852	5.36473	0.864						0.704018	0.567057	248.087	0.793356						0.877031	0.682438	21.3368	0.724285
ENSMUSP00000046905	ENSMUSG00000042487	Leo1	Q5XJE5 "RNA polymerase-associated protein LEO1 "	Phospho@631	K..KLNS[Pho]DEEGESSGK..R	0.76	2			0.3	2	1.01292	0.899439	2.78516				1.0366	0.839973	5.92055	1.07033	0.0145194	1.0199				1.18811	0.484043	8.02901	1.09644	0.213107	1.50218				1.04346	0.482826	1.66892	0.847409	0.127427	1.53239				0.777289	0.207912	2.95748	0.882034	0.251514
ENSMUSP00000062642	ENSMUSG00000037808	Fam76b	Q80XP8 "Protein FAM76B "	Phospho@193	K..VSSLS[Pho]PEQEQGLWK..Q	0.7	1	0.99	3	0.99	5	0.673344			0.715634	0.10207	1.64702	0.635451	0.00118779	1.16526	0.767906			0.663787	0.00704206	1.16038	0.810613	0.0123763	1.14421	0.931886			0.935801	0.341893	1.2598	0.853423	0.0258319	1.13565	1.02457			0.850877	0.124328	1.3112	0.871823	0.0383274	1.13337	0.871871
ENSMUSP00000047445	ENSMUSG00000052812	Atad2b	Q8C3P6 "Putative uncharacterized protein "	Phospho@119	R..ENTLFDIHRS[Pho]PAR..R	0.74	1					1.54277									1.57882									1.69471									1.76389									1.31101
ENSMUSP00000021083	ENSMUSG00000020737	Hn1	P97825 "Hematological and neurological expressed 1 protein "	Phospho@87	R..SNS[Pho]SEASSGDFLDLK..G	0.72	1					1.04655									1.11836									1.28191									0.710361									0.941523
ENSMUSP00000106350	ENSMUSG00000061603	Akap6	Q2VEB3;Q2VEB4;Q3TRB0;Q6ZQD9 "A-kinase anchoring protein beta ";"A-kinase anchoring protein alpha ";"Putative uncharacterized protein Fragment ";"MKIAA0311 protein Fragment "	Phospho@1655, Phospho@1660	R..SVSDIT[Pho]LQSSS[Pho]QK..M	0.72	1					1.24829									1.27238									1.30563									1.39844									1.38933
ENSMUSP00000122212	ENSMUSG00000066107	RP23-434B7.2	RP23-434B7.2 A2AMD0 "Novel protein containing an RNA recognition motif Fragment "	Phospho@212, Methylthio@210	R..DLEFC[Met]ST[Pho]EEEKETGDR..K	0.71	1
ENSMUSP00000005749	ENSMUSG00000005609	Ctr9	Q62018 "RNA polymerase-associated protein CTR9 homolog (SH2 domain-binding protein 1)(Tetratricopeptide repeat-containing, SH2-binding phosphoprotein of 150 kDa)(TPR-containing, SH2-binding phosphoprotein of 150 kDa)(p150TSP)"	Phospho@925	K..GGEFDEFVNDDT[Pho]DDDLPVSK..K	0.61	2					1.40356									1.28845									1.46796									1.37395									1.30033
ENSMUSP00000107370	ENSMUSG00000025026	Add3	Q9QYB5 "Gamma-adducin (Adducin-like protein 70)"	Phospho@423	K..SDVEIPATVTAFSFEDDSAPLS[Pho]PLK..F	0.55	3					1.06165									1.08346									1.5325									1.04346									0.969906
ENSMUSP00000000497	ENSMUSG00000000486	Sept1	P42209 "Septin-1 (Differentiation protein 6)(Protein Diff6)(Peanut-like protein 3)"	Phospho@314, Gln->pyro-Glu@313	R..Q[Gln]S[Pho]ATEIPLPMLPLADTEK..L	0.28	2
ENSMUSP00000036523	ENSMUSG00000045624	Esf1	Q3V1V3 "ESF1 homolog (ABT1-associated protein)"	Phospho@156	K..IDSEIS[Pho]PK..K	0.45	2	0.47	2	0.43	2	0.868509	0.110425	1.36871	1.30427	0.108949	1.79205	1.01439	0.949336	9.74299	0.828529	0.453446	7.87627	1.01078	0.939276	4.15618	0.99803	0.75439	1.06363	0.835243	0.0544578	1.21673	0.983902	0.826603	2.09235	0.881887	0.386685	3.03459	0.81549	0.401661	6.64146	1.18424	0.489478	7.99483	1.15172	0.666479	22.3477	0.958079	0.575524
ENSMUSP00000105243	ENSMUSG00000056608	Chd9	Q8BYH8 "Chromodomain-helicase-DNA-binding protein 9 (CHD-9)(EC 3.6.1.-)(ATP-dependent helicase CHD9)(Peroxisomal proliferator-activated receptor A-interacting complex 320 kDa protein)(PPAR-alpha-interacting complex protein 320 kDa)"	Phospho@2302	K..LLDS[Pho]PGAATER..G	0.43	1	0.99	1	0.44	1	0.618621			0.983681			0.943239			0.716007			1.06854			0.869046			0.711058			1.2114			1.00228			0.777127			0.666635			0.959514			0.671216
ENSMUSP00000042658	ENSMUSG00000046434	Hnrnpa1	P49312 "Heterogeneous nuclear ribonucleoprotein A1 (hnRNP A1)(hnRNP core protein A1)(Helix-destabilizing protein)(HDP-1)(Single-strand-binding protein)(Topoisomerase-inhibitor suppressed)"	Dehydrated@4, Phospho@6, Protein Terminal Acetyl@2	M..S[Pro]KS[Deh]ES[Pho]PKEPEQLR..K	0.99	1					0.808358									1.51641									1.72274									1.42676									1.30255
ENSMUSP00000042658	ENSMUSG00000046434	Hnrnpa1	P49312 "Heterogeneous nuclear ribonucleoprotein A1 (hnRNP A1)(hnRNP core protein A1)(Helix-destabilizing protein)(HDP-1)(Single-strand-binding protein)(Topoisomerase-inhibitor suppressed)"	Phospho@6	K..SES[Pho]PKEPEQLR..K	0.95	5					1.21654	0.0355474	1.19061							1.08134	0.46331	1.30736							1.50755	0.00308405	1.19535							1.48873	0.00161207	1.15657							1.50721	0.00177518
ENSMUSP00000116609	ENSMUSG00000020409	Slu7	B0QZT9;Q8R3A1 "SLU7 splicing factor homolog (S. cerevisiae) Fragment ";"Slu7 protein "	Phospho@215	K..LVEQANS[Pho]PK..H	0.42	2	0.82	4	0.82	2	1.06285	0.639745	3.3852	0.839262	0.07135	1.22574	1.00224	0.984888	3.30336	0.944124	0.0187339	1.02174	0.848123	0.0642116	1.20064	0.893089	0.129001	1.34337	1.11574	0.640338	8.98262	0.95109	0.510567	1.23905	1.01988	0.717391	1.69201	1.02931	0.840065	4.17929	0.799471	0.0642355	1.28207	0.887351	0.055	1.14057	0.867496	0.430889
ENSMUSP00000122196	ENSMUSG00000025878	Uimc1	Q8C5J8 "Putative uncharacterized protein "	Phospho@-1, Methylthio@-1	R..MPS[Pho]PEVEEASC[Met]SR..E	0.32	1	0.96	3	0.76	1	0.7909			0.924278	0.695986	2.11852	0.891859			0.905041			1.02959	0.777082	1.47406	1.06232			0.954583			0.960886	0.864384	2.42742	0.833504			1.21498			0.95286	0.698096	1.59028	0.954859			0.928168
ENSMUSP00000056582	ENSMUSG00000045752	Tssc4	Q9JHE7 "Protein TSSC4 "	Phospho@124	R..RPVT[Pho]PPSQTPAR..G	0.38	1	0.35	2			1.94807									1.42377									1.11426									0.761732									0.779698
ENSMUSP00000109109	ENSMUSG00000015597	Zfp318	Q99PP2 "Zinc finger protein 318 Fragment (Testicular zinc finger protein)"	Phospho@557	R..S[Pho]FPDIEDEEK..F	0.36	3					0.631769	0.181348	2.6648							0.979772	0.901546	1.87468							0.705672	0.355082	3.51435							0.828824	0.48058	2.55925							1.02399	0.932524
ENSMUSP00000041377	ENSMUSG00000046591	5730590G19Rik	Q8BQ33 "TopBP1-interacting checkpoint and replication regulator "	Phospho@599	K..LHPDGS[Pho]PDTAVEK..G	0.35	2			0.33	1	0.752555	0.330188	7.86002				0.953988			0.780759	0.577387	55.7002				0.757158			0.522775	0.17514	10.2399				0.559102			0.542189	0.202952	13.0296				1.11629			0.609174	0.477671
ENSMUSP00000101141	ENSMUSG00000048756	Foxo3	Q05CZ4;Q9WVH4 "Foxo3 protein Fragment ";"Forkhead protein FKHR2Putative uncharacterized proteinForkhead box O3a ;;"	Phospho@298	R..S[Pho]SDELDAWTDFR..S	0.32	1	0.24	1
ENSMUSP00000112280	ENSMUSG00000064043	Trerf1	Q8BXJ2 "Transcriptional-regulating factor 1 (Transcriptional-regulating protein 132)(Zinc finger transcription factor TReP-132)"	Phospho@-1	R..AQSGS[Pho]PESSGQTK..G	0.33	2
ENSMUSP00000111173	ENSMUSG00000029629	Phf14	Q9D4H9 "PHD finger protein 14 "	Phospho@828	R..S[Pho]FVPEEEKHEER..V	0.31	2					0.60395	0.0957601	2.64095							0.442518	0.1142	6.54369							0.527322	0.159253	7.9856							0.454962	0.00618443	1.1021							0.518563	0.0135167
ENSMUSP00000067341	ENSMUSG00000032316	Clk3	O35492 "Dual specificity protein kinase CLK3 (EC 2.7.12.1)(CDC-like kinase 3)"	Phospho@157	R..YRS[Pho]PEPDPYLSYR..W	0.3	1	0.77	2			1.09409									1.04655			1.00702						1.35425			1.15982						1.13953									1.54708
ENSMUSP00000094405	ENSMUSG00000063550	Nup98	Q4FZE7;Q68G59 "Nup98 protein Fragment ";"Nup98 protein Fragment "	Phospho@281	K..YGLQDS[Pho]DEEEEEHPPK..T	0.99	3			0.99	4	1.01189	0.870792	1.31789				1.00122	0.98859	1.28368	0.965641	0.817362	1.77291				0.927671	0.289491	1.20462	1.1084	0.546996	1.85187				1.11548	0.214779	1.24825	0.95295	0.767344	1.84581				1.02079	0.814752	1.29191	1.1051	0.618148
ENSMUSP00000101307	ENSMUSG00000039852	Rere	Q80TZ9 "Arginine-glutamic acid dipeptide repeats protein (Atrophin-2)"	Phospho@613	R..NS[Pho]PSAASTSSNDSK..A	0.28	1
ENSMUSP00000099549	ENSMUSG00000040860	Crocc	Q8CJ40 "Rootletin (Ciliary rootlet coiled-coil protein)"	Phospho@1268	K..EAGELRAS[Pho]LQEVERSR..L	0.26	1					1.21724									0.935036									1.97761									1.33524									1.32748
ENSMUSP00000037000	ENSMUSG00000039842	Mcph1	Q7TT79 "Microcephalin "	Phospho@162	K..AALDDDVPVLLFES[Pho]PR..S	0.24	1
ENSMUSP00000045873	ENSMUSG00000036777	Anln	Q8K298 "Actin-binding protein anillin "	Phospho@182	K..AASPS[Pho]KPPISNASATPVGR..R	0.22	1	0.99	2	0.99	1	0.723361			0.779723	0.39823	9.81216	0.632615			0.916227			0.880534	0.504029	5.14074	1.01264			0.822621			0.79892	0.180673	2.29794	0.822632			0.822589			1.04483	0.443691	1.59438	0.861483			0.961902
ENSMUSP00000022971	ENSMUSG00000022346	Myc	P01108 "Myc proto-oncogene protein (Proto-oncogene c-Myc)(Transcription factor p64)"	Phospho@73, Phospho@77	K..KFELLPT[Pho]PPLS[Pho]PSR..R	0.23	2					1.04551	0.917773	77.7706							1.22409	0.66948	89.6437							0.806834	0.733499	459.389							0.906482	0.640065	7.14422							1.12547	0.685883
ENSMUSP00000116935	ENSMUSG00000027287	Snap23	B0R029;B0R030 "Synaptosomal-associated protein 23 Fragment ";"Synaptosomal-associated protein Fragment "	Phospho@110	K..ATWGDGGDNS[Pho]PSNVVSK..Q	0.23	1			0.99	2	2.51679						1.49421	0.0476705	1.46642	1.16735						1.01364	0.63689	1.30777	1.63499						1.83349	0.0235553	1.32996	1.10913						1.13643	0.237257	1.88765	1.23514
ENSMUSP00000101664	ENSMUSG00000025482	Odf3	Q920N1 "Outer dense fiber protein 3 (Outer dense fiber of sperm tails protein 3)(Sperm tail protein SHIPPO 1)"	Phospho@188, Gln->pyro-Glu@187	R..Q[Gln]T[Pho]EVQVTK..F	0.2	1
ENSMUSP00000007814	ENSMUSG00000007670	Khsrp	Q3U0V1 "Far upstream element-binding protein 2 (FUSE-binding protein 2)(KH type-splicing regulatory protein)(KSRP)"	Phospho@182	K..VQIS[Pho]PDSGGLPER..S			0.99	2						0.777012	0.000920466	1.00465							0.803106	0.0236153	1.10893							0.867885	0.229226	1.96961							0.756383	0.0734529	1.50857
ENSMUSP00000007814	ENSMUSG00000007670	Khsrp	Q3U0V1 "Far upstream element-binding protein 2 (FUSE-binding protein 2)(KH type-splicing regulatory protein)(KSRP)"	Phospho@56, Ser->LacticAcid@60, Deamidated@61	R..GGGGPGGGGPGGGGAS[Pho]GGPS[Ser]Q[Dea]PPGGGGPGIR..K			0.85	1
ENSMUSP00000007814	ENSMUSG00000007670	Khsrp	Q3U0V1 "Far upstream element-binding protein 2 (FUSE-binding protein 2)(KH type-splicing regulatory protein)(KSRP)"	Phospho@56, Oxidation@59, Dehydrated@60, Deamidated@61	G..GGGPGGGGPGGGGAS[Pho]GGP[Oxi]S[Deh]Q[Dea]PPGGGGPGIR..K			0.99	1
ENSMUSP00000007814	ENSMUSG00000007670	Khsrp	Q3U0V1 "Far upstream element-binding protein 2 (FUSE-binding protein 2)(KH type-splicing regulatory protein)(KSRP)"	Deamidated@180, Phospho@182	K..VQ[Dea]IS[Pho]PDSGGLPER..S			0.5	1						0.86898									0.896838									1.14054									1.16716
ENSMUSP00000007814	ENSMUSG00000007670	Khsrp	Q3U0V1 "Far upstream element-binding protein 2 (FUSE-binding protein 2)(KH type-splicing regulatory protein)(KSRP)"	Phospho@60, Oxidation@68, Arg->GluSA@71	R..GGGGPGGGGPGGGGASGGPS[Pho]QPPGGGGP[Oxi]GIR[Arg]..K			0.94	1						0.753399									0.940094									0.885707									0.858948
ENSMUSP00000007814	ENSMUSG00000007670	Khsrp	Q3U0V1 "Far upstream element-binding protein 2 (FUSE-binding protein 2)(KH type-splicing regulatory protein)(KSRP)"	Phospho@56, Oxidation@68, Arg->GluSA@71	R..GGGGPGGGGPGGGGAS[Pho]GGPSQPPGGGGP[Oxi]GIR[Arg]..K			0.99	1						0.816926									0.964069									0.79431									0.904603
ENSMUSP00000110103	ENSMUSG00000004980	Hnrnpa2b1	O88569 "Heterogeneous nuclear ribonucleoproteins A2/B1 (hnRNP A2/B1)"	Deamidated@335, Phospho@344, Oxidation@350	R..NMGGPYGGGN[Dea]YGPGGSGGS[Pho]GGYGGR[Oxi]S..R			0.87	1						0.742048									1.62816									1.39309									0.960285
ENSMUSP00000110103	ENSMUSG00000004980	Hnrnpa2b1	O88569 "Heterogeneous nuclear ribonucleoproteins A2/B1 (hnRNP A2/B1)"	Deamidated@326, Phospho@344, Oxidation@350	R..N[Dea]MGGPYGGGNYGPGGSGGS[Pho]GGYGGR[Oxi]S..R			0.88	1						0.480984									1.19575									1.09336									0.717551
ENSMUSP00000110103	ENSMUSG00000004980	Hnrnpa2b1	O88569 "Heterogeneous nuclear ribonucleoproteins A2/B1 (hnRNP A2/B1)"	Deamidated@335, Oxidation@350, Phospho@351	R..NMGGPYGGGN[Dea]YGPGGSGGSGGYGGR[Oxi]S[Pho]..R			0.99	2						0.788957	0.0116088	1.05647							1.05626	0.174607	1.21616							1.03595	0.612056	1.90201							0.719007	0.188658	3.59614
ENSMUSP00000110103	ENSMUSG00000004980	Hnrnpa2b1	O88569 "Heterogeneous nuclear ribonucleoproteins A2/B1 (hnRNP A2/B1)"	Phospho@344, Deamidated@352	R..NMGGPYGGGNYGPGGSGGS[Pho]GGYGGRSR[Dea]Y..			0.39	1
ENSMUSP00000110103	ENSMUSG00000004980	Hnrnpa2b1	O88569 "Heterogeneous nuclear ribonucleoproteins A2/B1 (hnRNP A2/B1)"	Deamidated@326, Oxidation@350, Phospho@351	R..N[Dea]MGGPYGGGNYGPGGSGGSGGYGGR[Oxi]S[Pho]..R			0.58	1						0.909614									1.39535									1.04089									0.871239
ENSMUSP00000110103	ENSMUSG00000004980	Hnrnpa2b1	O88569 "Heterogeneous nuclear ribonucleoproteins A2/B1 (hnRNP A2/B1)"	Phospho@344, Oxidation@350	R..NMGGPYGGGNYGPGGSGGS[Pho]GGYGGR[Oxi]S..R			0.96	2						0.574577									1.522	0.263217	10.3981							1.15686	0.0607158	1.19376							1.08712	0.422751	2.29485
ENSMUSP00000110103	ENSMUSG00000004980	Hnrnpa2b1	O88569 "Heterogeneous nuclear ribonucleoproteins A2/B1 (hnRNP A2/B1)"	Deamidated@245, Phospho@259	R..GFGDGYN[Dea]GYGGGPGGGNFGGS[Pho]PGYGGGR..G			1	4	1	5				0.769822	0.637919	181.286	0.987607	0.162055	1.02043				1.09045			1.0793	0.108693	1.10844				1.17896	0.493333	7.75667	0.95058	0.37085	1.14996				0.937541	0.684601	4.55641	0.978883	0.714489	1.16283
ENSMUSP00000110103	ENSMUSG00000004980	Hnrnpa2b1	O88569 "Heterogeneous nuclear ribonucleoproteins A2/B1 (hnRNP A2/B1)"	Phospho@351, Deamidated@352	R..NMGGPYGGGNYGPGGSGGSGGYGGRS[Pho]R[Dea]Y..			0.97	1
ENSMUSP00000110103	ENSMUSG00000004980	Hnrnpa2b1	O88569 "Heterogeneous nuclear ribonucleoproteins A2/B1 (hnRNP A2/B1)"	Deamidated@335, Deamidated@350, Phospho@351	R..NMGGPYGGGN[Dea]YGPGGSGGSGGYGGR[Dea]S[Pho]RY..			0.2	1						0.439711									1.0851									1.01729									0.784743
ENSMUSP00000110103	ENSMUSG00000004980	Hnrnpa2b1	O88569 "Heterogeneous nuclear ribonucleoproteins A2/B1 (hnRNP A2/B1)"	Deamidated@335, Oxidation@338, Phospho@344	R..NMGGPYGGGN[Dea]YGP[Oxi]GGSGGS[Pho]GGYGGRS..R			0.95	1						0.652992									1.0037									0.952252									0.617873
ENSMUSP00000110103	ENSMUSG00000004980	Hnrnpa2b1	O88569 "Heterogeneous nuclear ribonucleoproteins A2/B1 (hnRNP A2/B1)"	Dethiomethyl@327, Phospho@336	R..NM[Det]GGPYGGGNY[Pho]GPGGSGGSGGYGGR..S			0.99	2
ENSMUSP00000110103	ENSMUSG00000004980	Hnrnpa2b1	O88569 "Heterogeneous nuclear ribonucleoproteins A2/B1 (hnRNP A2/B1)"	Oxidation@338, Phospho@344	R..NMGGPYGGGNYGP[Oxi]GGSGGS[Pho]GGYGGRS..R			0.59	1
ENSMUSP00000033310	ENSMUSG00000031004	Mki67	Q61769;Q7TSF6 "Ki-67 protein ";"Mki67 protein "	Phospho@2540, Methylthio@2526	K..GPTQMPC[Met]NSLQPEQVDSFQSS[Pho]PR..R			0.99	2						1.61227	0.0540517	1.67622							1.39512									1.3005	0.163867	2.40815							1.37124	0.0846392	1.71003
ENSMUSP00000033310	ENSMUSG00000031004	Mki67	Q61769;Q7TSF6 "Ki-67 protein ";"Mki67 protein "	Dethiomethyl@711, Dehydrated@714, Phospho@719, Deamidated@720	K..QQQM[Det]SDT[Deh]GSVLS[Pho]N[Dea]SANLSER..Q			0.97	1
ENSMUSP00000033310	ENSMUSG00000031004	Mki67	Q61769;Q7TSF6 "Ki-67 protein ";"Mki67 protein "	Phospho@766	R..YS[Pho]ASPTLR..R			0.63	1						1.26309									0.755177									0.792221									1.00765
ENSMUSP00000033310	ENSMUSG00000031004	Mki67	Q61769;Q7TSF6 "Ki-67 protein ";"Mki67 protein "	Phospho@2540	C..NSLQPEQVDSFQSS[Pho]PR..R			0.99	1						0.784763									1.10674									0.505052									1.43533
ENSMUSP00000033310	ENSMUSG00000031004	Mki67	Q61769;Q7TSF6 "Ki-67 protein ";"Mki67 protein "	Phospho@162	K..GLSADS[Pho]PASDGSK..N			0.99	2
ENSMUSP00000033310	ENSMUSG00000031004	Mki67	Q61769;Q7TSF6 "Ki-67 protein ";"Mki67 protein "	Deamidated@2527, Phospho@2540, Methylthio@2526	K..GPTQMPC[Met]N[Dea]SLQPEQVDSFQSS[Pho]PR..R			0.99	2	0.99	2							1.14569	0.23312	1.94004							0.738851	0.278889	6.05861							0.967187	0.70521	2.33761							0.802368	0.302188	4.211
ENSMUSP00000033310	ENSMUSG00000031004	Mki67	Q61769;Q7TSF6 "Ki-67 protein ";"Mki67 protein "	Phospho@288	K..SSGSTPVTAASS[Pho]PK..V			0.99	5	0.99	2				0.951941			1.12702	0.0856644	1.22838				1.16197			0.905648	0.76911	27.6199							1.16569	0.186337	1.7987				1.04394			1.18442	0.581528	16.2223
ENSMUSP00000016771	ENSMUSG00000022443	Myh9	Q8VDD5 "Myosin-9 (Myosin heavy chain 9)(Myosin heavy chain, non-muscle IIa)(Non-muscle myosin heavy chain IIa)(NMMHC II-a)(NMMHC-IIA)(Cellular myosin heavy chain, type A)(Non-muscle myosin heavy chain A)(NMMHC-A)"	Phospho@1313, Dehydrated@1315	K..DFSALESQLQDT[Pho]QE[Deh]LLQEENR..Q			0.99	1
ENSMUSP00000016771	ENSMUSG00000022443	Myh9	Q8VDD5 "Myosin-9 (Myosin heavy chain 9)(Myosin heavy chain, non-muscle IIa)(Non-muscle myosin heavy chain IIa)(NMMHC II-a)(NMMHC-IIA)(Cellular myosin heavy chain, type A)(Non-muscle myosin heavy chain A)(NMMHC-A)"	Phospho@1308, Dehydrated@1313, Deamidated@1318	K..DFSALES[Pho]QLQDT[Deh]QELLQ[Dea]EENR..Q			0.8	1
ENSMUSP00000016771	ENSMUSG00000022443	Myh9	Q8VDD5 "Myosin-9 (Myosin heavy chain 9)(Myosin heavy chain, non-muscle IIa)(Non-muscle myosin heavy chain IIa)(NMMHC II-a)(NMMHC-IIA)(Cellular myosin heavy chain, type A)(Non-muscle myosin heavy chain A)(NMMHC-A)"	Phospho@1308, Deamidated@1309, Dehydrated@1312	K..DFSALES[Pho]Q[Dea]LQD[Deh]TQELLQEENR..Q			0.98	1
ENSMUSP00000107595	ENSMUSG00000059005	Gm6793	Q8BG05 "Heterogeneous nuclear ribonucleoprotein A3 (hnRNP A3)"	Dehydrated@359, Phospho@371	R..SSGS[Deh]PYGGGYGSGGGS[Pho]GGYGSR..R			0.99	1
ENSMUSP00000107595	ENSMUSG00000059005	Gm6793	Q8BG05 "Heterogeneous nuclear ribonucleoprotein A3 (hnRNP A3)"	Phospho@359, Dehydrated@371	R..SSGS[Pho]PYGGGYGSGGGS[Deh]GGYGSR..R			0.89	1
ENSMUSP00000107595	ENSMUSG00000059005	Gm6793	Q8BG05 "Heterogeneous nuclear ribonucleoprotein A3 (hnRNP A3)"	Phospho@359, Dehydrated@376	R..SSGS[Pho]PYGGGYGSGGGSGGYGS[Deh]R..R			0.99	1
ENSMUSP00000081912	ENSMUSG00000066306	Numa1	Q3TH77;Q3UNM2;Q80Y35;Q91W16;Q99KG8 "Putative uncharacterized protein ";"Putative uncharacterized protein Fragment ";"Nuclear mitotic apparatus protein 1 ";"Numa1 protein ";"Numa1 protein Fragment "	Cation:Na@1736, Phospho@1739	R..TQPDGTSVPGE[Cat]PAS[Pho]PISQR..L			0.99	2						0.889644	0.6127	8.44249							0.820566	0.580462	25.6463							0.65848	0.145901	3.45042							0.750471	0.446019	21.6712
ENSMUSP00000081912	ENSMUSG00000066306	Numa1	Q3TH77;Q3UNM2;Q80Y35;Q91W16;Q99KG8 "Putative uncharacterized protein ";"Putative uncharacterized protein Fragment ";"Nuclear mitotic apparatus protein 1 ";"Numa1 protein ";"Numa1 protein Fragment "	Cation:Na@1729, Phospho@1739	R..TQPD[Cat]GTSVPGEPAS[Pho]PISQR..L			0.89	2						0.831372	0.415486	6.01176							1.0286	0.713586	2.09984							0.85825	0.520074	7.91567							0.725674	0.212608	4.11094
ENSMUSP00000044827	ENSMUSG00000040463	Mybbp1a	Q7TPV4 "Myb-binding protein 1A (Myb-binding protein of 160 kDa)"	Deamidated@1274, Phospho@1277	K..LSQVN[Dea]GAT[Pho]PVSPIEPESK..K			0.55	1	0.86	1				1.19408			1.31349						0.784153			0.730626						1.006			1.33775						1.01599			1.28964
ENSMUSP00000044827	ENSMUSG00000040463	Mybbp1a	Q7TPV4 "Myb-binding protein 1A (Myb-binding protein of 160 kDa)"	Phospho@1160	K..DIPS[Pho]DTQSPVSTK..R			0.76	3						0.949859	0.576168	1.39718							0.75658	0.0886704	1.46723							1.23439	0.328243	2.02686							1.11839	0.69169	2.85859
ENSMUSP00000044827	ENSMUSG00000040463	Mybbp1a	Q7TPV4 "Myb-binding protein 1A (Myb-binding protein of 160 kDa)"	Phospho@1253	P..APSNPTLS[Pho]PSTPAK..T			0.99	2	0.99	2				0.971332	0.927023	24.7799	1.06409	0.701918	4.76246				0.923164	0.598454	4.01927	0.844415	0.597176	18.731				1.22047	0.388177	5.86148	1.03114	0.763459	2.71853				0.902426	0.837789	149.704	0.930772	0.182012	1.3073
ENSMUSP00000044827	ENSMUSG00000040463	Mybbp1a	Q7TPV4 "Myb-binding protein 1A (Myb-binding protein of 160 kDa)"	Phospho@1323	R..S[Pho]PSLLQSGVK..K			0.99	2						0.95764	0.636034	2.35093							0.748943	0.128966	2.12655							0.958854	0.421659	1.51643							1.10054	0.105849	1.22665
ENSMUSP00000084609	ENSMUSG00000046434	Hnrnpa1	P49312 "Heterogeneous nuclear ribonucleoprotein A1 (hnRNP A1)(hnRNP core protein A1)(Helix-destabilizing protein)(HDP-1)(Single-strand-binding protein)(Topoisomerase-inhibitor suppressed)"	Deamidated@301, Phospho@310	R..N[Dea]QGGYGGSSS[Pho]SSSYGSGR..R			0.99	1
ENSMUSP00000084609	ENSMUSG00000046434	Hnrnpa1	P49312 "Heterogeneous nuclear ribonucleoprotein A1 (hnRNP A1)(hnRNP core protein A1)(Helix-destabilizing protein)(HDP-1)(Single-strand-binding protein)(Topoisomerase-inhibitor suppressed)"	Dehydrated@310, Phospho@311	R..NQGGYGGSSS[Deh]S[Pho]SSYGSGR..R			0.95	1
ENSMUSP00000084609	ENSMUSG00000046434	Hnrnpa1	P49312 "Heterogeneous nuclear ribonucleoprotein A1 (hnRNP A1)(hnRNP core protein A1)(Helix-destabilizing protein)(HDP-1)(Single-strand-binding protein)(Topoisomerase-inhibitor suppressed)"	Phospho@309, Formyl@299	K..P[For]RNQGGYGGSS[Pho]SSSSYGSGR..R			0.25	0
ENSMUSP00000084609	ENSMUSG00000046434	Hnrnpa1	P49312 "Heterogeneous nuclear ribonucleoprotein A1 (hnRNP A1)(hnRNP core protein A1)(Helix-destabilizing protein)(HDP-1)(Single-strand-binding protein)(Topoisomerase-inhibitor suppressed)"	Phospho@312, Oxidation@314	R..NQGGYGGSSSSS[Pho]SY[Oxi]G..S			0.86	2
ENSMUSP00000084609	ENSMUSG00000046434	Hnrnpa1	P49312 "Heterogeneous nuclear ribonucleoprotein A1 (hnRNP A1)(hnRNP core protein A1)(Helix-destabilizing protein)(HDP-1)(Single-strand-binding protein)(Topoisomerase-inhibitor suppressed)"	Phospho@308	R..NQGGYGGS[Pho]SSSSSYGSGR..R			0.99	1
ENSMUSP00000084609	ENSMUSG00000046434	Hnrnpa1	P49312 "Heterogeneous nuclear ribonucleoprotein A1 (hnRNP A1)(hnRNP core protein A1)(Helix-destabilizing protein)(HDP-1)(Single-strand-binding protein)(Topoisomerase-inhibitor suppressed)"	Phospho@312	R..NQGGYGGSSSSS[Pho]SYGSGR..R			0.99	1
ENSMUSP00000068896	ENSMUSG00000020914	Top2a	Q01320 "DNA topoisomerase 2-alpha (EC 5.99.1.3)(DNA topoisomerase II, alpha isozyme)"	Phospho@1211, Methylthio@1205	K..KAQMC[Met]ADVLPS[Pho]PR..G			0.3	2						0.832946	0.419326	6.03538							0.825046	0.229687	2.51436							0.885374	0.0954532	1.26327							0.602918	0.045177	1.57934
ENSMUSP00000068896	ENSMUSG00000020914	Top2a	Q01320 "DNA topoisomerase 2-alpha (EC 5.99.1.3)(DNA topoisomerase II, alpha isozyme)"	Phospho@1388	K..DSVPAS[Pho]PGVPAADFPAETEQSK..P			0.99	4	0.99	2				0.946275	0.708914	1.73704	1.08071	0.775236	14.5347				0.801108	0.421859	2.59139	1.82434	0.0934647	3.09473				0.808999	0.249324	1.76393	1.03011	0.175889	1.11278				1.58039	0.0152934	1.27936	2.02048	0.127803	6.16326
ENSMUSP00000068896	ENSMUSG00000020914	Top2a	Q01320 "DNA topoisomerase 2-alpha (EC 5.99.1.3)(DNA topoisomerase II, alpha isozyme)"	Phospho@1211, Methylthio@1205	M..C[Met]ADVLPS[Pho]PR..G			0.95	1						0.983553									0.855657									0.663229									1.48612
ENSMUSP00000087037	ENSMUSG00000022565	Plec	Q9QXS1 "Plectin-1 (Plectin-6)(PLTN)(PCN)"	Phospho@4393	R..SSS[Pho]VGSSSSYPISSAGPR..T			0.99	2
ENSMUSP00000073018	ENSMUSG00000039218	Srrm2	Q8BTI8 "Serine/arginine repetitive matrix protein 2 "	Phospho@398	R..PLAAIPSSQEPVNPSSEASPT[Pho]R..G			0.99	1	0.99	1							1.00426									1.37662									1.05538									1.53192
ENSMUSP00000073018	ENSMUSG00000039218	Srrm2	Q8BTI8 "Serine/arginine repetitive matrix protein 2 "	Phospho@1305	K..NSGPVSEVNTGFS[Pho]PEVK..E			0.99	2	0.99	3				0.761905	0.507543	34.4044	0.680555	0.0142529	1.22119				1.44346	0.192831	4.29528	1.5849	0.00332225	1.12131				1.35869	0.363015	12.1542	0.827611	0.107884	1.33849				1.41555	0.27754	7.82299	1.30602	0.0622906	1.35114
ENSMUSP00000073018	ENSMUSG00000039218	Srrm2	Q8BTI8 "Serine/arginine repetitive matrix protein 2 "	Phospho@2084, Methylthio@2082	R..C[Met]RS[Pho]PGMLEPLGSAR..T			0.99	4						0.875858	0.108404	1.20469							1.3125	0.0324398	1.25726							0.962981	0.695912	1.32165							0.88338	0.145457	1.22357
ENSMUSP00000073018	ENSMUSG00000039218	Srrm2	Q8BTI8 "Serine/arginine repetitive matrix protein 2 "	Phospho@2360	R..S[Pho]RTPPSAPSQSR..M			0.84	2
ENSMUSP00000073018	ENSMUSG00000039218	Srrm2	Q8BTI8 "Serine/arginine repetitive matrix protein 2 "	Phospho@1359	K..VS[Pho]SPVLETVQQR..T			0.96	1						0.947897									1.38466									0.872272									0.714159
ENSMUSP00000073018	ENSMUSG00000039218	Srrm2	Q8BTI8 "Serine/arginine repetitive matrix protein 2 "	Phospho@453	R..EISS[Pho]SPTSK..N			0.39	1						0.642372									0.893307									1.37562									0.714708
ENSMUSP00000073018	ENSMUSG00000039218	Srrm2	Q8BTI8 "Serine/arginine repetitive matrix protein 2 "	Phospho@973	K..SMLQT[Pho]PPDQNLSGSK..S			0.99	2	0.99	4				0.826084	0.0631826	1.27346	0.829988	0.0192714	1.13748				1.05514	0.462961	1.83472	0.911845	0.0934308	1.12854				0.955098	0.873903	18.3301	0.893267	0.0774545	1.14557				0.82753	0.506615	11.6579	0.989691	0.884332	1.23174
ENSMUSP00000073018	ENSMUSG00000039218	Srrm2	Q8BTI8 "Serine/arginine repetitive matrix protein 2 "	Phospho@2648	R..SLSYS[Pho]PVER..R			0.47	2						0.818829	0.643598	57.5417							1.22094	0.136963	1.7407							0.924308	0.733096	9.43176							1.34276	0.292208	6.36464
ENSMUSP00000073018	ENSMUSG00000039218	Srrm2	Q8BTI8 "Serine/arginine repetitive matrix protein 2 "	Phospho@2084	R..S[Pho]PGMLEPLGSAR..T			0.99	4	0.99	2				0.897128	0.59954	1.80469	0.770431	0.275466	4.62132				1.71021	0.0518715	1.72421	1.3363	0.454953	24.4364				1.60738	0.0220682	1.41208	0.993467	0.972404	6.82132				1.55344	0.0517317	1.56309	1.27614	0.344131	6.42116
ENSMUSP00000073018	ENSMUSG00000039218	Srrm2	Q8BTI8 "Serine/arginine repetitive matrix protein 2 "	Phospho@2404	R..S[Pho]PVPSAFSDQSR..S			0.99	2	0.99	2				1.52824			1.17042	0.156175	1.64973				0.999054			1.83624	0.0820139	2.71922				1.03943			1.01874	0.869168	3.10191				1.69314			1.71078	0.234255	13.8786
ENSMUSP00000073018	ENSMUSG00000039218	Srrm2	Q8BTI8 "Serine/arginine repetitive matrix protein 2 "	Phospho@1340	R..RSSS[Pho]ELSPEVVEK..V			0.29	1
ENSMUSP00000073018	ENSMUSG00000039218	Srrm2	Q8BTI8 "Serine/arginine repetitive matrix protein 2 "	Phospho@2391	R..MVQASS[Pho]QSLLPPAQDRPRSPVPSAFSDQSR..S			0.48	1						1.17879									1.22607									1.24147									0.632319
ENSMUSP00000073018	ENSMUSG00000039218	Srrm2	Q8BTI8 "Serine/arginine repetitive matrix protein 2 "	Phospho@823, Phospho@844, Methylthio@838	K..SGT[Pho]PPRPGSVTNMQADEC[Met]TATPQR[Pho]..Q			0.96	1						1.03934									1.38078									1.96004									1.34346
ENSMUSP00000073018	ENSMUSG00000039218	Srrm2	Q8BTI8 "Serine/arginine repetitive matrix protein 2 "	Phospho@829, Methylthio@838	K..SGTPPRPGS[Pho]VTNMQADEC[Met]TATPQR..Q			0.99	2						1.02573	0.781354	2.46637							1.04457	0.799922	5.49839							1.01475	0.892415	2.97543							1.17142	0.300342	2.78903
ENSMUSP00000073018	ENSMUSG00000039218	Srrm2	Q8BTI8 "Serine/arginine repetitive matrix protein 2 "	Phospho@-1, Methylthio@-1	K..AAETPAVASC[Met]WSGPQVS[Pho]PEHK..E			0.99	5	0.99	1				0.868453	0.208752	1.299	0.993024						1.38572	0.041088	1.35637	1.34255						1.07169	0.469496	1.27234	1.01984						0.809735	0.0532279	1.24082	1.05895
ENSMUSP00000073018	ENSMUSG00000039218	Srrm2	Q8BTI8 "Serine/arginine repetitive matrix protein 2 "	Phospho@823, Methylthio@838	K..SGT[Pho]PPRPGSVTNMQADEC[Met]TATPQR..Q			0.99	1	0.21	1							0.753219						1.04702			0.945079						1.10082			0.925585						0.912745			1.09086
ENSMUSP00000073018	ENSMUSG00000039218	Srrm2	Q8BTI8 "Serine/arginine repetitive matrix protein 2 "	Phospho@1068	R..SSS[Pho]PVTELTAR..S			0.83	2	0.99	2				0.8893	0.784428	68.9121	0.90511	0.318271	1.99764				1.16285	0.806912	457.49	1.43132	0.122843	2.43587				1.25873	0.603686	58.7687	0.902976	0.295781	1.91549				1.46762	0.379665	27.3608	1.52785	0.0140986	1.1267
ENSMUSP00000073018	ENSMUSG00000039218	Srrm2	Q8BTI8 "Serine/arginine repetitive matrix protein 2 "	Phospho@821, Methylthio@838	K..S[Pho]GTPPRPGSVTNMQADEC[Met]TATPQR..Q			0.99	1						1.25845									1.6911									1.96298									1.59149
ENSMUSP00000073018	ENSMUSG00000039218	Srrm2	Q8BTI8 "Serine/arginine repetitive matrix protein 2 "	Phospho@1278	K..ELSHS[Pho]PPR..E			0.58	1						0.957494									1.32852									1.18559									1.21431
ENSMUSP00000073018	ENSMUSG00000039218	Srrm2	Q8BTI8 "Serine/arginine repetitive matrix protein 2 "	Phospho@2075	R..PSMS[Pho]PTPLDR..C			0.42	1						0.851786									1.81951									1.14251									1.38398
ENSMUSP00000073018	ENSMUSG00000039218	Srrm2	Q8BTI8 "Serine/arginine repetitive matrix protein 2 "	Phospho@2056	R..T[Pho]PPVALSSSR..M			0.84	2
ENSMUSP00000073018	ENSMUSG00000039218	Srrm2	Q8BTI8 "Serine/arginine repetitive matrix protein 2 "	Phospho@1097	K..SGMS[Pho]PEQSK..T			0.46	1	0.4	1							0.708073									0.860308									0.897875									0.795205
ENSMUSP00000027127	ENSMUSG00000025982	Sf3b1	Q99NB9 "Splicing factor 3B subunit 1 (Pre-mRNA-splicing factor SF3b 155 kDa subunit)(SF3b155)(Spliceosome-associated protein 155)(SAP 155)"	Phospho@211	R..WDQTADQTPGAT[Pho]PK..K			0.28	1						1.0845																		0.677413									0.5617
ENSMUSP00000027127	ENSMUSG00000025982	Sf3b1	Q99NB9 "Splicing factor 3B subunit 1 (Pre-mRNA-splicing factor SF3b 155 kDa subunit)(SF3b155)(Spliceosome-associated protein 155)(SAP 155)"	Phospho@426	K..VLPPPAGYVPIRT[Pho]PAR..K			0.73	1						0.845145									1.05205									1.53458									1.61965
ENSMUSP00000027127	ENSMUSG00000025982	Sf3b1	Q99NB9 "Splicing factor 3B subunit 1 (Pre-mRNA-splicing factor SF3b 155 kDa subunit)(SF3b155)(Spliceosome-associated protein 155)(SAP 155)"	Phospho@129	R..TMIIS[Pho]PER..L			0.48	1						0.883106									0.926455									0.859014									0.924907
ENSMUSP00000027127	ENSMUSG00000025982	Sf3b1	Q99NB9 "Splicing factor 3B subunit 1 (Pre-mRNA-splicing factor SF3b 155 kDa subunit)(SF3b155)(Spliceosome-associated protein 155)(SAP 155)"	Phospho@326	R..GGDSIGET[Pho]PTPGASK..R			0.99	2						1.18269	0.556	12.7362							1.07118	0.795328	13.7816							0.921328	0.573192	3.71735							0.86587	0.168077	1.64
ENSMUSP00000079356	ENSMUSG00000058773	Hist1h1b	P43276 "Histone H1.5 (H1 VAR.5)(H1b)"	Acetyl@2, Phospho@18	M..S[Ace]ETAPAETAAPAPVEKS[Pho]PAK..K			0.89	1	0.98	1				1.20122			1.07223						0.705326			1.00268						1.10456			1.16795						0.943061			0.856594
ENSMUSP00000079356	ENSMUSG00000058773	Hist1h1b	P43276 "Histone H1.5 (H1 VAR.5)(H1b)"	Dehydrated@4, Phospho@18, Protein Terminal Acetyl@2	M..S[Pro]ET[Deh]APAETAAPAPVEKS[Pho]PAK..K			0.97	1						1.01324									0.977243									1.13432									1.09184
ENSMUSP00000079356	ENSMUSG00000058773	Hist1h1b	P43276 "Histone H1.5 (H1 VAR.5)(H1b)"	Phospho@18	T..APAETAAPAPVEKS[Pho]PAK..K			0.99	3	0.96	1				1.08373	0.698127	2.1653	1.18931						1.11015	0.552554	1.88779	0.967698						0.945961	0.774168	2.0732	1.11798						1.07993	0.532118	1.55572	0.836652
ENSMUSP00000079356	ENSMUSG00000058773	Hist1h1b	P43276 "Histone H1.5 (H1 VAR.5)(H1b)"	Phospho@18	E..TAPAETAAPAPVEKS[Pho]PAK..K			0.99	1	0.25	1				1.36614			1.12666						0.949743			0.881646						1.08779			0.996795						1.15496			0.858729
ENSMUSP00000079356	ENSMUSG00000058773	Hist1h1b	P43276 "Histone H1.5 (H1 VAR.5)(H1b)"	Cation:Na@16, Phospho@18, Protein Terminal Acetyl@2	M..S[Pro]ETAPAETAAPAPVE[Cat]KS[Pho]PAK..K			0.98	3						1.1422	0.137019	1.44676							0.902809	0.398744	2.55996							1.07751	0.708329	6.84421							1.0886	0.624036	4.99816
ENSMUSP00000079356	ENSMUSG00000058773	Hist1h1b	P43276 "Histone H1.5 (H1 VAR.5)(H1b)"	Phospho@18	T..AAPAPVEKS[Pho]PAK..K			0.49	1						0.999434									1.02152									1.22593									1.05179
ENSMUSP00000042457	ENSMUSG00000037742	Eef1a1	P10126 "Elongation factor 1-alpha 1 (EF-1-alpha-1)(Eukaryotic elongation factor 1 A-1)(eEF1A-1)(Elongation factor Tu)(EF-Tu)"	Phospho@300, Deamidated@311, Deamidated@314	K..SVEMHHEALS[Pho]EALPGDNVGFN[Dea]VKN[Dea]..V			0.28	1						0.906702									0.677216									0.874348									0.95506
ENSMUSP00000042457	ENSMUSG00000037742	Eef1a1	P10126 "Elongation factor 1-alpha 1 (EF-1-alpha-1)(Eukaryotic elongation factor 1 A-1)(eEF1A-1)(Elongation factor Tu)(EF-Tu)"	Phospho@300, Cation:K@301, Phospho@306	K..SVEMHHEALS[Pho]E[Cat]ALPGD[Pho]NVGFNVK..N			0.92	2	0.71	2				1.03863	0.649181	2.18926	0.950212	0.295963	1.38469				0.940995	0.712854	4.93085	0.862663	0.175706	1.70175				1.03568	0.555056	1.69893	1.00321	0.970028	2.37242				1.08287	0.156467	1.28887	1.11843	0.531797	4.8153
ENSMUSP00000110012	ENSMUSG00000031386	Hcfc1	B1AUX2;Q3USQ6 "Host cell factor C1 ";"Putative uncharacterized protein Fragment "	Phospho@1516	R..AVTTVTQSTPVPGPSVPPPEELQVS[Pho]PGPR..Q			1	3						1.05866									1.25307									1.3173									0.986618
ENSMUSP00000095170	ENSMUSG00000024613	Tcof1	Q05BH6 "Tcof1 protein Fragment "	Phospho@165	K..SAEPLANT[Pho]VLASETEEEGNAQALGPTAK..S			0.88	2						0.70608	0.106442	2.10929							1.392	0.163842	3.0226							0.948804	0.757139	5.28404							1.19088	0.00236716	1.00829
ENSMUSP00000095170	ENSMUSG00000024613	Tcof1	Q05BH6 "Tcof1 protein Fragment "	Phospho@593	K..AGAVTSSASLSS[Pho]PALAK..G			0.99	2						0.537515	0.00752759	1.09777							1.38132	0.0740963	1.61593							0.747101	0.0432001	1.28631							0.754883	0.136116	2.17233
ENSMUSP00000095170	ENSMUSG00000024613	Tcof1	Q05BH6 "Tcof1 protein Fragment "	Phospho@1216	R..ASAVS[Pho]PEKAPMTSK..A			0.7	1						0.708149									1.1877									0.574728									0.528989
ENSMUSP00000095170	ENSMUSG00000024613	Tcof1	Q05BH6 "Tcof1 protein Fragment "	Phospho@853	R..NSS[Pho]PAVPAPTPEGVQAVNTTK..K			0.99	3															1.21383	0.21419	2.36592																0.736282	0.0475966	1.33827
ENSMUSP00000095170	ENSMUSG00000024613	Tcof1	Q05BH6 "Tcof1 protein Fragment "	Phospho@1128, Deamidated@1137	K..STSSS[Pho]PAPTQTLPN[Dea]SITQR..L			0.99	2
ENSMUSP00000095170	ENSMUSG00000024613	Tcof1	Q05BH6 "Tcof1 protein Fragment "	Phospho@1216	R..ASAVS[Pho]PEK..A			0.99	5						0.61053									1.12185	0.205458	1.30647							0.908985									1.22235	0.2456	1.70149
ENSMUSP00000095170	ENSMUSG00000024613	Tcof1	Q05BH6 "Tcof1 protein Fragment "	Phospho@853, Deamidated@868	R..NSS[Pho]PAVPAPTPEGVQAVN[Dea]TTK..K			0.99	1															0.597049																		0.810012
ENSMUSP00000095170	ENSMUSG00000024613	Tcof1	Q05BH6 "Tcof1 protein Fragment "	Phospho@1128	K..STSSS[Pho]PAPTQTLPNSITQR..L			0.99	3															1.06159	0.623693	1.56466							0.785669	0.163101	1.61606							0.760527	0.0792842	1.42332
ENSMUSP00000095170	ENSMUSG00000024613	Tcof1	Q05BH6 "Tcof1 protein Fragment "	Phospho@1216, Oxidation@1222	R..ASAVS[Pho]PEKAPM[Oxi]..T			0.93	1
ENSMUSP00000095170	ENSMUSG00000024613	Tcof1	Q05BH6 "Tcof1 protein Fragment "	Deamidated@164, Phospho@169	K..SAEPLAN[Dea]TVLAS[Pho]ETEEEGNAQALGPTAK..S			0.76	1	0.32	1							1.01261									1.11203									0.996051									1.12578
ENSMUSP00000095170	ENSMUSG00000024613	Tcof1	Q05BH6 "Tcof1 protein Fragment "	Phospho@1303	K..DSAS[Pho]PIQK..K			0.84	1						0.639504									1.05876									1.0525									0.714248
ENSMUSP00000011877	ENSMUSG00000020315	Spnb2	Q62261 "Spectrin beta chain, brain 1 (Spectrin, non-erythroid beta chain 1)(Beta-II spectrin)(Fodrin beta chain)(Embryonic liver fodrin)"	Phospho@2127, Deamidated@2129	K..GDQVS[Pho]QN[Dea]GLPAEQGSPR..M			0.99	1
ENSMUSP00000011877	ENSMUSG00000020315	Spnb2	Q62261 "Spectrin beta chain, brain 1 (Spectrin, non-erythroid beta chain 1)(Beta-II spectrin)(Fodrin beta chain)(Embryonic liver fodrin)"	Phospho@2340	R..AQTLPTSVVTITSESS[Pho]PGKR..E			0.99	2						1.79096	0.0320434	1.45212							0.906131									0.784567	0.212201	2.90791							0.585854	0.0658818	2.02508
ENSMUSP00000011877	ENSMUSG00000020315	Spnb2	Q62261 "Spectrin beta chain, brain 1 (Spectrin, non-erythroid beta chain 1)(Beta-II spectrin)(Fodrin beta chain)(Embryonic liver fodrin)"	Phospho@2340	R..AQTLPTSVVTITSESS[Pho]PGK..R			0.99	1	0.99	2							1.01214	0.665384	1.30264							1.0143	0.874109	2.46013							0.846697	0.17586	1.8211							1.03126	0.442592	1.38571
ENSMUSP00000003310	ENSMUSG00000003226	Ranbp2	Q9ERU9 "E3 SUMO-protein ligase RanBP2 (Ran-binding protein 2)(RanBP2)"	Phospho@2342	R..TDLTQGDEVIDTTSEAGETSSTSETT[Pho]PK..A			0.99	3	0.99	6							0.974875	0.904668	2.24427							1.14074	0.259415	1.3526							0.959435	0.818552	1.6932							1.31585	0.0539778	1.32746
ENSMUSP00000028062	ENSMUSG00000026728	Vim	P20152 "Vimentin "	Phospho@55	R..SLYSS[Pho]SPGGAYVTR..S			0.99	1						1.40616									0.641751									1.25576									1.08453
ENSMUSP00000112105	ENSMUSG00000021546	Hnrnpk	P61979 "Heterogeneous nuclear ribonucleoprotein K (hnRNP K)"	Phospho@284	R..DYDDMS[Pho]PR..R			0.52	2						1.14777									1.03926	0.553606	1.78514																0.68679
ENSMUSP00000062030	ENSMUSG00000049539	Hist1h1a	P43275 "Histone H1.1 (H1 VAR.3)(H1a)"	Phospho@4, Protein Terminal Acetyl@2	M..S[Pro]ET[Pho]APVAQAASTATEK..P			0.99	2						0.921992	0.679571	6.51573							1.05236	0.468522	1.79908							1.18303	0.464119	6.73699							1.3194	0.294334	5.78474
ENSMUSP00000062030	ENSMUSG00000049539	Hist1h1a	P43275 "Histone H1.1 (H1 VAR.3)(H1a)"	Phospho@180	K..VAKS[Pho]PAK..A			0.44	1	0.86	3				1.3111			1.74365	0.00256475	1.12906				1.00553			0.500727	0.000895421	1.09321				0.975938			1.5496	0.00177102	1.08265				0.770085			0.765524	0.00795123	1.10863
ENSMUSP00000021062	ENSMUSG00000020719	Ddx5	Q61656 "Probable ATP-dependent RNA helicase DDX5 (EC 3.6.1.-)(DEAD box protein 5)(RNA helicase p68)(DEAD box RNA helicase DEAD1)(mDEAD1)"	Dehydrated@118, Deamidated@121, Phospho@130, Dethiomethyl@134	R..QNFTEPT[Deh]AIQ[Dea]AQGWPVALS[Pho]GLDM[Det]VGVAQTGSGK..T			0.4	1
ENSMUSP00000029699	ENSMUSG00000028063	Lmna	P48678 "Lamin-A/C "	Phospho@12	R..S[Pho]GAQASSTPLSPTR..I			0.5	2
ENSMUSP00000109938	ENSMUSG00000031328	Flna	B7FAU9;B9EKP5;Q3U7N9;Q4FZG4;Q6KAM8;Q9JJ37 "Filamin, alpha ";"Filamin, alphaMCG21234, isoform CRA_b ;";"Putative uncharacterized protein Fragment ";"Flna protein Fragment ";"MFLJ00343 protein Fragment ";"Filamin Fragment "	Phospho@1459, Methylthio@1453	K..C[Met]SGPGLS[Pho]PGMVR..A			0.99	1						2.05445									1.045									1.10074									2.82473
ENSMUSP00000072092	ENSMUSG00000019961	Tmpo	Q61029 "Lamina-associated polypeptide 2, isoforms beta/delta/epsilon/gamma (Thymopoietin isoforms beta/delta/epsilon/gamma)(TP beta/delta/epsilon/gamma)"	Phospho@159, Deamidated@170	R..SST[Pho]PLPTVSSSAEN[Dea]TR..Q			0.98	1	0.89	1							1.17483									0.801999									0.978512									0.697555
ENSMUSP00000072092	ENSMUSG00000019961	Tmpo	Q61029 "Lamina-associated polypeptide 2, isoforms beta/delta/epsilon/gamma (Thymopoietin isoforms beta/delta/epsilon/gamma)(TP beta/delta/epsilon/gamma)"	Phospho@167	R..SSTPLPTVSSS[Pho]AENTR..Q			0.99	2	0.99	2				1.03511	0.739916	2.75345	1.34081	0.265071	5.19648				0.995268	0.983611	10.3864	1.09446	0.0613123	1.11717				0.906233	0.507172	3.59511	1.16978	0.310014	2.87218				0.809321	0.105032	1.56452	0.970323	0.847983	4.81878
ENSMUSP00000072092	ENSMUSG00000019961	Tmpo	Q61029 "Lamina-associated polypeptide 2, isoforms beta/delta/epsilon/gamma (Thymopoietin isoforms beta/delta/epsilon/gamma)(TP beta/delta/epsilon/gamma)"	Phospho@157, Phospho@167	R..S[Pho]STPLPTVSSS[Pho]AENTR..Q			0.64	1
ENSMUSP00000072092	ENSMUSG00000019961	Tmpo	Q61029 "Lamina-associated polypeptide 2, isoforms beta/delta/epsilon/gamma (Thymopoietin isoforms beta/delta/epsilon/gamma)(TP beta/delta/epsilon/gamma)"	Ser->Oxoalanine@-1, Deamidated@-1, Phospho@-1	K..GPPDFSS[Ser]DEER[Dea]EPT[Pho]PVLGSGASVGR..G			0.44	1						0.890272									1.1615									1.13903									0.890057
ENSMUSP00000072092	ENSMUSG00000019961	Tmpo	Q61029 "Lamina-associated polypeptide 2, isoforms beta/delta/epsilon/gamma (Thymopoietin isoforms beta/delta/epsilon/gamma)(TP beta/delta/epsilon/gamma)"	Phospho@-1	K..GPPDFSSDEEREPTPVLGSGAS[Pho]VGR..G			0.87	1															1.02575																		0.792473
ENSMUSP00000072092	ENSMUSG00000019961	Tmpo	Q61029 "Lamina-associated polypeptide 2, isoforms beta/delta/epsilon/gamma (Thymopoietin isoforms beta/delta/epsilon/gamma)(TP beta/delta/epsilon/gamma)"	Phospho@158, Phospho@166	R..SS[Pho]TPLPTVSS[Pho]SAENTR..Q			0.91	1
ENSMUSP00000025486	ENSMUSG00000024590	Lmnb1	P14733 "Lamin-B1 "	Phospho@21	R..ASAPAT[Pho]PLSPTR..L			0.99	4	0.37	1							0.946974									1.3436									1.07479									1.12655
ENSMUSP00000025486	ENSMUSG00000024590	Lmnb1	P14733 "Lamin-B1 "	Phospho@394	K..LSPS[Pho]PSSRVTVSR..A			0.41	1						1.00393									1.21921									0.701175									1.1361
ENSMUSP00000025486	ENSMUSG00000024590	Lmnb1	P14733 "Lamin-B1 "	Phospho@17	R..AS[Pho]APATPLSPTR..L			0.99	2						0.681591	0.423068	45.4161							0.822504	0.173587	2.00231							0.995562	0.985021	11.0384							0.87867	0.125985	1.39036
ENSMUSP00000046908	ENSMUSG00000037236	Matr3	Q8K310 "Matrin-3 "	Phospho@598	R..SYS[Pho]PDGK..E			0.93	3						1.01468	0.639966	1.33883							1.01544									0.920994	0.624345	4.76659							0.918833	0.44573	2.47505
ENSMUSP00000079722	ENSMUSG00000043962	Thrap3	Q569Z6 "Thyroid hormone receptor-associated protein 3 (Thyroid hormone receptor-associated protein complex 150 kDa component)(Trap150)"	Phospho@320	K..S[Pho]PPATGSAYGSSQK..E			0.77	2	0.28	1							1.07218						1.02626			2.28789									1.15053						1.50767			2.25938
ENSMUSP00000079722	ENSMUSG00000043962	Thrap3	Q569Z6 "Thyroid hormone receptor-associated protein 3 (Thyroid hormone receptor-associated protein complex 150 kDa component)(Trap150)"	Phospho@681	R..IDISPS[Pho]TFR..K			0.83	2	0.42	1				0.763718	0.12995	2.03201	0.850253						1.14808	0.355204	2.98948	1.06806						1.06045	0.559689	2.46097	0.896997						0.926438	0.166079	1.29587	1.06938
ENSMUSP00000079722	ENSMUSG00000043962	Thrap3	Q569Z6 "Thyroid hormone receptor-associated protein 3 (Thyroid hormone receptor-associated protein complex 150 kDa component)(Trap150)"	Phospho@320	K..SPVGKS[Pho]PPATGSAYGSSQK..E			0.21	1						1.04881									1.13501									1.28105
ENSMUSP00000079722	ENSMUSG00000043962	Thrap3	Q569Z6 "Thyroid hormone receptor-associated protein 3 (Thyroid hormone receptor-associated protein complex 150 kDa component)(Trap150)"	Phospho@679, Delta:H(2)C(2)@676	R..I[Del]DIS[Pho]PSTFR..K			0.24	0
ENSMUSP00000005705	ENSMUSG00000005566	Trim28	Q62318 "Transcription intermediary factor 1-beta (TIF1-beta)(Tripartite motif-containing protein 28)(KRAB-A-interacting protein)(KRIP-1)"	Phospho@26, Cation:Na@34, Protein Terminal Acetyl@2	M..A[Pro]ASAAATAAASAATAASAASGSPGS[Pho]GEGSAGGE[Cat]K..R			0.79	1
ENSMUSP00000005705	ENSMUSG00000005566	Trim28	Q62318 "Transcription intermediary factor 1-beta (TIF1-beta)(Tripartite motif-containing protein 28)(KRAB-A-interacting protein)(KRIP-1)"	Phospho@23, Cation:Na@28, Protein Terminal Acetyl@2	M..A[Pro]ASAAATAAASAATAASAASGS[Pho]PGSGE[Cat]GSAGGEK..R			0.99	1						1.05624									1.24017									0.940552									1.17366
ENSMUSP00000005705	ENSMUSG00000005566	Trim28	Q62318 "Transcription intermediary factor 1-beta (TIF1-beta)(Tripartite motif-containing protein 28)(KRAB-A-interacting protein)(KRIP-1)"	Phospho@12, Phospho@26, Protein Terminal Acetyl@2	M..A[Pro]ASAAATAAAS[Pho]AATAASAASGSPGS[Pho]GEGSAGGEK..R			0.99	1
ENSMUSP00000005705	ENSMUSG00000005566	Trim28	Q62318 "Transcription intermediary factor 1-beta (TIF1-beta)(Tripartite motif-containing protein 28)(KRAB-A-interacting protein)(KRIP-1)"	Phospho@4, Protein Terminal Acetyl@2	M..A[Pro]AS[Pho]AAATAAASAATAASAASGSPGSGEGSAGGEK..R			0.99	1						0.937331									1.26525									1.01336									0.863189
ENSMUSP00000005705	ENSMUSG00000005566	Trim28	Q62318 "Transcription intermediary factor 1-beta (TIF1-beta)(Tripartite motif-containing protein 28)(KRAB-A-interacting protein)(KRIP-1)"	Phospho@596, Methylthio@628	R..LASPS[Pho]GSTSSGLEVVAPEVTSAPVSGPGILDDSATIC[Met]R..V			0.99	1
ENSMUSP00000005705	ENSMUSG00000005566	Trim28	Q62318 "Transcription intermediary factor 1-beta (TIF1-beta)(Tripartite motif-containing protein 28)(KRAB-A-interacting protein)(KRIP-1)"	Phospho@26, Protein Terminal Acetyl@2	M..A[Pro]ASAAATAAASAATAASAASGSPGS[Pho]GEGSAGGEK..R			0.99	2	1	3				0.924408	0.547128	3.186	0.741935	0.024196	1.22567				1.04358	0.11501	1.10407	0.899803	0.222565	1.29676				0.835934	0.227853	2.34356	0.877546	0.336759	1.56589				0.762223	0.161757	2.44972	0.862887	0.452259	1.98442
ENSMUSP00000005705	ENSMUSG00000005566	Trim28	Q62318 "Transcription intermediary factor 1-beta (TIF1-beta)(Tripartite motif-containing protein 28)(KRAB-A-interacting protein)(KRIP-1)"	Phospho@23, Phospho@26, Protein Terminal Acetyl@2	M..A[Pro]ASAAATAAASAATAASAASGS[Pho]PGS[Pho]GEGSAGGEK..R			1	3
ENSMUSP00000005705	ENSMUSG00000005566	Trim28	Q62318 "Transcription intermediary factor 1-beta (TIF1-beta)(Tripartite motif-containing protein 28)(KRAB-A-interacting protein)(KRIP-1)"	Phospho@12, Acetyl@3	A..A[Ace]SAAATAAAS[Pho]AATAASAASGSPGSGEGSAGGEK..R			0.99	1
ENSMUSP00000005705	ENSMUSG00000005566	Trim28	Q62318 "Transcription intermediary factor 1-beta (TIF1-beta)(Tripartite motif-containing protein 28)(KRAB-A-interacting protein)(KRIP-1)"	Phospho@12, Dehydrated@15, Phospho@23, Protein Terminal Acetyl@2	M..A[Pro]ASAAATAAAS[Pho]AAT[Deh]AASAASGS[Pho]PGSGEGSAGGEK..R			0.91	2						0.561319									0.709752									0.566832									0.724468
ENSMUSP00000005705	ENSMUSG00000005566	Trim28	Q62318 "Transcription intermediary factor 1-beta (TIF1-beta)(Tripartite motif-containing protein 28)(KRAB-A-interacting protein)(KRIP-1)"	GlyGly@21, Phospho@23	A..ASAAATAAASAATAASAAS[Gly]GS[Pho]PGSGEGSAGGEK..R			0.99	1						0.938678									0.951126									0.87643									0.747433
ENSMUSP00000075067	ENSMUSG00000057113	Npm1	Q61937 "Nucleophosmin (NPM)(Nucleolar phosphoprotein B23)(Numatrin)(Nucleolar protein NO38)"	Phospho@125	V..AVEEDAES[Pho]EDEDEEDVK..L			0.35	1
ENSMUSP00000075067	ENSMUSG00000057113	Npm1	Q61937 "Nucleophosmin (NPM)(Nucleolar phosphoprotein B23)(Numatrin)(Nucleolar protein NO38)"	Phospho@-1	K..GPS[Pho]SVEDIK..A			0.83	1						1.34686									1.29528									2.11485									1.22447
ENSMUSP00000075067	ENSMUSG00000057113	Npm1	Q61937 "Nucleophosmin (NPM)(Nucleolar phosphoprotein B23)(Numatrin)(Nucleolar protein NO38)"	Amino@67, Phospho@70	K..DELHIVEAEAMNY[Ami]EGS[Pho]PIK..V			0.21	1
ENSMUSP00000004202	ENSMUSG00000004099	Dnmt1	P13864 "DNA (cytosine-5)-methyltransferase 1 (Dnmt1)(Met-1)(EC 2.1.1.37)(MCMT)(DNA methyltransferase MmuI)(DNA MTase MmuI)(M.MmuI)"	Phospho@125	R..AEMADSNRS[Pho]PR..S			0.99	1						0.7941									0.790828									0.997948									0.720283
ENSMUSP00000106278	ENSMUSG00000043909	Trp53bp1	P70399 "Tumor suppressor p53-binding protein 1 (p53-binding protein 1)(p53BP1)(53BP1)"	Phospho@382	R..STPFIVPSS[Pho]PTEQGGR..K			0.99	2	0.99	2				0.678915			1.0373	0.790294	3.90076				0.794137	0.148888	2.00922	0.841567	0.226624	2.25902				0.970102	0.845332	4.74054	1.21951	0.195157	2.22142				0.896662	0.682204	12.7035	0.820511	0.0156272	1.06366
ENSMUSP00000106278	ENSMUSG00000043909	Trp53bp1	P70399 "Tumor suppressor p53-binding protein 1 (p53-binding protein 1)(p53BP1)(53BP1)"	Phospho@1096, Gln->pyro-Glu@1074	R..Q[Gln]SEQPVKPVGPVMDDAAPEDSAS[Pho]PVSQQR..A			0.99	1	0.99	1							1.07639									0.812669									0.930674									1.4115
ENSMUSP00000106278	ENSMUSG00000043909	Trp53bp1	P70399 "Tumor suppressor p53-binding protein 1 (p53-binding protein 1)(p53BP1)(53BP1)"	Phospho@384	R..STPFIVPSSPT[Pho]EQGGR..K			0.99	1						0.767031									1.02585									1.21004									0.628849
ENSMUSP00000106278	ENSMUSG00000043909	Trp53bp1	P70399 "Tumor suppressor p53-binding protein 1 (p53-binding protein 1)(p53BP1)(53BP1)"	Phospho@268	R..SEDRPSS[Pho]PQVSVAAVETK..E			0.99	1	0.99	2				1.19477			1.00226	0.969515	1.82037				1.21217			1.15155	0.234196	1.99581				1.01522			1.08313	0.295239	1.66114				1.80686			0.946545	0.0248547	1.02764
ENSMUSP00000106278	ENSMUSG00000043909	Trp53bp1	P70399 "Tumor suppressor p53-binding protein 1 (p53-binding protein 1)(p53BP1)(53BP1)"	Phospho@533	K..MESLGS[Pho]PR..T			0.99	2	0.87	2				0.994391	0.961564	3.2622	1.06449	0.0320484	1.04082				0.972708	0.891025	7.64447	1.11735	0.0201227	1.04559				1.07776	0.60946	3.86324	1.32669	0.0657092	1.45073				0.805271	0.218163	2.66925	1.02507	0.03044	1.01517
ENSMUSP00000106278	ENSMUSG00000043909	Trp53bp1	P70399 "Tumor suppressor p53-binding protein 1 (p53-binding protein 1)(p53BP1)(53BP1)"	Phospho@1645	R..SNISSPVTPTAASSSSTT[Pho]PTR..K			0.99	1
ENSMUSP00000106278	ENSMUSG00000043909	Trp53bp1	P70399 "Tumor suppressor p53-binding protein 1 (p53-binding protein 1)(p53BP1)(53BP1)"	Phospho@1632	R..SNISS[Pho]PVTPTAASSSSTTPTR..K			0.99	2
ENSMUSP00000107110	ENSMUSG00000022185	Acin1	Q9JIX8 "Apoptotic chromatin condensation inducer in the nucleus (Acinus)"	Phospho@479, Dehydrated@485	R..SLS[Pho]PLSGTT[Deh]DTK..A			0.78	2	0.96	2				0.734809	0.101864	1.88118	0.923754	0.624016	4.49595				0.807499	0.0682963	1.33988	0.994545	0.758701	1.19066				0.691363			0.875532	0.0982609	1.30055				0.77807	0.538767	36.6944	0.962269	0.727523	2.919
ENSMUSP00000107110	ENSMUSG00000022185	Acin1	Q9JIX8 "Apoptotic chromatin condensation inducer in the nucleus (Acinus)"	Phospho@387, Phospho@391	K..S[Pho]QSPS[Pho]PPPLPEDLEK..A			0.6	1
ENSMUSP00000054424	ENSMUSG00000048109	Rbm15	A0PJG5;Q0VBL3;Q3THK4;Q3TLX0;Q571M7;Q66JP8;Q6PGG1;Q7TT82 "Rbm15 protein Fragment ";"RNA binding motif protein 15 ";"Putative uncharacterized protein Fragment ";"Putative uncharacterized protein Fragment ";"MKIAA4257 protein Fragment ";"Rbm15 protein Fragment ";"Rbm15 protein Fragment ";"Rbm15 protein Fragment "	Phospho@126	R..LHSYS[Pho]SPSTK..N			0.38	1						1.13397									1.02205									0.677616									0.942195
ENSMUSP00000054424	ENSMUSG00000048109	Rbm15	A0PJG5;Q0VBL3;Q3THK4;Q3TLX0;Q571M7;Q66JP8;Q6PGG1;Q7TT82 "Rbm15 protein Fragment ";"RNA binding motif protein 15 ";"Putative uncharacterized protein Fragment ";"Putative uncharacterized protein Fragment ";"MKIAA4257 protein Fragment ";"Rbm15 protein Fragment ";"Rbm15 protein Fragment ";"Rbm15 protein Fragment "	Phospho@293, Deamidated@302	R..SLS[Pho]PGGAALGYR[Dea]..D			0.23	1						1.0045									1.25823									1.24118									1.03964
ENSMUSP00000054863	ENSMUSG00000051695	Pcbp1	P60335 "Poly(rC)-binding protein 1 (Alpha-CP1)(Heterogeneous nuclear ribonucleoprotein E1)(hnRNP E1)"	Phospho@173, Methylthio@163	K..QIC[Met]LVMLETLSQS[Pho]PQGR..V			0.99	3	0.99	11
ENSMUSP00000054863	ENSMUSG00000051695	Pcbp1	P60335 "Poly(rC)-binding protein 1 (Alpha-CP1)(Heterogeneous nuclear ribonucleoprotein E1)(hnRNP E1)"	Phospho@190, Methylthio@194	R..VMTIPYQPMPASS[Pho]PVIC[Met]AGGQDR..C			0.99	3						0.929771									1.09517									0.871477									0.868726
ENSMUSP00000049112	ENSMUSG00000032212	Sltm	Q8CH25 "SAFB-like transcription modulator (SAF-like transcription modulator)(Modulator of estrogen-induced transcription)"	Phospho@552	K..S[Pho]PGHMVILNQTK..G			0.99	3						0.920114	0.544784	1.64124							0.917042	0.209322	1.22632							1.0368	0.437599	1.17544							1.22274	0.087546	1.31569
ENSMUSP00000049112	ENSMUSG00000032212	Sltm	Q8CH25 "SAFB-like transcription modulator (SAF-like transcription modulator)(Modulator of estrogen-induced transcription)"	Oxidation@990, Phospho@997	R..AGAGM[Oxi]ITQHSST[Pho]ASPVNR..I			0.98	1
ENSMUSP00000049112	ENSMUSG00000032212	Sltm	Q8CH25 "SAFB-like transcription modulator (SAF-like transcription modulator)(Modulator of estrogen-induced transcription)"	Phospho@999	R..AGAGMITQHSSTAS[Pho]PVNR..I			1	4	0.99	1				0.8864	0.0849392	1.16334	1.02136						0.902135	0.211874	1.23026	0.774313						1.18334	0.0523596	1.18715	1.10645						0.639726	0.0087321	1.26105	0.852357
ENSMUSP00000049112	ENSMUSG00000032212	Sltm	Q8CH25 "SAFB-like transcription modulator (SAF-like transcription modulator)(Modulator of estrogen-induced transcription)"	Oxidation@990, Phospho@999	R..AGAGM[Oxi]ITQHSSTAS[Pho]PVNR..I			0.99	3
ENSMUSP00000049112	ENSMUSG00000032212	Sltm	Q8CH25 "SAFB-like transcription modulator (SAF-like transcription modulator)(Modulator of estrogen-induced transcription)"	Phospho@552, Deamidated@560	K..S[Pho]PGHMVILN[Dea]QTK..G			0.59	1															0.89695									0.960367									1.34257
ENSMUSP00000062753	ENSMUSG00000051495	Irf2bp2	Q8BJC6 "Putative uncharacterized protein Fragment "	Phospho@-1	R..S[Pho]PTGAQPAAAKPPPLSAK..D			0.99	2						0.875037	0.174273	1.61008							1.13611	0.0565863	1.15547							1.3136	0.219972	3.48221							1.09601	0.0230693	1.04313
ENSMUSP00000062753	ENSMUSG00000051495	Irf2bp2	Q8BJC6 "Putative uncharacterized protein Fragment "	Deamidated@6, Phospho@12	R..N[Dea]SSSPPS[Pho]PSSMNQR..R			0.84	2
ENSMUSP00000062753	ENSMUSG00000051495	Irf2bp2	Q8BJC6 "Putative uncharacterized protein Fragment "	Phospho@12	R..NSSSPPS[Pho]PSSMNQR..R			0.99	2
ENSMUSP00000062753	ENSMUSG00000051495	Irf2bp2	Q8BJC6 "Putative uncharacterized protein Fragment "	Phospho@-1	K..IPITPTSSFVSPPPPTAS[Pho]PHSNR..T			0.99	2	0.99	1							0.811605									1.61744									1.145									1.04773
ENSMUSP00000108313	ENSMUSG00000036202	Rif1	Q6PR54 "Telomere-associated protein RIF1 (Rap1-interacting factor 1 homolog)(mRif1)"	Phospho@1875	K..VIAGSS[Pho]PEGVETMELNVR..N			0.99	2	0.99	3				1.19409	0.101858	1.4387	0.983471	0.795985	1.89283				1.26779	0.00497307	1.02383	0.846984	0.0921064	1.35996				1.14375	0.750608	62.2556	1.03105	0.833772	1.73644				1.02589	0.93881	29.034	0.84478
ENSMUSP00000108313	ENSMUSG00000036202	Rif1	Q6PR54 "Telomere-associated protein RIF1 (Rap1-interacting factor 1 homolog)(mRif1)"	Phospho@1690	R..VSDSSLS[Pho]PEK..F			0.99	3	0.79	2				0.876767	0.536558	2.14912	0.948111	0.450387	1.7842				0.769795	0.174512	1.72332	0.818232	0.0480682	1.21268				0.698146	0.1446	1.93862	0.758046	0.1289	2.05975				0.856363	0.356298	1.75218	0.845241	0.0476915	1.17392
ENSMUSP00000108313	ENSMUSG00000036202	Rif1	Q6PR54 "Telomere-associated protein RIF1 (Rap1-interacting factor 1 homolog)(mRif1)"	Phospho@1394	R..TEQIVNEDS[Pho]QAAALAPNPK..T			0.99	3						0.929905	0.176344	1.30022																0.773073									0.865813
ENSMUSP00000108313	ENSMUSG00000036202	Rif1	Q6PR54 "Telomere-associated protein RIF1 (Rap1-interacting factor 1 homolog)(mRif1)"	Phospho@1446	K..IISKS[Pho]PLR..I			0.45	1						0.955425									1.07332									0.957836									0.876301
ENSMUSP00000108313	ENSMUSG00000036202	Rif1	Q6PR54 "Telomere-associated protein RIF1 (Rap1-interacting factor 1 homolog)(mRif1)"	Phospho@1875, Oxidation@1882	K..VIAGSS[Pho]PEGVETM[Oxi]ELNVR..N			0.97	1	0.97	2							0.872254	0.0715988	1.2167							0.953571	0.477769	1.75647							0.825313	0.609281	31.9072							0.764681	0.456385	19.5175
ENSMUSP00000076989	ENSMUSG00000007850	Hnrnph1	Q8C2Q7 "Heterogeneous nuclear ribonucleoprotein H1Putative uncharacterized protein ;"	Phospho@100	K..HT[Pho]GPNSPDTANDGFVR..L			0.99	1																								0.974163									1.29622
ENSMUSP00000076989	ENSMUSG00000007850	Hnrnph1	Q8C2Q7 "Heterogeneous nuclear ribonucleoprotein H1Putative uncharacterized protein ;"	Phospho@107	K..HTGPNSPDT[Pho]ANDGFVR..L			0.99	1						0.847871									1.21015									0.865507									1.10757
ENSMUSP00000041370	ENSMUSG00000042390	Gatad2b	Q8VHR5 "Transcriptional repressor p66-beta (p66/p68)(GATA zinc finger domain-containing protein 2B)"	Phospho@136	R..LTPSPDIIVLSDNEASS[Pho]PR..S			0.99	2	0.99	3							1.1396	0.448323	1.8241							0.957723	0.826692	7.14312							1.26243	0.48547	16.9273							0.931554	0.789891	13.872
ENSMUSP00000041370	ENSMUSG00000042390	Gatad2b	Q8VHR5 "Transcriptional repressor p66-beta (p66/p68)(GATA zinc finger domain-containing protein 2B)"	Phospho@487	R..LQQQAALS[Pho]PTTAPAVSSVSK..Q			1	2						0.916881	0.508107	3.09901							0.989655	0.927589	3.17942							1.01379	0.967056	28.7659							0.71823	0.420166	26.1489
ENSMUSP00000074953	ENSMUSG00000042625	Safb2	Q80YR5 "Scaffold attachment factor B2 (SAF-B2)"	Phospho@387	P..TAALS[Pho]PEPQDSK..E			0.83	2	0.82	1				0.872665	0.115373	1.37317	0.970557						1.86206	0.104654	3.70769	1.3723						0.956974	0.685799	2.8258	1.00536						1.31494	0.0722543	1.48668	0.873409
ENSMUSP00000074953	ENSMUSG00000042625	Safb2	Q80YR5 "Scaffold attachment factor B2 (SAF-B2)"	Phospho@229	K..SEPVKEEGS[Pho]ELEQPFAQATSSVGPDR..K			0.98	2
ENSMUSP00000089303	ENSMUSG00000070392	Hist2h3c1	P84228 "Histone H3.2 "	Phospho@29	K..S[Pho]APATGGVK..K			0.98	4						0.964616									0.969585									1.44003									1.11411	0.689029	13.2461
ENSMUSP00000043583	ENSMUSG00000037608	Bclaf1	Q8K019 "Bcl-2-associated transcription factor 1 (Btf)"	Phospho@303	K..T[Pho]ITPQNAPR..E			0.23	1
ENSMUSP00000043583	ENSMUSG00000037608	Bclaf1	Q8K019 "Bcl-2-associated transcription factor 1 (Btf)"	Phospho@284, Phospho@289	R..YS[Pho]PSQNS[Pho]PIHHIPSR..R			0.99	3	0.92	1				0.972599	0.363726	1.25477	1.09613						1.27489	0.153749	2.1385	0.97301						1.0306	0.843586	4.606	0.910788						0.849408	0.0414489	1.14479	1.0361
ENSMUSP00000043583	ENSMUSG00000037608	Bclaf1	Q8K019 "Bcl-2-associated transcription factor 1 (Btf)"	Phospho@529	K..SIFREES[Pho]PLR..I			0.99	3	0.83	4				0.823872	0.291166	1.7978	0.983283	0.385362	1.05435				1.22121	0.076238	1.28667	0.725583	0.0220656	1.26265				1.23599	0.342995	2.0952	1.01372	0.830075	1.20359				0.548608	0.162796	7.34822	0.654697	0.0256885	1.38555
ENSMUSP00000043583	ENSMUSG00000037608	Bclaf1	Q8K019 "Bcl-2-associated transcription factor 1 (Btf)"	Phospho@656	R..RIDIS[Pho]PSALR..K			0.97	2						0.91879	0.424561	2.33313							1.12863	0.430377	3.4324							1.16218	0.0684483	1.22892							0.793568	0.121722	1.76594
ENSMUSP00000043583	ENSMUSG00000037608	Bclaf1	Q8K019 "Bcl-2-associated transcription factor 1 (Btf)"	Phospho@656	R..IDIS[Pho]PSALR..K			0.98	0	0.82	1							1.10905									1.28684									1.14254									1.44531
ENSMUSP00000043583	ENSMUSG00000037608	Bclaf1	Q8K019 "Bcl-2-associated transcription factor 1 (Btf)"	Phospho@494	K..EVQS[Pho]PEQVK..S			0.96	5	0.83	1				0.988129	0.926418	1.6363	0.80908						1.13627	0.19907	1.33718	0.765688						1.23704	0.122586	1.42455	0.823724						0.894295	0.289473	1.40021	0.844735
ENSMUSP00000043583	ENSMUSG00000037608	Bclaf1	Q8K019 "Bcl-2-associated transcription factor 1 (Btf)"	Phospho@494	K..KEVQS[Pho]PEQVK..S			0.35	1						0.97945									0.744907									0.948994									0.500502
ENSMUSP00000043583	ENSMUSG00000037608	Bclaf1	Q8K019 "Bcl-2-associated transcription factor 1 (Btf)"	Phospho@510	K..ELFDYS[Pho]PPLHK..S			0.99	11						0.958314	0.562692	1.17172							1.08557	0.422006	1.24421							1.34861	0.0036771	1.19349							1.07543	0.509205	1.26708
ENSMUSP00000112164	ENSMUSG00000036180	Gatad2a	Q8CHY6 "Transcriptional repressor p66 alpha (GATA zinc finger domain-containing protein 2A)"	Phospho@335	N..STPTSVASVVASAES[Pho]PASR..Q			0.99	2	0.99	2							0.966229	0.0156809	1.01081							1.02474	0.632567	1.61109							0.957828	0.47755	1.66558							1.04583	0.766117	4.39029
ENSMUSP00000112164	ENSMUSG00000036180	Gatad2a	Q8CHY6 "Transcriptional repressor p66 alpha (GATA zinc finger domain-containing protein 2A)"	Phospho@96	K..RPPS[Pho]PDVIVLSDSEQPSSPR..V			0.64	1						1.22199									1.09248									1.23143									1.40953
ENSMUSP00000105602	ENSMUSG00000055762	Eef1d	P57776 "Elongation factor 1-delta (EF-1-delta)"	Phospho@133	A..PQTQHVS[Pho]PMR..Q			0.97	0
ENSMUSP00000107602	ENSMUSG00000032481	Smarcc1	Q3UNN4 "Putative uncharacterized protein "	Phospho@329	R..KPSPS[Pho]PPPPTATESR..K			0.99	1	0.96	3				1.01912			0.942098	0.686228	1.73177				1.10055			0.764278	0.169893	1.7322				1.36558			1.01726	0.921924	1.94393				0.988357			0.971685	0.489677	1.15866
ENSMUSP00000081906	ENSMUSG00000028809	Srrm1	A2A8V9 "Serine/arginine repetitive matrix 1 "	Phospho@635	R..TAS[Pho]PPPPPK..R			0.98	3
ENSMUSP00000081906	ENSMUSG00000028809	Srrm1	A2A8V9 "Serine/arginine repetitive matrix 1 "	Phospho@616	R..RYS[Pho]PPIQR..R			0.85	3						0.715991	0.134317	1.79997							1.27239	0.0564324	1.29336							0.995821	0.966392	1.46063							0.603719	0.0354808	1.52236
ENSMUSP00000081906	ENSMUSG00000028809	Srrm1	A2A8V9 "Serine/arginine repetitive matrix 1 "	Phospho@572, Phospho@574	R..S[Pho]PS[Pho]PAPPPPPPPPPPR..R			0.21	1
ENSMUSP00000081906	ENSMUSG00000028809	Srrm1	A2A8V9 "Serine/arginine repetitive matrix 1 "	Phospho@633, Phospho@635	R..T[Pho]AS[Pho]PPPPPK..R			0.42	4
ENSMUSP00000081906	ENSMUSG00000028809	Srrm1	A2A8V9 "Serine/arginine repetitive matrix 1 "	Phospho@633	R..T[Pho]ASPPPPPK..R			0.24	1
ENSMUSP00000081906	ENSMUSG00000028809	Srrm1	A2A8V9 "Serine/arginine repetitive matrix 1 "	Phospho@448	K..RES[Pho]PSPAPK..P			0.94	1						0.849665									1.07131									0.673578									0.892093
ENSMUSP00000081906	ENSMUSG00000028809	Srrm1	A2A8V9 "Serine/arginine repetitive matrix 1 "	Phospho@387, Phospho@391	R..RLS[Pho]PSAS[Pho]PPR..R			0.35	2
ENSMUSP00000081906	ENSMUSG00000028809	Srrm1	A2A8V9 "Serine/arginine repetitive matrix 1 "	Phospho@714	R..APQTSS[Pho]PPPVR..R			0.96	3						0.807875									1.71624									1.50774									0.808096
ENSMUSP00000081906	ENSMUSG00000028809	Srrm1	A2A8V9 "Serine/arginine repetitive matrix 1 "	Phospho@635	R..TAS[Pho]PPPPPKR..R			0.95	1						1.04439									1.21437									1.43602									0.355926
ENSMUSP00000081906	ENSMUSG00000028809	Srrm1	A2A8V9 "Serine/arginine repetitive matrix 1 "	Phospho@712	R..APQT[Pho]SSPPPVR..R			0.85	1
ENSMUSP00000081906	ENSMUSG00000028809	Srrm1	A2A8V9 "Serine/arginine repetitive matrix 1 "	Phospho@943	R..KAQVS[Pho]PQS..			0.31	1
ENSMUSP00000081906	ENSMUSG00000028809	Srrm1	A2A8V9 "Serine/arginine repetitive matrix 1 "	Phospho@797	R..SVSGS[Pho]PEPAAK..K			0.81	1
ENSMUSP00000081906	ENSMUSG00000028809	Srrm1	A2A8V9 "Serine/arginine repetitive matrix 1 "	Phospho@672	R..S[Pho]PSLSSK..H			0.53	1						0.853175									0.790093									0.700857									0.455796
ENSMUSP00000110378	ENSMUSG00000031134	Rbmx	A2AFI4;Q8C2U6;Q9R0Y0;Q9WV02 "RNA binding motif protein, X chromosome Fragment ";"Putative uncharacterized protein Fragment ";"Heterogeneous nuclear ribonucleoprotein GPutative uncharacterized proteinRNA binding motif protein, X chromosome, isoform CRA_c ;;";"Heterogeneous nuclear ribonucleoprotein GPutative uncharacterized proteinRNA binding motif protein, X chromosomeRNA binding motif protein, X…	Phospho@205	R..DVYLS[Pho]PR..D			0.85	4	0.73	5				0.866224	0.136847	1.29124	1.10905	0.0161043	1.07445				1.01532	0.779939	1.22761	1.0576	0.0804041	1.06906				1.07191	0.173682	1.15488	1.15101	0.00162125	1.05284				0.765908	0.0329827	1.23828	1.04244	0.0364362	1.03801
ENSMUSP00000110378	ENSMUSG00000031134	Rbmx	A2AFI4;Q8C2U6;Q9R0Y0;Q9WV02 "RNA binding motif protein, X chromosome Fragment ";"Putative uncharacterized protein Fragment ";"Heterogeneous nuclear ribonucleoprotein GPutative uncharacterized proteinRNA binding motif protein, X chromosome, isoform CRA_c ;;";"Heterogeneous nuclear ribonucleoprotein GPutative uncharacterized proteinRNA binding motif protein, X chromosomeRNA binding motif protein, X…	Phospho@349	R..GLPPS[Pho]MER..G			0.48	4						0.790088	0.111957	1.39959							1.02167	0.613738	1.1292							1.14581	0.0746166	1.17494							1.06286	0.0218661	1.04516
ENSMUSP00000061923	ENSMUSG00000002870	Mcm2	P97310 "DNA replication licensing factor MCM2 (Minichromosome maintenance protein 2 homolog)(Nuclear protein BM28)"	Phospho@40	R..RADALTS[Pho]SPGR..D			0.99	1
ENSMUSP00000061923	ENSMUSG00000002870	Mcm2	P97310 "DNA replication licensing factor MCM2 (Minichromosome maintenance protein 2 homolog)(Nuclear protein BM28)"	Phospho@39	R..RADALT[Pho]SSPGR..D			0.82	1
ENSMUSP00000101517	ENSMUSG00000007880	Arid1a	A2BH40 "AT-rich interactive domain-containing protein 1A (ARID domain-containing protein 1A)(SWI/SNF-related, matrix-associated, actin-dependent regulator of chromatin subfamily F member 1)(SWI/SNF complex protein p270)(SWI-like protein)(Osa homolog 1)(BRG1-associated factor 250)(BAF250)(BRG1-associated factor 250a)(BAF250A)"	Phospho@1321	N..LMPSTPDSGMYS[Pho]PSR..Y			0.32	1
ENSMUSP00000101517	ENSMUSG00000007880	Arid1a	A2BH40 "AT-rich interactive domain-containing protein 1A (ARID domain-containing protein 1A)(SWI/SNF-related, matrix-associated, actin-dependent regulator of chromatin subfamily F member 1)(SWI/SNF complex protein p270)(SWI-like protein)(Osa homolog 1)(BRG1-associated factor 250)(BAF250)(BRG1-associated factor 250a)(BAF250A)"	Phospho@699	P..SPS[Pho]PVGSPASVAQSR..S			0.96	1
ENSMUSP00000101517	ENSMUSG00000007880	Arid1a	A2BH40 "AT-rich interactive domain-containing protein 1A (ARID domain-containing protein 1A)(SWI/SNF-related, matrix-associated, actin-dependent regulator of chromatin subfamily F member 1)(SWI/SNF complex protein p270)(SWI-like protein)(Osa homolog 1)(BRG1-associated factor 250)(BAF250)(BRG1-associated factor 250a)(BAF250A)"	Phospho@699	R..GPSPS[Pho]PVGSPASVAQSR..S			0.99	1						0.608822									1.19372									0.747072									0.658133
ENSMUSP00000101517	ENSMUSG00000007880	Arid1a	A2BH40 "AT-rich interactive domain-containing protein 1A (ARID domain-containing protein 1A)(SWI/SNF-related, matrix-associated, actin-dependent regulator of chromatin subfamily F member 1)(SWI/SNF complex protein p270)(SWI-like protein)(Osa homolog 1)(BRG1-associated factor 250)(BAF250)(BRG1-associated factor 250a)(BAF250A)"	Phospho@716	R..SGPLS[Pho]PAAVPGN..Q			0.88	2
ENSMUSP00000021803	ENSMUSG00000021374	Nup153	Q3TA10;Q3V3W1;Q80UN3;Q80WR0;Q8BRF6;Q8R2M9 "Putative uncharacterized protein Fragment ";"Putative uncharacterized protein Fragment ";"Nup153 protein Fragment ";"Nucleoporin 153 ";"Putative uncharacterized protein Fragment ";"Nup153 protein Fragment "	Phospho@335	K..RIPSAVSS[Pho]PLNSPLDR..S			0.76	1						0.813763									0.810197									0.776977									0.631735
ENSMUSP00000046388	ENSMUSG00000039804	Ncoa5	Q91W39 "Nuclear receptor coactivator 5 (NCoA-5)(Coactivator independent of AF-2)(CIA)"	Deamidated@2, Phospho@9, Protein Terminal Acetyl@1	..M[Pro]N[Dea]TAPSRPS[Pho]PTR..R			0.32	0
ENSMUSP00000046388	ENSMUSG00000039804	Ncoa5	Q91W39 "Nuclear receptor coactivator 5 (NCoA-5)(Coactivator independent of AF-2)(CIA)"	Phospho@9	N..TAPSRPS[Pho]PTR..R			0.51	1
ENSMUSP00000006625	ENSMUSG00000006456	Rbm14	Q8C2Q3 "RNA-binding protein 14 (RNA-binding motif protein 14)"	Phospho@571	M..SQGAVANANS[Pho]TPPPYER..T			0.99	2
ENSMUSP00000006625	ENSMUSG00000006456	Rbm14	Q8C2Q3 "RNA-binding protein 14 (RNA-binding motif protein 14)"	Phospho@572	M..SQGAVANANST[Pho]PPPYER..T			0.99	1
ENSMUSP00000006625	ENSMUSG00000006456	Rbm14	Q8C2Q3 "RNA-binding protein 14 (RNA-binding motif protein 14)"	Deamidated@568, Phospho@572	M..SQGAVAN[Dea]ANST[Pho]PPPYER..T			0.99	2
ENSMUSP00000074238	ENSMUSG00000020358	Hnrnpab	Q99020 "Heterogeneous nuclear ribonucleoprotein A/B (hnRNP A/B)(CArG-binding factor-A)(CBF-A)"	Phospho@260	R..GS[Pho]GGGQGSTNYGK..S			0.99	3	0.82	2							1.20508	0.0517053	1.21281							1.03932	0.302439	1.28664							1.23502	0.368324	5.76477							1.48867	0.051117	1.50203
ENSMUSP00000080738	ENSMUSG00000031060	Rbm10	202 "RNA binding motif protein 10 Gene [Source:MGI (curated);Acc:MGI:2384310]" "MGI_automatic_transcript"	Phospho@723	K..LASDDRPS[Pho]PPR..G			0.96	3	0.96	1				0.571459	0.0683624	1.94262	1.11818						0.895348	0.0412467	1.10485	1.28905						0.882767	0.387901	1.63251	1.17451						0.827271	0.10653	1.33643	1.04599
ENSMUSP00000005003	ENSMUSG00000004880	Lbr	Q3U9G9 "Lamin-B receptor (Integral nuclear envelope inner membrane protein)"	Phospho@67	R..KSGS[Pho]ISSSPSR..R			0.35	1						0.710782									0.766193									0.617724									0.739561
ENSMUSP00000112453	ENSMUSG00000022961	Son	Q811G3;Q8BS91 "Son protein Fragment ";"Putative uncharacterized protein Fragment "	Phospho@94, Methylthio@92	R..C[Met]VS[Pho]VQTDPTDEVPTK..K			0.69	1						0.7964									0.808879									0.64448									1.26947
ENSMUSP00000119126	ENSMUSG00000027593	C130057N11Rik	A2AU62 "HnRNP-associated with lethal yellow Fragment "	Phospho@-1, Dehydrated@-1	R..LPAPQEDT[Pho]ASEAGT[Deh]PQGEVQTR..D			0.99	1
ENSMUSP00000119126	ENSMUSG00000027593	C130057N11Rik	A2AU62 "HnRNP-associated with lethal yellow Fragment "	Phospho@-1	R..LPAPQEDT[Pho]ASEAGTPQGEVQTR..D			0.91	1															0.869548
ENSMUSP00000119126	ENSMUSG00000027593	C130057N11Rik	A2AU62 "HnRNP-associated with lethal yellow Fragment "	Phospho@-1, Cation:Na@-1	R..LPAPQEDTAS[Pho]E[Cat]AGTPQGEVQTR..D			0.99	1						0.862829									1.2269									1.17929									0.971194
ENSMUSP00000119126	ENSMUSG00000027593	C130057N11Rik	A2AU62 "HnRNP-associated with lethal yellow Fragment "	Phospho@-1, Phospho@-1	R..LPAPQEDT[Pho]ASEAGT[Pho]PQGEVQTR..D			0.97	1
ENSMUSP00000010349	ENSMUSG00000010205	Raver1	Q9CW46 "Ribonucleoprotein PTB-binding 1 (Protein raver-1)"	Dehydrated@6, Phospho@14, Protein Terminal Acetyl@2	M..A[Pro]ADVS[Deh]VTHRPPLS[Pho]PEAEAEAETPETVDR..R			0.99	0
ENSMUSP00000010349	ENSMUSG00000010205	Raver1	Q9CW46 "Ribonucleoprotein PTB-binding 1 (Protein raver-1)"	Oxidation@625, Phospho@626	K..M[Oxi]S[Pho]PPPSSFNEPR..S			0.98	2
[truncated: 767 more rows]
[truncated: 25 more columns]
