# Supplementary material for: Identification of Nuclear Protein Targets for Six Leukemogenic Tyrosine Kinases Governed by Post-Translational Regulation
Source: PLoS One. 2012 Jun 22;7(6):e38928. doi: 10.1371/journal.pone.0038928 (PMC3382166; doi:10.1371/journal.pone.0038928)
Supplement: Table S5 — Phosphopeptide spectra. Table showing all phospho peptides identified across the three replicate experiments and their observed mass and charge. The first column shows which experiment the peptide was seen. The next two columns display a unique number identifying the spectrum and the peptide match to the spectrum. The next three provide the accession number, peptide sequence and cleavage information. The next columns display a value for the confidence with which the peptide was matched (Confidence). The next four columns provide information on the charge, precursor mass and whether the peptide was used in the quantification calculation and an explanation as to why it was excluded if not used in the quantification. (XLSX) [file pone.0038928.s006.xlsx]

## Sheet: phosphopeptide spectra
Experiment	Spectrum	ID	Protein	Peptide	Cleavages	Confidence	Charge	Precursor mass	Quant	Explanation
Pho Run 1	6.1.1.3663.2	25835	ENSMUSP00000101473	R..EMDESLANLS[Pho]EDEYYS[Pho]EEER..N		0.99	3	968.097	Yes
Pho Run 1	23.1.1.3332.2	216446	ENSMUSP00000022808	K.[Gln].QMNMS[Pho]PPPGNAGPVIMSLEEK..M		0.99	3	865.426	Yes
Pho Run 1	11.1.1.3010.3	92062	ENSMUSP00000119947	K..AETSESSGSAPAVPEASAS[Pho]PK..Q		0.62	4	662.856	Yes
Pho Run 1	11.1.1.3011.2	92072	ENSMUSP00000119947	K..AETSESSGSAPAVPEASAS[Pho]PK..Q		0.99	4	662.858	Yes
Pho Run 1	11.1.1.3007.2	92082	ENSMUSP00000119947	K..AETSESSGSAPAVPEASAS[Pho]PK..Q		0.61	4	662.86	Yes
Pho Run 1	11.1.1.3006.2	92089	ENSMUSP00000119947	K..AETSESSGSAPAVPEASAS[Pho]PK..Q		1	3	883.47	Yes
Pho Run 1	11.1.1.3005.2	92096	ENSMUSP00000119947	K..AETSESSGSAPAVPEASAS[Pho]PK..Q		1	3	883.477	Yes
Pho Run 1	12.1.1.3001.2	103573	ENSMUSP00000119947	K..AETSESS[Pho]GSAPAVPEASASPK..Q		0.6	4	662.858	Yes
Pho Run 1	12.1.1.3000.2	103583	ENSMUSP00000119947	K..AETSESSGSAPAVPEASAS[Pho]PK..Q		1	3	883.478	Yes
Pho Run 1	8.1.1.3237.2	60360	ENSMUSP00000027601	R..VETPDVNLDQEEEIQM[Oxi]ETDEGQGGVNGHADS[Pho]PAPVN[Dea]R..F		0.23	4	1095.33	Yes
Pho Run 1	8.1.1.3241.3	60368	ENSMUSP00000027601	R..VETPDVNLDQEEEIQM[Oxi]ETDEGQGGVN[Dea]GHADS[Pho]PAPVN[Dea]R..F		0.99	4	1095.58	Yes
Pho Run 1	9.1.1.3163.3	71412	ENSMUSP00000027601	R..VETPDVNLDQEEEIQMETDEGQGGVNGHADS[Pho]PAPVNR..F		0.99	4	1091.09	Yes
Pho Run 1	9.1.1.3164.2	71424	ENSMUSP00000027601	R..VETPDVNLDQEEEIQMETDEGQGGVN[Dea]GHADS[Pho]PAPVNR..F		0.99	4	1091.32	Yes
Pho Run 1	9.1.1.3132.2	71429	ENSMUSP00000027601	R..VETPDVNLDQEEEIQM[Oxi]ETDEGQGGVN[Dea]GHADS[Pho]PAPVNR..F		0.99	4	1095.32	Yes
Pho Run 1	9.1.1.3133.2	71439	ENSMUSP00000027601	R..VETPDVNLDQEEEIQM[Oxi]ETDEGQGGVN[Dea]GHADS[Pho]PAPVNR..F		0.99	4	1095.32	Yes
Pho Run 1	31.1.1.2983.3	309869	ENSMUSP00000049112	R..AGAGMITQHSST[Pho]ASPVNR..I		1	3	723.698	Yes
Pho Run 1	10.1.1.2957.2	78171	ENSMUSP00000049112	K..DVQDAIAQS[Pho]PEK..E		0.99	3	663.67	Yes
Pho Run 1	10.1.1.2958.2	78178	ENSMUSP00000049112	K..DVQDAIAQS[Pho]PEK..E		0.99	3	663.675	Yes
Pho Run 1	10.1.1.2951.2	78183	ENSMUSP00000049112	K..DVQDAIAQS[Pho]PEK..E		0.99	3	663.691	Yes
Pho Run 1	18.1.1.3306.3	171774	ENSMUSP00000102771	K..VGS[Pho]PLDYSLVDLPSTNGQS[Pho]PGK..A		0.98	3	1000.56	Yes
Pho Run 1	25.1.1.3260.2	243450	ENSMUSP00000102771	K..VGSPLDYSLVDLPSTN[Dea]GQS[Pho]PGK..A		0.82	4	730.915	Yes
Pho Run 1	22.1.1.2866.2	200213	ENSMUSP00000092853	R..AAAATAPPS[Pho]PGPAQPGPR..A		0.99	3	666.684	Yes
Pho Run 1	9.1.1.2776.3	68522	ENSMUSP00000002305	R..EEAES[Pho]QGSPKPLNR..I		0.99	4	558.322	Yes
Pho Run 1	6.1.1.3208.3	25014	ENSMUSP00000116319	K..AAADDGEEPKS[Pho]EPETK..K	missed K-S@10	0.65	4	667.359	Yes
Pho Run 1	6.1.1.3205.2	25018	ENSMUSP00000116319	K..AAADDGEEPKS[Pho]EPETK..K	missed K-S@10	0.65	4	667.361	Yes
Pho Run 1	12.1.1.2911.2	99381	ENSMUSP00000005503	R..SAAVSASS[Pho]PEAK..D		0.99	3	598.363	Yes
Pho Run 1	5.1.1.4540.2	17124	ENSMUSP00000064680	R..DAT[Pho]PPVS[Pho]PINMEDQER..I		0.81	3	754.996	Yes
Pho Run 1	5.1.1.4555.2	17138	ENSMUSP00000064680	R..DAT[Pho]PPVS[Pho]PINMEDQER..I		0.87	3	755.005	Yes
Pho Run 1	5.1.1.4555.3	17157	ENSMUSP00000064680	R..DAT[Pho]PPVS[Pho]PINMEDQER..I		0.57	3	755.005	Yes
Pho Run 1	5.1.1.4539.2	17181	ENSMUSP00000064680	R..DAT[Pho]PPVS[Pho]PINMEDQER..I		0.31	3	755.008	Yes
Pho Run 1	5.1.1.4557.2	17204	ENSMUSP00000064680	R..DAT[Pho]PPVS[Pho]PINMEDQER..I		0.41	3	755.014	Yes
Pho Run 1	5.1.1.4271.2	17219	ENSMUSP00000064680	R..DAT[Pho]PPVS[Pho]PINM[Oxi]EDQER..I		0.14	3	760.328	No	low confidence
Pho Run 1	5.1.1.4270.2	17231	ENSMUSP00000064680	R..DAT[Pho]PPVS[Pho]PINM[Oxi]EDQER..I		0.73	3	760.346	Yes
Pho Run 1	15.1.1.2925.2	130171	ENSMUSP00000025965	K..ETVELS[Pho]PTGRPK..R		0.32	4	501.31	Yes
Pho Run 1	15.1.1.2926.3	130185	ENSMUSP00000025965	K..ETVELS[Pho]PTGRPK..R		0.34	4	501.31	Yes
Pho Run 1	7.1.1.3413.3	35513	ENSMUSP00000019803	K..GQEDSLASAVDATTGQEAC[Met]DS[Pho]D..		0.18	3	867.381	Yes
Pho Run 1	7.1.1.3414.2	35514	ENSMUSP00000019803	K..GQEDSLASAVDATTGQEAC[Met]DS[Pho]D..		0.99	3	867.387	Yes
Pho Run 1	8.1.1.3372.3	54975	ENSMUSP00000019803	K..GQEDSLASAVDATTGQEAC[Met]DS[Pho]D..		0.99	3	867.371	Yes
Pho Run 1	8.1.1.3373.2	54976	ENSMUSP00000019803	K..GQEDSLASAVDATTGQEAC[Met]DS[Pho]D..		0.6	3	867.375	Yes
Pho Run 1	15.1.1.3255.3	134857	ENSMUSP00000019803	R..LKGQEDSLASAVDATTGQEAC[Met]DS[Pho]D..	missed K-G@2	0.07	3	1049.23	No	low confidence
Pho Run 1	15.1.1.3256.3	134860	ENSMUSP00000019803	R..LKGQEDSLASAVDATTGQEAC[Met]DS[Pho]D..	missed K-G@2	0.96	3	1049.23	Yes
Pho Run 1	35.1.1.3608.2	359287	ENSMUSP00000092284	R..SMS[Pho]ETGTAAAPGVSSELLSVAAQTLLSSDTK..V		0.99	4	925.282	Yes
Pho Run 1	9.1.1.2572.3	67387	ENSMUSP00000101412	R..RPQS[Pho]PGVS[Pho]PAHSER..L		0.23	4	493.009	Yes
Pho Run 1	9.1.1.2573.3	67402	ENSMUSP00000101412	R..RPQS[Pho]PGVS[Pho]PAHSER..L		0.99	4	493.01	Yes
Pho Run 1	41.1.1.1570.2	425779	ENSMUSP00000033761	M.[Pro].AS[Pho]AVSPANLPAVLLQPR..W	cleaved M-A@N-term	0.48	3	609.341	No	no iTRAQ
Pho Run 1	41.1.1.1569.3	425784	ENSMUSP00000033761	M.[Pro].AS[Pho]AVSPANLPAVLLQPR..W	cleaved M-A@N-term	0.13	3	609.344	No	low confidence
Pho Run 1	11.1.1.3073.3	90046	ENSMUSP00000062753	K..LEEPPELNRQS[Pho]PNPR..R	missed R-Q@9	0.31	3	720.717	Yes
Pho Run 1	14.1.1.4052.2	121125	ENSMUSP00000062753	K..LEEPPELNRQS[Pho]PNPR..R	missed R-Q@9	0.72	3	720.708	Yes
Pho Run 1	14.1.1.4059.2	121136	ENSMUSP00000062753	K..LEEPPELNRQS[Pho]PNPR..R	missed R-Q@9	0.27	3	720.709	Yes
Pho Run 1	14.1.1.4054.2	121147	ENSMUSP00000062753	K..LEEPPELNRQS[Pho]PNPR..R	missed R-Q@9	0.26	3	720.714	Yes
Pho Run 1	16.1.1.3115.2	146297	ENSMUSP00000062753	R..S[Pho]PADSLSSAAGASELSAEGAGK..G		0.99	3	884.479	Yes
Pho Run 1	16.1.1.3116.2	146310	ENSMUSP00000062753	R..S[Pho]PADSLSSAAGASELSAEGAGK..G		0.99	3	884.483	Yes
Pho Run 1	35.1.1.3367.3	357009	ENSMUSP00000019065	M.[Pro].AAAVLSGASAGS[Pho]PAGAPGGPGGLSAVGSGPR..L	cleaved M-A@N-term	1	3	876.134	No	no iTRAQ
Pho Run 1	35.1.1.3368.2	357020	ENSMUSP00000019065	M.[Pro].AAAVLSGASAGS[Pho]PAGAPGGPGGLSAVGSGPR..L	cleaved M-A@N-term	1	3	876.141	No	no iTRAQ
Pho Run 1	15.1.1.3164.3	134669	ENSMUSP00000019065	R..AGSGEDPVLAPS[Pho]GTPPPSIPPDETFGGR..V		0.99	4	773.14	Yes
Pho Run 1	15.1.1.3169.2	134679	ENSMUSP00000019065	R..AGSGEDPVLAPS[Pho]GTPPPSIPPDETFGGR..V		0.99	4	773.146	Yes
Pho Run 1	15.1.1.3167.3	134685	ENSMUSP00000019065	R..AGSGEDPVLAPS[Pho]GTPPPSIPPDETFGGR..V		1	4	773.149	Yes
Pho Run 1	15.1.1.3168.3	134697	ENSMUSP00000019065	R..AGSGEDPVLAPSGTPPPS[Pho]IPPDETFGGR..V		0.99	4	773.151	Yes
Pho Run 1	15.1.1.3167.2	134704	ENSMUSP00000019065	R..AGSGEDPVLAPS[Pho]GTPPPSIPPDETFGGR..V		1	3	1030.57	Yes
Pho Run 1	15.1.1.3168.2	134711	ENSMUSP00000019065	R..AGSGEDPVLAPS[Pho]GTPPPSIPPDETFGGR..V		1	3	1030.57	Yes
Pho Run 1	17.1.1.3119.2	160160	ENSMUSP00000019065	R..AGSGEDPVLAPSGTPPPS[Pho]IPPDETFGGR..V		0.99	4	773.145	Yes
Pho Run 1	17.1.1.3113.3	160170	ENSMUSP00000019065	R..AGSGEDPVLAPS[Pho]GTPPPSIPPDETFGGR..V		1	3	1030.57	Yes
Pho Run 1	17.1.1.3114.2	160173	ENSMUSP00000019065	R..AGSGEDPVLAPS[Pho]GTPPPSIPPDETFGGR..V		1	3	1030.57	Yes
Pho Run 1	18.1.1.3145.2	171970	ENSMUSP00000019065	R..AGSGEDPVLAPS[Pho]GTPPPSIPPDETFGGR..V		1	3	1030.57	Yes
Pho Run 1	18.1.1.3144.2	171978	ENSMUSP00000019065	R..AGSGEDPVLAPS[Pho]GTPPPSIPPDETFGGR[Dea]..V		0.95	3	1030.91	Yes
Pho Run 1	15.1.1.2950.2	129906	ENSMUSP00000021428	R..GPPS[Pho]PPAPVMHSPS[Pho]R..K		0.99	3	659.989	Yes
Pho Run 1	15.1.1.2949.2	129920	ENSMUSP00000021428	R..GPPS[Pho]PPAPVMHS[Pho]PSR..K		0.99	3	659.991	Yes
Pho Run 1	15.1.1.2874.2	130073	ENSMUSP00000021428	R..GPPS[Pho]PPAPVM[Oxi]H[Pho]SPSR..K		0.49	3	665.339	Yes
Pho Run 1	20.1.1.3859.2	178516	ENSMUSP00000021428	R..GPPS[Pho]PPAPVMHSPS[Pho]R..K		0.68	3	659.989	Yes
Pho Run 1	20.1.1.3858.2	178524	ENSMUSP00000021428	R..GPPS[Pho]PPAPVMHS[Pho]PSR..K		0.75	3	659.993	Yes
Pho Run 1	16.1.1.3404.2	138060	ENSMUSP00000037000	K..AALDDDVPVLLFES[Pho]PR..S		0.24	3	714.408	Yes
Pho Run 1	11.1.1.3031.3	89556	ENSMUSP00000074953	R..APTAALS[Pho]PEPQDSK..E		0.99	3	700.704	Yes
Pho Run 1	11.1.1.3032.2	89563	ENSMUSP00000074953	R..APTAALS[Pho]PEPQDSK..E		0.72	4	525.821	Yes
Pho Run 1	12.1.1.3024.2	101471	ENSMUSP00000074953	R..APTAALS[Pho]PEPQDSK..E		0.3	4	525.818	Yes
Pho Run 1	12.1.1.3039.2	104220	ENSMUSP00000074953	R..APTAALS[Pho]PEPQ[Dea]DS[Ser]KEDVK..K		0.79	4	719.401	Yes
Pho Run 1	12.1.1.3040.2	104247	ENSMUSP00000074953	R..APTAALS[Pho]PEP[Oxi]Q[Dea]D[Deh]SKEDVK..K		0.02	4	719.403	No	low confidence
Pho Run 1	12.1.1.3042.2	104269	ENSMUSP00000074953	R..APTAALS[Pho]PEP[Oxi]Q[Dea]D[Deh]SKEDVK..K		0.62	4	719.409	Yes
Pho Run 1	17.1.1.2658.3	151678	ENSMUSP00000074953	K..VVTN[Dea]ARS[Pho]PGAR..C	missed R-S@6	0.93	3	504.978	Yes
Pho Run 1	10.1.1.3076.2	82502	ENSMUSP00000031092	R..KDS[Deh]EEGEES[Pho]FSSVQ[Dea]DD[Oxi]LSK..A		0.51	4	777.653	Yes
Pho Run 1	10.1.1.3074.2	82520	ENSMUSP00000031092	R..KDS[Deh]EEGEES[Pho]FSSVQ[Dea]DD[Oxi]LSK..A		0.11	4	777.657	No	low confidence
Pho Run 1	10.1.1.3067.3	82535	ENSMUSP00000031092	R..KDS[Pho]EEGEESFSSVQDDLSK..A		0.6	4	777.905	Yes
Pho Run 1	15.1.1.3110.3	132701	ENSMUSP00000112606	K..DAVQAPLNVS[Pho]LNEEGK..S		0.93	3	791.441	Yes
Pho Run 1	8.1.1.3185.2	57940	ENSMUSP00000010349	M.[Pro].AADVSVTHRPPLS[Pho]PEAEAEAETPETVDR..R	cleaved M-A@N-term	1	3	1032.89	No	no iTRAQ
Pho Run 1	9.1.1.3093.2	70667	ENSMUSP00000010349	M.[Pro].AADVS[Pho]VTHRPPLSPEAEAEAETPETVDR..R	cleaved M-A@N-term	0.99	4	774.87	No	no iTRAQ
Pho Run 1	9.1.1.3093.3	70681	ENSMUSP00000010349	M.[Pro].AADVS[Pho]VTHRPPLSPEAEAEAETPETVDR..R	cleaved M-A@N-term	0.99	4	774.872	No	no iTRAQ
Pho Run 1	9.1.1.3091.3	70694	ENSMUSP00000010349	M.[Pro].AADVS[Pho]VTHRPPLSPEAEAEAETPETVDR..R	cleaved M-A@N-term	0.99	4	774.877	No	no iTRAQ
Pho Run 1	9.1.1.3095.2	70701	ENSMUSP00000010349	M.[Pro].AADVSVTHRPPLS[Pho]PEAEAEAETPETVDR..R	cleaved M-A@N-term	0.99	4	774.884	No	no iTRAQ
Pho Run 1	9.1.1.3086.3	70712	ENSMUSP00000010349	M.[Pro].AADVSVTHRPPLS[Pho]PEAEAEAETPETVDR..R	cleaved M-A@N-term	1	3	1032.88	No	no iTRAQ
Pho Run 1	9.1.1.3087.2	70725	ENSMUSP00000010349	M.[Pro].AADVSVTHRPPLS[Pho]PEAEAEAETPETVDR..R	cleaved M-A@N-term	0.91	3	1032.88	No	no iTRAQ
Pho Run 1	9.1.1.3095.3	70806	ENSMUSP00000010349	M.[Pro].AADVSVTHRPPLS[Pho]PEAEAEAET[Pho]PETVDR..R	cleaved M-A@N-term	0.97	3	1059.54	No	no iTRAQ
Pho Run 1	9.1.1.3094.3	70818	ENSMUSP00000010349	M.[Pro].AADVSVTHRPPLS[Pho]PEAEAEAETPETVDR[Pho]..R	cleaved M-A@N-term	0.99	3	1059.55	No	no iTRAQ
Pho Run 1	10.1.1.3078.3	82473	ENSMUSP00000010349	M.[Pro].AADVSVTHRPPLS[Pho]PEAEAEAETPETVDR..R	cleaved M-A@N-term	0.73	4	774.894	No	no iTRAQ
Pho Run 1	10.1.1.3077.2	82486	ENSMUSP00000010349	M.[Pro].AADVSVTHRPPLS[Pho]PEAEAEAETPETVDR..R	cleaved M-A@N-term	1	3	1032.88	No	no iTRAQ
Pho Run 1	10.1.1.3078.2	82492	ENSMUSP00000010349	M.[Pro].AADVSVTHRPPLS[Pho]PEAEAEAETPETVDR..R	cleaved M-A@N-term	1	3	1032.88	No	no iTRAQ
Pho Run 1	11.1.1.3168.2	93264	ENSMUSP00000010349	M.[Pro].AADVSVTHRPPLS[Pho]PEAEAEAETPETVDR..R	cleaved M-A@N-term	1	3	1032.88	No	no iTRAQ
Pho Run 1	11.1.1.3159.3	93277	ENSMUSP00000010349	M.[Pro].AADVSVTHRPPLS[Pho]PEAEAEAETPETVDR..R	cleaved M-A@N-term	0.99	3	1032.9	No	no iTRAQ
Pho Run 1	11.1.1.3167.2	93288	ENSMUSP00000010349	M.[Pro].AADVSVTHR[Dea]PPLS[Pho]PEAEAEAETPETVDR..R	cleaved M-A@N-term	0.99	3	1033.21	No	no iTRAQ
Pho Run 1	12.1.1.3155.3	104817	ENSMUSP00000010349	M.[Pro].AADVSVTHRPPLS[Pho]PEAEAEAETPETVDR..R	cleaved M-A@N-term	1	3	1032.89	No	no iTRAQ
Pho Run 1	12.1.1.3158.2	104831	ENSMUSP00000010349	M.[Pro].AADVSVTHRPPLS[Pho]PEAEAEAETPETVDR..R	cleaved M-A@N-term	0.99	3	1032.89	No	no iTRAQ
Pho Run 1	12.1.1.3152.2	104841	ENSMUSP00000010349	M.[Pro].AADVSVTHRPPLS[Pho]PEAEAEAETPETVDR..R	cleaved M-A@N-term	1	3	1032.9	No	no iTRAQ
Pho Run 1	12.1.1.3151.2	104854	ENSMUSP00000010349	M.[Pro].AADVSVTHRPPLS[Pho]PEAEAEAETPETVDR..R	cleaved M-A@N-term	1	3	1032.9	No	no iTRAQ
Pho Run 1	13.1.1.3140.3	116752	ENSMUSP00000010349	M.[Pro].AADVSVTHRPPLS[Pho]PEAEAEAETPETVDR..R	cleaved M-A@N-term	0.28	4	774.896	No	no iTRAQ
Pho Run 1	13.1.1.3136.3	116759	ENSMUSP00000010349	M.[Pro].AADVSVTHRPPLS[Pho]PEAEAEAETPETVDR..R	cleaved M-A@N-term	1	3	1032.9	No	no iTRAQ
Pho Run 1	13.1.1.3098.2	117012	ENSMUSP00000010349	M.[Pro].AADVS[Pho]VTHRPPLSPEAEAEAETPETVDR..R	cleaved M-A@N-term	0.94	4	850.945	Yes
Pho Run 1	15.1.1.3090.3	134719	ENSMUSP00000010349	M.[Pro].AADVSVTHRPPLS[Pho]PEAEAEAETPETVDR..R	cleaved M-A@N-term	1	3	1032.89	No	no iTRAQ
Pho Run 1	17.1.1.3045.3	160184	ENSMUSP00000010349	M.[Pro].AADVSVTHRPPLS[Pho]PEAEAEAETPETVDR..R	cleaved M-A@N-term	0.99	3	1032.88	No	no iTRAQ
Pho Run 1	11.1.1.3162.3	93108	ENSMUSP00000010349	A.[Ace].ADVSVTHRPPLS[Pho]PEAEAEAETPETVDR..R	cleaved A-A@N-term	0.99	3	1009.21	No	no iTRAQ
Pho Run 1	11.1.1.3163.2	93122	ENSMUSP00000010349	A.[Ace].ADVSVTHRPPLS[Pho]PEAEAEAETPETVDR..R	cleaved A-A@N-term	1	3	1009.22	No	no iTRAQ
Pho Run 1	18.1.1.3016.2	166090	ENSMUSP00000010349	K..MS[Pho]PPPSSFNEPR..S		0.77	3	577.308	Yes
Pho Run 1	18.1.1.3017.3	166098	ENSMUSP00000010349	K..MS[Pho]PPPSSFNEPR..S		0.08	3	577.309	No	low confidence
Pho Run 1	17.1.1.2879.3	153828	ENSMUSP00000068931	R..HAELSGS[Pho]PLK..S		0.99	3	576.351	Yes
Pho Run 1	21.1.1.2904.2	186038	ENSMUSP00000068931	R..HAELSGS[Pho]PLK..S		0.08	3	576.345	No	low confidence
Pho Run 1	15.1.1.2869.2	126073	ENSMUSP00000009099	R..NN[Dea]MS[Pho]PHGIPAR..S		0.99	3	526.952	Yes
Pho Run 1	15.1.1.2868.3	126087	ENSMUSP00000009099	R..N[Dea]NMS[Pho]PHGIPAR..S		0.99	3	526.955	Yes
Pho Run 1	22.1.1.2818.3	197201	ENSMUSP00000009099	R..NNMS[Pho]PHGIPAR..S		0.8	3	526.62	Yes
Pho Run 1	15.1.1.3228.3	135323	ENSMUSP00000017629	K..ASPITN[Dea]DGEDEFVP[Oxi]S[Pho]DGLDKDEY[Deh]AFSSGK..S		0.97	4	1021.3	Yes
Pho Run 1	16.1.1.3220.2	147972	ENSMUSP00000017629	K..ASPITN[Dea]DGEDEFVP[Oxi]S[Pho]DGLD[Deh]KDEYAFSSGK..S		0.33	4	1021.32	Yes
Pho Run 1	16.1.1.3219.2	147975	ENSMUSP00000017629	K..ASPITNDGEDEFVPS[Pho]DGLDKDEYAFSSGK..S		0.99	4	1021.57	Yes
Pho Run 1	22.1.1.3279.3	199013	ENSMUSP00000017629	K..FDS[Pho]N[Dea]EEDTASVFAPSFGLK..Q		0.41	3	917.514	Yes
Pho Run 1	23.1.1.3296.2	216878	ENSMUSP00000017629	K..FDS[Pho]NEEDTASVFAPSFGLK..Q		0.2	4	688.105	Yes
Pho Run 1	23.1.1.3296.3	216879	ENSMUSP00000017629	K..FDS[Pho]NEEDTASVFAPSFGLK..Q		0.19	4	688.105	Yes
Pho Run 1	23.1.1.3291.3	216884	ENSMUSP00000017629	K..FDS[Pho]NEEDTASVFAPSFGLK..Q		0.92	4	688.114	Yes
Pho Run 1	23.1.1.3290.3	216887	ENSMUSP00000017629	K..FDS[Pho]NEEDTASVFAPSFGLK..Q		0.99	3	917.155	Yes
Pho Run 1	10.1.1.2757.2	79965	ENSMUSP00000017629	R..KAS[Pho]GSENEGDYNPGR..K	missed K-A@1	0.29	4	568.041	Yes
Pho Run 1	10.1.1.2754.2	79972	ENSMUSP00000017629	R..KASGS[Pho]ENEGDYNPGR..K	missed K-A@1	0.93	3	757.041	Yes
Pho Run 1	10.1.1.2755.2	79975	ENSMUSP00000017629	R..KASGS[Pho]ENEGDYNPGR..K	missed K-A@1	0.99	3	757.042	Yes
Pho Run 1	15.1.1.2820.3	132384	ENSMUSP00000017629	R..KASGS[Pho]ENEGDYNPGR..K	missed K-A@1	0.7	3	757.048	Yes
Pho Run 1	24.1.1.3232.2	231596	ENSMUSP00000017629	K..KTSFDQ[Dea]DS[Pho]DVDIFPS[Ser]DFTSEPPALPR..T	missed K-T@1	0.99	4	900.482	Yes
Pho Run 1	24.1.1.3231.3	231605	ENSMUSP00000017629	K..KTS[Pho]F[Oxi]DQ[Dea]D[Deh]SDVDIFPSDFTSEPPALPR..T	missed K-T@1	0.99	4	900.487	Yes
Pho Run 1	24.1.1.3233.2	231616	ENSMUSP00000017629	K..KTSFDQDS[Pho]DVDIFPSDFTSEPPALPR..T	missed K-T@1	1	4	900.739	Yes
Pho Run 1	24.1.1.3233.3	231620	ENSMUSP00000017629	K..KTSFDQDS[Pho]DVDIFPSDFTSEPPALPR..T	missed K-T@1	0.99	4	900.74	Yes
Pho Run 1	25.1.1.3243.2	244200	ENSMUSP00000017629	K..KTSFDQ[Dea]D[Oxi]S[Pho]D[Deh]VDIFPSDFTSEPPALPR..T	missed K-T@1	0.99	4	900.495	Yes
Pho Run 1	25.1.1.3242.2	244207	ENSMUSP00000017629	K..KTSFDQDS[Pho]DVDIFPSDFTSEPPALPR..T	missed K-T@1	1	4	900.747	Yes
Pho Run 1	25.1.1.3245.2	244218	ENSMUSP00000017629	K..KTSFDQDS[Pho]DVDIFPSDFTSEPPALPR..T	missed K-T@1	0.98	6	600.835	Yes
Pho Run 1	25.1.1.3245.3	244220	ENSMUSP00000017629	K..KTSFDQDS[Pho]DVDIFPSDFTSEPPALPR..T	missed K-T@1	0.99	6	600.835	Yes
Pho Run 1	25.1.1.3246.2	244225	ENSMUSP00000017629	K..KTSFDQDS[Pho]DVDIFPSDFTSEPPALPR..T	missed K-T@1	0.98	6	600.838	Yes
Pho Run 1	25.1.1.3244.2	244228	ENSMUSP00000017629	K..KTSFDQDS[Pho]DVDIFPSDFTSEPPALPR..T	missed K-T@1	0.99	6	600.842	Yes
Pho Run 1	21.1.1.3332.2	192954	ENSMUSP00000017629	K..TSFDQDS[Pho]DVDIFPSDFTSEPPALPR..T		0.99	3	1056.57	Yes
Pho Run 1	22.1.1.3294.2	205647	ENSMUSP00000017629	K..TSFDQDS[Pho]DVDIFPSDFTSEPPALPR..T		0.99	3	1056.56	Yes
Pho Run 1	22.1.1.3288.2	205655	ENSMUSP00000017629	K..TSFDQDS[Pho]DVDIFPSDFTSEPPALPR..T		1	3	1056.56	Yes
Pho Run 1	22.1.1.3291.3	205663	ENSMUSP00000017629	K..TSFDQDS[Pho]DVDIFPSDFTSEPPALPR..T		0.98	5	634.34	Yes
Pho Run 1	22.1.1.3295.2	205666	ENSMUSP00000017629	K..TSFDQDS[Pho]DVDIFPSDFTSEPPALPR..T		1	3	1056.56	Yes
Pho Run 1	22.1.1.3299.3	205673	ENSMUSP00000017629	K..TSFDQDS[Pho]DVDIFPSDFTSEPPALPR..T		1	3	1056.56	Yes
Pho Run 1	22.1.1.3287.2	205678	ENSMUSP00000017629	K..TSFDQDS[Pho]DVDIFPSDFTSEPPALPR..T		1	3	1056.56	Yes
Pho Run 1	23.1.1.3319.3	218306	ENSMUSP00000017629	K..TSFDQDS[Pho]DVDIFPSDFTSEPPALPR..T		1	3	1056.56	Yes
Pho Run 1	24.1.1.3319.2	230999	ENSMUSP00000017629	K..TS[Pho]FDQ[Dea]DS[Ser]DVDIFPSDFTSEPPALPR..T		0.24	3	1056.22	Yes
Pho Run 1	24.1.1.3318.2	231010	ENSMUSP00000017629	K..TSFDQDS[Pho]DVDIFPSDFTSEPPALPR..T		1	3	1056.57	Yes
Pho Run 1	25.1.1.3326.2	243911	ENSMUSP00000017629	K..TSFDQDS[Pho]DVDIFPSDFTSEPPALPR..T		0.99	3	1056.56	Yes
Pho Run 1	25.1.1.3325.3	243920	ENSMUSP00000017629	K..TSFDQDS[Pho]DVDIFPSDFTSEPPALPR..T		1	3	1056.57	Yes
Pho Run 1	8.1.1.3651.3	54356	ENSMUSP00000017629	K..YFAES[Pho]DEEEDVDFAM[Oxi]FN..		0.08	3	819.993	No	low confidence
Pho Run 1	9.1.1.3431.2	69478	ENSMUSP00000017629	K..YFAES[Pho]DEEEDVDFAM[Oxi]FN..		0.81	3	819.987	Yes
Pho Run 1	9.1.1.3430.2	69479	ENSMUSP00000017629	K..YFAES[Pho]DEEEDVDFAM[Oxi]FN..		0.83	3	819.987	Yes
Pho Run 1	10.1.1.3909.2	80624	ENSMUSP00000017629	K..YFAES[Pho]DEEEDVDFAMFN..		0.27	3	814.663	Yes
Pho Run 1	10.1.1.3523.2	80719	ENSMUSP00000017629	K..YFAES[Pho]DEEEDVDFAM[Oxi]FN..		0.13	3	819.993	No	low confidence
Pho Run 1	10.1.1.3512.2	80720	ENSMUSP00000017629	K..YFAES[Pho]DEEEDVDFAM[Oxi]FN..		0.82	3	819.999	Yes
Pho Run 1	10.1.1.3509.3	80721	ENSMUSP00000017629	K..YFAES[Pho]DEEEDVDFAM[Oxi]FN..		0.1	3	820.008	No	low confidence
Pho Run 1	13.1.1.3499.2	115165	ENSMUSP00000017629	K..YFAES[Pho]DEEEDVDFAM[Oxi]FN..		0.04	3	820.015	No	low confidence
Pho Run 1	16.1.1.3688.2	145828	ENSMUSP00000017629	K..YFAES[Pho]DEEEDVDFAMFN..		0.23	3	814.663	Yes
Pho Run 1	6.1.1.3783.2	27053	ENSMUSP00000017629	K..YTFDFS[Pho]EEEDDDAAAADDSNDLEELK..V		0.98	4	911.413	Yes
Pho Run 1	6.1.1.3787.2	27054	ENSMUSP00000017629	K..YTFDFS[Pho]EEEDDDAAAADDSNDLEELK..V		0.98	4	911.422	Yes
Pho Run 1	6.1.1.3786.3	27057	ENSMUSP00000017629	K..YTFDFS[Pho]EEEDDDAAAADDSNDLEELK..V		0.99	4	911.431	Yes
Pho Run 1	6.1.1.3885.2	27199	ENSMUSP00000017629	K..YT[Pho]FDFSEEEDDDAAAADDS[Pho]NDLEELK..V		0.85	4	931.441	Yes
Pho Run 1	27.1.1.3232.3	261189	ENSMUSP00000030636	R..ASGQAFELILS[Pho]PR..S		0.99	3	591.681	Yes
Pho Run 1	27.1.1.3233.3	261205	ENSMUSP00000030636	R..ASGQAFELILS[Pho]PR..S		0.99	3	591.685	Yes
Pho Run 1	13.1.1.3534.2	115207	ENSMUSP00000034465	M.[Pro].AAEHDS[Pho]DSVEPPGSEALLDAVLR..T	cleaved M-A@N-term	0.99	3	834.061	No	no iTRAQ
Pho Run 1	13.1.1.3540.2	115209	ENSMUSP00000034465	M.[Pro].AAEHDS[Pho]DSVEPPGSEALLDAVLR..T	cleaved M-A@N-term	0.99	3	834.066	No	no iTRAQ
Pho Run 1	13.1.1.3535.2	115215	ENSMUSP00000034465	M.[Pro].AAEHDS[Pho]DSVEPPGSEALLDAVLR..T	cleaved M-A@N-term	0.99	3	834.075	No	no iTRAQ
Pho Run 1	13.1.1.3347.2	115423	ENSMUSP00000034465	R..DSETIEDVAVEPLPLPGS[Pho]PVR..G		0.99	3	868.816	Yes
Pho Run 1	21.1.1.3338.2	192405	ENSMUSP00000025774	K..IEEAMDGS[Pho]ETPQLFTVLPEK..R		0.92	4	731.39	Yes
Pho Run 1	21.1.1.3341.2	192417	ENSMUSP00000025774	K..IEEAMDGS[Pho]ETPQLFTVLPEK..R		0.92	4	731.397	Yes
Pho Run 1	21.1.1.3336.2	192424	ENSMUSP00000025774	K..IEEAMDGSETPQ[Dea]LFT[Pho]VLPEK..R		0.33	4	731.638	Yes
Pho Run 1	21.1.1.3339.2	192437	ENSMUSP00000025774	K..IEEAMDGSETPQ[Dea]LFT[Pho]VLPEK..R		0.96	4	731.646	Yes
Pho Run 1	8.1.1.3180.2	55817	ENSMUSP00000025774	R..SSLGQS[Pho]AS[Pho]ETEEDTVSISK..K		0.99	3	908.464	Yes
Pho Run 1	11.1.1.3147.2	92042	ENSMUSP00000025774	R..SSLGQSAS[Pho]ET[Deh]EED[Oxi]TVSISK..K		0.96	4	661.104	Yes
Pho Run 1	11.1.1.3126.3	92052	ENSMUSP00000025774	R..SSLGQS[Pho]ASETEEDTVSISK..K		0.99	3	881.806	Yes
Pho Run 1	16.1.1.2935.2	144505	ENSMUSP00000038188	K..HS[Pho]LPSPSRPGVEDVER..V		0.99	4	537.316	Yes
Pho Run 1	16.1.1.2936.2	144513	ENSMUSP00000038188	K..HSLPS[Pho]PSRPGVEDVER..V		0.99	4	537.316	Yes
Pho Run 1	8.1.1.2914.2	54812	ENSMUSP00000075198	K..NEKS[Pho]EEEQ[Dea]SS[Ser]ASVK..K	missed K-S@3	0.42	4	636.616	Yes
Pho Run 1	8.1.1.2908.2	54827	ENSMUSP00000075198	K..NEKS[Pho]EEEQSSASVK..K	missed K-S@3	0.26	4	636.865	Yes
Pho Run 1	8.1.1.2907.2	54834	ENSMUSP00000075198	K..NEKS[Pho]EEEQSSASVK..K	missed K-S@3	0.06	4	636.866	No	low confidence
Pho Run 1	15.1.1.3259.2	128704	ENSMUSP00000075198	K.[Gln].QADLSFSS[Pho]PVEMK..N		0.21	2	903.456	Yes
Pho Run 1	17.1.1.3228.3	154561	ENSMUSP00000075198	K.[Gln].QADLS[Pho]FSSPVEMK..N		0.64	2	903.456	Yes
Pho Run 1	17.1.1.3227.3	154562	ENSMUSP00000075198	K.[Gln].QADLS[Pho]FSSPVEMK..N		0.93	2	903.461	Yes
Pho Run 1	16.1.1.3215.2	143750	ENSMUSP00000021803	R..IPSAVSS[Pho]PLNS[Pho]PLDR..S		0.22	3	673.029	Yes
Pho Run 1	21.1.1.3075.3	189862	ENSMUSP00000021803	K..RIPSAVS[Pho]SPLNS[Pho]PLDR..S	missed R-I@1	0.62	3	725.029	Yes
Pho Run 1	18.1.1.3031.2	164455	ENSMUSP00000058078	R..SFLSEPSS[Pho]PGR..S		0.08	2	774.384	No	low confidence
Pho Run 1	18.1.1.3030.3	164466	ENSMUSP00000058078	R..SFLSEPSS[Pho]PGR..S		0.96	2	774.388	Yes
Pho Run 1	18.1.1.3028.2	164480	ENSMUSP00000058078	R..SFLSEPSS[Pho]PGR..S		0.81	3	516.62	Yes
Pho Run 1	6.1.1.3308.2	23916	ENSMUSP00000001339	K..DWDKES[Pho]EGEEPAGGR..A		0.07	3	784.054	No	low confidence
Pho Run 1	6.1.1.3306.2	23927	ENSMUSP00000001339	K..DWDKES[Pho]EGEEPAGGR..A		0.27	3	784.055	Yes
Pho Run 1	6.1.1.3305.3	23937	ENSMUSP00000001339	K..DWDKES[Pho]EGEEPAGGR..A		0.95	3	784.056	Yes
Pho Run 1	6.1.1.3291.3	23943	ENSMUSP00000001339	K..DWDKES[Pho]EGEEPAGGR..A		0.93	4	588.315	Yes
Pho Run 1	6.1.1.3292.3	23952	ENSMUSP00000001339	K..DWDKES[Pho]EGEEPAGGR..A		0.99	4	588.319	Yes
Pho Run 1	6.1.1.3242.3	24135	ENSMUSP00000001339	K..DW[Tri]DKES[Pho]EGEEPAGGR..A		0.69	4	600.311	Yes
Pho Run 1	7.1.1.3196.2	36025	ENSMUSP00000109877	K..ALS[Pho]EEKEEESGEEALPYR..N		1	4	689.362	Yes
Pho Run 1	7.1.1.3195.2	36042	ENSMUSP00000109877	K..ALS[Pho]EEKEEESGEEALPYR..N		0.99	4	689.368	Yes
Pho Run 1	8.1.1.3142.2	56087	ENSMUSP00000109877	K..ALSEEKEEES[Pho]GEEALPYR..N		0.99	4	689.365	Yes
Pho Run 1	8.1.1.3141.3	56101	ENSMUSP00000109877	K..ALSEEKEEES[Pho]GEEALPYR..N		0.99	4	689.366	Yes
Pho Run 1	13.1.1.3129.3	117255	ENSMUSP00000054946	R..AVEGPSPS[Pho]PEPEEKPAESLAIDPTPGTR..E		0.99	4	887.495	Yes
Pho Run 1	6.1.1.3386.2	22737	ENSMUSP00000030556	K..DADVSEES[Pho]PPPLPER..T		0.99	3	674.678	Yes
Pho Run 1	6.1.1.3360.3	20745	ENSMUSP00000084864	K..FES[Pho]PEVAER..A		0.45	2	724.36	Yes
Pho Run 1	10.1.1.3066.2	79458	ENSMUSP00000038382	R..FGEYN[Dea]SNIS[Pho]PEEK..M		0.14	3	735.033	No	low confidence
Pho Run 1	10.1.1.3067.2	79474	ENSMUSP00000038382	R..FGEYN[Dea]SNIS[Pho]PEEK..M		0.98	3	735.037	Yes
Pho Run 1	10.1.1.3065.2	79485	ENSMUSP00000038382	R..FGEYN[Dea]SNIS[Pho]PEEK..M		0.14	3	735.042	No	low confidence
Pho Run 1	7.1.1.3349.2	32433	ENSMUSP00000075655	K..EPAFEDITLES[Pho]ER..K		0.99	3	640.67	Yes
Pho Run 1	7.1.1.3348.2	32448	ENSMUSP00000075655	K..EPAFEDITLES[Pho]ER..K		0.95	3	640.679	Yes
Pho Run 1	18.1.1.3378.3	169967	ENSMUSP00000075655	K..QAT[Pho]PPIELDAVWEDIR..E		0.99	3	746.403	Yes
Pho Run 1	18.1.1.3379.2	169971	ENSMUSP00000075655	K..QAT[Pho]PPIELDAVWEDIR..E		0.68	3	746.409	Yes
Pho Run 1	13.1.1.2654.2	114397	ENSMUSP00000029699	R..ASS[Pho]HSSQS[Pho]QGGGSVTK..K		0.22	3	758.385	Yes
Pho Run 1	35.1.1.3091.2	352047	ENSMUSP00000029699	R..LRLS[Pho]PSPTSQR..S	missed R-L@2	0.97	3	542.658	Yes
Pho Run 1	35.1.1.3090.2	352064	ENSMUSP00000029699	R..LRLSPS[Pho]PTSQR..S	missed R-L@2	0.84	3	542.66	Yes
Pho Run 1	36.1.1.3384.3	364032	ENSMUSP00000029699	R..LRLSPS[Pho]PTSQR..S	missed R-L@2	0.11	3	542.66	No	low confidence
Pho Run 1	36.1.1.3385.2	364043	ENSMUSP00000029699	R..LRLS[Pho]PSPTSQR..S	missed R-L@2	0.02	3	542.66	No	low confidence
Pho Run 1	37.1.1.3290.3	375710	ENSMUSP00000029699	R..LRLS[Pho]PSPTSQR..S	missed R-L@2	0.84	3	542.663	Yes
Pho Run 1	37.1.1.3291.2	375728	ENSMUSP00000029699	R..LRLS[Pho]PSPTSQR..S	missed R-L@2	0.02	3	542.663	No	low confidence
Pho Run 1	17.1.1.2815.2	153946	ENSMUSP00000029699	R..SGAQASSTPLS[Pho]PTR..I		0.75	3	582.004	Yes
Pho Run 1	13.1.1.3209.2	115749	ENSMUSP00000100868	K..DM[Oxi]DEPS[Pho]PVPNVEEVTLPK..T		0.38	3	900.827	Yes
Pho Run 1	7.1.1.3001.2	32962	ENSMUSP00000100868	K..TLTDEVNSPDS[Pho]DRR..D	missed R-R@13	0.95	4	498.025	Yes
Pho Run 1	9.1.1.2572.2	62572	ENSMUSP00000101307	R..NS[Pho]PSAASTSSNDSK..A		0.01	3	681.016	No	low confidence
Pho Run 1	9.1.1.2573.2	62579	ENSMUSP00000101307	R..NS[Pho]PSAASTSSNDSK..A		0.28	3	681.018	Yes
Pho Run 1	5.1.1.4849.2	16671	ENSMUSP00000043981	R..EMC[Met]EGLLEES[Pho]DGEDEHEAGR..A		1	3	889.035	Yes
Pho Run 1	5.1.1.4848.2	17729	ENSMUSP00000043981	R..EMC[Met]EGLLEES[Pho]DGEDEHEAGR..A		0.66	4	666.796	Yes
Pho Run 1	5.1.1.4850.3	17747	ENSMUSP00000043981	R..EMC[Met]EGLLEES[Pho]DGEDEHEAGR..A		0.92	4	667.045	Yes
Pho Run 1	5.1.1.4654.2	17794	ENSMUSP00000043981	R..EM[Oxi]C[Met]EGLLEES[Pho]DGEDEHEAGR..A		0.97	3	894.071	Yes
Pho Run 1	5.1.1.4655.2	17807	ENSMUSP00000043981	R..EM[Oxi]C[Met]EGLLEES[Pho]DGEDEHEAGR..A		0.94	3	894.358	Yes
Pho Run 1	6.1.1.3513.2	25034	ENSMUSP00000043981	R..EM[Oxi]C[Met]EGLLEES[Pho]DGEDEHEAGR..A		0.99	3	894.393	Yes
Pho Run 1	18.1.1.3331.2	171803	ENSMUSP00000023176	R..GAEVLLEEPLPLETAGES[Pho]PSFK..L		0.91	4	751.158	Yes
Pho Run 1	18.1.1.3329.2	171826	ENSMUSP00000023176	R..GAEVLLEEPLPLETAGES[Pho]PSFK..L		0.59	4	751.167	Yes
Pho Run 1	18.1.1.3335.2	171832	ENSMUSP00000023176	R..GAEVLLEEPLPLETAGES[Pho]PSFK..L		0.99	4	751.172	Yes
Pho Run 1	12.1.1.3177.3	104887	ENSMUSP00000111222	K..ASAVAQS[Pho]PEPAAAAPVGEGFPETTEAER..H		0.89	4	781.933	Yes
Pho Run 1	13.1.1.3020.3	113648	ENSMUSP00000112981	R..ERS[Pho]PS[Pho]PPAVQC[Met]K..R	missed R-S@2	0.93	4	529.045	Yes
Pho Run 1	13.1.1.3019.2	113663	ENSMUSP00000112981	R..ERS[Pho]PS[Pho]PPAVQC[Met]K..R	missed R-S@2	0.04	4	529.049	No	low confidence
Pho Run 1	18.1.1.2928.2	164042	ENSMUSP00000058618	K..AQLS[Pho]PSVK..R		0.84	3	506.651	Yes
Pho Run 1	15.1.1.3208.3	133839	ENSMUSP00000058618	K..GSDDVLVSGEVPEC[Met]EVGHMS[Pho]PR..K		0.98	4	683.084	Yes
Pho Run 1	15.1.1.3207.3	133855	ENSMUSP00000058618	K..GSDDVLVSGEVPEC[Met]EVGHMS[Pho]PR..K		1	3	910.442	Yes
Pho Run 1	11.1.1.3103.2	91263	ENSMUSP00000058618	R..RTS[Pho]TPVILEGAQEETDTR..D	missed R-T@1	1	3	796.43	Yes
Pho Run 1	11.1.1.3102.3	91276	ENSMUSP00000058618	R..RTS[Pho]TPVILEGAQEETDTR..D	missed R-T@1	1	3	796.434	Yes
Pho Run 1	10.1.1.2959.2	80258	ENSMUSP00000058618	K..TETDITT[Did]VEQ[Dea]SS[Pho]PSGK..L		0.24	3	789.774	Yes
Pho Run 1	7.1.1.3226.2	34199	ENSMUSP00000058618	R..TS[Pho]TPVILEGAQEETDTR..D		0.99	3	744.386	Yes
Pho Run 1	7.1.1.3225.3	34211	ENSMUSP00000058618	R..T[Pho]STPVILEGAQEETDTR..D		0.94	3	744.39	Yes
Pho Run 1	8.1.1.3211.3	53089	ENSMUSP00000058618	R..TS[Pho]TPVILEGAQEETDTR..D		0.99	3	744.386	Yes
Pho Run 1	8.1.1.3212.3	53103	ENSMUSP00000058618	R..TS[Pho]TPVILEGAQEETDTR..D		0.95	3	744.39	Yes
Pho Run 1	23.1.1.2954.3	212362	ENSMUSP00000122354	R..GPS[Pho]PSPVGSPASVAQSR..S		0.99	3	655.678	Yes
Pho Run 1	23.1.1.2953.3	212379	ENSMUSP00000122354	R..GPS[Pho]PSPVGSPASVAQSR..S		0.99	3	655.679	Yes
Pho Run 1	28.1.1.2627.2	276672	ENSMUSP00000122354	R..SHHAPM[Oxi]S[Pho]PGSSGGGGQPLAR..T		0.84	4	572.808	Yes
Pho Run 1	28.1.1.2626.3	276679	ENSMUSP00000122354	R..SHHAPM[Oxi]S[Pho]PGSSGGGGQPLAR..T		0.97	4	572.811	Yes
Pho Run 1	7.1.1.2969.3	35794	ENSMUSP00000058037	R..APRS[Pho]PS[Pho]PAPENTPSDPADQGAR..T	missed R-S@3	0.99	3	894.764	Yes
Pho Run 1	7.1.1.2978.2	35806	ENSMUSP00000058037	R..APRS[Pho]PS[Pho]PAPENTPSDPADQGAR..T	missed R-S@3	0.14	4	671.34	No	low confidence
Pho Run 1	7.1.1.2970.2	34491	ENSMUSP00000058037	R..S[Pho]PSPAPENTPSDPADQGAR..T		0.99	3	760.038	Yes
Pho Run 1	10.1.1.3300.3	79956	ENSMUSP00000110550	R..AS[Pho]QEFLEDGDPDGLFSR..N		0.67	3	756.372	Yes
Pho Run 1	10.1.1.3302.2	79958	ENSMUSP00000110550	R..AS[Pho]QEFLEDGDPDGLFSR..N		0.93	3	756.379	Yes
Pho Run 1	10.1.1.2684.3	74075	ENSMUSP00000107032	R..EGT[Pho]PPPPPPPR..D		0.39	3	509.299	Yes
Pho Run 1	16.1.1.3151.2	147560	ENSMUSP00000107032	K..TSVLGSSEDAIEPVS[Pho]PPEGMTEPGHAR..S		0.89	4	784.409	Yes
Pho Run 1	26.1.1.3305.3	254427	ENSMUSP00000117651	R..LGAGEQALS[Pho]PSLEESGLGLLAR..F		0.99	3	851.503	Yes
Pho Run 1	8.1.1.3143.3	52124	ENSMUSP00000069887	R..TDSVIIADQT[Pho]PT[Pho]PTR..F		0.26	3	693.686	Yes
Pho Run 1	10.1.1.3159.2	79614	ENSMUSP00000104853	K..EFC[Met]ADHDIS[Pho]PDTS[Pho]LR..G		0.92	3	739.324	Yes
Pho Run 1	10.1.1.3158.2	79622	ENSMUSP00000104853	K..EFC[Met]ADHDIS[Pho]PDTS[Pho]LR..G		0.21	3	739.328	Yes
Pho Run 1	10.1.1.3157.3	79632	ENSMUSP00000104853	K..EFC[Met]ADHDIS[Pho]PDTS[Pho]LR..G		0.03	3	739.339	No	low confidence
Pho Run 1	14.1.1.4268.3	121063	ENSMUSP00000104853	K..EFC[Met]ADHDIS[Pho]PDTSLR..G		0.05	3	712.668	No	low confidence
Pho Run 1	15.1.1.3136.2	131233	ENSMUSP00000104853	K..EFC[Met]ADHDIS[Pho]PDTSLR..G		0.99	3	712.662	Yes
Pho Run 1	15.1.1.3134.2	131245	ENSMUSP00000104853	K..EFC[Met]ADHDIS[Pho]PDTSLR..G		0.99	3	712.664	Yes
Pho Run 1	7.1.1.3044.2	34826	ENSMUSP00000104853	R..ETVVESQSSQS[Pho]PS[Pho]PK..R		0.98	3	786.727	Yes
Pho Run 1	7.1.1.3049.3	34837	ENSMUSP00000104853	R..ETVVESQSSQS[Pho]PS[Pho]PK..R		0.92	3	786.749	Yes
Pho Run 1	11.1.1.2979.3	90607	ENSMUSP00000104853	R..ETVVESQSSQSPS[Pho]PK..R		0.7	4	570.341	Yes
Pho Run 1	11.1.1.2978.3	90619	ENSMUSP00000104853	R..ETVVESQSSQSPS[Pho]PK..R		0.71	4	570.344	Yes
Pho Run 1	8.1.1.2952.3	54718	ENSMUSP00000104853	R..ETVVESQSSQS[Pho]PS[Pho]PKR..E	missed K-R@15	0.62	4	629.341	Yes
Pho Run 1	8.1.1.2953.2	54729	ENSMUSP00000104853	R..ETVVESQSSQS[Pho]PS[Pho]PKR..E	missed K-R@15	0.18	4	629.344	Yes
Pho Run 1	9.1.1.2828.3	69656	ENSMUSP00000104853	K..RETVVESQSSQS[Pho]PS[Pho]PK..R	missed R-E@1	0.91	4	629.338	Yes
Pho Run 1	6.1.1.3501.2	25942	ENSMUSP00000104853	K..SSSDSVEEET[Pho]VDSDTPPVLEK..E		0.99	4	735.369	Yes
Pho Run 1	6.1.1.3502.2	25947	ENSMUSP00000104853	K..SSSDSVEEET[Pho]VDSDTPPVLEK..E		0.99	4	735.37	Yes
Pho Run 1	34.1.1.3332.2	341168	ENSMUSP00000072406	K..LSS[Pho]TPPLSALGR..L		0.8	3	528.326	Yes
Pho Run 1	34.1.1.3331.2	341183	ENSMUSP00000072406	K..LSS[Pho]TPPLSALGR..L		0.09	3	528.327	No	low confidence
Pho Run 1	15.1.1.3234.2	135300	ENSMUSP00000044361	K..GGPEGGAAPAAPC[Met]AAGSGPADTEMEEVFDHGS[Pho]PGK..Q		0.99	4	990.511	Yes
Pho Run 1	16.1.1.3239.3	147932	ENSMUSP00000044361	K..GGPEGGAAPAAPC[Met]AAGSGPADTEMEEVFDHGS[Pho]PGK..Q		0.99	6	660.678	Yes
Pho Run 1	16.1.1.3235.2	147937	ENSMUSP00000044361	K..GGPEGGAAPAAPC[Met]AAGSGPADTEMEEVFDHGS[Pho]PGK..Q		1	4	990.518	Yes
Pho Run 1	16.1.1.3237.3	147945	ENSMUSP00000044361	K..GGPEGGAAPAAPC[Met]AAGSGPADTEMEEVFDHGS[Pho]PGK..Q		0.95	4	990.519	Yes
Pho Run 1	16.1.1.3234.3	147946	ENSMUSP00000044361	K..GGPEGGAAPAAPC[Met]AAGSGPADTEMEEVFDHGS[Pho]PGK..Q		0.99	4	990.522	Yes
Pho Run 1	42.1.1.1373.3	445945	ENSMUSP00000059289	R..LIRPEYAWIVQPASGAVS[Pho]DRPGASPK..R		0.88	5	691.575	Yes
Pho Run 1	42.1.1.1373.2	445955	ENSMUSP00000059289	R..LIRPEYAWIVQPASGAVSDRPGAS[Pho]PK..R		0.89	5	691.575	Yes
Pho Run 1	42.1.1.1375.2	445961	ENSMUSP00000059289	R..LIRPEYAWIVQPASGAVSDRPGAS[Pho]PK..R		0.98	5	691.576	Yes
Pho Run 1	42.1.1.1376.2	445968	ENSMUSP00000059289	R..LIRPEYAWIVQPASGAVS[Pho]DRPGASPK..R		0.14	5	691.578	No	low confidence
Pho Run 1	42.1.1.1376.3	445974	ENSMUSP00000059289	R..LIRPEYAWIVQPASGAVSDRPGAS[Pho]PK..R		0.15	5	691.578	Yes
Pho Run 1	42.1.1.1372.3	445980	ENSMUSP00000059289	R..LIRPEYAWIVQPASGAVSDRPGAS[Pho]PK..R		0.99	4	864.217	Yes
Pho Run 1	42.1.1.1371.3	445987	ENSMUSP00000059289	R..LIRPEYAWIVQPASGAVSDRPGAS[Pho]PK..R		0.99	4	864.219	Yes
Pho Run 1	9.1.1.2876.2	67920	ENSMUSP00000031104	R..AAGS[Pho]QESLEAGNAK..A		0.74	3	674.357	Yes
Pho Run 1	25.1.1.3083.3	235215	ENSMUSP00000031104	R..IISVT[Pho]PVK..N		0.12	3	515.675	No	low confidence
Pho Run 1	25.1.1.3084.3	235225	ENSMUSP00000031104	R..IISVT[Pho]PVK..N		0.44	3	515.678	Yes
Pho Run 1	18.1.1.3127.2	170301	ENSMUSP00000015320	R..GGSISVQVN[Dea]S[Ser]VKFDS[Pho]E..	missed K-F@12	0.83	3	780.723	Yes
Pho Run 1	18.1.1.3126.2	170308	ENSMUSP00000015320	R..GGSISVQVNSVKFDS[Pho]E..	missed K-F@12	0.99	3	781.078	Yes
Pho Run 1	23.1.1.3096.2	215480	ENSMUSP00000015320	R..GGSISVQVNSVKFDS[Pho]E..	missed K-F@12	0.99	3	781.102	Yes
Pho Run 1	26.1.1.3224.2	245539	ENSMUSP00000006625	R.[Gln].QPT[Pho]PPFFGR..D		0.08	2	555.303	No	low confidence
Pho Run 1	26.1.1.3225.2	245542	ENSMUSP00000006625	R.[Gln].QPT[Pho]PPFFGR..D		0.08	2	555.303	No	low confidence
Pho Run 1	27.1.1.3249.2	257798	ENSMUSP00000006625	R.[Gln].QPT[Pho]PPFFGR..D		0.09	2	555.286	No	low confidence
Pho Run 1	27.1.1.3248.3	257804	ENSMUSP00000006625	R.[Gln].QPT[Pho]PPFFGR..D		0.07	2	555.286	No	low confidence
Pho Run 1	28.1.1.3271.2	269000	ENSMUSP00000006625	R.[Gln].QPT[Pho]PPFFGR..D		0.01	2	555.277	No	low confidence
Pho Run 1	28.1.1.3270.3	269004	ENSMUSP00000006625	R.[Gln].QPT[Pho]PPFFGR..D		0.41	2	555.282	No	no iTRAQ
Pho Run 1	27.1.1.3075.2	261986	ENSMUSP00000109590	R..FTPPSTALS[Pho]PGK..M		0.76	3	631.034	Yes
Pho Run 1	22.1.1.2993.2	200632	ENSMUSP00000109590	R..RFT[Pho]PPST[Deh]ALSPGK..M	missed R-F@1	0.96	4	508.061	Yes
Pho Run 1	9.1.1.2931.2	64405	ENSMUSP00000050563	K..EQSDISIS[Pho]PR..A		0.97	2	758.367	Yes
Pho Run 1	9.1.1.2932.2	64414	ENSMUSP00000050563	K..EQSDISIS[Pho]PR..A		0.83	3	505.952	Yes
Pho Run 1	15.1.1.2915.2	129547	ENSMUSP00000050563	K..KEQSDISIS[Pho]PR..A		0.96	3	650.037	Yes
Pho Run 1	15.1.1.2916.2	129554	ENSMUSP00000050563	K..KEQSDISIS[Pho]PR..A		0.34	4	487.791	Yes
Pho Run 1	24.1.1.3161.2	223708	ENSMUSP00000005862	R..FIQELSGSS[Pho]PK..R		0.96	3	627.691	Yes
Pho Run 1	24.1.1.3162.2	223722	ENSMUSP00000005862	R..FIQELSGSS[Pho]PK..R		0.96	3	627.695	Yes
Pho Run 1	7.1.1.3354.3	37344	ENSMUSP00000071922	K..EAEESAVC[No ]AVEDM[Det]EC[Met]S[Pho]DTQVQEAAQTR..S		0.99	3	1104.55	Yes
Pho Run 1	22.1.1.2606.2	201229	ENSMUSP00000044395	K..KAAKS[Pho]PAK..A	missed K-A@1; missed K-S@4	0.46	4	525.108	Yes
Pho Run 1	18.1.1.2650.3	166927	ENSMUSP00000044395	K..KATGAAT[Pho]PK..K	missed K-A@1	0.09	3	613.069	No	low confidence
Pho Run 1	18.1.1.2653.2	166939	ENSMUSP00000044395	K..KATGAAT[Pho]PK..K	missed K-A@1	0.83	3	613.07	Yes
Pho Run 1	24.1.1.2722.2	226057	ENSMUSP00000044395	K..KVSKS[Pho]PK..K	missed K-V@1; missed K-S@4	0.43	4	518.358	Yes
Pho Run 1	16.1.1.3010.2	145077	ENSMUSP00000044395	A..PAAPAAPAPVEKT[Pho]PVK..K	cleaved A-P@N-term; missed K-T@12	0.99	3	744.771	Yes
Pho Run 1	16.1.1.3009.2	145081	ENSMUSP00000044395	A..PAAPAAPAPVEKT[Pho]PVK..K	cleaved A-P@N-term; missed K-T@12	0.98	3	744.772	Yes
Pho Run 1	11.1.1.3086.2	88844	ENSMUSP00000044395	M.[Pro].SET[Pho]APAAPAAPAPVEK..T	cleaved M-S@N-term	0.99	3	645.025	Yes
Pho Run 1	11.1.1.3085.3	88848	ENSMUSP00000044395	M.[Pro].SET[Pho]APAAPAAPAPVEK..T	cleaved M-S@N-term	0.97	2	967.055	Yes
Pho Run 1	12.1.1.3080.2	100388	ENSMUSP00000044395	M.[Pro].SET[Pho]APAAPAAPAPVEK..T	cleaved M-S@N-term	0.09	2	967.061	No	low confidence
Pho Run 1	16.1.1.3009.3	146380	ENSMUSP00000044395	M.[Pro].SETAPAAPAAPAPVEKT[Pho]PVK..K	cleaved M-S@N-term; missed K-T@16	0.96	4	666.384	Yes
Pho Run 1	18.1.1.2959.2	171982	ENSMUSP00000044395	M.[Pro].SETAPAAPAAPAPVEKT[Pho]PVKK..K	cleaved M-S@N-term; missed K-T@16; missed K-K@20	0.31	4	774.458	Yes
Pho Run 1	22.1.1.2669.2	202192	ENSMUSP00000079356	K..AAKS[Pho]PAKPK..A	missed K-S@3	0.09	4	549.366	No	low confidence
Pho Run 1	22.1.1.2658.2	202215	ENSMUSP00000079356	K..AAKS[Pho]PAKPK..A	missed K-S@3	0.01	4	549.371	No	low confidence
Pho Run 1	22.1.1.2648.2	202239	ENSMUSP00000079356	K..AAKS[Pho]PAKPK..A	missed K-S@3	0.39	4	549.375	Yes
Pho Run 1	22.1.1.2645.3	202246	ENSMUSP00000079356	K..AAKS[Pho]PAKPK..A	missed K-S@3	0.4	4	549.375	Yes
Pho Run 1	8.1.1.3071.3	53200	ENSMUSP00000079356	A..PAETAAPAPVEKS[Pho]PAK..K	cleaved A-P@N-term; missed K-S@12	0.45	3	751.421	Yes
Pho Run 1	12.1.1.3018.2	102492	ENSMUSP00000079356	A..PAETAAPAPVEKS[Pho]PAK..K	cleaved A-P@N-term; missed K-S@12	0.97	3	751.423	Yes
Pho Run 1	12.1.1.3020.2	102500	ENSMUSP00000079356	A..PAETAAPAPVEKS[Pho]PAK..K	cleaved A-P@N-term; missed K-S@12	0.1	2	1126.69	No	low confidence
Pho Run 1	13.1.1.2999.2	114285	ENSMUSP00000079356	A..PAETAAPAPVEKS[Pho]PAK..K	cleaved A-P@N-term; missed K-S@12	0.45	3	751.424	Yes
Pho Run 1	13.1.1.2998.2	114290	ENSMUSP00000079356	A..PAETAAPAPVEKS[Pho]PAK..K	cleaved A-P@N-term; missed K-S@12	0.98	3	751.425	Yes
Pho Run 1	15.1.1.2957.2	132311	ENSMUSP00000079356	A..PAETAAPAPVEKS[Pho]PAK..K	cleaved A-P@N-term; missed K-S@12	0.99	3	751.409	Yes
Pho Run 1	15.1.1.2958.2	132321	ENSMUSP00000079356	A..PAETAAPAPVEKS[Pho]PAK..K	cleaved A-P@N-term; missed K-S@12	0.83	3	751.409	Yes
Pho Run 1	14.1.1.3964.2	121963	ENSMUSP00000079356	A..PAETAAPAPVEKS[Pho]PAKK..K	cleaved A-P@N-term; missed K-S@12; missed K-K@16	0.1	3	895.517	No	low confidence
Pho Run 1	14.1.1.3974.3	121964	ENSMUSP00000079356	A..PAETAAPAPVEKS[Pho]PAKK..K	cleaved A-P@N-term; missed K-S@12; missed K-K@16	0.1	3	895.522	No	low confidence
Pho Run 1	15.1.1.2929.3	133693	ENSMUSP00000079356	A..PAETAAPAPVEKS[Pho]PAKK..K	cleaved A-P@N-term; missed K-S@12; missed K-K@16	0.11	3	895.539	No	low confidence
Pho Run 1	17.1.1.2891.3	159493	ENSMUSP00000079356	A..PAETAAPAPVEKS[Pho]PAKK..K	cleaved A-P@N-term; missed K-S@12; missed K-K@16	0.5	3	895.549	Yes
Pho Run 1	8.1.1.3072.3	48748	ENSMUSP00000079356	A..PAPVEKS[Pho]PAK..K	cleaved A-P@N-term; missed K-S@6	0.03	2	856.506	No	low confidence
Pho Run 1	11.1.1.3026.2	86912	ENSMUSP00000079356	A..PAPVEKS[Pho]PAK..K	cleaved A-P@N-term; missed K-S@6	0.62	3	571.351	Yes
Pho Run 1	11.1.1.3025.3	86917	ENSMUSP00000079356	A..PAPVEKS[Pho]PAK..K	cleaved A-P@N-term; missed K-S@6	0.03	3	571.363	No	low confidence
Pho Run 1	12.1.1.3019.2	98803	ENSMUSP00000079356	A..PAPVEKS[Pho]PAK..K	cleaved A-P@N-term; missed K-S@6	0.64	3	571.366	Yes
Pho Run 1	13.1.1.3000.2	110476	ENSMUSP00000079356	A..PAPVEKS[Pho]PAK..K	cleaved A-P@N-term; missed K-S@6	0.2	2	856.511	Yes
Pho Run 1	7.1.1.3122.2	33002	ENSMUSP00000079356	M.[Pro].SET[Pho]APAETAAPAPVEK..S	cleaved M-S@N-term	0.85	3	665.69	Yes
Pho Run 1	7.1.1.3121.2	33005	ENSMUSP00000079356	M.[Pro].SET[Pho]APAETAAPAPVEK..S	cleaved M-S@N-term	0.39	2	998.053	Yes
Pho Run 1	7.1.1.3126.2	33117	ENSMUSP00000079356	M.[Pro].SET[Pho]APAE[Cat]TAAPAPVEK..S	cleaved M-S@N-term	0.65	3	673.016	Yes
Pho Run 1	8.1.1.3071.2	55484	ENSMUSP00000079356	M.[Pro].SE[Deh]TAPAETAAPAPVEKS[Pho]PAK..K	cleaved M-S@N-term; missed K-S@16	0.92	4	666.881	Yes
Pho Run 1	11.1.1.3005.3	92205	ENSMUSP00000079356	M.[Pro].SETAPAETAAPAPVEKS[Pho]PAK..K	cleaved M-S@N-term; missed K-S@16	0.34	4	671.381	Yes
Pho Run 1	11.1.1.3004.2	92228	ENSMUSP00000079356	M.[Pro].SETAPAETAAPAPVEKS[Pho]PAK..K	cleaved M-S@N-term; missed K-S@16	0.96	3	894.847	Yes
Pho Run 1	11.1.1.3061.2	92231	ENSMUSP00000079356	M.[Pro].SETAPAETAAPAPVEKS[Pho]PAK..K	cleaved M-S@N-term; missed K-S@16	0.96	3	894.847	Yes
Pho Run 1	12.1.1.3018.3	103743	ENSMUSP00000079356	M.[Pro].SETAPAETAAPAPVEKS[Pho]PAK..K	cleaved M-S@N-term; missed K-S@16	0.31	4	671.37	Yes
Pho Run 1	12.1.1.3017.2	103751	ENSMUSP00000079356	M.[Pro].SETAPAETAAPAPVEKS[Pho]PAK..K	cleaved M-S@N-term; missed K-S@16	0.33	3	894.852	Yes
Pho Run 1	13.1.1.2998.3	115640	ENSMUSP00000079356	M.[Pro].SETAPAETAAPAPVEKS[Pho]PAK..K	cleaved M-S@N-term; missed K-S@16	0.01	4	671.371	No	low confidence
Pho Run 1	13.1.1.2995.2	115664	ENSMUSP00000079356	M.[Pro].SETAPAETAAPAPVEKS[Pho]PAK..K	cleaved M-S@N-term; missed K-S@16	0.01	3	894.845	No	low confidence
Pho Run 1	13.1.1.2996.2	115670	ENSMUSP00000079356	M.[Pro].SETAPAETAAPAPVEKS[Pho]PAK..K	cleaved M-S@N-term; missed K-S@16	0.96	3	894.847	Yes
Pho Run 1	14.1.1.3950.2	122228	ENSMUSP00000079356	M..SETAPAETAAPAPVEKS[Pho]PAK..K	cleaved M-S@N-term; missed K-S@16	0.9	4	736.892	Yes
Pho Run 1	14.1.1.3951.2	122241	ENSMUSP00000079356	M..SETAPAETAAPAPVEKS[Pho]PAK..K	cleaved M-S@N-term; missed K-S@16	0.99	4	736.898	Yes
Pho Run 1	14.1.1.3952.2	122247	ENSMUSP00000079356	M..SETAPAETAAPAPVEKS[Pho]PAK..K	cleaved M-S@N-term; missed K-S@16	0.98	4	736.9	Yes
Pho Run 1	14.1.1.3980.2	122257	ENSMUSP00000079356	M..SETAPAETAAPAPVEKS[Pho]PAK..K	cleaved M-S@N-term; missed K-S@16	0.16	4	736.903	Yes
Pho Run 1	14.1.1.3959.2	122268	ENSMUSP00000079356	M..SETAPAETAAPAPVEKS[Pho]PAK..K	cleaved M-S@N-term; missed K-S@16	0.92	5	589.75	Yes
Pho Run 1	15.1.1.2957.3	133674	ENSMUSP00000079356	M.[Pro].SETAPAETAAPAPVEKS[Pho]PAK..K	cleaved M-S@N-term; missed K-S@16	0.01	4	671.364	No	low confidence
Pho Run 1	15.1.1.2920.3	134448	ENSMUSP00000079356	M..SETAPAETAAPAPVEKS[Pho]PAK..K	cleaved M-S@N-term; missed K-S@16	0.9	4	736.912	Yes
Pho Run 1	15.1.1.2921.3	134461	ENSMUSP00000079356	M..SETAPAETAAPAPVEKS[Pho]PAK..K	cleaved M-S@N-term; missed K-S@16	0.99	4	736.921	Yes
Pho Run 1	16.1.1.2972.2	146420	ENSMUSP00000079356	M.[Pro].SETAPAETAAPAPVEKS[Pho]PAK..K	cleaved M-S@N-term; missed K-S@16	0.33	4	671.376	Yes
Pho Run 1	16.1.1.2938.3	147187	ENSMUSP00000079356	M..SETAPAETAAPAPVEKS[Pho]PAK..K	cleaved M-S@N-term; missed K-S@16	0.03	4	736.922	No	low confidence
Pho Run 1	17.1.1.2918.2	159468	ENSMUSP00000079356	M.[Pro].SETAPAETAAPAPVEKS[Pho]PAK..K	cleaved M-S@N-term; missed K-S@16	0.06	3	894.847	No	low confidence
Pho Run 1	18.1.1.2959.3	171121	ENSMUSP00000079356	M.[Pro].SETAPAETAAPAPVEKS[Pho]PAK..K	cleaved M-S@N-term; missed K-S@16	0.77	3	894.84	Yes
Pho Run 1	6.1.1.3599.3	23805	ENSMUSP00000085650	K..ESGNDT[Pho]IDEEELILPNR..S		0.71	3	776.731	Yes
Pho Run 1	29.1.1.3352.3	290197	ENSMUSP00000085650	R..SFS[Pho]LDEPPLFIPDNIATVK..K		0.04	4	698.654	No	low confidence
Pho Run 1	29.1.1.3352.2	290207	ENSMUSP00000085650	R..SFS[Pho]LDEPPLFIPDNIATVK..K		0.99	3	931.218	Yes
Pho Run 1	29.1.1.3353.2	290217	ENSMUSP00000085650	R..SFS[Pho]LDEPPLFIPDNIATVK..K		0.99	3	931.22	Yes
Pho Run 1	11.1.1.2939.3	90958	ENSMUSP00000107602	R..KPS[Pho]PS[Pho]PPPPTATESR..K		0.6	3	773.077	Yes
Pho Run 1	11.1.1.2929.2	90971	ENSMUSP00000107602	R..KPS[Pho]PS[Pho]PPPPTATESR..K		0.62	4	580.092	Yes
Pho Run 1	11.1.1.2929.3	90976	ENSMUSP00000107602	R..KPS[Pho]PS[Pho]PPPPTATESR..K		0.62	4	580.092	Yes
Pho Run 1	18.1.1.2862.2	169918	ENSMUSP00000107602	R..KPS[Pho]PSPPPPTAT[Deh]ESR..K		0.95	4	555.588	Yes
Pho Run 1	18.1.1.2854.2	169980	ENSMUSP00000107602	R..KPS[Pho]PSPPPPTATESR..K		0.27	3	746.415	Yes
Pho Run 1	16.1.1.2886.3	142461	ENSMUSP00000027127	R..DTPGHGSGWAET[Pho]PR..T		0.99	3	617.988	Yes
Pho Run 1	16.1.1.2885.3	142475	ENSMUSP00000027127	R..DTPGHGSGWAET[Pho]PR..T		0.99	3	617.988	Yes
Pho Run 1	10.1.1.2656.3	76153	ENSMUSP00000027127	K..GSETPGAT[Pho]PGSK..I		0.38	3	593.011	Yes
Pho Run 1	10.1.1.2655.2	76166	ENSMUSP00000027127	K..GSET[Pho]PGATPGSK..I		0.96	3	593.014	Yes
Pho Run 1	21.1.1.3293.3	193623	ENSMUSP00000022793	K..EASS[Pho]PPTHIQLQEEMEPVEGPAPPVLIQLS[Pho]PPNTDAGAR..E		0.96	5	914.28	Yes
Pho Run 1	21.1.1.3287.2	193632	ENSMUSP00000022793	K..EASS[Pho]PPTHIQLQEEMEPVEGPAPPVLIQLSPPNTD[Pho]AGAR..E		0.99	4	1142.63	Yes
Pho Run 1	21.1.1.3288.2	193636	ENSMUSP00000022793	K..EASSPPTH[Pho]IQLQEEMEPVEGPAPPVLIQLS[Pho]PPNTDAGAR..E		0.99	4	1142.64	Yes
Pho Run 1	23.1.1.3281.3	218985	ENSMUSP00000022793	K..EASS[Pho]PPTHIQLQEEMEPVEGPAPPVLIQLSPPNTDAGAR[Pho]..E		0.99	4	1142.64	Yes
Pho Run 1	25.1.1.3263.3	244686	ENSMUSP00000022793	K..EAS[Deh]S[Pho]PPTHIQ[Dea]LQEEMEPVEGP[Oxi]APPVLIQLSPPNTDAGAR..E		0.91	4	1122.4	Yes
Pho Run 1	7.1.1.2684.2	32320	ENSMUSP00000022793	K..GVQAGNS[Pho]DTEGGQPGR..K		0.99	3	638.66	Yes
Pho Run 1	7.1.1.2683.2	32337	ENSMUSP00000022793	K..GVQAGNS[Pho]DTEGGQPGR..K		0.99	3	638.663	Yes
Pho Run 1	7.1.1.2689.3	32352	ENSMUSP00000022793	K..GVQAGNS[Pho]DTEGGQPGR..K		0.99	3	638.665	Yes
Pho Run 1	7.1.1.2711.2	32360	ENSMUSP00000022793	K..GVQAGNS[Pho]DTEGGQPGR..K		0.06	3	638.675	No	low confidence
Pho Run 1	16.1.1.2829.2	145022	ENSMUSP00000022793	R..HLS[Pho]HPEPEQQHVIQR..L		0.99	4	555.577	Yes
Pho Run 1	16.1.1.2828.3	145037	ENSMUSP00000022793	R..HLS[Pho]HPEPEQQHVIQR..L		1	4	555.579	Yes
Pho Run 1	12.1.1.2934.2	98365	ENSMUSP00000022793	R..LQPEQGS[Pho]PK..K		0.1	3	558.003	No	low confidence
Pho Run 1	12.1.1.2933.2	98377	ENSMUSP00000022793	R..LQPEQGS[Pho]PK..K		0.1	3	558.006	No	low confidence
Pho Run 1	12.1.1.2927.3	98387	ENSMUSP00000022793	R..LQPEQGS[Pho]PK..K		0.39	3	558.017	Yes
Pho Run 1	12.1.1.2928.2	98405	ENSMUSP00000022793	R..LQPEQGS[Pho]PK..K		0.01	3	558.019	No	low confidence
Pho Run 1	18.1.1.3016.3	167154	ENSMUSP00000022793	R..SLS[Pho]PLSGTTDTK..A		0.96	3	632.358	Yes
Pho Run 1	20.1.1.3932.2	178394	ENSMUSP00000022793	R..SLS[Pho]PLSGTTDTK..A		0.01	3	632.358	No	low confidence
Pho Run 1	10.1.1.3136.2	80042	ENSMUSP00000022793	K..SQS[Deh]PS[Pho]PPPLPEDLEK..A		0.24	3	764.411	Yes
Pho Run 1	10.1.1.3138.2	80046	ENSMUSP00000022793	K..SQS[Deh]PS[Pho]PPPLPEDLEK..A		0.7	3	764.411	Yes
Pho Run 1	11.1.1.3223.2	91289	ENSMUSP00000022793	K..SQS[Pho]PS[Pho]PPPLPEDLEK..A		0.18	3	797.098	Yes
Pho Run 1	11.1.1.3221.3	91302	ENSMUSP00000022793	K..SQS[Pho]PS[Pho]PPPLPEDLEK..A		0.92	3	797.099	Yes
Pho Run 1	14.1.1.4206.2	121547	ENSMUSP00000022793	K..SQS[Pho]PSPPPLPEDLEK..A		0.01	3	770.402	No	low confidence
Pho Run 1	15.1.1.3100.2	132474	ENSMUSP00000022793	K..SQSPS[Pho]PPPLPEDLEK..A		0.99	3	770.416	Yes
Pho Run 1	15.1.1.3106.2	132481	ENSMUSP00000022793	K..SQSPS[Pho]PPPLPEDLEK..A		0.99	3	770.417	Yes
Pho Run 1	15.1.1.3107.3	132491	ENSMUSP00000022793	K..SQS[Pho]PSPPPLPEDLEK..A		0.99	3	770.421	Yes
Pho Run 1	15.1.1.3101.2	132499	ENSMUSP00000022793	K..SQSPS[Pho]PPPLPEDLEK..A		0.94	4	578.094	Yes
Pho Run 1	9.1.1.2871.3	70364	ENSMUSP00000022793	K..SSSFSEEKGES[Pho]DDEKPR..K	missed K-G@8	0.99	4	727.369	Yes
Pho Run 1	9.1.1.2864.2	70370	ENSMUSP00000022793	K..SSSFSEEKGES[Pho]DDEKPR..K	missed K-G@8	0.93	4	727.374	Yes
Pho Run 1	9.1.1.2863.2	70380	ENSMUSP00000022793	K..SSSFSEEKGES[Pho]DDEKPR..K	missed K-G@8	0.98	4	727.381	Yes
Pho Run 1	21.1.1.2882.2	182640	ENSMUSP00000022793	R..TAQVPS[Pho]PPR..G		0.45	2	668.865	Yes
Pho Run 1	21.1.1.2881.3	182653	ENSMUSP00000022793	R..TAQVPS[Pho]PPR..G		0.97	2	668.866	Yes
Pho Run 1	21.1.1.3791.3	193329	ENSMUSP00000097078	K..AALGLQDS[Pho]DDEDAAVDIDEQIESMFNSK..K		0.09	4	929.487	No	low confidence
Pho Run 1	21.1.1.3791.2	193331	ENSMUSP00000097078	K..AALGLQDS[Pho]DDEDAAVDIDEQIESMFNSK..K		0.4	4	929.487	Yes
Pho Run 1	21.1.1.3769.2	193332	ENSMUSP00000097078	K..AALGLQDS[Pho]DDEDAAVDIDEQIESMFNSK..K		0.99	4	929.495	Yes
Pho Run 1	21.1.1.3768.2	193339	ENSMUSP00000097078	K..AALGLQDS[Pho]DDEDAAVDIDEQIESMFNSK..K		0.81	4	929.495	Yes
Pho Run 1	15.1.1.2785.2	130619	ENSMUSP00000095170	R..AASAPAKES[Pho]PK..K		0.01	4	513.079	No	low confidence
Pho Run 1	15.1.1.2769.2	130624	ENSMUSP00000095170	R..AASAPAKES[Pho]PK..K		0.07	4	513.08	No	low confidence
Pho Run 1	16.1.1.2796.2	143919	ENSMUSP00000095170	R..AASAPAKES[Pho]PK..K		0.75	4	513.081	Yes
Pho Run 1	16.1.1.2795.3	143926	ENSMUSP00000095170	R..AASAPAKES[Pho]PK..K		0.31	4	513.085	Yes
Pho Run 1	27.1.1.3052.2	264400	ENSMUSP00000095170	K..AGAVTSSASLSS[Pho]PALAK..G		0.68	3	736.081	Yes
Pho Run 1	18.1.1.2933.3	170503	ENSMUSP00000095170	R..ASAVS[Pho]PEKAPMTSK..A	missed K-A@8	0.94	4	599.863	Yes
Pho Run 1	15.1.1.2746.2	131965	ENSMUSP00000095170	K..EASSGST[Pho]PQKPK..K		0.06	4	553.092	No	low confidence
Pho Run 1	15.1.1.2745.3	131970	ENSMUSP00000095170	K..EASSGST[Pho]PQKPK..K		0.74	4	553.093	Yes
Pho Run 1	15.1.1.2749.2	131985	ENSMUSP00000095170	K..EASSGS[Pho]TPQKPK..K		0.01	4	553.095	No	low confidence
Pho Run 1	15.1.1.2772.2	131995	ENSMUSP00000095170	K..EASSGS[Pho]TPQKPK..K		0.32	4	553.096	Yes
Pho Run 1	15.1.1.2757.2	132009	ENSMUSP00000095170	K..EASSGS[Pho]TPQKPK..K		0.06	4	553.097	No	low confidence
Pho Run 1	15.1.1.2752.2	132012	ENSMUSP00000095170	K..EASSGST[Pho]PQKPK..K		0.06	4	553.098	No	low confidence
Pho Run 1	17.1.1.2596.2	155981	ENSMUSP00000095170	K..GKGS[Pho]PGPQGAK..E	missed K-G@2	0.35	4	494.816	Yes
Pho Run 1	18.1.1.2651.3	168011	ENSMUSP00000095170	K..GKGS[Pho]PGPQGAK..E	missed K-G@2	0.79	4	494.816	Yes
Pho Run 1	18.1.1.2652.2	168017	ENSMUSP00000095170	K..GKGS[Pho]PGPQGAK..E	missed K-G@2	0.39	4	494.819	Yes
Pho Run 1	17.1.1.2948.3	157701	ENSMUSP00000095170	R..KLS[Pho]GDLEAGAPK..N	missed K-L@1	0.79	3	726.751	Yes
Pho Run 1	17.1.1.2945.2	157724	ENSMUSP00000095170	R..KLS[Pho]GDLEAGAPK..N	missed K-L@1	0.07	4	545.341	No	low confidence
Pho Run 1	17.1.1.2944.3	157732	ENSMUSP00000095170	R..KLS[Pho]GDLEAGAPK..N	missed K-L@1	0.3	4	545.345	Yes
Pho Run 1	22.1.1.2977.3	204223	ENSMUSP00000095170	R..NSS[Pho]PAVPAPTPEGVQAVNTTK..K		0.99	3	918.52	Yes
Pho Run 1	10.1.1.3155.3	82961	ENSMUSP00000095170	K..SAEPLAN[Dea]TVLAS[Pho]ETEEEGN[Dea]AQALGPTAK..S		0.58	4	872.955	Yes
Pho Run 1	10.1.1.3156.3	82968	ENSMUSP00000095170	K..SAEPLAN[Dea]TVLAS[Pho]ETEEEGN[Dea]AQALGPTAK..S		0.98	4	872.965	Yes
Pho Run 1	11.1.1.3233.3	93930	ENSMUSP00000095170	K..SAEPLANTVLAS[Pho]ETEEEGNAQALGPTAK..S		0.99	4	872.461	Yes
Pho Run 1	11.1.1.3234.2	93940	ENSMUSP00000095170	K..SAEPLANTVLAS[Pho]ETEEEGNAQALGPTAK..S		0.51	4	872.464	Yes
Pho Run 1	11.1.1.3306.2	94033	ENSMUSP00000095170	K..SAEPLANTVLAS[Pho]ET[Pho]EEEGNAQALGPTAK..S		0.84	4	892.479	Yes
Pho Run 1	12.1.1.3277.3	105301	ENSMUSP00000095170	K..SAEPLANTVLAS[Pho]ET[Pho]EEEGNAQALGPTAK..S		0.99	4	892.484	Yes
Pho Run 1	12.1.1.3275.3	105306	ENSMUSP00000095170	K..SAEPLANTVLAS[Pho]ET[Pho]EEEGNAQALGPTAK..S		0.99	4	892.489	Yes
Pho Run 1	13.1.1.3237.2	117163	ENSMUSP00000095170	K..SAEPLANTVLAS[Pho]ETEEEGNAQALGPTAK..S		0.99	4	872.465	Yes
Pho Run 1	13.1.1.3242.2	117170	ENSMUSP00000095170	K..SAEPLANTVLAS[Pho]ETEEEGNAQALGPTAK..S		0.99	4	872.469	Yes
Pho Run 1	13.1.1.3247.2	117175	ENSMUSP00000095170	K..SAEPLANTVLAS[Pho]ETEEEGNAQALGPTAK..S		0.98	4	872.47	Yes
Pho Run 1	13.1.1.3238.2	117183	ENSMUSP00000095170	K..SAEPLANTVLAS[Pho]ETEEEGN[Dea]AQALGPTAK..S		0.99	4	872.721	Yes
Pho Run 1	13.1.1.3262.2	117312	ENSMUSP00000095170	K..SAEPLANT[Pho]VLAS[Ser]ET[Pho]EEEGN[Dea]AQALGPTAK..S		0.95	4	892.231	Yes
Pho Run 1	13.1.1.3260.2	117319	ENSMUSP00000095170	K..SAEPLANTVLAS[Pho]ET[Pho]EEEGNAQALGPTAK..S		0.97	4	892.47	Yes
Pho Run 1	15.1.1.3187.3	135091	ENSMUSP00000095170	K..SAEPLANTVLAS[Ser]ET[Pho]EEEGN[Dea]AQALGPTAK..S		0.3	4	872.206	Yes
Pho Run 1	15.1.1.3181.3	135100	ENSMUSP00000095170	K..SAEPLANTVLAS[Pho]ETEEEGNAQALGPTAK..S		0.99	4	872.459	Yes
Pho Run 1	15.1.1.3183.2	135105	ENSMUSP00000095170	K..SAEPLANTVLAS[Pho]ETEEEGNAQALGPTAK..S		0.99	4	872.466	Yes
Pho Run 1	15.1.1.3182.2	135112	ENSMUSP00000095170	K..SAEPLANTVLAS[Pho]ETEEEGNAQALGPTAK..S		0.98	4	872.474	Yes
Pho Run 1	15.1.1.3172.2	135067	ENSMUSP00000059192	K..DGESYDPYDFS[Pho]EAETQ[Dea]M[Oxi]PQVHT[Deh]PK..T		0.98	4	865.436	Yes
Pho Run 1	15.1.1.3176.2	135073	ENSMUSP00000059192	K..DGESYDPYDFSEAETQMPQVHT[Pho]PK..T		0.52	4	865.671	Yes
Pho Run 1	15.1.1.3023.3	131593	ENSMUSP00000021077	R..EALVEPASES[Pho]PRPALAR..S		0.68	3	726.391	Yes
Pho Run 1	7.1.1.3032.2	35169	ENSMUSP00000021077	R..SAS[Pho]SDTSEELNSQDSPK..R		0.99	3	824.066	Yes
Pho Run 1	7.1.1.3031.2	35177	ENSMUSP00000021077	R..SAS[Pho]SDTSEELNSQDSPK..R		0.99	3	824.07	Yes
Pho Run 1	7.1.1.3267.2	36411	ENSMUSP00000055602	K..ETQS[Pho]PADQPEQQAESTLASAETR..G		0.99	3	953.499	Yes
Pho Run 1	10.1.1.2901.3	71694	ENSMUSP00000041377	K..LHPDGS[Pho]PDTAVEK..G		0.35	4	514.294	Yes
Pho Run 1	10.1.1.2902.3	78563	ENSMUSP00000041377	K..LHPDGS[Pho]PDTAVEK..G		0.29	4	514.302	Yes
Pho Run 1	14.1.1.4299.2	121119	ENSMUSP00000105950	K..LIDLES[Pho]PTPESQK..N		0.72	3	715.729	Yes
Pho Run 1	12.1.1.3084.2	99137	ENSMUSP00000105950	R..TLS[Pho]DESIYSSQR..E		0.99	3	590.661	Yes
Pho Run 1	7.1.1.3265.2	37156	ENSMUSP00000028282	K..QASASYDS[Pho]EEEEEGLPMSYDEK..R		0.98	4	796.354	Yes
Pho Run 1	7.1.1.3262.2	37157	ENSMUSP00000028282	K..QASASYDS[Pho]EEEEEGLPMSYDEK..R		0.99	3	1061.57	Yes
Pho Run 1	10.1.1.2928.2	77001	ENSMUSP00000028282	R..SES[Pho]PPPLSEPK..Q		0.99	3	619.351	Yes
Pho Run 1	10.1.1.2927.2	77012	ENSMUSP00000028282	R..SES[Pho]PPPLSEPK..Q		0.99	3	619.355	Yes
Pho Run 1	25.1.1.3093.3	244452	ENSMUSP00000069850	R..AYLGYQATPSGSSGSLSTSSSSS[Pho]PPGTPSPADAK..A		0.97	4	973.037	Yes
Pho Run 1	12.1.1.3287.2	102156	ENSMUSP00000072840	R..S[Pho]IEVEN[Dea]DFLPVEK..T		0.89	3	736.743	Yes
Pho Run 1	30.1.1.3317.2	295707	ENSMUSP00000068896	K..AQMC[Met]ADVLPS[Pho]PR..G		0.99	3	573.306	Yes
Pho Run 1	20.1.1.3979.2	180569	ENSMUSP00000068896	K..DSVPAS[Pho]PGVPAADFPAETEQSKPSK..K		0.89	4	876.968	Yes
Pho Run 1	20.1.1.3980.3	180577	ENSMUSP00000068896	K..DS[Pho]VPASPGVPAADFPAETEQSKPSK..K		0.54	5	701.794	Yes
Pho Run 1	25.1.1.3368.2	241513	ENSMUSP00000068896	.[Pro].MELS[Pho]PLQPVNENMLMNK..K		0.39	3	805.439	Yes
Pho Run 1	2.1.1.5579.2	5410	ENSMUSP00000068896	K..YLEES[Pho]DDDDDLF..		0.31	2	930.397	Yes
Pho Run 1	3.1.1.5549.2	8849	ENSMUSP00000068896	K..YLEES[Pho]DDDDDLF..		0.82	2	930.414	Yes
Pho Run 1	4.1.1.5795.2	11072	ENSMUSP00000068896	K..YLEES[Pho]DDDDDLF..		0.11	2	930.424	No	low confidence
Pho Run 1	5.1.1.5068.3	16827	ENSMUSP00000068896	K..YLEES[Pho]DDDDDLF..		0.13	2	930.407	No	low confidence
Pho Run 1	5.1.1.5069.2	16830	ENSMUSP00000068896	K..YLEES[Pho]DDDDDLF..		0.03	2	930.412	No	low confidence
Pho Run 1	9.1.1.3419.2	66796	ENSMUSP00000068896	K..YLEES[Pho]DDDDDLF..		0.43	2	930.412	Yes
Pho Run 1	9.1.1.3420.2	66797	ENSMUSP00000068896	K..YLEES[Pho]DDDDDLF..		0.72	2	930.419	Yes
Pho Run 1	10.1.1.3511.2	77040	ENSMUSP00000068896	K..YLEES[Pho]DDDDDLF..		0.01	2	930.422	No	low confidence
Pho Run 1	10.1.1.3513.3	77041	ENSMUSP00000068896	K..YLEES[Pho]DDDDDLF..		0.47	2	930.423	Yes
Pho Run 1	12.1.1.3481.2	99862	ENSMUSP00000068896	K..YLEES[Pho]DDDDDLF..		0.29	2	930.44	Yes
Pho Run 1	8.1.1.3244.3	51044	ENSMUSP00000112213	R..DEDMLYS[Pho]PELAQR..G		0.95	3	651	Yes
Pho Run 1	8.1.1.3245.3	51061	ENSMUSP00000112213	R..DEDMLYS[Pho]PELAQR..G		0.95	3	651.004	Yes
Pho Run 1	20.1.1.3971.2	178453	ENSMUSP00000112453	K..ESAQAVAVALS[Pho]PK..E		0.99	3	653.716	Yes
Pho Run 1	20.1.1.3972.2	178458	ENSMUSP00000112453	K..ESAQAVAVALS[Pho]PK..E		0.99	3	653.722	Yes
Pho Run 1	23.1.1.2952.2	210304	ENSMUSP00000023564	P..HT[Pho]PTPGIYMGR..P	cleaved P-H@N-term; cleaved R-P@C-term	0.99	3	538.625	Yes
Pho Run 1	23.1.1.2951.2	210310	ENSMUSP00000023564	P..HTPT[Pho]PGIYMGR..P	cleaved P-H@N-term; cleaved R-P@C-term	0.79	3	538.63	Yes
Pho Run 1	27.1.1.2865.3	261899	ENSMUSP00000023564	K..RPHT[Pho]PTPGIYM[Oxi]GR..P	cleaved R-P@C-term	0.02	3	628.354	No	low confidence
Pho Run 1	27.1.1.2864.3	261913	ENSMUSP00000023564	K..RPHT[Pho]PTPGIYM[Oxi]GR..P	cleaved R-P@C-term	0.1	3	628.359	No	low confidence
Pho Run 1	32.1.1.3031.2	319256	ENSMUSP00000023564	K..RPHTPT[Pho]PGIYMGR..P	cleaved R-P@C-term	0.99	3	622.985	Yes
Pho Run 1	32.1.1.3032.2	319265	ENSMUSP00000023564	K..RPHT[Pho]PTPGIYMGR..P	cleaved R-P@C-term	0.99	3	622.986	Yes
Pho Run 1	32.1.1.3025.2	319279	ENSMUSP00000023564	K..RPHT[Pho]PTPGIYMGR..P	cleaved R-P@C-term	0.99	3	623.004	Yes
Pho Run 1	32.1.1.2961.2	319328	ENSMUSP00000023564	K..RPHT[Pho]PTPGIYM[Oxi]GR..P	cleaved R-P@C-term	0.01	3	628.341	No	low confidence
Pho Run 1	32.1.1.2960.2	319337	ENSMUSP00000023564	K..RPHT[Pho]PTPGIYM[Oxi]GR..P	cleaved R-P@C-term	0.11	3	628.345	No	low confidence
Pho Run 1	33.1.1.3015.2	330856	ENSMUSP00000023564	K..RPHTPT[Pho]PGIYMGR..P	cleaved R-P@C-term	0.99	3	623.009	Yes
Pho Run 1	33.1.1.3014.3	330866	ENSMUSP00000023564	K..RPHT[Pho]PTPGIYMGR..P	cleaved R-P@C-term	0.99	3	623.012	Yes
Pho Run 1	33.1.1.2950.3	330946	ENSMUSP00000023564	K..RPHT[Pho]PTPGIYM[Oxi]GR..P	cleaved R-P@C-term	0.01	3	628.351	No	low confidence
Pho Run 1	33.1.1.2949.3	330955	ENSMUSP00000023564	K..RPHT[Pho]PTPGIYM[Oxi]GR..P	cleaved R-P@C-term	0.01	3	628.351	No	low confidence
Pho Run 1	36.1.1.3368.2	365253	ENSMUSP00000023564	K..RPHT[Pho]PTPGIYMGR..P	cleaved R-P@C-term	0.93	3	623.012	Yes
Pho Run 1	36.1.1.3367.2	365261	ENSMUSP00000023564	K..RPHT[Pho]PTPGIYMGR..P	cleaved R-P@C-term	0.93	3	623.013	Yes
Pho Run 1	36.1.1.3295.3	365337	ENSMUSP00000023564	K..RPHT[Pho]PTPGIYM[Oxi]GR..P	cleaved R-P@C-term	0.09	3	628.354	No	low confidence
Pho Run 1	37.1.1.3202.2	376993	ENSMUSP00000023564	K..RPHT[Pho]PTPGIYM[Oxi]GR..P	cleaved R-P@C-term	0.1	3	628.347	No	low confidence
Pho Run 1	37.1.1.3200.3	377000	ENSMUSP00000023564	K..RPHT[Pho]PTPGIYM[Oxi]GR..P	cleaved R-P@C-term	0.49	3	628.353	Yes
Pho Run 1	41.1.1.1089.2	425891	ENSMUSP00000023564	K..RPHT[Pho]PTPGIYMGR..P	cleaved R-P@C-term	0.65	3	622.989	Yes
Pho Run 1	41.1.1.1088.3	425900	ENSMUSP00000023564	K..RPHT[Pho]PTPGIYMGR..P	cleaved R-P@C-term	0.72	3	622.989	Yes
Pho Run 1	42.1.1.1098.3	439309	ENSMUSP00000023564	K..RPHT[Pho]PTPGIYMGR..P	cleaved R-P@C-term	0.04	3	622.994	No	low confidence
Pho Run 1	42.1.1.1097.2	439316	ENSMUSP00000023564	K..RPHT[Pho]PTPGIYMGR..P	cleaved R-P@C-term	0.63	3	622.998	Yes
Pho Run 1	10.1.1.3086.2	78612	ENSMUSP00000030771	R..NAS[Pho]TSFQELEDK..K		0.29	3	686.359	Yes
Pho Run 1	7.1.1.2818.2	35756	ENSMUSP00000072533	K..IDASKNEEDEGHSNSS[Pho]PR..H	missed K-N@5	0.2	4	665.844	Yes
Pho Run 1	10.1.1.2707.3	81172	ENSMUSP00000072533	K..IDASKNEEDEGHSNSS[Pho]PR..H	missed K-N@5	0.2	4	665.849	Yes
Pho Run 1	8.1.1.3285.3	57071	ENSMUSP00000025292	K..LLEDS[Pho]ES[Pho]GEEAVGSN[Dea]GSSLQK..K		0.94	3	969.176	Yes
Pho Run 1	8.1.1.3286.2	57081	ENSMUSP00000025292	K..LLEDS[Pho]ES[Pho]GEEAVGSN[Dea]GSSLQK..K		0.25	3	969.179	Yes
Pho Run 1	41.1.1.1556.2	431546	ENSMUSP00000040152	R..ILPQINPELLYQ[Dea]TS[Ser]VSSQSFS[Pho]PVK..E		0.26	4	841.443	Yes
Pho Run 1	28.1.1.3247.3	276036	ENSMUSP00000007980	K..GDVAEGDLIEHFS[Pho]Q[Dea]FGA..V	cleaved A-V@C-term	0.54	3	726.375	Yes
Pho Run 1	8.1.1.3146.2	53111	ENSMUSP00000037890	R..EDGIDAVEVAADRPGS[Pho]PR..S		1	3	746.712	Yes
Pho Run 1	8.1.1.3147.2	53128	ENSMUSP00000037890	R..EDGIDAVEVAADRPGS[Pho]PR..S		1	3	746.714	Yes
Pho Run 1	8.1.1.3147.3	53151	ENSMUSP00000037890	R..EDGIDAVEVAADRPGS[Pho]PR..S		0.99	4	560.32	Yes
Pho Run 1	9.1.1.3053.2	68555	ENSMUSP00000037890	R..EDGIDAVEVAADRPGS[Pho]PR..S		0.99	3	746.707	Yes
Pho Run 1	9.1.1.3054.2	68569	ENSMUSP00000037890	R..EDGIDAVEVAADRPGS[Pho]PR..S		0.99	3	746.709	Yes
Pho Run 1	6.1.1.3278.3	23385	ENSMUSP00000089999	K..SSEGEQDLQDT[Pho]PPK..K		0.29	3	740.381	Yes
Pho Run 1	22.1.1.3156.2	205610	ENSMUSP00000005705	M.[Pro].AASAAATAAASAATAASAASGS[Pho]PGSGEGSAGGEK..R	cleaved M-A@N-term	1	3	1049.88	Yes
Pho Run 1	22.1.1.3157.3	205613	ENSMUSP00000005705	M.[Pro].AASAAATAAASAATAASAASGS[Pho]PGSGEGSAGGEK..R	cleaved M-A@N-term	0.99	3	1049.89	Yes
Pho Run 1	23.1.1.3194.2	218254	ENSMUSP00000005705	M.[Pro].AASAAATAAASAATAASAAS[Pho]GS[Ser]PGSGEGSAGGEK..R	cleaved M-A@N-term	0.22	3	1049.21	Yes
Pho Run 1	23.1.1.3198.3	218264	ENSMUSP00000005705	M.[Pro].AASAAATAAASAATAASAASGS[Pho]PGSGEGSAGGEK..R	cleaved M-A@N-term	0.99	3	1049.88	Yes
Pho Run 1	23.1.1.3187.2	218266	ENSMUSP00000005705	M.[Pro].AASAAATAAASAAT[Pho]AASAASGSPGSGEGSAGGEK..R	cleaved M-A@N-term	0.99	3	1049.88	Yes
Pho Run 1	23.1.1.3186.2	218270	ENSMUSP00000005705	M.[Pro].AASAAATAAAS[Pho]AATAASAASGSPGSGEGSAGGEK..R	cleaved M-A@N-term	1	3	1049.88	Yes
Pho Run 1	23.1.1.3397.3	218276	ENSMUSP00000005705	M.[Pro].AASAAAT[Pho]AAASAATAASAASGSPGSGEGSAGGEK..R	cleaved M-A@N-term	0.22	3	1049.89	Yes
Pho Run 1	23.1.1.3370.2	218279	ENSMUSP00000005705	M.[Pro].AASAAATAAASAATAASAASGS[Pho]PGSGEGSAGGEK..R	cleaved M-A@N-term	0.21	3	1049.89	Yes
Pho Run 1	23.1.1.3386.3	218285	ENSMUSP00000005705	M.[Pro].AASAAAT[Pho]AAASAATAASAASGSPGSGEGSAGGEK..R	cleaved M-A@N-term	0.63	3	1049.91	Yes
Pho Run 1	23.1.1.3315.3	218289	ENSMUSP00000005705	M.[Pro].AASAAATAAASAATAASAASGS[Pho]PGSGEGSAGGEK..R	cleaved M-A@N-term	0.99	3	1049.91	Yes
Pho Run 1	23.1.1.3467.3	218297	ENSMUSP00000005705	M.[Pro].AASAAATAAAS[Pho]AATAASAASGSPGSGEGSAGGEK..R	cleaved M-A@N-term	0.99	3	1049.91	Yes
Pho Run 1	23.1.1.3189.2	218319	ENSMUSP00000005705	M.[Pro].AASAAATAAASAATAASAASGSPGS[Pho]GE[Cat]GSAGGEK..R	cleaved M-A@N-term	1	3	1057.2	Yes
Pho Run 1	23.1.1.3188.2	218327	ENSMUSP00000005705	M.[Pro].AASAAATAAASAATAASAASGSPGS[Pho]GE[Cat]GSAGGEK..R	cleaved M-A@N-term	0.99	3	1057.21	Yes
Pho Run 1	24.1.1.3183.3	230987	ENSMUSP00000005705	M.[Pro].AASAAATAAAS[Pho]AATAASAASGSPGSGEGSAGGEK..R	cleaved M-A@N-term	0.99	3	1049.89	Yes
Pho Run 1	25.1.1.3197.3	243902	ENSMUSP00000005705	M.[Pro].AASAAATAAASAATAASAASGS[Pho]PGSGEGSAGGEK..R	cleaved M-A@N-term	0.99	3	1049.89	Yes
Pho Run 1	26.1.1.3172.3	256018	ENSMUSP00000005705	M.[Pro].AASAAATAAASAATAASAASGS[Pho]PGSGEGSAGGEK..R	cleaved M-A@N-term	0.99	3	1049.91	Yes
Pho Run 1	26.1.1.3173.3	256027	ENSMUSP00000005705	M.[Pro].AASAAATAAASAATAASAASGS[Pho]PGSGEGSAGGEK..R	cleaved M-A@N-term	1	3	1049.91	Yes
Pho Run 1	27.1.1.3199.2	267612	ENSMUSP00000005705	M.[Pro].AASAAATAAAS[Pho]AAT[Deh]AASAASGSP[Oxi]GSGEGSAGGEK..R	cleaved M-A@N-term	0.99	3	1049.26	Yes
Pho Run 1	27.1.1.3200.2	267630	ENSMUSP00000005705	M.[Pro].AASAAATAAASAAT[Pho]AASAASGSPGSGEGSAGGEK..R	cleaved M-A@N-term	0.99	3	1049.89	Yes
Pho Run 1	23.1.1.3192.2	218256	ENSMUSP00000005705	A..ASAAATAAASAATAASAAS[Pho]GS[Pho]P[Dio]GSGEGSAGGEK..R	cleaved A-A@N-term	0.99	3	1049.53	Yes
Pho Run 1	23.1.1.3191.2	218259	ENSMUSP00000005705	A..ASAAATAAAS[Pho]AATAASAASGS[Pho]P[Dio]GSGEGSAGGEK..R	cleaved A-A@N-term	0.99	3	1049.54	Yes
Pho Run 1	24.1.1.3184.2	230979	ENSMUSP00000005705	A..ASAAATAAASAATAASAAS[Pho]GS[Pho]P[Dio]GSGEGSAGGEK..R	cleaved A-A@N-term	0.74	3	1049.57	Yes
Pho Run 1	25.1.1.3196.3	243898	ENSMUSP00000005705	A..ASAAATAAASAATAASAAS[Pho]GS[Pho]P[Dio]GSGEGSAGGEK..R	cleaved A-A@N-term	0.27	3	1049.58	Yes
Pho Run 1	28.1.1.3227.3	280229	ENSMUSP00000005705	A..ASAAATAAAS[Pho]AATAASAASGSP[Dio]GS[Pho]GEGSAGGEK..R	cleaved A-A@N-term	0.32	3	1049.57	Yes
Pho Run 1	33.1.1.3564.2	336264	ENSMUSP00000005705	K..FSAVLVEPPPLNLPSAGLSSQELS[Pho]GPGDGP..		0.02	4	829.962	No	low confidence
Pho Run 1	33.1.1.3563.2	336267	ENSMUSP00000005705	K..FSAVLVEPPPLNLPSAGLSSQELS[Pho]GPGDGP..		0.98	3	1106.31	Yes
Pho Run 1	33.1.1.3561.2	336272	ENSMUSP00000005705	K..FSAVLVEPPPLNLPSAGLSS[Pho]QELSGPGDGP..		0.99	3	1106.32	Yes
Pho Run 1	26.1.1.3408.2	256768	ENSMUSP00000005705	R..LAS[Pho]PSGS[Pho]TSSGLEVVAPEVTSAPVSGPGILDDSATIC[Met]R..V		0.99	4	1035.35	Yes
Pho Run 1	31.1.1.3418.2	313281	ENSMUSP00000005705	R..LAS[Pho]PSGSTSSGLEVVAPEVTSAPVSGPGILDDSATIC[Met]R..V		0.99	4	1015.32	Yes
Pho Run 1	31.1.1.3422.3	313295	ENSMUSP00000005705	R..LASPSGS[Pho]TSSGLEVVAPE[Cat]VTSAPVSGPGILDDSATIC[Met]R..V		0.92	4	1020.82	Yes
Pho Run 1	12.1.1.3152.3	97229	ENSMUSP00000005705	R..S[Pho]GEGEVSGLLR..K		0.45	2	744.399	Yes
Pho Run 1	17.1.1.2965.2	153882	ENSMUSP00000005705	R..SRS[Pho]GEGEVSGLLR..K	missed R-S@2	0.99	3	577.656	Yes
Pho Run 1	17.1.1.2964.2	153893	ENSMUSP00000005705	R..SRS[Pho]GEGEVSGLLR..K	missed R-S@2	0.99	3	577.664	Yes
Pho Run 1	6.1.1.3532.3	27116	ENSMUSP00000112089	R..EREES[Pho]EDELEETNGSNPVDIEIDPNK..E	missed R-E@2	0.5	4	919.719	Yes
Pho Run 1	6.1.1.3525.2	27126	ENSMUSP00000112089	R..EREES[Pho]EDELEETNGSNPVDIEIDPNK..E	missed R-E@2	0.51	6	613.495	Yes
Pho Run 1	6.1.1.3531.2	27129	ENSMUSP00000112089	R..EREES[Pho]EDELEETN[Dea]GSNPVDIEIDPNK..E	missed R-E@2	0.96	5	736.156	Yes
Pho Run 1	6.1.1.3524.2	27131	ENSMUSP00000112089	R..EREES[Pho]EDELEETNGSN[Dea]PVDIEIDPNK..E	missed R-E@2	0.3	5	736.157	Yes
Pho Run 1	6.1.1.3533.3	27132	ENSMUSP00000112089	R..EREES[Pho]EDELEETN[Dea]GSNPVDIEIDPNK..E	missed R-E@2	0.06	5	736.157	No	low confidence
Pho Run 1	6.1.1.3528.3	27137	ENSMUSP00000112089	R..EREES[Pho]EDELEETNGSN[Dea]PVDIEIDPNK..E	missed R-E@2	0.76	5	736.161	Yes
Pho Run 1	6.1.1.3528.2	27140	ENSMUSP00000112089	R..EREES[Pho]EDELEETN[Dea]GSNPVDIEIDPNK..E	missed R-E@2	0.76	5	736.161	Yes
Pho Run 1	6.1.1.3522.2	27143	ENSMUSP00000112089	R..EREES[Pho]EDELEETN[Dea]GSNPVDIEIDPNK..E	missed R-E@2	0.99	4	919.957	Yes
Pho Run 1	6.1.1.3543.2	27147	ENSMUSP00000112089	R..EREES[Pho]EDELEETNGSN[Dea]PVDIEIDPNK..E	missed R-E@2	0.76	4	919.96	Yes
Pho Run 1	6.1.1.3531.3	27151	ENSMUSP00000112089	R..EREES[Pho]EDELEETN[Dea]GSNPVDIEIDPNK..E	missed R-E@2	0.96	4	919.964	Yes
Pho Run 1	6.1.1.3521.3	27168	ENSMUSP00000112089	R..EREES[Pho]EDELEETNGSN[Dea]PVDIEIDPNK..E	missed R-E@2	0.99	4	919.971	Yes
Pho Run 1	6.1.1.3520.2	27170	ENSMUSP00000112089	R..EREES[Pho]EDELEETN[Dea]GSNPVDIEIDPNK..E	missed R-E@2	0.96	4	919.971	Yes
Pho Run 1	6.1.1.3542.3	27177	ENSMUSP00000112089	R..EREES[Pho]EDELEETNGSN[Dea]PVDIEIDPNK..E	missed R-E@2	0.06	4	919.972	No	low confidence
Pho Run 1	7.1.1.3271.3	37682	ENSMUSP00000112089	R..EREES[Pho]EDELEETNGSNPVDIEIDPNK..E	missed R-E@2	0.83	4	919.755	Yes
Pho Run 1	7.1.1.3270.2	37684	ENSMUSP00000112089	R..EREES[Pho]EDELEETNGSN[Dea]PVDIEIDPNK..E	missed R-E@2	0.31	4	919.977	Yes
Pho Run 1	8.1.1.3178.2	60350	ENSMUSP00000112089	R..EREES[Pho]EDELEETNGSNPVDIEIDPNKESK..K	missed R-E@2	0.99	5	865.639	Yes
Pho Run 1	8.1.1.3179.3	60352	ENSMUSP00000112089	R..EREES[Pho]EDELEETN[Dea]GSNPVDIEIDPNKESK..K	missed R-E@2	0.71	5	865.842	Yes
Pho Run 1	8.1.1.3179.2	60354	ENSMUSP00000112089	R..EREES[Pho]EDELEETN[Dea]GSNPVDIEIDPNKESK..K	missed R-E@2	0.27	5	865.843	Yes
Pho Run 1	14.1.1.4017.2	118747	ENSMUSP00000081912	V..PGEPAS[Pho]PISQR..L	cleaved V-P@N-term	0.96	2	609.806	No	no iTRAQ
Pho Run 1	14.1.1.4011.2	121513	ENSMUSP00000081912	R..TQPDGTSVPGEPAS[Pho]PISQR..L		0.04	3	770.04	No	low confidence
Pho Run 1	14.1.1.4012.2	121516	ENSMUSP00000081912	R..TQPDGTSVPGEPAS[Pho]PISQR..L		0.99	3	770.041	Yes
Pho Run 1	14.1.1.4013.2	121521	ENSMUSP00000081912	R..TQPDGTSVPGEPAS[Pho]PISQR..L		0.93	3	770.043	Yes
Pho Run 1	17.1.1.2929.3	158450	ENSMUSP00000081912	R..TQPDGTSVPGEPAS[Pho]PISQR..L		0.04	3	770.084	No	low confidence
Pho Run 1	17.1.1.2932.2	158465	ENSMUSP00000081912	R..TQPDGTSVPGEPAS[Pho]PISQR..L		0.04	3	770.089	No	low confidence
Pho Run 1	17.1.1.2775.2	157988	ENSMUSP00000081912	R..VSSETHQGPGT[Pho]PESK..K		0.25	4	558.074	Yes
Pho Run 1	17.1.1.2774.2	158003	ENSMUSP00000081912	R..VSSETHQGPGT[Pho]PESK..K		0.99	4	558.078	Yes
Pho Run 1	17.1.1.2773.2	158014	ENSMUSP00000081912	R..VSSETHQGPGT[Pho]PESK..K		0.01	4	558.079	No	low confidence
Pho Run 1	18.1.1.2817.3	169952	ENSMUSP00000081912	R..VSSETHQGPGT[Pho]PESK..K		0.05	4	558.074	No	low confidence
Pho Run 1	7.1.1.3511.2	37061	ENSMUSP00000084045	K..QEASS[Pho]DEEAFLFSGEDDVTDPEALR..S		0.99	3	1047.88	Yes
Pho Run 1	7.1.1.3512.2	37071	ENSMUSP00000084045	K..QEASS[Pho]DEEAFLFSGEDDVTDPEALR..S		0.99	3	1047.91	Yes
Pho Run 1	14.1.1.3988.2	122347	ENSMUSP00000084045	K..SKPEESRS[Pho]PGEATAGVSTLDEAR..G	missed R-S@7	0.98	4	766.39	Yes
Pho Run 1	14.1.1.3987.3	122362	ENSMUSP00000084045	K..SKPEESRS[Pho]PGEATAGVSTLDEAR..G	missed R-S@7	0.17	4	766.397	Yes
Pho Run 1	11.1.1.3121.3	88899	ENSMUSP00000084045	R..S[Pho]PGEATAGVSTLDEAR..G		0.99	3	649.017	Yes
Pho Run 1	15.1.1.2965.2	131865	ENSMUSP00000057308	A..PAAPAAPAPAEKT[Pho]PVK..K	cleaved A-P@N-term; missed K-T@12	0.98	3	735.419	Yes
Pho Run 1	15.1.1.2964.3	131875	ENSMUSP00000057308	A..PAAPAAPAPAEKT[Pho]PVK..K	cleaved A-P@N-term; missed K-T@12	0.45	3	735.424	Yes
Pho Run 1	9.1.1.2963.3	67047	ENSMUSP00000057308	M.[Pro].SET[Pho]APAAPAAPAPAEK..T	cleaved M-S@N-term	0.97	2	953.025	Yes
Pho Run 1	10.1.1.2950.2	77407	ENSMUSP00000057308	M.[Pro].SET[Pho]APAAPAAPAPAEK..T	cleaved M-S@N-term	0.97	2	953.012	Yes
Pho Run 1	15.1.1.2966.2	133599	ENSMUSP00000057308	M.[Pro].SETAPAAPAAPAPAEKT[Pho]PVK..K	cleaved M-S@N-term; missed K-T@16	0.06	4	659.367	No	low confidence
Pho Run 1	15.1.1.2967.2	133600	ENSMUSP00000057308	M.[Pro].SETAPAAPAAPAPAEKT[Pho]PVK..K	cleaved M-S@N-term; missed K-T@16	0.78	4	659.369	Yes
Pho Run 1	21.1.1.2929.3	192766	ENSMUSP00000057308	M.[Pro].SETAPAAPAAPAPAEKT[Pho]PVKK..K	cleaved M-S@N-term; missed K-T@16; missed K-K@20	0.32	4	767.441	Yes
Pho Run 1	20.1.1.4015.2	179543	ENSMUSP00000004379	R..RFS[Pho]VQEQDWETTPPK..K	missed R-F@1	0.7	4	634.841	Yes
Pho Run 1	20.1.1.4016.2	179560	ENSMUSP00000004379	R..RFS[Pho]VQEQDWETTPPK..K	missed R-F@1	0.25	4	634.844	Yes
Pho Run 1	20.1.1.4014.2	179567	ENSMUSP00000004379	R..RFS[Pho]VQEQDWETTPPK..K	missed R-F@1	0.26	4	634.845	Yes
Pho Run 1	20.1.1.4022.2	179580	ENSMUSP00000004379	R..RFS[Pho]VQEQDWETTPPK..K	missed R-F@1	0.05	4	634.85	No	low confidence
Pho Run 1	11.1.1.3010.2	87852	ENSMUSP00000111123	R..SFS[Pho]KEVEER..S		0.37	3	600.352	Yes
Pho Run 1	28.1.1.2968.3	277678	ENSMUSP00000045873	K..AASPS[Pho]KPPISNASATPVGR..R		0.22	4	624.861	Yes
Pho Run 1	17.1.1.2800.3	151823	ENSMUSP00000101487	R..APQTSS[Pho]PPPVR..R		0.09	3	507.631	No	low confidence
Pho Run 1	17.1.1.2771.3	151838	ENSMUSP00000101487	R..APQTSS[Pho]PPPVR..R		0.37	3	507.638	Yes
Pho Run 1	17.1.1.2772.3	151850	ENSMUSP00000101487	R..APQTSS[Pho]PPPVR..R		0.02	3	507.638	No	low confidence
Pho Run 1	13.1.1.3012.2	113250	ENSMUSP00000101487	K..EKS[Pho]PELPEPSVR..M	missed K-S@2	0.74	3	686.069	Yes
Pho Run 1	13.1.1.2994.2	113255	ENSMUSP00000101487	K..EKS[Pho]PELPEPSVR..M	missed K-S@2	0.34	4	514.829	Yes
Pho Run 1	17.1.1.2600.2	156604	ENSMUSP00000101487	R..HRPS[Pho]SPAT[Pho]PPPK..T		0.69	4	510.805	Yes
Pho Run 1	11.1.1.2772.2	88578	ENSMUSP00000101487	K..KAAS[Pho]PSPQS[Pho]VR..R	missed K-A@1	0.28	3	632.706	Yes
Pho Run 1	21.1.1.2680.2	186851	ENSMUSP00000101487	K..KAAS[Pho]PSPQSVR..R	missed K-A@1	0.36	3	606.04	Yes
Pho Run 1	10.1.1.2539.2	78193	ENSMUSP00000101487	K..RES[Pho]PS[Pho]PAPKPR..K	missed R-E@1	0.06	4	498.295	No	low confidence
Pho Run 1	10.1.1.2540.2	78199	ENSMUSP00000101487	K..RES[Pho]PS[Pho]PAPKPR..K	missed R-E@1	0.76	4	498.295	Yes
Pho Run 1	10.1.1.2550.2	78214	ENSMUSP00000101487	K..RES[Pho]PS[Pho]PAPKPR..K	missed R-E@1	0.26	4	498.298	Yes
Pho Run 1	18.1.1.2560.2	167211	ENSMUSP00000101487	K..RES[Pho]PSPAPKPR..K	missed R-E@1	0.37	3	637.396	Yes
Pho Run 1	27.1.1.2882.3	258993	ENSMUSP00000101487	R..RYS[Pho]PPIQR..R	missed R-Y@1	0.87	2	700.89	Yes
Pho Run 1	15.1.1.2849.2	124715	ENSMUSP00000101487	R..S[Pho]PSLSSK..H		0.14	2	697.392	No	low confidence
Pho Run 1	15.1.1.2848.3	124732	ENSMUSP00000101487	R..S[Pho]PSLSSK..H		0.21	2	697.395	Yes
Pho Run 1	15.1.1.2857.3	124745	ENSMUSP00000101487	R..S[Pho]PSLSSK..H		0.47	2	697.396	Yes
Pho Run 1	16.1.1.2860.2	140010	ENSMUSP00000101487	R..TAS[Pho]PPPPPK..R		0.1	3	527.331	No	low confidence
Pho Run 1	16.1.1.2861.2	140019	ENSMUSP00000101487	R..TAS[Pho]PPPPPK..R		0.39	3	527.334	Yes
Pho Run 1	17.1.1.2814.2	152434	ENSMUSP00000101487	R..TAS[Pho]PPPPPK..R		0.96	3	527.331	Yes
Pho Run 1	17.1.1.2813.3	152445	ENSMUSP00000101487	R..TAS[Pho]PPPPPK..R		0.1	3	527.332	No	low confidence
Pho Run 1	15.1.1.2568.3	132079	ENSMUSP00000067858	R..RQS[Pho]SGSTTNVASTPSDSR..G	missed R-Q@1	0.99	3	741.369	Yes
Pho Run 1	15.1.1.2567.3	132090	ENSMUSP00000067858	R..RQSS[Pho]GSTTNVASTPSDSR..G	missed R-Q@1	0.94	3	741.378	Yes
Pho Run 1	16.1.1.2565.2	145054	ENSMUSP00000067858	R..RQS[Pho]SGSTTNVASTPSDSR..G	missed R-Q@1	0.99	3	741.378	Yes
Pho Run 1	24.1.1.3386.2	228392	ENSMUSP00000042266	R..VLST[Pho]STDLEAAVADALK..K		0.68	3	798.117	Yes
Pho Run 1	24.1.1.3387.2	228399	ENSMUSP00000042266	R..VLSTS[Pho]TDLEAAVADALK..K		0.24	3	798.134	Yes
Pho Run 1	24.1.1.3388.2	228405	ENSMUSP00000042266	R..VLSTS[Pho]TDLEAAVADALK..K		0.99	3	798.146	Yes
Pho Run 1	25.1.1.3397.3	241397	ENSMUSP00000042266	R..VLSTS[Pho]TDLEAAVADALK..K		0.05	3	798.155	No	low confidence
Pho Run 1	15.1.1.3081.2	127071	ENSMUSP00000027421	R..SES[Pho]PPAELPSLR..R		0.96	3	556.325	Yes
Pho Run 1	15.1.1.3080.2	127081	ENSMUSP00000027421	R..SES[Pho]PPAELPSLR..R		0.99	3	556.329	Yes
Pho Run 1	10.1.1.3028.3	73379	ENSMUSP00000092697	R..S[Pho]LQQLAEER..S		0.48	2	729.377	Yes
Pho Run 1	10.1.1.3029.2	73394	ENSMUSP00000092697	R..S[Pho]LQQLAEER..S		0.15	2	729.378	Yes
Pho Run 1	11.1.1.3118.2	85122	ENSMUSP00000092697	R..S[Pho]LQQLAEER..S		0.11	2	729.392	No	low confidence
Pho Run 1	16.1.1.2605.2	142294	ENSMUSP00000031478	R..RVS[Pho]GSATPNSEAPR..A	missed R-V@1	0.99	3	605.024	Yes
Pho Run 1	21.1.1.3340.2	193316	ENSMUSP00000074383	R..TQLAS[Pho]WSDPTEETGPVAGILDTETLEK..V		0.52	4	894.997	Yes
Pho Run 1	22.1.1.3221.2	199146	ENSMUSP00000023226	R..TS[Pho]SEDNLYLAVLR..A		0.99	3	622.35	Yes
Pho Run 1	22.1.1.3220.2	199159	ENSMUSP00000023226	R..TSS[Pho]EDNLYLAVLR..A		0.99	3	622.352	Yes
Pho Run 1	23.1.1.2979.2	209586	ENSMUSP00000054424	R..DRT[Pho]PPLLYR..D	missed R-T@2	0.85	3	505.629	Yes
Pho Run 1	23.1.1.2978.2	209601	ENSMUSP00000054424	R..DRT[Pho]PPLLYR..D	missed R-T@2	0.84	3	505.63	Yes
Pho Run 1	32.1.1.3093.2	316645	ENSMUSP00000054424	R..DRT[Pho]PPLLYR..D	missed R-T@2	0.83	3	505.63	Yes
Pho Run 1	32.1.1.3094.2	316661	ENSMUSP00000054424	R..DRT[Pho]PPLLYR..D	missed R-T@2	0.12	3	505.634	No	low confidence
Pho Run 1	17.1.1.2575.2	155270	ENSMUSP00000054424	K..ERS[Pho]PVKPK..R	missed R-S@2	0.1	4	484.074	No	low confidence
Pho Run 1	17.1.1.2588.2	155283	ENSMUSP00000054424	K..ERS[Pho]PVKPK..R	missed R-S@2	0.48	4	484.075	Yes
Pho Run 1	17.1.1.2590.3	155297	ENSMUSP00000054424	K..ERS[Pho]PVKPK..R	missed R-S@2	0.11	4	484.075	No	low confidence
Pho Run 1	17.1.1.2576.2	155313	ENSMUSP00000054424	K..ERS[Pho]PVKPK..R	missed R-S@2	0.13	4	484.076	No	low confidence
Pho Run 1	26.1.1.3034.3	247714	ENSMUSP00000054424	R..SLS[Pho]PGGAALGYR..D		0.99	3	511.637	Yes
Pho Run 1	26.1.1.3035.2	247723	ENSMUSP00000054424	R..SLS[Pho]PGGAALGYR..D		0.99	3	511.64	Yes
Pho Run 1	34.1.1.3255.3	340857	ENSMUSP00000054424	R..SLS[Pho]PGGAALGYR..D		0.39	2	766.915	Yes
Pho Run 1	6.1.1.3435.2	23045	ENSMUSP00000059562	R..LGEASDS[Pho]ELADADK..A		0.99	3	703.697	Yes
Pho Run 1	6.1.1.3436.2	23053	ENSMUSP00000059562	R..LGEAS[Pho]DSELADADK..A		0.95	3	703.699	Yes
Pho Run 1	17.1.1.3005.2	159549	ENSMUSP00000062030	M.[Pro].SET[Pho]APVAQAASTATEKPAAAK..K	cleaved M-S@N-term	0.99	3	910.857	Yes
Pho Run 1	18.1.1.3043.2	171203	ENSMUSP00000062030	M.[Pro].SET[Pho]APVAQAASTATEKPAAAK..K	cleaved M-S@N-term	0.77	4	683.373	Yes
Pho Run 1	18.1.1.3039.3	171206	ENSMUSP00000062030	M.[Pro].SET[Pho]APVAQAASTATEKPAAAK..K	cleaved M-S@N-term	0.96	3	910.85	Yes
Pho Run 1	9.1.1.2897.2	69970	ENSMUSP00000113070	K..TKPPPTYES[Pho]EEEDK..C		0.99	4	661.356	Yes
Pho Run 1	7.1.1.3208.3	32927	ENSMUSP00000082816	K..ALDES[Pho]LAEPHLEDR..T		0.99	3	660.357	Yes
Pho Run 1	6.1.1.3569.3	26036	ENSMUSP00000027174	K..EEPLS[Pho]EEEPC[Met]TSTAVPS[Pho]PEK..K		0.02	4	744.084	No	low confidence
Pho Run 1	6.1.1.3578.2	26059	ENSMUSP00000027174	K..EEPLS[Pho]EEEPC[Met]TSTAVPS[Pho]PEK..K		0.14	3	991.828	No	low confidence
Pho Run 1	6.1.1.3572.2	26070	ENSMUSP00000027174	K..EEPLS[Pho]EEEPC[Met]TSTAVPS[Pho]PEK..K		0.99	3	991.828	Yes
Pho Run 1	6.1.1.3577.3	26078	ENSMUSP00000027174	K..EEPLS[Pho]EEEPC[Met]TSTAVPS[Pho]PEK..K		0.52	3	991.832	Yes
Pho Run 1	7.1.1.3313.3	36711	ENSMUSP00000027174	K..EEPLS[Pho]EEEPC[Met]TSTAVPS[Pho]PEK..K		0.52	4	744.104	Yes
Pho Run 1	7.1.1.3317.3	36712	ENSMUSP00000027174	K..EEPLS[Pho]EEEPC[Met]TSTAVPS[Pho]PEK..K		0.02	4	744.112	No	low confidence
Pho Run 1	7.1.1.3311.2	36718	ENSMUSP00000027174	K..EEPLS[Pho]EEEPC[Met]TSTAVPS[Pho]PEK..K		0.01	3	991.842	No	low confidence
Pho Run 1	9.1.1.3139.2	70305	ENSMUSP00000027174	K..EEPLS[Pho]EEEPC[Met]TSTAVPSPEK..K		0.99	3	965.167	Yes
Pho Run 1	9.1.1.3140.3	70314	ENSMUSP00000027174	K..EEPLS[Pho]EEEPC[Met]TSTAVPSPEK..K		0.88	3	965.168	Yes
Pho Run 1	9.1.1.3106.3	71069	ENSMUSP00000027174	K..EEPLS[Pho]EEEPC[Met]TSTAVPS[Pho]PEKK..K	missed K-K@20	0.02	5	681.942	No	low confidence
Pho Run 1	9.1.1.3103.2	71075	ENSMUSP00000027174	K..EEPLS[Pho]EEEPC[Met]TSTAVPS[Pho]PEKK..K	missed K-K@20	0.87	4	852.169	Yes
Pho Run 1	22.1.1.3066.3	198376	ENSMUSP00000022577	K..AAVVAS[Pho]PLLDQQR..N		0.99	3	584.679	Yes
Pho Run 1	5.1.1.4023.2	14284	ENSMUSP00000022577	K..EVS[Pho]PEVVR..S		0.02	2	649.86	No	low confidence
Pho Run 1	5.1.1.4022.3	14302	ENSMUSP00000022577	K..EVS[Pho]PEVVR..S		0.3	2	649.866	Yes
Pho Run 1	6.1.1.3259.3	20434	ENSMUSP00000022577	K..EVS[Pho]PEVVR..S		0.88	2	649.861	Yes
Pho Run 1	6.1.1.3258.3	20449	ENSMUSP00000022577	K..EVS[Pho]PEVVR..S		0.02	2	649.861	No	low confidence
Pho Run 1	12.1.1.3051.2	102831	ENSMUSP00000022577	R..GNLETHEDSQVFS[Pho]PK..K		0.99	4	594.846	Yes
Pho Run 1	16.1.1.3005.3	145673	ENSMUSP00000022577	R..GNLETHEDSQVFS[Pho]PK..K		0.99	4	594.838	Yes
Pho Run 1	16.1.1.3004.3	145683	ENSMUSP00000022577	R..GNLETHEDSQVFS[Pho]PK..K		0.94	4	594.84	Yes
Pho Run 1	14.1.1.4005.2	120036	ENSMUSP00000022577	R..SLS[Pho]PSHLTEDR..Q		0.96	3	542.631	Yes
Pho Run 1	20.1.1.3868.3	177720	ENSMUSP00000022577	R..SLS[Pho]PSHLTEDR..Q		0.8	3	542.628	Yes
Pho Run 1	20.1.1.3869.2	177730	ENSMUSP00000022577	R..SLS[Pho]PSHLTEDR..Q		0.83	3	542.629	Yes
Pho Run 1	10.1.1.2655.3	73965	ENSMUSP00000022577	R..S[Pho]PERPTGDLR..E		0.09	3	504.626	No	low confidence
Pho Run 1	10.1.1.2656.2	73977	ENSMUSP00000022577	R..S[Pho]PERPTGDLR..E		0.39	3	504.627	Yes
Pho Run 1	11.1.1.2756.2	85432	ENSMUSP00000022577	R..S[Pho]PERPTGDLR..E		0.83	3	504.632	Yes
Pho Run 1	6.1.1.3260.2	24274	ENSMUSP00000058105	P..APQEDTAS[Pho]EAGTPQGEVQTR..D	cleaved P-A@N-term	0.99	3	819.366	Yes
Pho Run 1	6.1.1.3266.3	24278	ENSMUSP00000058105	P..APQEDTAS[Pho]EAGTPQGEVQTR..D	cleaved P-A@N-term	0.67	3	819.384	Yes
Pho Run 1	32.1.1.3050.2	316157	ENSMUSP00000058105	R..GRLS[Pho]PVPVPR..A	missed R-L@2	0.11	3	487.972	No	low confidence
Pho Run 1	32.1.1.3049.2	316172	ENSMUSP00000058105	R..GRLS[Pho]PVPVPR..A	missed R-L@2	0.99	3	487.973	Yes
Pho Run 1	33.1.1.3039.3	328151	ENSMUSP00000058105	R..GRLS[Pho]PVPVPR..A	missed R-L@2	0.99	3	487.945	Yes
Pho Run 1	33.1.1.3038.2	328166	ENSMUSP00000058105	R..GRLS[Pho]PVPVPR..A	missed R-L@2	0.83	3	487.946	Yes
Pho Run 1	33.1.1.3035.2	328189	ENSMUSP00000058105	R..GRLS[Pho]PVPVPR..A	missed R-L@2	0.45	3	487.97	Yes
Pho Run 1	33.1.1.3034.2	328206	ENSMUSP00000058105	R..GRLS[Pho]PVPVPR..A	missed R-L@2	0.11	3	487.972	No	low confidence
Pho Run 1	34.1.1.3141.2	340119	ENSMUSP00000058105	R..GRLS[Pho]PVPVPR..A	missed R-L@2	0.84	3	487.981	Yes
Pho Run 1	34.1.1.3140.2	340149	ENSMUSP00000058105	R..GRLS[Pho]PVPVPR..A	missed R-L@2	0.85	3	487.984	Yes
Pho Run 1	5.1.1.4438.3	17893	ENSMUSP00000058105	R..LPAPQEDTAS[Pho]EAGT[Pho]PQGEVQTR..D		0.96	3	916.119	Yes
Pho Run 1	5.1.1.4440.2	17904	ENSMUSP00000058105	R..LPAPQEDTAS[Pho]EAGT[Pho]PQGEVQTR..D		0.99	3	916.121	Yes
Pho Run 1	6.1.1.3420.2	25168	ENSMUSP00000058105	R..LPAPQEDTAS[Pho]EAGT[Pho]PQGEVQTR..D		0.88	4	687.34	Yes
Pho Run 1	6.1.1.3418.2	25174	ENSMUSP00000058105	R..LPAPQEDTAS[Pho]EAGT[Pho]PQGEVQTR..D		0.14	4	687.34	No	low confidence
Pho Run 1	6.1.1.3419.2	25183	ENSMUSP00000058105	R..LPAPQEDTAS[Pho]EAGT[Pho]PQGEVQTR..D		0.51	4	687.345	Yes
Pho Run 1	6.1.1.3419.3	25190	ENSMUSP00000058105	R..LPAPQEDTAS[Pho]EAGT[Pho]PQGEVQTR..D		0.98	4	687.345	Yes
Pho Run 1	6.1.1.3413.2	25201	ENSMUSP00000058105	R..LPAPQEDTAS[Pho]EAGT[Pho]PQGEVQTR..D		0.98	3	916.121	Yes
Pho Run 1	6.1.1.3412.2	25212	ENSMUSP00000058105	R..LPAPQEDTAS[Pho]EAGT[Pho]PQGEVQTR..D		0.99	3	916.121	Yes
Pho Run 1	7.1.1.3163.2	35943	ENSMUSP00000058105	R..LPAPQEDTAS[Pho]EAGT[Pho]PQGEVQTR..D		1	3	916.123	Yes
Pho Run 1	7.1.1.3162.3	35953	ENSMUSP00000058105	R..LPAPQEDTAS[Pho]EAGT[Pho]PQGEVQTR..D		0.89	3	916.127	Yes
Pho Run 1	9.1.1.2993.2	70005	ENSMUSP00000058105	R..LPAPQEDTASEAGT[Pho]PQGEVQTR..D		0.99	3	889.442	Yes
Pho Run 1	10.1.1.2996.2	81180	ENSMUSP00000058105	R..LPAPQEDTAS[Pho]EAGTPQGEVQTR..D		0.59	4	667.341	Yes
Pho Run 1	10.1.1.2995.2	81187	ENSMUSP00000058105	R..LPAPQEDTAS[Pho]EAGTPQGEVQTR..D		0.99	3	889.455	Yes
Pho Run 1	7.1.1.3174.2	37270	ENSMUSP00000003310	K..NRPGYVS[Pho]EEEEDDEDYEM[Oxi]AVK..K		0.99	4	802.89	Yes
Pho Run 1	7.1.1.3172.2	37276	ENSMUSP00000003310	K..NRPGYVS[Pho]EEEEDDEDYEM[Oxi]AVK..K		0.99	4	802.891	Yes
Pho Run 1	11.1.1.3156.2	93617	ENSMUSP00000003310	K..NRPGYVS[Pho]EEEEDDEDYEMAVK..K		0.99	4	798.906	Yes
Pho Run 1	11.1.1.3155.3	93624	ENSMUSP00000003310	K..NRPGYVS[Pho]EEEEDDEDYEMAVK..K		0.99	4	798.916	Yes
Pho Run 1	12.1.1.3217.3	102844	ENSMUSP00000090884	K..VEEEPIS[Pho]PGSTLPEVK..L		0.99	3	800.456	Yes
Pho Run 1	13.1.1.3201.3	114984	ENSMUSP00000090884	K..VEEEPIS[Pho]PGSTLPEVK..L		0.94	3	800.466	Yes
Pho Run 1	10.1.1.2645.2	76979	ENSMUSP00000064485	K..AGSS[Pho]PTQGAQNEAPR..L		0.72	3	619.004	Yes
Pho Run 1	10.1.1.2644.2	76992	ENSMUSP00000064485	K..AGSS[Pho]PTQGAQNEAPR..L		0.77	3	619.005	Yes
Pho Run 1	7.1.1.3022.2	33641	ENSMUSP00000006629	K..GDQVSQN[Dea]GLPAEQGS[Pho]PR..M		0.99	3	709.024	Yes
Pho Run 1	7.1.1.3021.2	33652	ENSMUSP00000006629	K..GDQVSQN[Dea]GLPAEQGS[Pho]PR..M		0.99	3	709.025	Yes
Pho Run 1	8.1.1.2988.2	52492	ENSMUSP00000006629	K..GDQVSQN[Dea]GLPAEQGS[Pho]PR..M		0.99	3	709.02	Yes
Pho Run 1	8.1.1.2989.2	52504	ENSMUSP00000006629	K..GDQVSQN[Dea]GLPAEQGS[Pho]PR..M		0.99	3	709.023	Yes
Pho Run 1	15.1.1.2773.2	128630	ENSMUSP00000006629	R..RPPS[Pho]PDPNTK..V		0.09	3	599.691	No	low confidence
Pho Run 1	15.1.1.2774.2	128637	ENSMUSP00000006629	R..RPPS[Pho]PDPNTK..V		0.4	3	599.693	Yes
Pho Run 1	6.1.1.2845.2	23256	ENSMUSP00000042691	K..EAN[Dea]GDAGEKS[Pho]PK..L	missed K-S@9	0.03	4	549.824	No	low confidence
Pho Run 1	7.1.1.2698.2	33990	ENSMUSP00000042691	K..EANGDAGEKS[Pho]PK..L	missed K-S@9	0.21	4	549.609	Yes
Pho Run 1	7.1.1.2708.2	34010	ENSMUSP00000042691	K..EAN[Dea]GDAGEKS[Pho]PK..L	missed K-S@9	0.99	4	549.829	Yes
Pho Run 1	7.1.1.2787.2	34021	ENSMUSP00000042691	K..EAN[Dea]GDAGEKS[Pho]PK..L	missed K-S@9	0.9	4	549.831	Yes
Pho Run 1	7.1.1.2783.2	34038	ENSMUSP00000042691	K..EAN[Dea]GDAGEKS[Pho]PK..L	missed K-S@9	0.98	4	549.832	Yes
Pho Run 1	7.1.1.2786.2	34045	ENSMUSP00000042691	K..EAN[Dea]GDAGEKS[Pho]PK..L	missed K-S@9	0.98	4	549.833	Yes
Pho Run 1	7.1.1.2732.2	34061	ENSMUSP00000042691	K..EAN[Dea]GDAGEKS[Pho]PK..L	missed K-S@9	0.03	4	549.833	No	low confidence
Pho Run 1	7.1.1.2742.2	34067	ENSMUSP00000042691	K..EAN[Dea]GDAGEKS[Pho]PK..L	missed K-S@9	0.92	4	549.834	Yes
Pho Run 1	6.1.1.3500.3	24622	ENSMUSP00000042691	K..EIIT[Pho]EEPSEEEADMPK..P	cleaved K-P@C-term	0.41	3	845.743	Yes
Pho Run 1	10.1.1.3060.3	82394	ENSMUSP00000042691	K..EIITEEPS[Pho]EEEADMPKPK..K		0.2	5	613.753	Yes
Pho Run 1	10.1.1.2972.3	82456	ENSMUSP00000042691	K..EIITEEPS[Pho]EEEADM[Oxi]PKPK..K		0.01	4	770.908	No	low confidence
Pho Run 1	10.1.1.2975.2	82459	ENSMUSP00000042691	K..EIITEEPS[Pho]EEEADM[Oxi]PKPK..K		0.23	3	1027.59	Yes
Pho Run 1	12.1.1.3059.3	104802	ENSMUSP00000042691	K..EIITEEPS[Pho]EEEADM[Oxi]PKPK..K		0.01	5	616.961	No	low confidence
Pho Run 1	15.1.1.3060.2	134609	ENSMUSP00000042691	K..EIITEEPS[Pho]EEEADMPKPK..K		0.99	4	766.909	Yes
Pho Run 1	15.1.1.3061.3	134620	ENSMUSP00000042691	K..EIITEEPS[Pho]EEEADMPKPK..K		0.99	4	766.909	Yes
Pho Run 1	10.1.1.3045.3	78505	ENSMUSP00000042691	E..PS[Pho]EEEADMPKPK..K	cleaved E-P@N-term	0.9	3	682.689	Yes
Pho Run 1	10.1.1.3046.3	78507	ENSMUSP00000042691	E..PS[Pho]EEEADMPKPK..K	cleaved E-P@N-term	0.14	3	682.69	No	low confidence
Pho Run 1	6.1.1.3395.3	24062	ENSMUSP00000025243	K..AAVLS[Pho]DS[Pho]EDDAGNASAK..K		0.91	3	797.048	Yes
Pho Run 1	6.1.1.3392.2	24066	ENSMUSP00000025243	K..AAVLS[Pho]DS[Pho]EDDAGNASAK..K		0.62	3	797.065	Yes
Pho Run 1	17.1.1.3191.3	157232	ENSMUSP00000027438	K..NLS[Pho]FNITEDELK..E		0.95	3	704.383	Yes
Pho Run 1	17.1.1.3190.2	157240	ENSMUSP00000027438	K..NLS[Pho]FNITEDELK..E		0.75	3	704.386	Yes
Pho Run 1	24.1.1.2924.2	227067	ENSMUSP00000109977	R..AAVVTS[Pho]PPPTTAPHK..E		0.99	4	541.326	Yes
Pho Run 1	16.1.1.2871.2	141155	ENSMUSP00000108011	K..MSQPGS[Pho]PSPK..T		0.8	3	568.669	Yes
Pho Run 1	16.1.1.2870.2	141170	ENSMUSP00000108011	K..MSQPGS[Pho]PSPK..T		0.37	3	568.669	Yes
Pho Run 1	16.1.1.2605.3	141414	ENSMUSP00000108011	K..M[Oxi]SQPGS[Pho]PSPK..T		0.04	3	574.01	No	low confidence
Pho Run 1	17.1.1.2822.2	153571	ENSMUSP00000108011	K..MSQPGS[Pho]PSPK..T		0.99	3	568.665	Yes
Pho Run 1	17.1.1.2821.3	153587	ENSMUSP00000108011	K..MSQPGS[Pho]PSPK..T		0.7	3	568.666	Yes
Pho Run 1	17.1.1.2592.2	153652	ENSMUSP00000108011	K..M[Oxi]SQPGS[Pho]PSPK..T		0.2	3	574.001	Yes
Pho Run 1	17.1.1.2591.2	153676	ENSMUSP00000108011	K..M[Oxi]SQPGS[Pho]PSPK..T		0.04	3	574.005	No	low confidence
Pho Run 1	10.1.1.2897.3	74924	ENSMUSP00000025486	R..AS[Pho]APAT[Pho]PLSPTR..L		0.28	2	816.891	Yes
Pho Run 1	27.1.1.2940.3	261053	ENSMUSP00000025486	R..LKLS[Pho]PSPSSR..V	missed K-L@2	0.83	3	587.361	Yes
Pho Run 1	27.1.1.2936.3	261065	ENSMUSP00000025486	R..LKLS[Pho]PSPSSR..V	missed K-L@2	0.08	3	587.363	No	low confidence
Pho Run 1	27.1.1.2939.2	261073	ENSMUSP00000025486	R..LKLS[Pho]PSPSSR..V	missed K-L@2	0.34	3	587.365	Yes
Pho Run 1	28.1.1.2958.2	272867	ENSMUSP00000025486	R..LKLS[Pho]PSPSSR..V	missed K-L@2	0.82	3	587.354	Yes
Pho Run 1	12.1.1.2938.3	96485	ENSMUSP00000061923	R..ADALTSS[Pho]PGR..D		0.47	2	679.863	Yes
Pho Run 1	13.1.1.2904.3	107334	ENSMUSP00000061923	R..ADALTSS[Pho]PGR..D		0.42	2	679.868	Yes
Pho Run 1	9.1.1.2886.3	64147	ENSMUSP00000061923	M.[Pro].AESSESLSASS[Pho]PAR..Q	cleaved M-A@N-term	0.93	2	750.832	No	no iTRAQ
Pho Run 1	2.1.1.4545.2	5461	ENSMUSP00000061923	R..GLLYDSS[Pho]EEDEERPAR..K		0.52	3	750.692	Yes
Pho Run 1	3.1.1.4503.2	8920	ENSMUSP00000061923	R..GLLYDSS[Pho]EEDEERPAR..K		0.05	3	750.689	No	low confidence
Pho Run 1	4.1.1.4543.2	11120	ENSMUSP00000061923	R..GLLYDS[Pho]SEEDEERPAR..K		0.79	3	750.721	Yes
Pho Run 1	5.1.1.4350.2	17059	ENSMUSP00000061923	R..GLLYDSS[Pho]EEDEERPAR..K		0.99	3	750.696	Yes
Pho Run 1	5.1.1.4365.3	17077	ENSMUSP00000061923	R..GLLYDSS[Pho]EEDEERPAR..K		0.94	3	750.696	Yes
Pho Run 1	5.1.1.4348.2	17090	ENSMUSP00000061923	R..GLLYDSS[Pho]EEDEERPAR..K		0.21	3	750.715	Yes
Pho Run 1	6.1.1.3387.3	23471	ENSMUSP00000061923	R..GLLYDS[Pho]SEEDEERPAR..K		0.67	3	750.696	Yes
Pho Run 1	6.1.1.3381.2	23580	ENSMUSP00000061923	R..GLLYD[Met]S[Pho]SEEDEERPAR..K		0.36	3	755.359	Yes
Pho Run 1	6.1.1.3379.3	23586	ENSMUSP00000061923	R..GLLY[Ami]DSS[Pho]EEDEERPAR..K		0.76	3	755.689	Yes
Pho Run 1	6.1.1.3380.3	23600	ENSMUSP00000061923	R..GLLY[Ami]DS[Pho]SEEDEERPAR..K		0.99	3	755.697	Yes
Pho Run 1	16.1.1.3063.2	138763	ENSMUSP00000061923	R..ISDPLTSS[Pho]PGR..S		0.38	3	505.304	Yes
Pho Run 1	11.1.1.3076.2	87290	ENSMUSP00000061923	R..RIS[Pho]DPLTSS[Pho]PGR..S	missed R-I@1	0.94	3	583.99	Yes
Pho Run 1	11.1.1.3075.3	87302	ENSMUSP00000061923	R..RIS[Pho]DPLTSS[Pho]PGR..S	missed R-I@1	0.01	3	583.996	No	low confidence
Pho Run 1	12.1.1.3072.2	99008	ENSMUSP00000061923	R..RIS[Pho]DPLTSS[Pho]PGR..S	missed R-I@1	0.06	3	584	No	low confidence
Pho Run 1	24.1.1.2959.2	222778	ENSMUSP00000061923	R..RIS[Pho]DPLTSSPGR..S	missed R-I@1	0.99	3	557.317	Yes
Pho Run 1	24.1.1.2958.2	222791	ENSMUSP00000061923	R..RIS[Pho]DPLTSSPGR..S	missed R-I@1	0.96	3	557.32	Yes
Pho Run 1	6.1.1.2846.2	22368	ENSMUSP00000028617	R..TSEDTSSGS[Pho]PPK..K		0.15	3	627.675	Yes
Pho Run 1	7.1.1.2699.3	32072	ENSMUSP00000028617	R..TSEDTSSGS[Pho]PPK..K		0.99	3	627.673	Yes
Pho Run 1	7.1.1.2700.3	32080	ENSMUSP00000028617	R..TSEDTSSGS[Pho]PPK..K		0.96	3	627.675	Yes
Pho Run 1	7.1.1.2723.2	32088	ENSMUSP00000028617	R..TSEDTSSGS[Pho]PPK..K		0.76	3	627.675	Yes
Pho Run 1	7.1.1.2703.3	32094	ENSMUSP00000028617	R..TSEDTSSGS[Pho]PPK..K		0.99	3	627.677	Yes
Pho Run 1	8.1.1.2697.2	50483	ENSMUSP00000028617	R..TSEDTSSGS[Pho]PPK..K		0.31	3	627.682	Yes
Pho Run 1	8.1.1.2700.2	50491	ENSMUSP00000028617	R..TSEDTSSGS[Pho]PPK..K		0.39	3	627.687	Yes
Pho Run 1	11.1.1.2726.3	88415	ENSMUSP00000028617	R..TSEDTSSGS[Pho]PPK..K		0.95	3	627.684	Yes
Pho Run 1	11.1.1.2721.3	88420	ENSMUSP00000028617	R..TSEDTSSGS[Pho]PPK..K		0.76	3	627.69	Yes
Pho Run 1	11.1.1.2749.3	90914	ENSMUSP00000028617	R..TSEDTSSGS[Pho]PPKK..S	missed K-K@12	0.33	3	771.777	Yes
Pho Run 1	8.1.1.3311.3	58550	ENSMUSP00000047397	R..SAN[Dea]GGSES[Pho]DGEENIGWSTVNLDEEK..Q		0.77	4	828.88	Yes
Pho Run 1	8.1.1.3312.2	58558	ENSMUSP00000047397	R..SAN[Dea]GGSES[Pho]DGEENIGWSTVNLDEEK..Q		0.99	4	828.885	Yes
Pho Run 1	8.1.1.3314.3	58566	ENSMUSP00000047397	R..SAN[Dea]GGSES[Pho]DGEENIGWSTVNLDEEK..Q		0.79	4	828.886	Yes
Pho Run 1	8.1.1.3317.3	58573	ENSMUSP00000047397	R..SAN[Dea]GGSES[Pho]DGEENIGWSTVNLDEEK..Q		0.79	4	828.904	Yes
Pho Run 1	18.1.1.3061.2	169001	ENSMUSP00000100057	R..SMGTGDSAGVEVPSS[Pho]PLR..R		0.99	3	711.017	Yes
Pho Run 1	18.1.1.3060.3	169012	ENSMUSP00000100057	R..SMGTGDSAGVEVPSS[Pho]PLR..R		0.99	3	711.019	Yes
Pho Run 1	18.1.1.3010.3	169180	ENSMUSP00000100057	R..SM[Oxi]GTGDSAGVEVPSS[Pho]PLR..R		0.88	3	716.357	Yes
Pho Run 1	22.1.1.2976.2	205025	ENSMUSP00000100057	R..TRS[Pho]WESSSPVDRPELEAASPTTR..S	missed R-S@2	0.9	4	736.621	Yes
Pho Run 1	22.1.1.2979.3	205037	ENSMUSP00000100057	R..TRS[Pho]WESSSPVDRPELEAASPTTR..S	missed R-S@2	0.57	4	736.621	Yes
Pho Run 1	16.1.1.3219.3	146036	ENSMUSP00000021135	K..AEAPAGPALGLPS[Pho]PEVESGLER..G		1	3	844.456	Yes
Pho Run 1	17.1.1.3153.2	159100	ENSMUSP00000021135	K..AEAPAGPALGLPS[Pho]PEVESGLER..G		1	3	844.443	Yes
Pho Run 1	17.1.1.3154.3	159107	ENSMUSP00000021135	K..AEAPAGPALGLPS[Pho]PEVESGLER..G		1	3	844.453	Yes
Pho Run 1	6.1.1.3658.3	26977	ENSMUSP00000021956	R..ADEAT[Pho]AGGSRS[Pho]EDEDEDDEDYVPYVPLR..Q	missed R-S@10	0.83	4	891.91	Yes
Pho Run 1	7.1.1.3322.2	37439	ENSMUSP00000021956	R..ADEAT[Pho]AGGSRSEDEDEDDEDYVPYVPLR..Q	missed R-S@10	0.99	4	871.905	Yes
Pho Run 1	7.1.1.3321.3	37442	ENSMUSP00000021956	R..ADEAT[Pho]AGGSRSEDEDEDDEDYVPYVPLR..Q	missed R-S@10	0.99	4	871.919	Yes
Pho Run 1	18.1.1.3523.3	172120	ENSMUSP00000021048	K..DGFS[Pho]GIEDDADEALEISQAQLLYK..S		0.99	4	829.66	Yes
Pho Run 1	18.1.1.3523.2	172126	ENSMUSP00000021048	K..DGFS[Pho]GIEDDADEALEISQAQLLYK..S		0.52	4	829.661	Yes
Pho Run 1	18.1.1.3520.2	172133	ENSMUSP00000021048	K..DGFS[Pho]GIEDDADEALEISQAQLLYK..S		0.97	3	1105.96	Yes
Pho Run 1	41.1.1.1106.2	429523	ENSMUSP00000043691	R..KPNM[Oxi]FYS[Pho]GPASPARPR..F		0.85	4	620.831	Yes
Pho Run 1	20.1.1.4287.3	180018	ENSMUSP00000043691	R..STTSSATDSLDLSS[Pho]EFLSLQDSGGR..R		0.99	3	982.499	Yes
Pho Run 1	33.1.1.3541.3	336282	ENSMUSP00000010241	R..AFAMSAPTPSSS[Pho]PVP[Oxi]T[Deh]LSPEQ[Dea]QEMLQAF..S	cleaved F-S@C-term	0.55	3	1111.62	Yes
Pho Run 1	8.1.1.2930.3	53435	ENSMUSP00000031414	R..EQSESVNTAPES[Pho]PSK..Q		0.94	3	760.064	Yes
Pho Run 1	8.1.1.2931.3	53447	ENSMUSP00000031414	R..EQSESVNTAPES[Pho]PSK..Q		0.25	4	570.327	Yes
Pho Run 1	6.1.1.3502.3	22427	ENSMUSP00000109109	R..S[Pho]FPDIEDEEK..F		0.35	3	633.005	Yes
Pho Run 1	6.1.1.3503.2	22439	ENSMUSP00000109109	R..S[Pho]FPDIEDEEK..F		0.08	3	633.007	No	low confidence
Pho Run 1	7.1.1.3244.2	32139	ENSMUSP00000109109	R..S[Pho]FPDIEDEEK..F		0.36	3	633.015	Yes
Pho Run 1	7.1.1.3243.2	32144	ENSMUSP00000109109	R..S[Pho]FPDIEDEEK..F		0.34	3	633.015	Yes
Pho Run 1	6.1.1.3565.2	27262	ENSMUSP00000004203	R..ADGDS[Pho]DAEDPGAPPEAVGAGQPEDEEDDAEYFR..Q		0.99	4	952.19	Yes
Pho Run 1	6.1.1.3566.2	27271	ENSMUSP00000004203	R..ADGDS[Pho]DAEDPGAPPEAVGAGQPEDEEDDAEYFR..Q		1	4	952.197	Yes
Pho Run 1	28.1.1.3379.3	280806	ENSMUSP00000004203	R..LQDISELLATGVGLSDSEVEPDGEHNT[Pho]TELPQAVAGR..G		0.99	5	908.115	Yes
Pho Run 1	32.1.1.3454.2	325045	ENSMUSP00000004203	R..LQDISELLATGVGLS[Pho]DS[Pho]EVEPDGEH[Dip]N[Dea]TTELPQAVAGR..G		0.84	4	1114.67	Yes
Pho Run 1	23.1.1.3139.2	213007	ENSMUSP00000043583	K..ELFDYS[Pho]PPLHK..S		0.33	4	509.295	Yes
Pho Run 1	23.1.1.3141.2	213013	ENSMUSP00000043583	K..ELFDYS[Pho]PPLHK..S		0.01	4	509.298	No	low confidence
Pho Run 1	24.1.1.3123.3	219316	ENSMUSP00000043583	K..ELFDYS[Pho]PPLHK..S		0.01	4	509.306	No	low confidence
Pho Run 1	27.1.1.3144.3	257352	ENSMUSP00000043583	K..ELFDYS[Pho]PPLHK..S		0.01	4	509.308	No	low confidence
Pho Run 1	27.1.1.3145.2	263158	ENSMUSP00000043583	K..ELFDYS[Pho]PPLHK..S		0.07	4	509.305	No	low confidence
Pho Run 1	8.1.1.2960.2	49090	ENSMUSP00000043583	K..EVQS[Pho]PEQVK..S		0.82	3	578.019	Yes
Pho Run 1	8.1.1.2959.2	49105	ENSMUSP00000043583	K..EVQS[Pho]PEQVK..S		0.81	3	578.019	Yes
Pho Run 1	9.1.1.2866.2	65906	ENSMUSP00000043583	K..EVQS[Pho]PEQVK..S		0.96	3	578.009	Yes
Pho Run 1	9.1.1.2865.2	65916	ENSMUSP00000043583	K..EVQS[Pho]PEQVK..S		0.41	3	578.01	Yes
Pho Run 1	5.1.1.4187.3	17280	ENSMUSP00000043583	K..FHDS[Pho]EGDDTEETEDYR..Q		0.99	3	776.979	Yes
Pho Run 1	5.1.1.4188.2	17294	ENSMUSP00000043583	K..FHDS[Pho]EGDDTEETEDYR..Q		0.99	3	776.982	Yes
Pho Run 1	5.1.1.4192.2	17307	ENSMUSP00000043583	K..FHDS[Pho]EGDDTEETEDYR..Q		0.99	3	776.992	Yes
Pho Run 1	17.1.1.3042.3	148857	ENSMUSP00000043583	R..IDIS[Pho]PSALR..K		0.03	2	526.304	No	low confidence
Pho Run 1	18.1.1.3086.2	161380	ENSMUSP00000043583	R..IDIS[Pho]PSALR..K		0.04	2	526.298	No	low confidence
Pho Run 1	23.1.1.3125.3	208559	ENSMUSP00000043583	R..IDIS[Pho]PSALR..K		0.99	2	678.346	Yes
Pho Run 1	23.1.1.3122.2	208567	ENSMUSP00000043583	R..IDIS[Pho]PSALR..K		0.96	2	678.361	Yes
Pho Run 1	23.1.1.3120.2	208578	ENSMUSP00000043583	R..IDIS[Pho]PSALR..K		0.02	2	678.369	No	low confidence
Pho Run 1	24.1.1.3117.3	221154	ENSMUSP00000043583	R..IDIS[Pho]PSALR..K		0.83	2	678.361	Yes
Pho Run 1	8.1.1.2972.2	54241	ENSMUSP00000043583	K..KAEGEPQEES[Pho]PLK..S	missed K-A@1	0.74	4	609.366	Yes
Pho Run 1	8.1.1.2973.2	54254	ENSMUSP00000043583	K..KAEGEPQEES[Pho]PLK..S	missed K-A@1	0.94	4	609.369	Yes
Pho Run 1	9.1.1.2882.2	69371	ENSMUSP00000043583	K..KAEGEP[Oxi]Q[Dea]EE[Deh]S[Pho]PLK..S	missed K-A@1	0.24	4	609.108	Yes
Pho Run 1	9.1.1.2878.2	69399	ENSMUSP00000043583	K..KAEGEPQEES[Pho]PLK..S	missed K-A@1	0.94	4	609.356	Yes
Pho Run 1	9.1.1.2885.3	69408	ENSMUSP00000043583	K..KAEGEPQEES[Pho]PLK..S	missed K-A@1	0.05	5	487.695	No	low confidence
Pho Run 1	9.1.1.2877.2	69409	ENSMUSP00000043583	K..KAEGEPQEES[Pho]PLK..S	missed K-A@1	0.95	4	609.359	Yes
Pho Run 1	13.1.1.2906.2	113959	ENSMUSP00000043583	K..KEVQS[Pho]PEQVK..S		0.35	4	541.851	Yes
Pho Run 1	13.1.1.2905.2	113974	ENSMUSP00000043583	K..KEVQS[Pho]PEQVK..S		0.35	4	541.858	Yes
Pho Run 1	29.1.1.3045.2	283579	ENSMUSP00000043583	R..RIDIS[Pho]PSALR..K	missed R-I@1	0.99	3	504.644	Yes
Pho Run 1	29.1.1.3044.2	283597	ENSMUSP00000043583	R..RIDIS[Pho]PSALR..K	missed R-I@1	0.97	3	504.644	Yes
Pho Run 1	30.1.1.3147.2	294681	ENSMUSP00000043583	R..RIDIS[Pho]PSALR..K	missed R-I@1	0.09	3	504.639	No	low confidence
Pho Run 1	30.1.1.3146.3	294697	ENSMUSP00000043583	R..RIDIS[Pho]PSALR..K	missed R-I@1	0.39	3	504.64	Yes
Pho Run 1	30.1.1.3146.2	294711	ENSMUSP00000043583	R..RIDIS[Pho]PSALR..K	missed R-I@1	0.99	3	504.64	Yes
Pho Run 1	30.1.1.3145.2	294726	ENSMUSP00000043583	R..RIDIS[Pho]PSALR..K	missed R-I@1	0.99	3	504.644	Yes
Pho Run 1	18.1.1.3031.3	165099	ENSMUSP00000043583	K..SIFREES[Pho]PLR..I	missed R-E@4	0.8	3	539.959	Yes
Pho Run 1	18.1.1.3030.2	165105	ENSMUSP00000043583	K..SIFREES[Pho]PLR..I	missed R-E@4	0.99	3	539.96	Yes
Pho Run 1	18.1.1.3029.2	165120	ENSMUSP00000043583	K..SIFREES[Pho]PLR..I	missed R-E@4	0.97	3	539.96	Yes
Pho Run 1	18.1.1.3027.2	165135	ENSMUSP00000043583	K..SIFREES[Pho]PLR..I	missed R-E@4	0.4	3	539.974	Yes
Pho Run 1	18.1.1.3026.2	165149	ENSMUSP00000043583	K..SIFREES[Pho]PLR..I	missed R-E@4	0.42	3	539.978	Yes
Pho Run 1	20.1.1.3953.2	177538	ENSMUSP00000043583	K..SIFREES[Pho]PLR..I	missed R-E@4	0.11	3	539.978	No	low confidence
Pho Run 1	18.1.1.2951.3	169518	ENSMUSP00000043583	R..YS[Pho]PSQNS[Pho]PIHHIPSR..R		0.92	3	728.683	Yes
Pho Run 1	18.1.1.2952.3	169528	ENSMUSP00000043583	R..YS[Pho]PSQNS[Pho]PIHHIPSR..R		0.04	4	546.79	No	low confidence
Pho Run 1	23.1.1.2952.3	214721	ENSMUSP00000043583	R..YS[Pho]PSQNS[Pho]PIHHIPSR..R		0.99	3	728.687	Yes
Pho Run 1	7.1.1.3187.3	31402	ENSMUSP00000047398	R..SDLN[Dea]GLPS[Pho]PVEER..C		0.99	3	600.004	Yes
Pho Run 1	23.1.1.2940.3	210066	ENSMUSP00000038318	R..AVGGAPS[Pho]PPPPVR..R		0.96	3	529.319	Yes
Pho Run 1	10.1.1.2912.3	75979	ENSMUSP00000046908	R..RDS[Pho]FDDRGPSLN..P	cleaved N-P@C-term; missed R-D@1; missed R-G@7	0.97	3	588.313	Yes
Pho Run 1	10.1.1.2911.3	75992	ENSMUSP00000046908	R..RDS[Pho]FDDRGPSLN..P	cleaved N-P@C-term; missed R-D@1; missed R-G@7	0.99	3	588.315	Yes
Pho Run 1	22.1.1.3010.2	204861	ENSMUSP00000046908	R..RDS[Pho]FDDRGPSLNPVLDYDHGSR..S	missed R-D@1; missed R-G@7	1	4	726.331	Yes
Pho Run 1	22.1.1.3013.2	204869	ENSMUSP00000046908	R..RDS[Pho]FDDRGPSLNPVLDYDHGSR..S	missed R-D@1; missed R-G@7	0.99	4	726.341	Yes
Pho Run 1	22.1.1.3009.2	204874	ENSMUSP00000046908	R..RDS[Pho]FDDRGPSLNPVLDYDHGSR..S	missed R-D@1; missed R-G@7	1	4	726.345	Yes
Pho Run 1	22.1.1.3010.3	204887	ENSMUSP00000046908	R..RDS[Pho]FDDRGPSLNPVLDYDHGSR..S	missed R-D@1; missed R-G@7	1	5	581.297	Yes
Pho Run 1	22.1.1.3011.2	204901	ENSMUSP00000046908	R..RDS[Pho]FDDRGPSLNPVLDYDHGSR..S	missed R-D@1; missed R-G@7	0.99	5	581.298	Yes
Pho Run 1	22.1.1.3009.3	204917	ENSMUSP00000046908	R..RDS[Pho]FDDRGPSLNPVLDYDHGSR..S	missed R-D@1; missed R-G@7	1	5	581.3	Yes
Pho Run 1	8.1.1.2962.3	54418	ENSMUSP00000046908	R..SYS[Pho]PDGKES[Pho]PSDK..K		0.99	4	618.087	Yes
Pho Run 1	13.1.1.2927.2	115759	ENSMUSP00000022701	R..KNNPDEEANVVTPHT[Pho]PVR..T	missed K-N@1	0.99	4	677.133	Yes
Pho Run 1	13.1.1.2927.3	115767	ENSMUSP00000022701	R..KNNPDEEANVVTPHT[Pho]PVR..T	missed K-N@1	0.99	4	677.133	Yes
Pho Run 1	13.1.1.2926.2	115774	ENSMUSP00000022701	R..KNNPDEEANVVTPHT[Pho]PVR..T	missed K-N@1	0.99	4	677.134	Yes
Pho Run 1	13.1.1.2926.3	115781	ENSMUSP00000022701	R..KNNPDEEANVVTPHT[Pho]PVR..T	missed K-N@1	0.99	4	677.134	Yes
Pho Run 1	13.1.1.2932.2	115792	ENSMUSP00000022701	R..KNNPDEEANVVTPHT[Pho]PVR..T	missed K-N@1	0.99	4	677.135	Yes
Pho Run 1	13.1.1.2925.2	115802	ENSMUSP00000022701	R..KNNPDEEANVVTPHT[Pho]PVR..T	missed K-N@1	0.99	4	677.135	Yes
Pho Run 1	13.1.1.2928.2	115812	ENSMUSP00000022701	R..KNNPDEEANVVTPHT[Pho]PVR..T	missed K-N@1	0.21	5	541.926	Yes
Pho Run 1	17.1.1.2967.2	151358	ENSMUSP00000022701	K..TAAIPIN[Dea]GS[Pho]PR..T		0.63	2	741.392	Yes
Pho Run 1	17.1.1.2966.3	151368	ENSMUSP00000022701	K..TAAIPIN[Dea]GS[Pho]PR..T		0.21	2	741.397	Yes
Pho Run 1	18.1.1.3070.3	166564	ENSMUSP00000060721	R..S[Pho]GDALTTVVVK..Q		0.07	3	593.356	No	low confidence
Pho Run 1	18.1.1.3069.3	166568	ENSMUSP00000060721	R..S[Pho]GDALTTVVVK..Q		0.33	3	593.36	Yes
Pho Run 1	10.1.1.3315.3	82593	ENSMUSP00000110337	R..AVFGESGGGGGS[Deh]GED[Oxi]EQ[Dea]FLGFGS[Pho]DEEVR..V		0.96	3	1053.86	Yes
Pho Run 1	6.1.1.3383.2	25295	ENSMUSP00000058386	K..KLDS[Pho]EEEFGS[Pho]ERDEYR..E	missed K-L@1; missed R-D@12	0.03	4	690.085	No	low confidence
Pho Run 1	6.1.1.3382.2	25310	ENSMUSP00000058386	K..KLDS[Pho]EEEFGS[Pho]ERDEYR..E	missed K-L@1; missed R-D@12	0.99	4	690.092	Yes
Pho Run 1	7.1.1.3236.3	34253	ENSMUSP00000058386	K..MEAEVDSPS[Pho]PAPS[Pho]LGER..L		0.99	3	746.017	Yes
Pho Run 1	10.1.1.3055.2	79207	ENSMUSP00000058386	K..MEAEVDS[Pho]PSPAPSLGER..L		0.99	3	719.354	Yes
Pho Run 1	9.1.1.3277.2	70988	ENSMUSP00000040232	K..VEEEDTGDPFGFDSDDES[Pho]LPVSSK..N		0.99	4	823.113	Yes
Pho Run 1	9.1.1.3284.2	70990	ENSMUSP00000040232	K..VEEEDTGDPFGFDSDDES[Pho]LPVSSK..N		0.54	4	823.113	Yes
Pho Run 1	9.1.1.3276.2	70991	ENSMUSP00000040232	K..VEEEDTGDPFGFDSDDES[Pho]LPVSSK..N		0.98	4	823.115	Yes
Pho Run 1	9.1.1.3278.2	70992	ENSMUSP00000040232	K..VEEEDTGDPFGFDSDDES[Pho]LPVSSK..N		0.54	4	823.115	Yes
Pho Run 1	9.1.1.3278.3	70993	ENSMUSP00000040232	K..VEEEDTGDPFGFDSDDES[Pho]LPVSSK..N		0.89	4	823.118	Yes
Pho Run 1	10.1.1.3276.2	82747	ENSMUSP00000040232	K..VEEEDTGDPFGFDSDDES[Pho]LPVSSK..N		0.15	4	823.125	Yes
Pho Run 1	10.1.1.3284.2	82749	ENSMUSP00000040232	K..VEEEDTGDPFGFDSDDES[Pho]LPVSSK..N		0.89	4	823.132	Yes
Pho Run 1	10.1.1.3285.3	82751	ENSMUSP00000040232	K..VEEEDTGDPFGFDSDDES[Pho]LPVSSK..N		0.15	4	823.139	Yes
Pho Run 1	10.1.1.3282.2	82752	ENSMUSP00000040232	K..VEEEDTGDPFGFDSDDES[Pho]LPVSSK..N		0.54	4	823.139	Yes
Pho Run 1	11.1.1.3361.3	93688	ENSMUSP00000040232	K..VEEEDTGDPFGFDSDDES[Pho]LPVSSK..N		0.55	4	823.141	Yes
Pho Run 1	11.1.1.3362.3	93691	ENSMUSP00000040232	K..VEEEDTGDPFGFDSDDES[Pho]LPVSSK..N		0.15	4	823.141	Yes
Pho Run 1	11.1.1.3361.2	93692	ENSMUSP00000040232	K..VEEEDTGDPFGFDS[Pho]DDESLPVSSK..N		0.89	4	823.144	Yes
Pho Run 1	11.1.1.3359.3	93695	ENSMUSP00000040232	K..VEEEDTGDPFGFDSDDES[Pho]LPVSSK..N		0.55	4	823.149	Yes
Pho Run 1	13.1.1.3328.2	116919	ENSMUSP00000040232	K..VEEEDTGDPFGFDSDDES[Pho]LPVSSK..N		0.54	4	823.154	Yes
Pho Run 1	18.1.1.3120.3	172588	ENSMUSP00000075067	K..C[Met]GSGPVHISGQ[Dea]HLVAVEEDAE[Deh]S[Pho]ED[Oxi]EDEEDVK..L		0.98	4	1011.52	Yes
Pho Run 1	20.1.1.4073.2	180703	ENSMUSP00000075067	K..C[Met]GSGPVHISGQHLVAVEEDAES[Pho]EDEDEEDVK..L		0.33	5	809.532	Yes
Pho Run 1	22.1.1.3073.2	206164	ENSMUSP00000075067	K..C[Met]GSGPVHISGQ[Dea]HLVAVEED[Oxi]AES[Pho]ED[Deh]EDEEDVK..L		0.54	4	1011.52	Yes
Pho Run 1	22.1.1.3072.2	206177	ENSMUSP00000075067	K..C[Met]GSGPVHISGQ[Dea]HLVAVEEDAES[Pho]ED[Oxi]E[Deh]DEEDVK..L		0.99	4	1011.53	Yes
Pho Run 1	24.1.1.3102.2	231899	ENSMUSP00000075067	K..C[Met]GSGPVHISGQHLVAVEEDAES[Pho]EDEDEEDVK..L		0.85	4	1011.76	Yes
Pho Run 1	12.1.1.3219.2	104205	ENSMUSP00000075067	K..DELHIVEAEAM[Oxi]N[Dea]YEGS[Pho]PIK..V		0.99	4	713.373	Yes
Pho Run 1	12.1.1.3218.2	104206	ENSMUSP00000075067	K..DELHIVEAEAM[Oxi]N[Dea]YEGS[Pho]PIK..V		0.93	4	713.385	Yes
Pho Run 1	12.1.1.3216.3	104210	ENSMUSP00000075067	K..DELHIVEAEAM[Oxi]N[Dea]YEGS[Pho]PIK..V		0.65	4	713.398	Yes
Pho Run 1	13.1.1.3252.2	116131	ENSMUSP00000075067	K..DELHIVEAEAM[Oxi]NYEGS[Pho]PIK..V		0.81	4	713.131	Yes
Pho Run 1	13.1.1.3251.2	116137	ENSMUSP00000075067	K..DELHIVEAEAM[Oxi]NYEGS[Pho]PIK..V		0.99	4	713.132	Yes
Pho Run 1	15.1.1.3241.2	134214	ENSMUSP00000075067	K..DELHIVEAEAMNYEGS[Pho]PIK..V		0.98	4	709.13	Yes
Pho Run 1	15.1.1.3242.2	134220	ENSMUSP00000075067	K..DELHIVEAEAMNYEGS[Pho]PIK..V		0.99	4	709.135	Yes
Pho Run 1	15.1.1.3200.2	134232	ENSMUSP00000075067	K..DELHIVEAEAM[Oxi]NYEGS[Pho]PIK..V		0.99	4	713.126	Yes
Pho Run 1	15.1.1.3201.2	134239	ENSMUSP00000075067	K..DELHIVEAEAM[Oxi]NYEGS[Pho]PIK..V		0.99	4	713.126	Yes
Pho Run 1	16.1.1.3211.3	146964	ENSMUSP00000075067	K..DELHIVEAEAM[Dio]N[Amm]YEGS[Pho]PIK..V		0.94	4	712.874	Yes
Pho Run 1	16.1.1.3210.3	146977	ENSMUSP00000075067	K..DELHIVEAEAM[Oxi]NYEGS[Pho]PIK..V		0.99	4	713.125	Yes
Pho Run 1	16.1.1.3208.2	146988	ENSMUSP00000075067	K..DELHIVEAEAM[Oxi]NYEGS[Pho]PIK..V		0.83	4	713.134	Yes
Pho Run 1	18.1.1.3213.2	171436	ENSMUSP00000075067	K..DELHIVEAEAMNYEGS[Pho]PIK..V		0.98	4	709.113	Yes
Pho Run 1	18.1.1.3212.3	171439	ENSMUSP00000075067	K..DELHIVEAEAMNYEGS[Pho]PIK..V		0.99	4	709.119	Yes
Pho Run 1	18.1.1.3211.2	171446	ENSMUSP00000075067	K..DELHIVEAEAMNYEGS[Pho]PIK..V		0.99	4	709.12	Yes
Pho Run 1	20.1.1.4189.3	179936	ENSMUSP00000075067	K..DELHIVEAEAM[Oxi]N[Amm]YEGS[Pho]PIK..V		0.99	4	708.88	Yes
Pho Run 1	17.1.1.2798.3	152652	ENSMUSP00000075067	K..DLKPST[Pho]PR..S		0.85	3	534.674	Yes
Pho Run 1	17.1.1.2799.3	152667	ENSMUSP00000075067	K..DLKPST[Pho]PR..S		0.02	3	534.674	No	low confidence
Pho Run 1	10.1.1.2937.3	74789	ENSMUSP00000075067	K..GPSS[Pho]VEDIK..A		0.45	3	540.659	Yes
Pho Run 1	10.1.1.2938.2	74806	ENSMUSP00000075067	K..GPSS[Pho]VEDIK..A		0.1	3	540.66	No	low confidence
Pho Run 1	17.1.1.3059.2	160410	ENSMUSP00000075067	H..ISGQH[Pho]LVAVEEDAES[Pho]EDEDEEDVK..L	cleaved H-I@N-term	0.55	4	927.21	Yes
Pho Run 1	25.1.1.3071.2	244295	ENSMUSP00000075067	P..VH[Del]IS[Pho]GQH[Oxi]LVAVEEDAES[Pho]EDEDEEDVK..L	cleaved P-V@N-term	0.79	4	930.456	Yes
Pho Run 1	8.1.1.3395.2	55776	ENSMUSP00000037600	K..FSFLAS[Pho]DTEEEEENSSAGPGAR..D		0.99	3	905.446	Yes
Pho Run 1	10.1.1.3275.2	81448	ENSMUSP00000037600	K..FSFLAS[Pho]DTEEEEENSSAGPGAR..D		1	3	905.435	Yes
Pho Run 1	10.1.1.3283.3	81472	ENSMUSP00000037600	K..FSFLAS[Pho]D[Oxi]TEEEEENSSAGPGAR..D		0.99	3	910.771	Yes
Pho Run 1	10.1.1.3282.3	81484	ENSMUSP00000037600	K..FSFLAS[Pho]DTEEEEEN[Oxi]SSAGPGAR..D		0.99	3	910.792	Yes
Pho Run 1	8.1.1.3368.2	57108	ENSMUSP00000034405	K..GVDFES[Pho]DEDDDDDPFM[Oxi]SSSC[Met]PR..R		0.99	3	971.081	Yes
Pho Run 1	8.1.1.3367.2	57120	ENSMUSP00000034405	K..GVDFES[Pho]DEDDDDDPFM[Oxi]SSSC[Met]PR..R		0.99	3	971.089	Yes
Pho Run 1	9.1.1.3312.3	70320	ENSMUSP00000034405	K..GVDFES[Pho]DEDDDDDPFMSSSC[Met]PR..R		0.99	3	965.738	Yes
Pho Run 1	9.1.1.3253.2	70388	ENSMUSP00000034405	K..GVDFES[Pho]DEDDDDDPFM[Oxi]SSSC[Met]PR..R		0.99	3	971.079	Yes
Pho Run 1	9.1.1.3252.2	70389	ENSMUSP00000034405	K..GVDFES[Pho]DEDDDDDPFM[Oxi]SSSC[Met]PR..R		0.99	3	971.079	Yes
Pho Run 1	10.1.1.3313.3	81952	ENSMUSP00000034405	K..GVDFES[Pho]DEDDDDDPFMSSSC[Met]PR..R		0.99	3	965.752	Yes
Pho Run 1	10.1.1.3252.3	82026	ENSMUSP00000034405	K..GVDFES[Pho]DEDDDDDPFM[Oxi]SSSC[Met]PR..R		0.94	3	971.087	Yes
Pho Run 1	10.1.1.3253.2	82031	ENSMUSP00000034405	K..GVDFES[Pho]DEDDD[Oxi]DDPFMSSSC[Met]PR..R		0.88	3	971.098	Yes
Pho Run 1	13.1.1.3302.2	116283	ENSMUSP00000034405	K..GVDFES[Pho]DEDDDDDPFM[Oxi]SSSC[Met]PR..R		0.99	3	971.095	Yes
Pho Run 1	13.1.1.3301.2	116289	ENSMUSP00000034405	K..GVDFES[Pho]DEDDDDDPFM[Oxi]SSSC[Met]PR..R		0.99	3	971.1	Yes
Pho Run 1	6.1.1.3667.2	25952	ENSMUSP00000034405	K..NYSETIEVDDS[Pho]DEDDIFPTN[Dea]SR..A		0.99	3	982.808	Yes
Pho Run 1	6.1.1.3669.2	25962	ENSMUSP00000034405	K..NYSETIEVDDS[Pho]DEDDIFPTN[Dea]SR..A		0.99	3	982.81	Yes
Pho Run 1	6.1.1.3662.2	25971	ENSMUSP00000034405	K..NYSETIEVDDS[Pho]DEDDIFPTN[Dea]SR..A		0.76	3	982.814	Yes
Pho Run 1	6.1.1.3661.3	25986	ENSMUSP00000034405	K..NYSETIEVDDS[Pho]DEDDIFPTN[Dea]SR..A		0.74	3	982.814	Yes
Pho Run 1	7.1.1.3398.2	36580	ENSMUSP00000034405	K..NYSETIEVDDS[Pho]DEDDIFPTN[Dea]SR..A		0.25	3	982.836	Yes
Pho Run 1	7.1.1.3399.2	36593	ENSMUSP00000034405	K..NYSETIEVDDS[Pho]DEDDIFPTN[Dea]SR..A		0.99	3	982.839	Yes
Pho Run 1	8.1.1.3337.2	57295	ENSMUSP00000034405	K..NYSETIEVDDS[Pho]DEDDIFPTNSR..A		0.99	3	982.486	Yes
Pho Run 1	8.1.1.3336.3	57307	ENSMUSP00000034405	K..NYSETIEVDDS[Pho]DEDDIFPTNSR..A		0.99	3	982.49	Yes
Pho Run 1	9.1.1.2638.3	63061	ENSMUSP00000045945	R..EQS[Pho]PVSK..T		0.59	2	731.898	Yes
Pho Run 1	9.1.1.2637.2	63077	ENSMUSP00000045945	R..EQS[Pho]PVSK..T		0.13	3	488.287	No	low confidence
Pho Run 1	9.1.1.2634.2	63093	ENSMUSP00000045945	R..EQS[Pho]PVSK..T		0.03	3	488.289	No	low confidence
Pho Run 1	25.1.1.3079.3	235689	ENSMUSP00000094176	R..S[Pho]PPLPAVIK..N		0.83	3	537.348	Yes
Pho Run 1	25.1.1.3080.2	235703	ENSMUSP00000094176	R..S[Pho]PPLPAVIK..N		0.84	3	537.35	Yes
Pho Run 1	17.1.1.3056.2	159891	ENSMUSP00000085993	K..ELSHS[Pho]PPREN[Dea]SFESSLEFK..N	missed R-E@8	0.97	4	728.119	Yes
Pho Run 1	21.1.1.3076.2	192354	ENSMUSP00000085993	K..ELSHSPPRENS[Pho]FESSLEFK..N	missed R-E@8	0.99	4	727.874	Yes
Pho Run 1	40.1.1.1270.3	417763	ENSMUSP00000085993	R..MVQASSQSLLPPAQDRPRS[Pho]PVPSAFSDQSR..S	missed R-S@18	0.99	4	906.711	Yes
Pho Run 1	40.1.1.1269.3	417776	ENSMUSP00000085993	R..MVQASSQSLLPPAQDRPRS[Pho]PVPSAFSDQSR..S	missed R-S@18	0.99	4	906.716	Yes
Pho Run 1	40.1.1.1222.3	417802	ENSMUSP00000085993	R..M[Oxi]VQASSQSLLPPAQDRPRS[Pho]PVPSAFSDQSR..S	missed R-S@18	0.99	4	910.708	Yes
Pho Run 1	40.1.1.1223.3	417815	ENSMUSP00000085993	R..M[Oxi]VQASSQSLLPPAQDRPRS[Pho]PVPSAFSDQSR..S	missed R-S@18	0.99	4	910.711	Yes
Pho Run 1	18.1.1.3035.2	170217	ENSMUSP00000085993	R..PLAAIPSSQEPVNPSSEAS[Pho]PTR..G	cleaved R-P@N-term	0.67	3	772.389	No	no iTRAQ
Pho Run 1	24.1.1.2933.3	223924	ENSMUSP00000085993	R..PRS[Pho]PVPSAFSDQSR..S	cleaved R-P@N-term; missed R-S@2	0.98	3	639.004	Yes
Pho Run 1	25.1.1.2954.3	237641	ENSMUSP00000085993	R..PRS[Pho]PVPSAFSDQSR..S	cleaved R-P@N-term; missed R-S@2	0.61	3	638.996	Yes
Pho Run 1	12.1.1.3024.3	101708	ENSMUSP00000085993	R..RSS[Pho]SELSPEVVEK..V	missed R-S@1	0.29	4	534.578	Yes
Pho Run 1	12.1.1.3025.2	101721	ENSMUSP00000085993	R..RSS[Pho]SELSPEVVEK..V	missed R-S@1	0.06	4	534.579	No	low confidence
Pho Run 1	26.1.1.2898.2	249112	ENSMUSP00000085993	K..RVPS[Pho]PTPVPK..E	missed R-V@1	0.83	3	589.384	Yes
Pho Run 1	27.1.1.2924.3	261123	ENSMUSP00000085993	K..RVPS[Pho]PTPVPK..E	missed R-V@1	0.41	3	589.37	Yes
Pho Run 1	27.1.1.2923.3	261139	ENSMUSP00000085993	K..RVPS[Pho]PTPVPK..E	missed R-V@1	0.39	3	589.375	Yes
Pho Run 1	6.1.1.2728.2	21765	ENSMUSP00000085993	K..SAVRPS[Pho]PS[Pho]PER..S		0.01	3	549.635	No	low confidence
Pho Run 1	7.1.1.2695.2	30329	ENSMUSP00000085993	K..SAVRPS[Pho]PS[Pho]PER..S		0.01	3	549.631	No	low confidence
Pho Run 1	7.1.1.2694.2	30337	ENSMUSP00000085993	K..SAVRPS[Pho]PS[Pho]PER..S		0.34	3	549.631	Yes
Pho Run 1	7.1.1.2675.3	30352	ENSMUSP00000085993	K..SAVRPS[Pho]PS[Pho]PER..S		0.06	3	549.635	No	low confidence
Pho Run 1	25.1.1.3139.2	242004	ENSMUSP00000085993	K..SEQPLSQVLPSLS[Pho]PEHK..E		0.99	4	641.86	Yes
Pho Run 1	21.1.1.3031.2	186026	ENSMUSP00000085993	K..VSS[Pho]PVLETVQQR..T		0.95	3	576.335	Yes
Pho Run 1	21.1.1.3030.3	186030	ENSMUSP00000085993	K..VSS[Pho]PVLETVQQR..T		0.99	3	576.335	Yes
Pho Run 1	11.1.1.3130.2	91920	ENSMUSP00000068184	R..APSGETPPS[Pho]PPLEEEGSPGLSR..S		1	3	859.113	Yes
Pho Run 1	11.1.1.3129.2	91934	ENSMUSP00000068184	R..APSGET[Pho]PPSPPLEEEGSPGLSR..S		0.99	3	859.12	Yes
Pho Run 1	7.1.1.3364.2	37325	ENSMUSP00000044548	M.[Pro].ADVLDLHEAGGEDFAM[Oxi]DEDGDES[Pho]IHK..L	cleaved M-A@N-term	0.98	4	815.11	Yes
Pho Run 1	7.1.1.3365.3	37326	ENSMUSP00000044548	M.[Pro].ADVLDLHEAGGEDFAM[Oxi]DEDGDES[Pho]IHK..L	cleaved M-A@N-term	0.02	4	815.124	No	low confidence
Pho Run 1	12.1.1.3113.2	101449	ENSMUSP00000106275	K..DAVTEDS[Pho]PQPPLPSVR..D		0.99	3	698.043	Yes
Pho Run 1	12.1.1.3112.3	101461	ENSMUSP00000106275	K..DAVTEDS[Pho]PQPPLPSVR..D		0.99	3	698.049	Yes
Pho Run 1	23.1.1.3074.2	207294	ENSMUSP00000106275	V..PSS[Pho]PTEQGGR..K	cleaved V-P@N-term	0.79	2	548.262	No	no iTRAQ
Pho Run 1	12.1.1.3087.3	105059	ENSMUSP00000106275	R.[Gln].QSEQ[Dea]PVKPVGPVMDD[Met]AAPEDSASPVS[Pho]QQR..A		0.26	3	1144.62	Yes
Pho Run 1	12.1.1.3086.3	105071	ENSMUSP00000106275	R.[Gln].QSEQPVKPVGPVM[Oxi]DDAAPEDSAS[Pho]PVSQQR..A		0.99	3	1144.97	Yes
Pho Run 1	32.1.1.3436.3	325111	ENSMUSP00000106275	R..STPVFTPGSLPIPSQPEFSHDIFIPSPS[Pho]LEEPSDDVK..K		0.99	4	1171.43	Yes
Pho Run 1	6.1.1.3389.3	26794	ENSMUSP00000106275	R..TEEDRENTQIDDTEPLS[Pho]PVSNSK..L	missed R-E@5	0.86	4	823.898	Yes
Pho Run 1	11.1.1.3248.3	93012	ENSMUSP00000049705	R..ALSHAELFGDES[Pho]EEEDSSLGAGAPR..V		0.99	3	986.853	Yes
Pho Run 1	12.1.1.3233.3	104434	ENSMUSP00000049705	R..ALSHAELFGDES[Pho]EEEDSSLGAGAPR..V		0.99	4	740.381	Yes
Pho Run 1	7.1.1.3203.3	36007	ENSMUSP00000038135	K..AEAEN[Dea]N[Dea]SGVESSGYGS[Pho]PGPTWDR..G		0.99	3	918.439	Yes
Pho Run 1	7.1.1.3204.2	36015	ENSMUSP00000038135	K..AEAEN[Dea]N[Dea]SGVESSGYGS[Pho]PGPTWDR..G		1	3	918.451	Yes
Pho Run 1	8.1.1.3154.3	56056	ENSMUSP00000038135	K..AEAENN[Dea]SGVESSGYGS[Pho]PGPTWDR..G		1	3	918.104	Yes
Pho Run 1	9.1.1.3059.2	70083	ENSMUSP00000038135	K..AEAEN[Dea]NSGVESSGYGS[Pho]PGPTWDR..G		0.99	3	918.099	Yes
Pho Run 1	10.1.1.3037.2	81585	ENSMUSP00000038135	K..AEAENN[Dea]S[Ser]GVESSGYGS[Pho]PGPTWDR..G		0.99	3	917.456	Yes
Pho Run 1	10.1.1.3038.2	81597	ENSMUSP00000038135	K..AEAENNSGVESSGYGS[Pho]PGPTWDR..G		1	3	917.774	Yes
Pho Run 1	11.1.1.3126.2	92548	ENSMUSP00000038135	K..AEAENNSGVESSGYGS[Pho]PGPTWDR..G		1	3	917.786	Yes
Pho Run 1	11.1.1.3125.3	92559	ENSMUSP00000038135	K..AEAENNSGVESSGYGS[Pho]PGPTWDR..G		1	3	917.789	Yes
Pho Run 1	18.1.1.3369.2	171915	ENSMUSP00000105923	R..SNS[Pho]SEVT[Pho]PPVLSVMGEATPVSIEPR..I		0.99	3	1016.55	Yes
Pho Run 1	18.1.1.3368.3	171923	ENSMUSP00000105923	R..SNSS[Pho]EVT[Pho]PPVLSVMGEATPVSIEPR..I		0.99	3	1016.55	Yes
Pho Run 1	6.1.1.3680.2	24636	ENSMUSP00000049007	R..TPEELDDS[Pho]DFETEDFDVR..S		0.99	3	848.369	Yes
Pho Run 1	6.1.1.3681.2	24640	ENSMUSP00000049007	R..TPEELDDS[Pho]DFETEDFDVR..S		0.64	3	848.371	Yes
Pho Run 1	7.1.1.3406.2	35448	ENSMUSP00000049007	R..TPEELDDS[Pho]DFETEDFDVR..S		0.93	3	848.38	Yes
Pho Run 1	7.1.1.3407.2	35453	ENSMUSP00000049007	R..TPEELDDS[Pho]DFETEDFDVR..S		0.04	3	848.387	No	low confidence
Pho Run 1	9.1.1.3003.2	68897	ENSMUSP00000102976	K..EAIQAPSEENES[Pho]PLK..S		0.94	3	777.409	Yes
Pho Run 1	9.1.1.3004.2	68904	ENSMUSP00000102976	K..EAIQAPSEENES[Pho]PLK..S		0.05	4	583.332	No	low confidence
Pho Run 1	42.1.1.1252.3	445005	ENSMUSP00000067491	R..NMGGPYGGGN[Dea]YGP[Oxi]GGS[Pho]GGSGGYGGRS..R	cleaved S-R@C-term; missed R-S@25	0.99	4	746.334	Yes
Pho Run 1	22.1.1.3022.2	203363	ENSMUSP00000067491	F..SSMAEVDAAMAARPHS[Pho]IDGR..V	cleaved F-S@N-term	1	4	614.812	Yes
Pho Run 1	22.1.1.3021.2	203378	ENSMUSP00000067491	F..SSMAEVDAAMAARPHS[Pho]IDGR..V	cleaved F-S@N-term	1	4	614.813	Yes
Pho Run 1	21.1.1.3116.2	192317	ENSMUSP00000110103	R..GFGDGYN[Dea]GYGGGPGGGNFGGS[Pho]PGYGGGR..G		1	3	960.793	Yes
Pho Run 1	21.1.1.3115.2	192328	ENSMUSP00000110103	R..GFGDGYN[Dea]GYGGGPGGGNFGGS[Pho]PGYGGGR..G		1	3	960.795	Yes
Pho Run 1	26.1.1.3106.3	255266	ENSMUSP00000110103	R..GFGDGYNGYGGGPGGGNFGGS[Pho]PGYGGGR..G		0.99	3	960.511	Yes
Pho Run 1	26.1.1.3105.3	255281	ENSMUSP00000110103	R..GFGDGYN[Dea]GYGGGPGGGNFGGS[Pho]PGYGGGR..G		1	3	960.818	Yes
Pho Run 1	6.1.1.3349.2	22891	ENSMUSP00000107647	R..NDSVIVADQT[Pho]PT[Pho]PTR..F		0.95	3	693.348	Yes
Pho Run 1	6.1.1.3350.2	22903	ENSMUSP00000107647	R..NDSVIVADQT[Pho]PTPT[Pho]R..F		0.99	3	693.349	Yes
Pho Run 1	5.1.1.4186.2	16773	ENSMUSP00000020637	K..AEEDEILNRS[Pho]PR..N	missed R-S@9	0.99	3	604.999	Yes
Pho Run 1	5.1.1.4185.2	16792	ENSMUSP00000020637	K..AEEDEILNRS[Pho]PR..N	missed R-S@9	0.34	3	605.002	Yes
Pho Run 1	6.1.1.3332.3	22226	ENSMUSP00000020637	K..AEEDEILNRS[Pho]PR..N	missed R-S@9	0.96	3	605.004	Yes
Pho Run 1	6.1.1.3333.3	22235	ENSMUSP00000020637	K..AEEDEILNRS[Pho]PR..N	missed R-S@9	0.08	3	605.004	No	low confidence
Pho Run 1	7.1.1.3330.3	37518	ENSMUSP00000090761	R..GPAGS[Pho]PC[Met]EEGDDVEEDGTSDLRDEASSVTR..E	missed R-D@22	0.98	4	878.409	Yes
Pho Run 1	7.1.1.3329.3	37522	ENSMUSP00000090761	R..GPAGS[Pho]PC[Met]EEGDDVEEDGTSDLRDEASSVTR..E	missed R-D@22	0.98	4	878.414	Yes
Pho Run 1	11.1.1.3104.2	84809	ENSMUSP00000090761	K..LGVS[Pho]VS[Pho]PSR..A		0.36	2	683.361	Yes
Pho Run 1	7.1.1.3273.3	28920	ENSMUSP00000122212	R..DLEFC[Met]ST[Pho]EEEKETGDR..K		0.71	4	656.334	Yes
Pho Run 1	9.1.1.3135.3	62910	ENSMUSP00000051825	R..TLPS[Pho]EDEEGEEDKEFYLR..G		0.99	4	719.38	Yes
Pho Run 1	38.1.1.3650.2	387393	ENSMUSP00000044647	R..LFDQQLS[Pho]PGLRPR..P	cleaved R-P@C-term	0.92	3	637.692	Yes
Pho Run 1	26.1.1.3222.3	255187	ENSMUSP00000044647	K..STLS[Pho]PDQQLT[Deh]AW[Oxi]SYDQ[Dea]LPK..D		0.27	3	955.899	Yes
Pho Run 1	5.1.1.4389.2	19730	ENSMUSP00000002198	K..AEETPSQLDQDTQVQDM[Oxi]DEGS[Pho]DDEEEGQK..V		0.95	4	989.998	Yes
Pho Run 1	5.1.1.4396.2	19776	ENSMUSP00000002198	K..AEETPSQLDQDTQVQDM[Oxi]DEGS[Pho]DDEEEGQK..V		0.95	4	990.231	Yes
Pho Run 1	5.1.1.4690.2	19491	ENSMUSP00000047123	K..AQDATAGVLW[Dio]NEEDT[Pho]DEDEDDDGVSPESHPR..K		0.76	4	954.168	Yes
Pho Run 1	6.1.1.3521.2	27296	ENSMUSP00000047123	K..AQDATAGVLW[Qui]NEEDT[Pho]DEDEDDDGVSPESHPR..K		0.34	5	763.538	Yes
Pho Run 1	6.1.1.3511.2	27306	ENSMUSP00000047123	K..AQDATAGVLWN[Hyd]EEDT[Pho]DEDEDDDGVSPESHPR..K		0.04	4	954.207	No	low confidence
Pho Run 1	6.1.1.3488.3	27441	ENSMUSP00000047123	K..AQDAT[Pho]AGVLW[Nit]N[Oxi]EEDTDEDEDDDGVSPESHPR..K		0.45	4	961.983	Yes
Pho Run 1	7.1.1.3259.3	37733	ENSMUSP00000047123	K..AQDATAGVLW[For]N[Dea]EEDT[Pho]D[Oxi]EDEDDDGVSPESHPR..K		0.94	4	953.97	Yes
Pho Run 1	7.1.1.3258.3	37735	ENSMUSP00000047123	K..AQDAT[Pho]AGVLW[Qui]NEEDTDEDEDDDGVSPESHPR..K		0.74	4	954.214	Yes
Pho Run 1	8.1.1.3216.2	59899	ENSMUSP00000047123	K..AQDATAGVLW[For]N[Dea]EED[Oxi]T[Pho]DEDEDDDGVSPESHPR..K		0.99	4	953.967	Yes
Pho Run 1	8.1.1.3217.2	59907	ENSMUSP00000047123	K..AQDATAGVLW[For]N[Dea]EEDT[Pho]DEDED[Oxi]DDGVSPESHPR..K		0.59	4	953.97	Yes
Pho Run 1	8.1.1.3236.3	59917	ENSMUSP00000047123	K..AQDAT[Pho]AGVLWN[Hyd]EEDTDEDEDDDGVSPESHPR..K		0.32	4	954.189	Yes
Pho Run 1	9.1.1.3119.2	71260	ENSMUSP00000047123	K..AQDATAGVLW[For]N[Dea]EEDT[Pho]DED[Oxi]EDDDGVSPESHPR..K		0.93	4	953.956	Yes
Pho Run 1	9.1.1.3121.2	71267	ENSMUSP00000047123	K..AQDATAGVLWN[Hyd]EEDT[Pho]DEDEDDDGVSPESHPR..K		0.96	4	954.2	Yes
Pho Run 1	9.1.1.3122.2	71269	ENSMUSP00000047123	K..AQDAT[Pho]AGVLW[Tri]NEEDT[Deh]DEDEDDDGVSPESHPR..K		0.99	4	954.2	Yes
Pho Run 1	9.1.1.3118.3	71278	ENSMUSP00000047123	K..AQDATAGVLWN[Hyd]EEDT[Pho]DEDEDDDGVSPESHPR..K		0.96	4	954.201	Yes
Pho Run 1	9.1.1.3120.3	71281	ENSMUSP00000047123	K..AQDATAGVLWN[Hyd]EEDT[Pho]DEDEDDDGVSPESHPR..K		0.72	4	954.206	Yes
Pho Run 1	9.1.1.3097.3	71332	ENSMUSP00000047123	K..AQDATAGVLW[Nit]N[Oxi]EEDT[Pho]DEDEDDDGVSPESHPR..K		0.38	4	961.976	Yes
Pho Run 1	10.1.1.3109.2	83177	ENSMUSP00000047123	K..AQDATAGVLWN[Hyd]EEDT[Pho]DEDEDDDGVSPESHPR..K		0.99	4	954.198	Yes
Pho Run 1	10.1.1.3108.2	83189	ENSMUSP00000047123	K..AQDAT[Pho]AGVLW[Tri]NEEDT[Deh]DEDEDDDGVSPESHPR..K		0.99	4	954.208	Yes
Pho Run 1	11.1.1.3198.3	94169	ENSMUSP00000047123	K..AQDATAGVLWN[Hyd]EEDT[Pho]DEDEDDDGVSPESHPR..K		0.96	4	954.213	Yes
Pho Run 1	11.1.1.3197.3	94172	ENSMUSP00000047123	K..AQDATAGVLWN[Hyd]EEDT[Pho]DEDEDDDGVSPESHPR..K		0.96	4	954.219	Yes
Pho Run 1	8.1.1.3249.2	60416	ENSMUSP00000024885	R..SQLDDHPES[Pho]DEENFVDVGDDSDDEKFT[Pho]DADK..E	missed K-F@25	0.37	5	918.059	Yes
Pho Run 1	38.1.1.3656.3	393143	ENSMUSP00000016771	R..FLSN[Dea]GHVT[Pho]IPGQQDKDMFQETM[Det]EAMR..I		0.99	5	731.164	Yes
Pho Run 1	7.1.1.3075.2	36722	ENSMUSP00000016771	K..GTGDC[Met]S[Pho]DEEVDGKADGADAK..A	missed K-A@13	0.03	4	745.361	No	low confidence
Pho Run 1	7.1.1.3074.3	36728	ENSMUSP00000016771	K..GTGDC[Met]S[Pho]DEEVDGKADGADAK..A	missed K-A@13	0.99	4	745.363	Yes
Pho Run 1	7.1.1.3075.3	36732	ENSMUSP00000016771	K..GTGDC[Met]S[Pho]DEEVDGKADGADAK..A	missed K-A@13	0.59	4	745.364	Yes
Pho Run 1	8.1.1.3009.2	54514	ENSMUSP00000016771	R..KGTGDC[Met]S[Pho]DEEVDGK..A	missed K-G@1	0.7	4	620.329	Yes
Pho Run 1	18.1.1.2916.3	165795	ENSMUSP00000002825	R..RQS[Pho]LELQK..C	missed R-Q@1	0.45	3	564.02	Yes
Pho Run 1	18.1.1.2915.3	165815	ENSMUSP00000002825	R..RQS[Pho]LELQK..C	missed R-Q@1	0.45	3	564.022	Yes
Pho Run 1	17.1.1.2555.2	156096	ENSMUSP00000002825	K..STGNSKS[Pho]PSK..C	missed K-S@6	0.35	4	497.065	Yes
Pho Run 1	6.1.1.3460.3	23614	ENSMUSP00000029989	K..ALVVPEPEPDSDS[Pho]NQER..K		0.05	3	756.053	No	low confidence
Pho Run 1	7.1.1.3203.2	34366	ENSMUSP00000029989	K..ALVVPEPEPDSDS[Pho]NQER..K		0.99	3	756.042	Yes
Pho Run 1	7.1.1.3202.2	34372	ENSMUSP00000029989	K..ALVVPEPEPDSDS[Pho]NQER..K		0.99	3	756.044	Yes
Pho Run 1	7.1.1.3197.3	34382	ENSMUSP00000029989	K..ALVVPEPEPDSDS[Pho]NQER..K		0.99	3	756.047	Yes
Pho Run 1	7.1.1.3198.2	34389	ENSMUSP00000029989	K..ALVVPEPEPDSDS[Pho]NQER..K		0.99	3	756.048	Yes
Pho Run 1	7.1.1.3228.3	34397	ENSMUSP00000029989	K..ALVVPEPEPDSDS[Pho]NQER..K		0.04	3	756.063	No	low confidence
Pho Run 1	16.1.1.3342.3	147593	ENSMUSP00000013759	K..ATGGLC[Met]LLGAYADS[Pho]DDDESDVSEK..T		0.99	4	792.143	Yes
Pho Run 1	7.1.1.3244.3	36663	ENSMUSP00000013759	K..IDEIS[Pho]DKETEVEESSEK..I		0.92	4	740.657	Yes
Pho Run 1	10.1.1.3002.3	76073	ENSMUSP00000045044	R..YMSSDTTS[Pho]PELR..E		0.99	3	590.985	Yes
Pho Run 1	10.1.1.3001.3	76085	ENSMUSP00000045044	R..YMSSDTTS[Pho]PELR..E		0.99	3	590.986	Yes
Pho Run 1	12.1.1.2969.3	104643	ENSMUSP00000044827	M.[Pro].AEM[Oxi]KS[Pho]PTKAEPATPAEAAQSDR..H	cleaved M-A@N-term; missed K-S@4; missed K-A@8	0.56	4	758.913	Yes
Pho Run 1	12.1.1.2968.2	104653	ENSMUSP00000044827	M.[Pro].AEM[Oxi]KS[Pho]PTKAEPATPAEAAQSDR..H	cleaved M-A@N-term; missed K-S@4; missed K-A@8	0.91	4	758.915	Yes
Pho Run 1	8.1.1.3062.3	52683	ENSMUSP00000044827	K..DIPS[Pho]DTQS[Pho]PVSTK..R		0.66	3	715.027	Yes
Pho Run 1	12.1.1.3005.2	101262	ENSMUSP00000044827	K..DIPSDTQS[Pho]PVSTK..R		0.95	3	688.381	Yes
Pho Run 1	12.1.1.3004.2	101272	ENSMUSP00000044827	K..DIPSDTQS[Pho]PVSTK..R		0.99	3	688.384	Yes
Pho Run 1	12.1.1.3009.3	101286	ENSMUSP00000044827	K..DIPSDTQS[Pho]PVSTK..R		0.77	2	1032.11	Yes
Pho Run 1	14.1.1.4189.2	121796	ENSMUSP00000044827	K..LSQVN[Dea]GATPVS[Pho]PIEPESK..K		0.86	4	636.365	Yes
Pho Run 1	15.1.1.3083.2	133278	ENSMUSP00000044827	K..LSQVN[Dea]GATPVS[Pho]PIEPESK..K		0.86	4	636.365	Yes
Pho Run 1	15.1.1.3082.3	133286	ENSMUSP00000044827	K..LSQVN[Dea]GATPVS[Pho]PIEPESK..K		0.47	4	636.365	Yes
Pho Run 1	22.1.1.2917.2	202457	ENSMUSP00000044827	K..SPAPSNPTLS[Pho]PSTPAK..T		0.59	3	747.386	Yes
Pho Run 1	22.1.1.2918.3	202462	ENSMUSP00000044827	K..SPAPSNPTLS[Pho]PSTPAK..T		0.91	3	747.392	Yes
Pho Run 1	22.1.1.2913.2	202480	ENSMUSP00000044827	K..SPAPSNPTLS[Pho]PSTPAK..T		0.99	3	747.398	Yes
Pho Run 1	22.1.1.2912.2	202494	ENSMUSP00000044827	K..SPAPSNPTLS[Pho]PSTPAK..T		0.99	3	747.406	Yes
Pho Run 1	25.1.1.2962.3	240487	ENSMUSP00000044827	K..SPAPSNPTLS[Pho]PSTPAK..T		0.94	3	747.413	Yes
Pho Run 1	25.1.1.2963.3	240502	ENSMUSP00000044827	K..SPAPSNPTLSPS[Pho]TPAK..T		0.69	3	747.415	Yes
Pho Run 1	5.1.1.4370.2	19587	ENSMUSP00000061012	K..QADVADQQTTELPAENGETENQS[Pho]PASEEEK..E		0.99	4	984.26	Yes
Pho Run 1	5.1.1.4371.2	19608	ENSMUSP00000061012	K..QADVADQQTT[Pho]ELPAENGETENQSPASEEEK..E		0.99	4	984.26	Yes
Pho Run 1	5.1.1.4378.2	19632	ENSMUSP00000061012	K..QADVADQQ[Dea]TTELPAENGETENQSPAS[Pho]EEEK..E		0.94	5	787.744	Yes
Pho Run 1	5.1.1.4392.2	19651	ENSMUSP00000061012	K..QADVADQQTTELPAENGETENQSPAS[Pho]EEEK..E		0.99	4	984.509	Yes
Pho Run 1	5.1.1.4387.2	19668	ENSMUSP00000061012	K..QADVADQQTTELPAENGETENQSPAS[Pho]EEEK..E		0.77	4	984.509	Yes
Pho Run 1	5.1.1.4383.2	19695	ENSMUSP00000061012	K..QADVADQQTTELPAENGETE[Cat]NQSPAS[Pho]EEEK..E		0.93	4	989.757	Yes
Pho Run 1	6.1.1.3393.3	27626	ENSMUSP00000061012	K..QADVADQQTTELPAENGETENQSPAS[Pho]EEEK..E		0.46	4	984.229	Yes
Pho Run 1	6.1.1.3400.3	27628	ENSMUSP00000061012	K..QADVADQQTT[Pho]ELPAENGETEN[Dea]QSPASEEEK..E		0.29	4	984.507	Yes
Pho Run 1	5.1.1.4457.3	19830	ENSMUSP00000061012	K.[Gln].QADVADQQTTELPAENGETEN[Dea]QSPAS[Pho]EEEKEAK..S		0.99	4	1062.07	Yes
Pho Run 1	5.1.1.4458.2	19845	ENSMUSP00000061012	K.[Gln].QADVADQQTTELPAENGETENQSPAS[Pho]EEEKEAK..S		0.61	4	1062.31	Yes
Pho Run 1	6.1.1.3434.2	27750	ENSMUSP00000061012	K.[Gln].QADVADQQTTELPAENGETENQSPAS[Pho]EEEKEAK..S		0.03	4	1062.06	No	low confidence
Pho Run 1	6.1.1.3430.2	27751	ENSMUSP00000061012	K.[Gln].QADVADQQTTELPAENGETENQSPAS[Pho]EEEKEAK..S		0.99	4	1062.07	Yes
Pho Run 1	6.1.1.3426.3	27754	ENSMUSP00000061012	K.[Gln].QADVADQQTTELPAENGETENQSPAS[Pho]EEEKEAK..S		0.92	4	1062.07	Yes
Pho Run 1	6.1.1.3425.3	27757	ENSMUSP00000061012	K.[Gln].QADVADQQTTELPAEN[Dea]GETENQSPAS[Pho]EEEKEAK..S		0.97	4	1062.32	Yes
Pho Run 1	6.1.1.3403.3	27974	ENSMUSP00000061012	K..QADVADQQTTELPAENGETEN[Dea]QS[Pho]PAS[Pho]EEEKEAK..S		0.58	5	930.273	Yes
Pho Run 1	6.1.1.3404.2	27976	ENSMUSP00000061012	K..QADVADQQTTELPAENGETEN[Dea]QS[Pho]PAS[Pho]EEEKEAK..S		0.02	5	930.279	No	low confidence
Pho Run 1	7.1.1.3125.3	38031	ENSMUSP00000061012	K..QADVADQQTTELPAENGETENQSPAS[Pho]EEEKEAK..S		0.97	5	914.096	Yes
Pho Run 1	5.1.1.4466.3	19922	ENSMUSP00000061012	K.[Gln].QADVADQQTTELPAENGETENQSPASEEEKEAKS[Pho]D..	missed K-S@33	0.99	4	1112.56	Yes
Pho Run 1	6.1.1.3434.3	27942	ENSMUSP00000061012	K.[Gln].QADVADQQTTELPAENGETENQSPASEEEKEAKS[Pho]D..	missed K-S@33	0.22	4	1112.57	Yes
Pho Run 1	6.1.1.3435.3	27946	ENSMUSP00000061012	K.[Gln].QADVADQQTTELPAENGETENQSPASEEEKEAKS[Pho]D..	missed K-S@33	0.2	4	1112.58	Yes
Pho Run 1	24.1.1.3046.2	229225	ENSMUSP00000122242	R..RGS[Deh]LELGN[Dea]PS[Pho]AAH[Oxi]LGDELK..E	missed R-G@1	0.97	4	663.62	Yes
Pho Run 1	24.1.1.3045.2	229240	ENSMUSP00000122242	R..RGS[Deh]LELGN[Dea]PS[Pho]AAH[Oxi]LGDELK..E	missed R-G@1	0.05	4	663.625	No	low confidence
Pho Run 1	30.1.1.3168.2	298087	ENSMUSP00000122242	R..SISFPEVPRS[Pho]PK..Q	missed R-S@9	0.31	4	508.815	Yes
Pho Run 1	30.1.1.3169.2	298102	ENSMUSP00000122242	R..SISFPEVPRS[Pho]PK..Q	missed R-S@9	0.33	4	508.815	Yes
Pho Run 1	9.1.1.3128.2	69091	ENSMUSP00000122242	R..YPS[Pho]GSEIPVVEDEEK..V		0.05	3	789.398	No	low confidence
Pho Run 1	9.1.1.3131.3	69106	ENSMUSP00000122242	R..YPS[Pho]GSEIPVVEDEEK..V		0.7	3	789.404	Yes
Pho Run 1	9.1.1.3129.2	69108	ENSMUSP00000122242	R..YPS[Pho]GSEIPVVEDEEK..V		0.7	3	789.408	Yes
Pho Run 1	9.1.1.3129.3	69112	ENSMUSP00000122242	R..YPS[Pho]GSEIPVVEDEEK..V		0.99	3	789.408	Yes
Pho Run 1	21.1.1.2989.3	187031	ENSMUSP00000018851	R..TDS[Pho]TSDGRPAWMR..T		0.29	3	621.974	Yes
Pho Run 1	22.1.1.2958.3	199144	ENSMUSP00000018851	R..TDS[Pho]TSDGRPAWMR..T		0.31	3	621.969	Yes
Pho Run 1	6.1.1.3313.2	24910	ENSMUSP00000016569	R..AES[Pho]PETSAVESTQST[Pho]PQK..G		0.98	3	882.432	Yes
Pho Run 1	6.1.1.3314.2	24912	ENSMUSP00000016569	R..AES[Pho]PETSAVESTQST[Pho]PQK..G		0.98	3	882.44	Yes
Pho Run 1	7.1.1.3063.3	35595	ENSMUSP00000016569	R..AES[Pho]PETSAVESTQST[Pho]PQK..G		0.55	3	882.438	Yes
Pho Run 1	10.1.1.2923.2	80905	ENSMUSP00000016569	R..AES[Pho]PETSAVESTQSTPQK..G		0.21	4	642.085	Yes
Pho Run 1	10.1.1.2922.2	80911	ENSMUSP00000016569	R..AES[Pho]PETSAVESTQSTPQK..G		0.99	3	855.777	Yes
Pho Run 1	10.1.1.2945.3	79928	ENSMUSP00000016569	R..METVSNASSSS[Pho]NPSS[Pho]PGR..I		0.93	3	753.67	Yes
Pho Run 1	12.1.1.2780.2	102029	ENSMUSP00000016569	R..M[Oxi]ETVSNASSSSNPSS[Pho]PGR..I		0.98	3	732.374	Yes
Pho Run 1	12.1.1.2793.2	102057	ENSMUSP00000016569	R..M[Oxi]ETVSN[Dea]ASSSSNPSS[Pho]PGR..I		0.28	3	732.692	Yes
Pho Run 1	12.1.1.2783.2	102072	ENSMUSP00000016569	R..M[Oxi]ETVSN[Dea]ASSSSNPSS[Pho]PGR..I		0.99	3	732.698	Yes
Pho Run 1	18.1.1.2942.3	169498	ENSMUSP00000016569	R..METVSNASS[Pho]SSNPSSPGR..I		0.99	3	727.003	Yes
Pho Run 1	18.1.1.2941.3	169507	ENSMUSP00000016569	R..METVSNASSSSNPSS[Pho]PGR..I		0.99	3	727.006	Yes
Pho Run 1	18.1.1.2809.2	169666	ENSMUSP00000016569	R..M[Oxi]ETVSNASSSSNPSS[Pho]PGR..I		0.99	3	732.352	Yes
Pho Run 1	6.1.1.3376.3	23815	ENSMUSP00000016569	R..TAS[Pho]DSDEQQWPEEK..R		0.99	3	780.045	Yes
Pho Run 1	6.1.1.3377.2	23818	ENSMUSP00000016569	R..TASDS[Pho]DEQQWPEEK..R		0.7	4	585.318	Yes
Pho Run 1	6.1.1.3321.2	23983	ENSMUSP00000016569	R..TAS[Pho]DSDEQQW[Dio]PEEK..R		0.94	3	790.714	Yes
Pho Run 1	6.1.1.3301.3	24053	ENSMUSP00000016569	R..TAS[Pho]DSDEQQW[Dio]P[Oxi]EEK..R		0.66	3	796.044	Yes
Pho Run 1	35.1.1.3331.2	352810	ENSMUSP00000059385	K..AITSLLGGGS[Pho]PK..N		0.99	3	597.032	Yes
Pho Run 1	35.1.1.3330.3	352825	ENSMUSP00000059385	K..AITSLLGGGS[Pho]PK..N		0.99	3	597.039	Yes
Pho Run 1	9.1.1.3195.2	66766	ENSMUSP00000059385	R..DVPPDILLDS[Pho]PER..K		0.95	3	617.35	Yes
Pho Run 1	9.1.1.3194.2	66774	ENSMUSP00000059385	R..DVPPDILLDS[Pho]PER..K		0.99	3	617.353	Yes
Pho Run 1	13.1.1.3248.3	111506	ENSMUSP00000059385	R..DVPPDILLDS[Pho]PER..K		0.96	3	617.354	Yes
Pho Run 1	13.1.1.3239.3	111517	ENSMUSP00000059385	R..DVPPDILLDS[Pho]PER..K		0.99	3	617.36	Yes
Pho Run 1	13.1.1.3158.3	114452	ENSMUSP00000059385	R..DVPPDILLDS[Pho]PERK..Q	missed R-K@13	0.95	3	761.433	Yes
Pho Run 1	13.1.1.3159.3	114467	ENSMUSP00000059385	R..DVPPDILLDS[Pho]PERK..Q	missed R-K@13	0.95	4	571.359	Yes
Pho Run 1	7.1.1.3228.2	37111	ENSMUSP00000076971	K..EGINPGYDDYADS[Pho]DEDQHDAYLER..M		0.99	4	793.617	Yes
Pho Run 1	7.1.1.3218.2	37112	ENSMUSP00000076971	K..EGINPGYDDYADS[Pho]DEDQHDAYLER..M		0.89	4	793.618	Yes
Pho Run 1	7.1.1.3220.2	37113	ENSMUSP00000076971	K..EGINPGYDDYADS[Pho]DEDQHDAYLER..M		0.99	4	793.619	Yes
Pho Run 1	7.1.1.3222.3	37115	ENSMUSP00000076971	K..EGINPGYDDYADS[Pho]DEDQHDAYLER..M		0.99	3	1057.86	Yes
Pho Run 1	7.1.1.3217.2	37120	ENSMUSP00000076971	K..EGINPGYDDYADS[Pho]DEDQHDAYLER..M		0.99	3	1057.86	Yes
Pho Run 1	7.1.1.3225.2	37129	ENSMUSP00000076971	K..EGINPGYDDYADS[Pho]DEDQHDAYLER..M		0.99	3	1057.86	Yes
Pho Run 1	7.1.1.3218.3	37136	ENSMUSP00000076971	K..EGINPGYDDYADS[Pho]DEDQHDAYLER..M		0.99	3	1057.87	Yes
Pho Run 1	8.1.1.3213.3	57039	ENSMUSP00000076971	K.[Del].EGINPGYDDYADS[Pho]DEDQHDAYLER..M		0.59	3	965.111	No	no iTRAQ
Pho Run 1	8.1.1.3182.2	58182	ENSMUSP00000076971	K..EGINPGYDDYADS[Pho]DEDQHDAYLER..M		0.96	3	1057.86	Yes
Pho Run 1	8.1.1.3183.2	58192	ENSMUSP00000076971	K..EGINPGYDDYADS[Pho]DEDQHDAYLER..M		0.99	3	1057.86	Yes
Pho Run 1	8.1.1.3184.2	58204	ENSMUSP00000076971	K..EGIN[Dea]PGYDDYADS[Pho]DEDQHDAYLER..M		0.35	4	793.858	Yes
Pho Run 1	10.1.1.3075.2	82615	ENSMUSP00000076971	K..EGINPGYDDYADS[Pho]DEDQHDAYLER..M		0.98	4	793.624	Yes
Pho Run 1	10.1.1.3072.3	82619	ENSMUSP00000076971	K..EGINPGYDDYADS[Pho]DEDQHDAYLER..M		1	3	1057.85	Yes
Pho Run 1	10.1.1.3073.2	82630	ENSMUSP00000076971	K..EGINPGYDDYADS[Pho]DEDQHDAYLER..M		1	3	1057.86	Yes
Pho Run 1	11.1.1.3160.2	93586	ENSMUSP00000076971	K..EGINPGYDDYADS[Pho]DEDQHDAYLER..M		1	4	793.633	Yes
Pho Run 1	11.1.1.3164.2	93592	ENSMUSP00000076971	K..EGINPGYDDYADS[Pho]DEDQHDAYLER..M		0.99	3	1057.86	Yes
Pho Run 1	11.1.1.3159.2	93597	ENSMUSP00000076971	K..EGINPGYDDYADS[Pho]DEDQHDAYLER..M		1	3	1057.87	Yes
Pho Run 1	14.1.1.4198.2	122471	ENSMUSP00000076971	K..EGINPGYDDYADS[Pho]DEDQHDAYLER..M		0.99	3	1057.82	Yes
Pho Run 1	15.1.1.3087.3	134914	ENSMUSP00000076971	K..EGIN[Dea]PGYDDY[Oxi]AD[Deh]S[Pho]DEDQHDAYLER..M		0.36	3	1057.54	Yes
Pho Run 1	15.1.1.3088.2	134926	ENSMUSP00000076971	K..EGINPGYDDYADS[Pho]DEDQHDAYLER..M		0.99	3	1057.85	Yes
Pho Run 1	15.1.1.2996.3	125401	ENSMUSP00000076971	R..QLSDS[Pho]FK..S		0.46	3	504.968	Yes
Pho Run 1	15.1.1.2997.3	125415	ENSMUSP00000076971	R..QLSDS[Pho]FK..S		0.02	3	504.969	No	low confidence
Pho Run 1	22.1.1.3243.2	203927	ENSMUSP00000092849	M.[Pro].AETLSGLGDASAAGAAAVSSAAS[Pho]ETGTR..R	cleaved M-A@N-term	0.99	3	867.754	No	no iTRAQ
Pho Run 1	22.1.1.3242.3	203940	ENSMUSP00000092849	M.[Pro].AETLSGLGDASAAGAAAVSSAAS[Pho]ETGTR..R	cleaved M-A@N-term	0.99	3	867.757	No	no iTRAQ
Pho Run 1	23.1.1.3017.2	212908	ENSMUSP00000092849	R..SVVS[Pho]FDKVK..E	missed K-V@7	0.96	4	501.069	Yes
Pho Run 1	23.1.1.3016.2	212928	ENSMUSP00000092849	R..SVVS[Pho]FDKVK..E	missed K-V@7	0.09	4	501.07	No	low confidence
Pho Run 1	24.1.1.3008.3	225149	ENSMUSP00000092849	R..SVVS[Pho]FDKVK..E	missed K-V@7	0.1	4	501.071	No	low confidence
Pho Run 1	24.1.1.3007.3	225167	ENSMUSP00000092849	R..SVVS[Pho]FDKVK..E	missed K-V@7	0.4	4	501.072	Yes
Pho Run 1	7.1.1.3164.3	38059	ENSMUSP00000074160	R..GGGGGGGGGSGGGGGGDM[Oxi]AEPS[Pho]EAGDGAPDDGPPGELGPEGPDGPEEK..G		0.99	4	1192.36	Yes
Pho Run 1	15.1.1.2893.2	129230	ENSMUSP00000074160	R..YDERPGPS[Pho]PLPHR..D		0.99	3	635.667	Yes
Pho Run 1	15.1.1.2892.2	129240	ENSMUSP00000074160	R..YDERPGPS[Pho]PLPHR..D		0.99	3	635.674	Yes
Pho Run 1	16.1.1.2912.2	142792	ENSMUSP00000074160	R..YDERPGPS[Pho]PLPHR..D		0.07	3	635.691	No	low confidence
Pho Run 1	7.1.1.3098.3	34136	ENSMUSP00000099549	K..EAGELRAS[Pho]LQEVERSR..L	missed R-A@6; missed R-S@14	0.26	3	738.732	Yes
Pho Run 1	10.1.1.3092.2	83161	ENSMUSP00000031590	K..AEVEQETVLDPEGEKAS[Pho]VEGAEASTGK..M	missed K-A@15	0.5	4	939.013	Yes
Pho Run 1	12.1.1.3177.2	105326	ENSMUSP00000039134	R..DSQDTSAEQS[Pho]DHDDEVASLASASGGFGSK..I		0.99	4	897.455	Yes
Pho Run 1	12.1.1.3176.3	105332	ENSMUSP00000039134	R..DSQDTSAEQS[Pho]DHDDEVASLASASGGFGSK..I		0.99	4	897.461	Yes
Pho Run 1	12.1.1.3178.3	105334	ENSMUSP00000039134	R..DSQDTSAEQS[Pho]DHDDEVASLASASGGFGSK..I		0.88	4	897.464	Yes
Pho Run 1	32.1.1.3465.2	323976	ENSMUSP00000039134	K..GPGQVSTAASALSLDLQEVEPLGLPQASPS[Pho]R..T		1	4	865.732	Yes
Pho Run 1	32.1.1.3464.3	323989	ENSMUSP00000039134	K..GPGQVSTAASALSLDLQEVEPLGLPQASPS[Pho]R..T		0.99	4	865.745	Yes
Pho Run 1	32.1.1.3464.2	324000	ENSMUSP00000039134	K..GPGQVSTAASALSLDLQEVEPLGLPQASPS[Pho]R..T		0.98	4	865.745	Yes
Pho Run 1	32.1.1.3490.2	323677	ENSMUSP00000039134	R..TRS[Pho]PDVISSASTALSQDIPEIASEALSR..G	missed R-S@2	0.52	4	822.192	Yes
Pho Run 1	32.1.1.3491.3	323685	ENSMUSP00000039134	R..TRS[Pho]PDVISSASTALSQDIPEIASEALSR..G	missed R-S@2	0.49	4	822.198	Yes
Pho Run 1	32.1.1.3477.2	323697	ENSMUSP00000039134	R..TRS[Pho]PDVISSASTALSQDIPEIASEALSR..G	missed R-S@2	0.52	4	822.205	Yes
Pho Run 1	32.1.1.3489.2	323716	ENSMUSP00000039134	R..TRS[Pho]PDVISSASTALSQDIPEIASEALSR..G	missed R-S@2	0.88	4	822.212	Yes
Pho Run 1	33.1.1.3467.3	336178	ENSMUSP00000039134	R..TRS[Pho]PDVISSASTALSQDIPEIASEALSR..G	missed R-S@2	0.88	4	822.192	Yes
Pho Run 1	33.1.1.3469.2	336208	ENSMUSP00000039134	R..TRSPDVISSAS[Pho]TALSQDIPEIASEALSR..G	missed R-S@2	0.99	3	1095.98	Yes
Pho Run 1	8.1.1.2776.2	44636	ENSMUSP00000074490	R..HDLDAS[Pho]PPR..K		0.32	2	696.375	Yes
Pho Run 1	1.1.1.4029.2	2226	ENSMUSP00000074490	R..HDT[Pho]PDLS[Pho]PPR..R		0.09	3	533.604	No	low confidence
Pho Run 1	2.1.1.4166.2	5237	ENSMUSP00000074490	R..HDT[Pho]PDLS[Pho]PPR..R		0.71	3	533.606	Yes
Pho Run 1	6.1.1.3274.2	21598	ENSMUSP00000074490	R..HDT[Pho]PDLS[Pho]PPR..R		0.31	3	533.606	Yes
Pho Run 1	7.1.1.2670.3	31375	ENSMUSP00000039222	K..AN[Dea]AT[Pho]NSPEGNK..T		0.27	3	598.004	Yes
Pho Run 1	8.1.1.2619.2	49628	ENSMUSP00000039222	K..ANATNS[Pho]PEGNK..T		0.1	3	597.69	No	low confidence
Pho Run 1	9.1.1.2600.2	66360	ENSMUSP00000039222	K..ANATNS[Pho]PEGNK..T		0.79	3	597.669	Yes
Pho Run 1	9.1.1.2601.2	66369	ENSMUSP00000039222	K..ANATNS[Pho]PEGNK..T		0.78	3	597.67	Yes
Pho Run 1	6.1.1.3517.3	22059	ENSMUSP00000116271	R..GS[Pho]VSDEEMMELR..E		0.99	2	883.912	Yes
Pho Run 1	6.1.1.3518.3	22099	ENSMUSP00000116271	R..GS[Pho]VSDEEMMELR..E		0.99	3	589.639	Yes
Pho Run 1	6.1.1.3387.2	22119	ENSMUSP00000116271	R..GS[Pho]VSDEEM[Oxi]MELR..E		0.98	3	594.964	Yes
Pho Run 1	6.1.1.3294.2	22204	ENSMUSP00000116271	R..GS[Pho]VSDEEM[Oxi]M[Oxi]ELR..E		0.33	3	600.3	Yes
Pho Run 1	13.1.1.2859.2	114212	ENSMUSP00000110771	R..SATDGNTS[Pho]TTPPTSAK..K		0.99	3	742.062	Yes
Pho Run 1	9.1.1.3000.3	69419	ENSMUSP00000096547	K..KIPDPDS[Pho]DDVSEVDAR..H	missed K-I@1	0.29	4	612.337	Yes
Pho Run 1	6.1.1.3302.2	24068	ENSMUSP00000072008	R..ERQES[Pho]ESEQELVNK..R	missed R-Q@2	0.99	3	798.411	Yes
Pho Run 1	6.1.1.3300.3	24084	ENSMUSP00000072008	R..ERQESES[Pho]EQELVNK..R	missed R-Q@2	0.99	3	798.418	Yes
Pho Run 1	6.1.1.3299.2	24100	ENSMUSP00000072008	R..ERQESES[Pho]EQELVNK..R	missed R-Q@2	0.69	4	599.088	Yes
Pho Run 1	7.1.1.3047.2	34977	ENSMUSP00000072008	R..ERQES[Pho]ESEQELVNK..R	missed R-Q@2	0.72	4	599.09	Yes
Pho Run 1	7.1.1.3046.2	34983	ENSMUSP00000072008	R..ERQES[Pho]ESEQELVNK..R	missed R-Q@2	0.05	4	599.092	No	low confidence
Pho Run 1	6.1.1.3345.2	23030	ENSMUSP00000072008	R..QES[Pho]ESEQELVNK..R		0.95	3	703.366	Yes
Pho Run 1	6.1.1.3344.2	23038	ENSMUSP00000072008	R..QES[Pho]ESEQELVNK..R		0.95	3	703.374	Yes
Pho Run 1	22.1.1.2897.2	197150	ENSMUSP00000027754	R..LQLS[Pho]PGHK..Q		0.82	3	523.321	Yes
Pho Run 1	22.1.1.2896.2	197165	ENSMUSP00000027754	R..LQLS[Pho]PGHK..Q		0.12	3	523.324	No	low confidence
Pho Run 1	22.1.1.2836.2	199295	ENSMUSP00000087024	K..GLS[Pho]PAQKPK..L		0.8	4	480.308	Yes
Pho Run 1	22.1.1.2837.2	199307	ENSMUSP00000087024	K..GLS[Pho]PAQKPK..L		0.81	4	480.309	Yes
Pho Run 1	17.1.1.2992.2	149219	ENSMUSP00000087024	K..GSTFS[Pho]PDLK..N		0.82	3	547.331	Yes
Pho Run 1	17.1.1.2993.2	153045	ENSMUSP00000087024	K..GSTFS[Pho]PDLK..N		0.96	3	547.33	Yes
Pho Run 1	11.1.1.2966.2	84644	ENSMUSP00000079722	R..ASVSDLS[Pho]PR..E		0.97	2	658.356	Yes
Pho Run 1	11.1.1.2965.2	84660	ENSMUSP00000079722	R..ASVSDLS[Pho]PR..E		0.82	2	658.358	Yes
Pho Run 1	12.1.1.2963.3	96371	ENSMUSP00000079722	R..ASVSDLS[Pho]PR..E		0.43	2	658.361	Yes
Pho Run 1	12.1.1.2962.3	96383	ENSMUSP00000079722	R..ASVSDLS[Pho]PR..E		0.41	2	658.361	Yes
Pho Run 1	23.1.1.3039.2	216369	ENSMUSP00000079722	R..ERS[Pho]PALKS[Pho]PLQSVVVR..R	missed R-S@2; missed K-S@7	0.99	4	634.36	Yes
Pho Run 1	24.1.1.3027.2	228882	ENSMUSP00000079722	R..ERS[Pho]PALKS[Pho]PLQSVVVR..R	missed R-S@2; missed K-S@7	0.98	4	634.352	Yes
Pho Run 1	24.1.1.3025.2	228887	ENSMUSP00000079722	R..ERS[Pho]PALKS[Pho]PLQSVVVR..R	missed R-S@2; missed K-S@7	0.91	4	634.36	Yes
Pho Run 1	24.1.1.3024.2	228896	ENSMUSP00000079722	R..ERS[Pho]PALKS[Pho]PLQSVVVR..R	missed R-S@2; missed K-S@7	0.6	4	634.363	Yes
Pho Run 1	5.1.1.4575.2	19569	ENSMUSP00000079722	K..FSGEEGEIEDDES[Pho]GTENREEKDSLQPSAE..	missed R-E@18	0.46	4	976.234	Yes
Pho Run 1	17.1.1.2760.3	157066	ENSMUSP00000079722	K..HGLTHEELKS[Pho]PR..E	missed K-S@9	0.99	4	523.828	Yes
Pho Run 1	21.1.1.3091.3	181724	ENSMUSP00000079722	R..IDIS[Pho]PSTFR..K		0.04	2	558.295	No	low confidence
Pho Run 1	21.1.1.3090.3	181726	ENSMUSP00000079722	R..IDIS[Pho]PSTFR..K		0.03	2	558.303	No	low confidence
Pho Run 1	25.1.1.3159.2	234308	ENSMUSP00000079722	R..IDIS[Pho]PSTFR..K		0.11	2	710.369	No	low confidence
Pho Run 1	26.1.1.3132.2	246812	ENSMUSP00000079722	R..IDIS[Pho]PSTFR..K		0.96	2	710.38	Yes
Pho Run 1	26.1.1.3131.2	246827	ENSMUSP00000079722	R..IDIS[Pho]PSTFR..K		0.83	2	710.381	Yes
Pho Run 1	32.1.1.3167.2	317193	ENSMUSP00000079722	R..RIDIS[Pho]PSTFR..K	missed R-I@1	0.97	3	525.972	Yes
Pho Run 1	32.1.1.3166.3	317202	ENSMUSP00000079722	R..RIDIS[Pho]PSTFR..K	missed R-I@1	0.97	3	525.976	Yes
Pho Run 1	8.1.1.2961.3	52065	ENSMUSP00000104770	K..HTGPNS[Pho]PDTAN[Dea]DGFVR..L		0.99	3	690.675	Yes
Pho Run 1	11.1.1.2917.3	89429	ENSMUSP00000104770	K..HTGPNS[Pho]PDTANDGFVR..L		0.06	3	690.364	No	low confidence
Pho Run 1	12.1.1.2939.2	101388	ENSMUSP00000104770	K..HTGPNS[Pho]PDTANDGFVR..L		0.99	3	690.356	Yes
Pho Run 1	33.1.1.3427.2	334128	ENSMUSP00000108203	R..EALVSQPSS[Pho]PGLLQSLLER..G		0.99	3	803.478	Yes
Pho Run 1	33.1.1.3428.2	334140	ENSMUSP00000108203	R..EALVSQPSS[Pho]PGLLQSLLER..G		0.99	3	803.483	Yes
Pho Run 1	33.1.1.3431.3	334154	ENSMUSP00000108203	R..EALVSQPSS[Pho]PGLLQSLLER..G		0.99	3	803.489	Yes
Pho Run 1	8.1.1.3482.2	60238	ENSMUSP00000021046	R..ANFDEENAYFEDEEEDSSNVDLPYIPAENS[Pho]PTR..Q		0.68	4	1048.54	Yes
Pho Run 1	8.1.1.3470.2	60243	ENSMUSP00000021046	R..ANFDEENAYFEDEEEDSSNVDLPYIPAEN[Dea]S[Pho]PTR..Q		0.87	4	1048.79	Yes
Pho Run 1	8.1.1.3468.3	60260	ENSMUSP00000021046	R..ANFDEENAYFEDEEEDSSNVDLPYIPAEN[Dea]SPT[Pho]R..Q		0.73	4	1048.81	Yes
Pho Run 1	18.1.1.3437.2	172612	ENSMUSP00000021046	R..QQFHSKPADS[Pho]DS[Pho]DDDPLEAFMAEVEDQAAR..D		0.99	4	1030.28	Yes
Pho Run 1	18.1.1.3443.2	172616	ENSMUSP00000021046	R..QQFHSKPADS[Pho]DS[Pho]DDDPLEAFMAEVEDQAAR..D		0.99	4	1030.28	Yes
Pho Run 1	18.1.1.3442.2	172617	ENSMUSP00000021046	R..QQFHSKPADS[Pho]DS[Pho]DDDPLEAFMAEVEDQAAR..D		0.99	4	1030.28	Yes
Pho Run 1	11.1.1.3331.3	94272	ENSMUSP00000021046	R..YMAENPTAGVVQEEEEDNLEY[Did]DS[Pho]DGN[Dea]PIAPSK..K		0.91	4	1050.54	Yes
Pho Run 1	11.1.1.3281.2	94284	ENSMUSP00000021046	R..YM[Oxi]AENPTAGVVQEEEEDNLEYDS[Pho]DGNPIAPSK..K		0.46	4	1054.82	Yes
Pho Run 1	12.1.1.3261.2	105534	ENSMUSP00000021046	R..YM[Oxi]AENPTAGVVQEEEEDNLEYDS[Pho]DGNPIAPSK..K		0.99	4	1054.83	Yes
Pho Run 1	12.1.1.3260.3	105536	ENSMUSP00000021046	R..YM[Oxi]AENPTAGVVQEEEEDNLEYDS[Pho]DGNPIAPSK..K		0.9	4	1054.83	Yes
Pho Run 1	13.1.1.3337.3	117288	ENSMUSP00000092901	K..DEPQTVPDVPSFGDS[Pho]PPLS[Pho]PIDM[Oxi]DTQER..I		0.99	3	1183.96	Yes
Pho Run 1	24.1.1.3297.2	231949	ENSMUSP00000092901	R..LAALKDEPQ[Dea]TVPDVPSF[Bro]GDSPPLS[Pho]PIDMDTQER..I		0.99	4	1084.1	Yes
Pho Run 1	24.1.1.3298.2	231966	ENSMUSP00000092901	R..LAALKDEPQTVPDVPSFGDS[Pho]PPLS[Pho]PIDMDTQER..I		0.99	5	867.639	Yes
Pho Run 1	9.1.1.2982.2	62258	ENSMUSP00000092901	K..LAS[Pho]PELER..L		0.85	2	649.854	Yes
Pho Run 1	9.1.1.2981.2	62270	ENSMUSP00000092901	K..LAS[Pho]PELER..L		0.87	2	649.855	Yes
Pho Run 1	11.1.1.3287.2	91711	ENSMUSP00000035366	R..DFQEYVEPGEDFPAS[Pho]PQR..R		0.99	3	832.389	Yes
Pho Run 1	11.1.1.3285.2	91716	ENSMUSP00000035366	R..DFQEYVEPGEDFPAS[Pho]PQR..R		0.99	3	832.393	Yes
Pho Run 1	11.1.1.3291.3	91724	ENSMUSP00000035366	R..DFQ[Dea]EYVEPGEDFPAS[Pho]PQR..R		0.37	4	624.83	Yes
Pho Run 1	11.1.1.3294.2	91763	ENSMUSP00000035366	R..DFQEY[Ami]VEPGEDFPAS[Pho]PQR..R		0.22	3	837.41	Yes
Pho Run 1	12.1.1.3272.2	103224	ENSMUSP00000035366	R..DFQEYVEPGEDFPAS[Pho]PQR..R		0.99	3	832.396	Yes
Pho Run 1	12.1.1.3270.2	103231	ENSMUSP00000035366	R..DFQEYVEPGEDFPAS[Pho]PQR..R		0.99	3	832.4	Yes
Pho Run 1	12.1.1.3283.3	103236	ENSMUSP00000035366	R..DFQEYVEPGEDFPAS[Pho]PQR..R		0.92	3	832.412	Yes
Pho Run 1	15.1.1.3211.3	133125	ENSMUSP00000035366	R..DFQEYVEPGEDFPAS[Pho]PQR..R		0.99	3	832.382	Yes
Pho Run 1	15.1.1.3209.2	133131	ENSMUSP00000035366	R..DFQEYVEPGEDFPAS[Pho]PQR..R		0.99	3	832.382	Yes
Pho Run 1	12.1.1.2764.2	97482	ENSMUSP00000033310	R..EGHS[Pho]PLSK..S		0.12	3	514.986	No	low confidence
Pho Run 1	12.1.1.2746.2	97497	ENSMUSP00000033310	R..EGHS[Pho]PLSK..S		0.45	3	514.99	Yes
Pho Run 1	12.1.1.2747.2	97506	ENSMUSP00000033310	R..EGHS[Pho]PLSK..S		0.12	3	514.991	No	low confidence
Pho Run 1	15.1.1.2742.2	125640	ENSMUSP00000033310	R..EGHS[Pho]PLSK..S		0.02	3	514.978	No	low confidence
Pho Run 1	15.1.1.2704.3	125665	ENSMUSP00000033310	R..EGHS[Pho]PLSK..S		0.02	3	514.981	No	low confidence
Pho Run 1	20.1.1.3701.2	179679	ENSMUSP00000033310	K..ERPQS[Pho]PGKQESPGITPPR..T	missed K-Q@8	0.67	4	663.12	Yes
Pho Run 1	20.1.1.3700.2	179685	ENSMUSP00000033310	K..ERPQS[Pho]PGKQESPGITPPR..T	missed K-Q@8	0.04	4	663.129	No	low confidence
Pho Run 1	11.1.1.2864.2	86008	ENSMUSP00000033310	R..HVS[Pho]PEPVK..M		0.02	3	527.672	No	low confidence
Pho Run 1	11.1.1.2851.2	86026	ENSMUSP00000033310	R..HVS[Pho]PEPVK..M		0.1	3	527.673	No	low confidence
Pho Run 1	12.1.1.2870.2	97761	ENSMUSP00000033310	R..HVS[Pho]PEPVK..M		0.84	3	527.667	Yes
Pho Run 1	12.1.1.2863.2	97766	ENSMUSP00000033310	R..HVS[Pho]PEPVK..M		0.02	3	527.67	No	low confidence
Pho Run 1	12.1.1.2862.3	97772	ENSMUSP00000033310	R..HVS[Pho]PEPVK..M		0.1	3	527.67	No	low confidence
Pho Run 1	12.1.1.2873.2	97777	ENSMUSP00000033310	R..HVS[Pho]PEPVK..M		0.42	3	527.671	Yes
Pho Run 1	12.1.1.2871.2	97790	ENSMUSP00000033310	R..HVS[Pho]PEPVK..M		0.97	3	527.671	Yes
Pho Run 1	12.1.1.2879.2	97803	ENSMUSP00000033310	R..HVS[Pho]PEPVK..M		0.02	3	527.671	No	low confidence
Pho Run 1	12.1.1.2872.2	97817	ENSMUSP00000033310	R..HVS[Pho]PEPVK..M		0.46	3	527.674	Yes
Pho Run 1	12.1.1.2848.2	97822	ENSMUSP00000033310	R..HVS[Pho]PEPVK..M		0.11	3	527.674	No	low confidence
Pho Run 1	12.1.1.2849.2	97827	ENSMUSP00000033310	R..HVS[Pho]PEPVK..M		0.02	3	527.675	No	low confidence
Pho Run 1	12.1.1.2850.2	97842	ENSMUSP00000033310	R..HVS[Pho]PEPVK..M		0.02	3	527.679	No	low confidence
Pho Run 1	13.1.1.2901.2	114202	ENSMUSP00000033310	R..ISSKS[Pho]PQPEEK..E	missed K-S@4	0.32	4	556.355	Yes
Pho Run 1	10.1.1.3068.2	76911	ENSMUSP00000033310	K..LDFAEN[Dea]SS[Pho]GSK..R		0.69	3	615.343	Yes
Pho Run 1	10.1.1.3069.3	76919	ENSMUSP00000033310	K..LDFAEN[Dea]SS[Pho]GSK..R		0.62	3	615.344	Yes
Pho Run 1	18.1.1.3066.2	169997	ENSMUSP00000033310	K..LPSSS[Pho]PPLEPTDTSVTSR..R		0.93	3	752.385	Yes
Pho Run 1	18.1.1.3065.3	170040	ENSMUSP00000033310	K..LPSSS[Pho]PPLEPTDTSVTSR..R		0.99	3	752.389	Yes
Pho Run 1	16.1.1.3064.2	144257	ENSMUSP00000033310	N..SLQPEQVDSFQSS[Pho]PR..R	cleaved N-S@N-term	0.85	3	697.033	Yes
Pho Run 1	22.1.1.3071.3	205066	ENSMUSP00000033310	R..SQS[Pho]PEDLS[Ser]GVQ[Dea]EVFQTSGHNK..D		0.96	4	741.128	Yes
Pho Run 1	22.1.1.3069.3	205072	ENSMUSP00000033310	R..SQS[Pho]PEDLSGVQEVFQTSGHNK..D		0.91	4	741.369	Yes
Pho Run 1	22.1.1.3069.2	205073	ENSMUSP00000033310	R..SQS[Pho]PEDLSGVQEVFQTSGHNK..D		0.98	4	741.371	Yes
Pho Run 1	22.1.1.3070.2	205082	ENSMUSP00000033310	R..SQS[Pho]PEDLSGVQEVFQTSGHNK..D		0.99	4	741.372	Yes
Pho Run 1	23.1.1.3104.2	218005	ENSMUSP00000033310	R..SQS[Pho]PEDLS[Ser]GVQ[Dea]EVFQTSGHNK..D		0.96	4	741.116	Yes
Pho Run 1	23.1.1.3105.2	218009	ENSMUSP00000033310	R..SQS[Pho]PEDLS[Ser]GVQ[Dea]EVFQTSGHNK..D		0.96	4	741.118	Yes
Pho Run 1	23.1.1.3109.2	218020	ENSMUSP00000033310	R..SQS[Pho]PEDLSGVQEVFQTSGHNK..D		0.12	4	741.367	No	low confidence
Pho Run 1	23.1.1.3110.2	218021	ENSMUSP00000033310	R..SQS[Pho]PEDLSGVQEVFQTSGHNK..D		0.03	4	741.373	No	low confidence
Pho Run 1	25.1.1.3116.3	234748	ENSMUSP00000033310	R..SQS[Pho]PEDLSGVQEVFQTSGHNK..D		0.99	4	741.372	Yes
Pho Run 1	26.1.1.3092.3	255497	ENSMUSP00000001226	R..RLPAS[Pho]PVISNMPAQVDQGVATEDR..G	missed R-L@1	0.99	3	979.241	Yes
Pho Run 1	17.1.1.2901.3	158155	ENSMUSP00000001226	R..TEADLPKPTS[Pho]PK..V		0.73	4	569.857	Yes
Pho Run 1	7.1.1.3101.2	30709	ENSMUSP00000005017	R..AGDVLEDS[Pho]PK..R		0.99	3	573.668	Yes
Pho Run 1	7.1.1.3102.2	30721	ENSMUSP00000005017	R..AGDVLEDS[Pho]PK..R		0.99	3	573.668	Yes
Pho Run 1	7.1.1.3095.2	30736	ENSMUSP00000005017	R..AGDVLEDS[Pho]PK..R		0.99	3	573.675	Yes
Pho Run 1	7.1.1.3094.3	30754	ENSMUSP00000005017	R..AGDVLEDS[Pho]PK..R		0.99	3	573.678	Yes
Pho Run 1	8.1.1.3066.2	48834	ENSMUSP00000005017	R..AGDVLEDS[Pho]PK..R		0.99	3	573.66	Yes
Pho Run 1	8.1.1.3065.2	48850	ENSMUSP00000005017	R..AGDVLEDS[Pho]PK..R		0.99	3	573.662	Yes
Pho Run 1	8.1.1.3062.2	48891	ENSMUSP00000005017	R..AGDVLEDS[Pho]PK..R		0.99	3	573.672	Yes
Pho Run 1	8.1.1.3061.2	48909	ENSMUSP00000005017	R..AGDVLEDS[Pho]PK..R		0.99	3	573.678	Yes
Pho Run 1	15.1.1.2909.2	132845	ENSMUSP00000005017	R..AGDVLEDS[Pho]PKRPK..E	missed K-R@10	0.95	4	601.868	Yes
Pho Run 1	16.1.1.2928.2	145754	ENSMUSP00000005017	R..AGDVLEDS[Pho]PKRPK..E	missed K-R@10	0.29	4	601.88	Yes
Pho Run 1	9.1.1.3061.2	70644	ENSMUSP00000005017	K..GSAEGS[Pho]S[Pho]DEEGKLVIDEPAK..E	missed K-L@12	0.98	4	773.395	Yes
Pho Run 1	10.1.1.3012.2	82272	ENSMUSP00000005017	K..GSAEGSS[Pho]DEEGKLVIDEPAK..E	missed K-L@12	0.6	4	753.405	Yes
Pho Run 1	10.1.1.3007.2	82278	ENSMUSP00000005017	K..GSAEGS[Pho]SDEEGKLVIDEPAK..E	missed K-L@12	0.99	4	753.405	Yes
Pho Run 1	10.1.1.3010.3	82294	ENSMUSP00000005017	K..GSAEGSS[Pho]DEEGKLVIDEPAK..E	missed K-L@12	0.59	5	602.954	Yes
Pho Run 1	13.1.1.3100.3	111622	ENSMUSP00000098628	K..AQLS[Pho]PGLYDDSSAR..R		0.99	3	622.013	Yes
Pho Run 1	9.1.1.2989.3	66662	ENSMUSP00000098628	R..MPIEESS[Pho]PEK..V		0.36	3	612.34	Yes
Pho Run 1	9.1.1.2990.3	66696	ENSMUSP00000098628	R..MPIEESS[Pho]PEK..V		0.38	3	612.344	Yes
Pho Run 1	13.1.1.3110.3	110202	ENSMUSP00000098628	R..VS[Pho]PENLVDK..S		0.41	3	563.685	Yes
Pho Run 1	22.1.1.2911.2	199064	ENSMUSP00000112820	R..SRS[Pho]PLQPTSEIPR..R	missed R-S@2	0.99	3	618.01	Yes
Pho Run 1	22.1.1.2910.3	199076	ENSMUSP00000112820	R..SRS[Pho]PLQPTSEIPR..R	missed R-S@2	0.76	3	618.014	Yes
Pho Run 1	23.1.1.2954.2	211711	ENSMUSP00000112820	R..SRS[Pho]PLQPTSEIPR..R	missed R-S@2	0.37	3	618.014	Yes
Pho Run 1	23.1.1.2955.2	211722	ENSMUSP00000112820	R..SRS[Pho]PLQPTSEIPR..R	missed R-S@2	0.99	3	618.015	Yes
Pho Run 1	11.1.1.3105.3	85476	ENSMUSP00000046356	K..LLDS[Pho]PGAATER..G		0.43	2	757.397	Yes
Pho Run 1	15.1.1.3223.2	129959	ENSMUSP00000037858	K..TAS[Pho]GDYIDSSWELR..V		0.99	3	662.003	Yes
Pho Run 1	15.1.1.3222.3	129966	ENSMUSP00000037858	K..TAS[Pho]GDYIDSSWELR..V		0.95	3	662.012	Yes
Pho Run 1	9.1.1.2958.3	69850	ENSMUSP00000094405	K..YGLQDS[Pho]DEEEEEHPPK..T		0.99	4	648.326	Yes
Pho Run 1	9.1.1.2957.3	69854	ENSMUSP00000094405	K..YGLQDS[Pho]DEEEEEHPPK..T		0.05	4	648.328	No	low confidence
Pho Run 1	10.1.1.2948.3	80955	ENSMUSP00000094405	K..YGLQDS[Pho]DEEEEEHPPK..T		0.65	4	648.327	Yes
Pho Run 1	10.1.1.2947.3	80958	ENSMUSP00000094405	K..YGLQDS[Pho]DEEEEEHPPK..T		0.99	4	648.331	Yes
Pho Run 1	17.1.1.2998.3	158684	ENSMUSP00000106339	K..ATWGDGGDNS[Pho]PSNVVSK..Q		0.23	3	793.765	Yes
Pho Run 1	44.1.1.1540.2	478235	ENSMUSP00000042457	K..IGYNPDTVAFVPIS[Pho]GWNGDNMLEPSANM[Det]PWFK..G		0.68	4	1052.79	Yes
Pho Run 1	31.1.1.3177.2	312619	ENSMUSP00000042457	K..SVEMHHEALS[Pho]EALPGDN[Dea]VGFN[Dea]VKN..V	cleaved N-V@C-term; missed K-N@23	0.75	5	657.748	Yes
Pho Run 1	32.1.1.3202.3	323653	ENSMUSP00000042457	K..SVEMHHEALS[Pho]EALPGDN[Dea]VGFN[Dea]VKN..V	cleaved N-V@C-term; missed K-N@23	0.26	3	1095.61	Yes
Pho Run 1	32.1.1.3204.2	323666	ENSMUSP00000042457	K..SVEMHHEALS[Pho]EALPGDN[Dea]VGFN[Dea]VKN..V	cleaved N-V@C-term; missed K-N@23	0.05	3	1095.62	No	low confidence
Pho Run 1	40.1.1.1268.3	417435	ENSMUSP00000042457	K..SVEMHHEALS[Pho]EALPGDN[Dea]VGFN[Dea]VKN..V	cleaved N-V@C-term; missed K-N@23	0.28	4	821.921	Yes
Pho Run 1	9.1.1.2902.3	66670	ENSMUSP00000047119	R..ELS[Pho]PEQSTAGK..P	cleaved K-P@C-term	0.61	3	612.341	Yes
Pho Run 1	9.1.1.2901.3	66681	ENSMUSP00000047119	R..ELS[Pho]PEQSTAGK..P	cleaved K-P@C-term	0.98	3	612.343	Yes
Pho Run 1	9.1.1.2907.3	66710	ENSMUSP00000047119	R..ELS[Pho]PEQSTAGK..P	cleaved K-P@C-term	0.6	3	612.346	Yes
Pho Run 1	13.1.1.3005.2	116060	ENSMUSP00000047119	R..ELS[Pho]PEQSTAGKPSDGSSALDR..A		0.99	4	705.877	Yes
Pho Run 1	13.1.1.3010.2	116074	ENSMUSP00000047119	R..ELS[Pho]PEQSTAGKPSDGSSALDR..A		0.99	4	705.883	Yes
Pho Run 1	13.1.1.3003.3	116081	ENSMUSP00000047119	R..ELS[Pho]PEQSTAGKPSDGSSALDR..A		0.99	4	705.885	Yes
Pho Run 1	27.1.1.3281.2	264661	ENSMUSP00000016553	R..IGELGAPEVWGLS[Pho]PK..N		0.99	3	747.77	Yes
Pho Run 1	27.1.1.3282.3	264674	ENSMUSP00000016553	R..IGELGAPEVWGLS[Pho]PK..N		0.99	4	561.098	Yes
Pho Run 1	15.1.1.3322.3	133242	ENSMUSP00000108308	K..SSVDSQGPT[Pho]PVC[Met]T[Pho]PTFLER..R		0.99	3	844.381	Yes
Pho Run 1	15.1.1.3321.2	133253	ENSMUSP00000108308	K..SSVDS[Pho]QGPTPVC[Met]TPT[Pho]FLER..R		0.9	3	844.385	Yes
Pho Run 1	23.1.1.2873.2	214233	ENSMUSP00000106350	R..SVSDIT[Pho]LQSSS[Pho]QK..M		0.72	3	716.745	Yes
Pho Run 1	26.1.1.3204.3	253237	ENSMUSP00000014499	R..SFDFEGSLS[Pho]PVIAPK..K		0.01	3	761.432	No	low confidence
Pho Run 1	26.1.1.3206.3	253245	ENSMUSP00000014499	R..SFDFEGSLS[Pho]PVIAPK..K		0.25	3	761.437	Yes
Pho Run 1	9.1.1.3218.2	71003	ENSMUSP00000031288	R..TTQSLQDFPVADS[Pho]EEEAEEEFQK..E		0.98	4	837.136	Yes
Pho Run 1	9.1.1.3214.2	71005	ENSMUSP00000031288	R..TTQSLQDFPVADS[Pho]EEEAEEEFQK..E		0.02	4	837.139	No	low confidence
Pho Run 1	9.1.1.3220.2	71006	ENSMUSP00000031288	R..TTQSLQDFPVADS[Pho]EEEAEEEFQK..E		0.98	4	837.144	Yes
Pho Run 1	9.1.1.3215.2	71008	ENSMUSP00000031288	R..TTQSLQDFPVADS[Pho]EEEAEEEFQK..E		0.9	4	837.144	Yes
Pho Run 1	9.1.1.3222.3	71009	ENSMUSP00000031288	R..TTQSLQDFPVADS[Pho]EEEAEEEFQK..E		0.15	4	837.145	Yes
Pho Run 1	9.1.1.3219.2	71011	ENSMUSP00000031288	R..TTQSLQDFPVADS[Pho]EEEAEEEFQK..E		0.55	4	837.152	Yes
Pho Run 1	9.1.1.3216.2	71013	ENSMUSP00000031288	R..TTQSLQDFPVADS[Pho]EEEAEEEFQK..E		0.99	3	1115.93	Yes
Pho Run 1	10.1.1.3208.3	82804	ENSMUSP00000031288	R..TTQSLQDFPVADS[Pho]EEEAEEEFQK..E		0.55	4	837.152	Yes
Pho Run 1	10.1.1.3208.2	82806	ENSMUSP00000031288	R..TTQSLQDFPVADS[Pho]EEEAEEEFQK..E		0.89	4	837.154	Yes
Pho Run 1	10.1.1.3209.2	82809	ENSMUSP00000031288	R..TTQSLQDFPVADS[Pho]EEEAEEEFQK..E		0.15	4	837.158	Yes
Pho Run 1	11.1.1.2935.3	84174	ENSMUSP00000113440	R..AGS[Pho]PDVLR..C		0.45	2	599.855	Yes
Pho Run 1	11.1.1.2934.2	84188	ENSMUSP00000113440	R..AGS[Pho]PDVLR..C		0.12	2	599.855	No	low confidence
Pho Run 1	10.1.1.3166.2	79182	ENSMUSP00000098558	K..VEAEVLS[Pho]TDIQPSPER..G		0.28	3	718.713	Yes
Pho Run 1	10.1.1.3167.2	79195	ENSMUSP00000098558	K..VEAEVLSTDIQPS[Pho]PER..G		0.99	3	718.72	Yes
Pho Run 1	25.1.1.3597.2	243837	ENSMUSP00000108744	R..GAGWLS[Pho]EDEDSPLDALDLVWAK..C		0.9	4	769.679	Yes
Pho Run 1	25.1.1.3597.3	243845	ENSMUSP00000108744	R..GAGWLS[Pho]EDEDSPLDALDLVWAK..C		0.17	4	769.679	Yes
Pho Run 1	5.1.1.4681.2	15007	ENSMUSP00000027146	R..GHDEGS[Pho]SLEEPLIESSEVADNR..K		0.99	4	689.595	Yes
Pho Run 1	5.1.1.4679.3	17915	ENSMUSP00000027146	R..GHDEGS[Pho]SLEEPLIESSEVADNR..K		0.99	4	689.062	Yes
Pho Run 1	5.1.1.4674.2	17928	ENSMUSP00000027146	R..GHDEGS[Pho]SLEEPLIESSEVADNR..K		0.99	3	918.775	Yes
Pho Run 1	5.1.1.4657.3	17941	ENSMUSP00000027146	R..GHDEGSS[Pho]LEEPLIESSEVADNR..K		0.99	4	689.337	Yes
Pho Run 1	5.1.1.4651.2	17963	ENSMUSP00000027146	R..GHDEGSS[Pho]LEEPLIESSEVADNR..K		0.99	3	918.784	Yes
Pho Run 1	5.1.1.4652.2	17981	ENSMUSP00000027146	R..GHDEGSS[Pho]LEEPLIESSEVADNR..K		0.99	4	689.344	Yes
Pho Run 1	6.1.1.3509.2	25257	ENSMUSP00000027146	R..GHDEGSS[Pho]LEEPLIESSEVADNR..K		0.99	4	689.346	Yes
Pho Run 1	11.1.1.3154.3	91171	ENSMUSP00000027146	K..LEMQS[Pho]DEEC[Met]DRQPLSR..E	missed R-Q@11	0.67	3	789.387	Yes
Pho Run 1	11.1.1.3160.3	91186	ENSMUSP00000027146	K..LEMQS[Pho]DEEC[Met]DRQPLSR..E	missed R-Q@11	0.99	3	789.389	Yes
Pho Run 1	8.1.1.3139.2	54553	ENSMUSP00000027252	K..SVPTVDS[Pho]GNEDDDSSFK..I		0.99	3	830.044	Yes
Pho Run 1	6.1.1.3246.2	25711	ENSMUSP00000027252	K..TARPN[Dea]SEAPLS[Pho]GSEDADDSNK..L		0.99	4	713.351	Yes
Pho Run 1	6.1.1.3245.2	25721	ENSMUSP00000027252	K..TARPN[Dea]SEAPLS[Pho]GSEDADDSNK..L		0.99	4	713.357	Yes
Pho Run 1	6.1.1.3252.2	25859	ENSMUSP00000027252	K..TARPNSEAPLS[Pho]GS[Pho]EDADDSNK..L		0.53	4	733.111	Yes
Pho Run 1	7.1.1.2987.3	36354	ENSMUSP00000027252	K..TARPNSEAPLS[Pho]GSEDADDSNK..L		0.99	4	713.111	Yes
Pho Run 1	7.1.1.2986.3	36358	ENSMUSP00000027252	K..TARPNSEAPLS[Pho]GSEDADDSNK..L		0.91	4	713.111	Yes
Pho Run 1	7.1.1.2983.3	36368	ENSMUSP00000027252	K..TARPNSEAPLS[Pho]GSEDADDSNK..L		0.03	4	713.115	No	low confidence
Pho Run 1	7.1.1.2982.2	36369	ENSMUSP00000027252	K..TARPNSEAPLS[Pho]GSEDADDSNK..L		0.99	4	713.119	Yes
Pho Run 1	10.1.1.3109.3	81844	ENSMUSP00000049528	R..DDAT[Pho]PVRDEPMDAESITFK..S	missed R-D@7	0.61	4	707.112	Yes
Pho Run 1	10.1.1.3110.3	81849	ENSMUSP00000049528	R..DDAT[Pho]PVRDEPMDAESITFK..S	missed R-D@7	0.6	4	707.114	Yes
Pho Run 1	11.1.1.3196.3	92719	ENSMUSP00000049528	R..DDAT[Pho]PVRDEPMDAESITFK..S	missed R-D@7	0.04	4	707.119	No	low confidence
Pho Run 1	11.1.1.3196.2	92728	ENSMUSP00000049528	R..DDAT[Pho]PVRDEPMDAESITFK..S	missed R-D@7	0.03	4	707.119	No	low confidence
Pho Run 1	13.1.1.3009.2	106567	ENSMUSP00000049528	R..LS[Pho]SDLTR..E		0.51	2	588.348	Yes
Pho Run 1	9.1.1.2843.2	66259	ENSMUSP00000049528	R..PSANREDFS[Pho]PER..L	cleaved R-P@N-term; missed R-E@5	0.23	3	596.977	Yes
Pho Run 1	9.1.1.2844.2	66270	ENSMUSP00000049528	R..PSANREDFS[Pho]PER..L	cleaved R-P@N-term; missed R-E@5	0.04	3	596.977	No	low confidence
Pho Run 1	15.1.1.3418.2	134040	ENSMUSP00000005545	S..GFDDPGIFYS[Pho]DS[Pho]FGGDPGAEEGQAR..K	cleaved S-G@N-term	0.99	3	917.775	No	no iTRAQ
Pho Run 1	9.1.1.2578.2	68043	ENSMUSP00000077103	R..AQSGS[Pho]PESSSGQTK..G		0.95	3	680.359	Yes
Pho Run 1	9.1.1.3107.3	70449	ENSMUSP00000077103	R..SSS[Pho]IDGSNVTVT[Pho]PGPGEQTVDVEPR..I		0.99	3	998.186	Yes
Pho Run 1	9.1.1.3108.3	70463	ENSMUSP00000077103	R..SSS[Pho]IDGSNVTVT[Pho]PGPGEQTVDVEPR..I		0.99	3	998.188	Yes
Pho Run 1	17.1.1.3003.2	156494	ENSMUSP00000067341	R..YRS[Pho]PEPDPYLSYR..W	missed R-S@2	0.06	3	676.35	No	low confidence
Pho Run 1	17.1.1.3002.2	156504	ENSMUSP00000067341	R..YRS[Pho]PEPDPYLSYR..W	missed R-S@2	0.3	3	676.354	Yes
Pho Run 1	24.1.1.3023.2	225399	ENSMUSP00000067341	R..YRS[Pho]PEPDPYLSYR..W	missed R-S@2	0.06	3	676.372	No	low confidence
Pho Run 1	11.1.1.3455.3	93342	ENSMUSP00000025924	K..ILDPDPDPPS[Pho]PES[Pho]PTETFAAPAEVR..H		0.11	4	778.883	No	low confidence
Pho Run 1	11.1.1.3460.3	93353	ENSMUSP00000025924	K..ILDPDPDPPS[Pho]PES[Pho]PTETFAAPAEVR..H		0.86	4	778.914	Yes
Pho Run 1	11.1.1.3447.3	93359	ENSMUSP00000025924	K..ILDPDPDPPS[Pho]PES[Pho]PTETFAAPAEVR..H		0.99	3	1038.23	Yes
Pho Run 1	11.1.1.3459.3	93363	ENSMUSP00000025924	K..ILDPDPDPPS[Pho]PES[Pho]PTETFAAPAEVR..H		0.94	3	1038.24	Yes
Pho Run 1	13.1.1.3329.3	116655	ENSMUSP00000025924	K..ILDPDPDPPSPES[Pho]PTETFAAPAEVR..H		0.99	3	1011.56	Yes
Pho Run 1	13.1.1.3330.2	116663	ENSMUSP00000025924	K..ILDPDPDPPSPES[Pho]PTETFAAPAEVR..H		0.99	3	1011.57	Yes
Pho Run 1	11.1.1.3189.2	90632	ENSMUSP00000032182	K..VLKEEALS[Pho]DGDDFR..D		0.99	3	761.412	Yes
Pho Run 1	11.1.1.3191.2	90642	ENSMUSP00000032182	K..VLKEEALS[Pho]DGDDFR..D		0.99	3	761.42	Yes
Pho Run 1	7.1.1.3106.3	34316	ENSMUSP00000049116	K..SYESSEDC[Met]PEAASS[Pho]PTR..K		0.94	3	749.337	Yes
Pho Run 1	10.1.1.2737.2	78844	ENSMUSP00000085253	K..QPVDS[Pho]PDSDARPK..G		0.95	4	525.814	Yes
Pho Run 1	10.1.1.2738.2	78852	ENSMUSP00000085253	K..QPVDS[Pho]PDSDARPK..G		0.01	4	525.816	No	low confidence
Pho Run 1	10.1.1.2901.2	76827	ENSMUSP00000017290	R..RAS[Pho]DAFPEEK..L	missed R-A@1	0.99	3	613.346	Yes
Pho Run 1	11.1.1.3332.2	93804	ENSMUSP00000066455	R..LSGSGPAELAELS[Pho]AGEDDELESEPVSK..S		0.99	4	851.937	Yes
Pho Run 1	11.1.1.3333.2	93812	ENSMUSP00000066455	R..LSGSGPAELAELS[Pho]AGEDDELESEPVSK..S		0.53	4	851.943	Yes
Pho Run 1	16.1.1.2591.2	142320	ENSMUSP00000116360	R..ATAPQTQHVS[Pho]P[Oxi]MR..Q		0.01	3	608.676	No	low confidence
Pho Run 1	16.1.1.2590.2	142332	ENSMUSP00000116360	R..ATAPQTQHVS[Pho]P[Oxi]MR..Q		0.34	3	608.683	Yes
Pho Run 1	17.1.1.2587.3	154709	ENSMUSP00000116360	R..ATAPQTQHVS[Pho]PM[Oxi]R..Q		0.98	3	608.674	Yes
Pho Run 1	17.1.1.2586.2	154723	ENSMUSP00000116360	R..ATAPQTQHVS[Pho]P[Oxi]MR..Q		0.05	3	608.677	No	low confidence
Pho Run 1	19.1.1.2613.3	173485	ENSMUSP00000116360	R..ATAPQTQHVS[Pho]PM[Oxi]R..Q		0.97	3	608.664	Yes
Pho Run 1	21.1.1.2604.2	186907	ENSMUSP00000116360	R..ATAPQTQHVS[Pho]PM[Oxi]R..Q		0.98	3	608.667	Yes
Pho Run 1	7.1.1.3235.2	37913	ENSMUSP00000116360	K..GATPAEDDEDKDIDLFGS[Pho]DEEEEDKEAAR..L		0.46	6	699.034	Yes
Pho Run 1	35.1.1.3445.3	356397	ENSMUSP00000080302	K..ALES[Pho]PERPFLAILGGAK..V		0.05	4	615.134	No	low confidence
Pho Run 1	35.1.1.3444.3	356405	ENSMUSP00000080302	K..ALES[Pho]PERPFLAILGGAK..V		0.25	4	615.134	Yes
Pho Run 1	7.1.1.3319.2	35078	ENSMUSP00000035199	R..GLVAAYSGDS[Pho]DNEEELVER..L		0.99	3	813.034	Yes
Pho Run 1	7.1.1.3313.2	35085	ENSMUSP00000035199	R..GLVAAYSGDS[Pho]DNEEELVER..L		0.99	3	813.044	Yes
Pho Run 1	7.1.1.3337.2	35091	ENSMUSP00000035199	R..GLVAAYSGDS[Pho]DN[Dea]EEELVER..L		0.96	3	813.371	Yes
Pho Run 1	7.1.1.3336.2	35094	ENSMUSP00000035199	R..GLVAAYSGDS[Pho]DN[Dea]EEELVER..L		0.99	3	813.372	Yes
Pho Run 1	7.1.1.3320.3	35117	ENSMUSP00000035199	R..GLVAAYSGD[Cat]S[Pho]DNEEELVER..L		0.99	3	820.376	Yes
Pho Run 1	7.1.1.3319.3	35131	ENSMUSP00000035199	R..GLVAAYSGD[Cat]S[Pho]DNEEELVER..L		0.99	3	820.38	Yes
Pho Run 1	8.1.1.3272.2	54276	ENSMUSP00000035199	R..GLVAAYSGDS[Pho]DNEEELVER..L		0.99	3	813.038	Yes
Pho Run 1	8.1.1.3273.3	54357	ENSMUSP00000035199	R..GLVAAYSGD[Cat]S[Pho]DNEEELVER..L		0.14	3	820.378	No	low confidence
Pho Run 1	8.1.1.3277.2	54370	ENSMUSP00000035199	R..GLVAAYSGD[Cat]S[Pho]DNEEELVER..L		0.99	3	820.383	Yes
Pho Run 1	6.1.1.3315.3	23550	ENSMUSP00000035199	R..YDDYRDYDS[Pho]PERER..E	missed R-D@5; missed R-E@12	0.99	4	566.54	Yes
Pho Run 1	6.1.1.3316.2	23563	ENSMUSP00000035199	R..YDDYRDYDS[Pho]PERER..E	missed R-D@5; missed R-E@12	0.99	4	566.542	Yes
Pho Run 1	12.1.1.2817.2	99119	ENSMUSP00000007814	R..GS[Pho]PQQIDHAK..Q		0.96	3	590.36	Yes
Pho Run 1	12.1.1.2816.2	99130	ENSMUSP00000007814	R..GS[Pho]PQQIDHAK..Q		0.1	3	590.365	No	low confidence
Pho Run 1	10.1.1.3224.3	81798	ENSMUSP00000096411	K..VAQVLSC[Met]EGEDEDEAPGT[Pho]PK..V		0.62	4	702.859	Yes
Pho Run 1	39.1.1.3793.2	402906	ENSMUSP00000072199	K..EALNIIGDISTSTVSTPVPPPVDDTWLQN[Dea]TSGHS[Pho]PTPQR..R		0.72	5	903.518	Yes
Pho Run 1	7.1.1.3074.2	33825	ENSMUSP00000118911	R..RDS[Pho]DGVDGFEAEGK..K	missed R-D@1	0.28	4	543.309	Yes
Pho Run 1	7.1.1.3073.3	33833	ENSMUSP00000118911	R..RDS[Pho]DGVDGFEAEGK..K	missed R-D@1	0.99	4	543.31	Yes
Pho Run 1	9.1.1.2897.3	68878	ENSMUSP00000118911	R..RRDS[Pho]DGVDGFEAEGK..K	missed R-R@1; missed R-D@2	0.27	4	582.32	Yes
Pho Run 1	9.1.1.2896.3	68885	ENSMUSP00000118911	R..RRDS[Pho]DGVDGFEAEGK..K	missed R-R@1; missed R-D@2	0.99	4	582.321	Yes
Pho Run 1	7.1.1.3421.3	35914	ENSMUSP00000109203	R..EEIS[Pho]DHENNVTILLEDSDLR..R		0.62	3	909.13	Yes
Pho Run 1	8.1.1.3382.2	55856	ENSMUSP00000109203	R..EEIS[Pho]DHENNVTILLEDSDLR..R		0.98	3	909.135	Yes
Pho Run 1	8.1.1.3381.3	55878	ENSMUSP00000109203	R..EEIS[Pho]DHEN[Dea]NVTILLEDSDLR..R		0.99	3	909.467	Yes
Pho Run 1	10.1.1.3268.3	81462	ENSMUSP00000109203	R..EEIS[Pho]DHENNVTILLEDSDLR..R		0.99	3	909.145	Yes
Pho Run 1	9.1.1.3075.2	67880	ENSMUSP00000109203	R..EVIEIEDAS[Pho]PTK..C		0.99	3	673.706	Yes
Pho Run 1	6.1.1.3380.2	23361	ENSMUSP00000109203	R..QNYSES[Ser]SN[Dea]YDS[Pho]ELER..E		0.48	3	735.352	Yes
Pho Run 1	17.1.1.3226.3	159585	ENSMUSP00000109203	K..QPVIGDQNSDS[Pho]DEMLAVLK..E		0.92	3	916.513	Yes
Pho Run 1	7.1.1.3066.3	36806	ENSMUSP00000109203	K..YVES[Pho]DDEKPTDENVNEK..A		0.99	3	1001.89	Yes
Pho Run 1	12.1.1.3144.3	102563	ENSMUSP00000018506	R..NVSSFPDDATS[Pho]PLQENR..N		0.93	3	754.389	Yes
Pho Run 1	10.1.1.3241.3	81963	ENSMUSP00000005749	K..GGEFDEFVNDDT[Pho]DDDLPVSK..K		0.19	4	726.356	Yes
Pho Run 1	10.1.1.3240.2	81966	ENSMUSP00000005749	K..GGEFDEFVNDDT[Pho]DDDLPVSK..K		0.61	4	726.361	Yes
Pho Run 1	17.1.1.3227.2	159982	ENSMUSP00000099487	K..APKEELAS[Pho]DLEEM[Oxi]AT[Deh]SSAK..R		0.4	4	750.154	Yes
Pho Run 1	8.1.1.3462.3	52212	ENSMUSP00000099487	K..EELAS[Pho]DLEEMATSSAK..R		0.08	3	699.015	No	low confidence
Pho Run 1	8.1.1.3463.2	52214	ENSMUSP00000099487	K..EELAS[Pho]DLEEMATSSAK..R		0.08	3	699.017	No	low confidence
Pho Run 1	10.1.1.3255.3	80550	ENSMUSP00000099487	K..EELAS[Pho]DLEEM[Oxi]ATSSAK..R		0.02	4	604.586	No	low confidence
Pho Run 1	10.1.1.3259.3	80555	ENSMUSP00000099487	K..EELAS[Pho]DLEEM[Oxi]ATSSAK..R		0.14	4	604.588	No	low confidence
Pho Run 1	10.1.1.3257.3	80559	ENSMUSP00000099487	K..EELAS[Pho]DLEEM[Oxi]ATSSAK..R		0.01	4	604.59	No	low confidence
Pho Run 1	10.1.1.3257.2	80565	ENSMUSP00000099487	K..EELAS[Pho]DLEEM[Oxi]ATSSAK..R		0.1	4	604.59	No	low confidence
Pho Run 1	12.1.1.3322.2	102874	ENSMUSP00000099487	K..EELAS[Pho]DLEEM[Oxi]ATSSAK..R		0.96	3	805.729	Yes
Pho Run 1	13.1.1.3474.3	114971	ENSMUSP00000099487	K..EELAS[Pho]DLEEMATSSAK..R		0.99	3	800.392	Yes
Pho Run 1	13.1.1.3286.2	115005	ENSMUSP00000099487	K..EELAS[Pho]DLEEM[Oxi]ATSSAK..R		0.99	3	805.731	Yes
Pho Run 1	13.1.1.3294.3	115015	ENSMUSP00000099487	K..EELAS[Pho]DLEEM[Oxi]ATSSAK..R		0.85	3	805.756	Yes
Pho Run 1	13.1.1.3308.2	115017	ENSMUSP00000099487	K..EELAS[Pho]DLEEM[Oxi]ATSSAK..R		0.99	3	805.758	Yes
Pho Run 1	13.1.1.3287.3	115030	ENSMUSP00000099487	K..EELAS[Pho]DLEEM[Oxi]ATSSAK..R		0.43	4	604.587	Yes
Pho Run 1	13.1.1.3287.2	115034	ENSMUSP00000099487	K..EELAS[Pho]DLEEM[Oxi]ATSSAK..R		0.1	4	604.587	No	low confidence
Pho Run 1	13.1.1.3288.2	115041	ENSMUSP00000099487	K..EELAS[Pho]DLEEM[Oxi]ATSSAK..R		0.85	4	604.589	Yes
Pho Run 1	15.1.1.3422.2	132779	ENSMUSP00000099487	K..EELAS[Pho]DLEEMATSSAK..R		0.59	3	800.383	Yes
Pho Run 1	21.1.1.3349.2	184822	ENSMUSP00000099487	K..EELAS[Pho]DLEEMATSSAK..R		0.99	3	800.407	Yes
Pho Run 1	21.1.1.3351.3	184836	ENSMUSP00000099487	K..EELAS[Pho]DLEEMATSSAK..R		0.69	3	800.431	Yes
Pho Run 1	21.1.1.3355.3	191193	ENSMUSP00000099487	K..EELAS[Pho]DLEEMATSSAK..R		0.23	3	800.409	Yes
Pho Run 1	21.1.1.3342.3	191201	ENSMUSP00000099487	K..EELAS[Pho]DLEEMATSSAK..R		0.24	3	800.419	Yes
Pho Run 1	23.1.1.3340.2	215816	ENSMUSP00000099487	K..EELAS[Pho]DLEEMATSSAK..R		0.31	3	800.441	Yes
Pho Run 1	24.1.1.3335.2	222433	ENSMUSP00000099487	K..EELAS[Pho]DLEEMATSSAK..R		0.27	3	800.396	Yes
Pho Run 1	24.1.1.3336.3	228434	ENSMUSP00000099487	K..EELAS[Pho]DLEEMATSSAK..R		0.75	3	800.427	Yes
Pho Run 1	2.1.1.4393.2	5571	ENSMUSP00000099487	K..EEVAS[Pho]EPEEAAS[Pho]PTTPK..K		0.99	3	847.385	Yes
Pho Run 1	2.1.1.4392.2	5583	ENSMUSP00000099487	K..EEVAS[Pho]EPEEAAS[Pho]PTTPK..K		0.99	3	847.392	Yes
Pho Run 1	3.1.1.4368.2	9020	ENSMUSP00000099487	K..EEVAS[Pho]EPEEAAS[Pho]PTTPK..K		0.95	3	847.051	Yes
Pho Run 1	3.1.1.4370.2	9038	ENSMUSP00000099487	K..EEVAS[Pho]EPEEAAS[Pho]PTTPK..K		0.99	3	847.39	Yes
Pho Run 1	4.1.1.4403.2	11207	ENSMUSP00000099487	K..EEVAS[Pho]EPEEAAS[Pho]PTTPK..K		0.99	3	847.409	Yes
Pho Run 1	5.1.1.4259.2	17559	ENSMUSP00000099487	K..EEVAS[Pho]EPEEAAS[Pho]PTTPK..K		0.99	3	847.396	Yes
Pho Run 1	5.1.1.4260.2	17576	ENSMUSP00000099487	K..EEVAS[Pho]EPEEAAS[Pho]PTTPK..K		0.99	3	847.412	Yes
Pho Run 1	6.1.1.3323.2	24300	ENSMUSP00000099487	K..EEVASEPEEAAS[Pho]PTTPK..K		0.99	3	820.731	Yes
Pho Run 1	6.1.1.3318.3	24304	ENSMUSP00000099487	K..EEVASEPEEAAS[Pho]PTTPK..K		0.99	3	820.735	Yes
Pho Run 1	6.1.1.3326.3	24332	ENSMUSP00000099487	K..EEVAS[Pho]EPEEAASPTTPK..K		0.93	4	615.841	Yes
Pho Run 1	7.1.1.3076.2	35155	ENSMUSP00000099487	K..EEVAS[Pho]EPEEAASPTTPK..K		0.88	3	820.734	Yes
Pho Run 1	7.1.1.3071.3	35156	ENSMUSP00000099487	K..EEVAS[Pho]EPEEAASPTTPK..K		0.99	4	615.845	Yes
Pho Run 1	7.1.1.3072.2	35164	ENSMUSP00000099487	K..EEVAS[Pho]EPEEAASPTTPK..K		0.67	4	615.846	Yes
Pho Run 1	9.1.1.2952.3	69482	ENSMUSP00000099487	K..EEVAS[Pho]EPEEAASPTTPK..K		0.05	4	615.842	No	low confidence
Pho Run 1	8.1.1.3033.3	58342	ENSMUSP00000099487	K..SSPKEEVAS[Deh]EPEEAAS[Pho]P[Oxi]T[Pho]TPK..K		0.87	4	811.149	Yes
Pho Run 1	21.1.1.2608.2	186606	ENSMUSP00000005003	R..KS[Pho]GSISSSPSR..R	missed K-S@1	0.42	3	594.356	Yes
Pho Run 1	15.1.1.2825.2	129429	ENSMUSP00000005003	K..NAT[Pho]PYKDK..Q		0.42	4	483.05	Yes
Pho Run 1	6.1.1.3173.3	22385	ENSMUSP00000005003	R..S[Pho]VS[Pho]ASHEGDVK..E		0.71	3	628.664	Yes
Pho Run 1	9.1.1.2711.2	66440	ENSMUSP00000005003	R..SVSAS[Pho]HEGDVK..E		0.78	3	602.004	Yes
Pho Run 1	10.1.1.2693.2	76418	ENSMUSP00000005003	R..SVS[Pho]ASHEGDVK..E		0.96	3	602.02	Yes
Pho Run 1	13.1.1.2770.2	111233	ENSMUSP00000005003	R..S[Pho]VSASHEGDVK..E		0.38	3	602.019	Yes
Pho Run 1	13.1.1.2771.2	111244	ENSMUSP00000005003	R..S[Pho]VSASHEGDVK..E		0.99	3	602.031	Yes
Pho Run 1	15.1.1.3349.3	135059	ENSMUSP00000005015	K..QITQEDDDS[Pho]DEEVAPENFFSLPDK..A		0.14	4	864.919	No	low confidence
Pho Run 1	15.1.1.3349.2	135060	ENSMUSP00000005015	K..QITQEDDDS[Pho]DEEVAPENFFSLPDK..A		0.52	4	864.919	Yes
Pho Run 1	15.1.1.3346.3	135061	ENSMUSP00000005015	K..QITQEDDDS[Pho]DEEVAPENFFSLPDK..A		0.98	4	864.919	Yes
Pho Run 1	9.1.1.2962.3	70242	ENSMUSP00000072092	R..EQGTESRSS[Pho]T[Pho]PLPTVSSSAENTR..Q	missed R-S@7	0.41	3	962.488	Yes
Pho Run 1	10.1.1.3105.2	82204	ENSMUSP00000072092	K..GPPDFSS[Pho]DEEREPT[Pho]PVLGSGASVGR..G	missed R-E@11	0.47	4	752.619	Yes
Pho Run 1	12.1.1.3201.3	104584	ENSMUSP00000072092	K..GPPDFS[Pho]S[Pho]DEEREPTPVLGSGASVGR..G	missed R-E@11	0.49	3	1003.2	Yes
Pho Run 1	12.1.1.3202.2	104597	ENSMUSP00000072092	K..GPPDFS[Pho]S[Pho]DEEREPTPVLGSGASVGR..G	missed R-E@11	0.82	3	1003.2	Yes
Pho Run 1	13.1.1.3121.2	116320	ENSMUSP00000072092	K..GPPDFSSDEEREPT[Pho]PVLGSGASVGR..G	missed R-E@11	0.98	4	732.619	Yes
Pho Run 1	13.1.1.3121.3	116331	ENSMUSP00000072092	K..GPPDFSS[Pho]DEEREPTPVLGSGASVGR..G	missed R-E@11	0.55	4	732.621	Yes
Pho Run 1	13.1.1.3120.2	116341	ENSMUSP00000072092	K..GPPDFSSDEEREPT[Pho]PVLGSGASVGR..G	missed R-E@11	1	4	732.627	Yes
Pho Run 1	13.1.1.3124.3	116354	ENSMUSP00000072092	K..GPPDFSS[Pho]DEEREPTPVLGSGASVGR..G	missed R-E@11	0.99	3	976.53	Yes
Pho Run 1	13.1.1.3188.3	116593	ENSMUSP00000072092	K..GPPDFS[Pho]S[Pho]DEEREPTPVLGSGASVGR..G	missed R-E@11	0.11	4	752.62	No	low confidence
Pho Run 1	13.1.1.3185.3	116600	ENSMUSP00000072092	K..GPPDFS[Pho]S[Pho]DEEREPTPVLGSGASVGR..G	missed R-E@11	0.08	3	1003.19	No	low confidence
Pho Run 1	13.1.1.3186.2	116605	ENSMUSP00000072092	K..GPPDFS[Pho]S[Pho]DEEREPTPVLGSGASVGR..G	missed R-E@11	0.78	3	1003.2	Yes
Pho Run 1	14.1.1.4180.2	122181	ENSMUSP00000072092	K..GPPDFSSDEEREPT[Pho]PVLGSGASVGR..G	missed R-E@11	0.99	4	732.608	Yes
Pho Run 1	14.1.1.4179.2	122193	ENSMUSP00000072092	K..GPPDFSSDEEREPT[Pho]PVLGSGASVGR..G	missed R-E@11	0.99	4	732.61	Yes
Pho Run 1	14.1.1.4184.2	122206	ENSMUSP00000072092	K..GPPDFSSDEEREPT[Pho]PVLGSGASVGR..G	missed R-E@11	0.56	4	732.616	Yes
Pho Run 1	15.1.1.3094.3	134392	ENSMUSP00000072092	K..GPPDFSS[Pho]DEEREPTPVLGSGASVGR..G	missed R-E@11	0.99	4	732.612	Yes
Pho Run 1	15.1.1.3093.3	134407	ENSMUSP00000072092	K..GPPDFS[Pho]SDEEREPTPVLGSGASVGR..G	missed R-E@11	0.99	3	976.522	Yes
Pho Run 1	11.1.1.3000.3	89295	ENSMUSP00000072092	R..SS[Pho]TPLPTVSSSAEN[Dea]TR..Q		0.99	3	673.689	Yes
Pho Run 1	11.1.1.3001.2	89309	ENSMUSP00000072092	R..SS[Pho]TPLPTVSSSAEN[Dea]TR..Q		0.99	3	673.691	Yes
Pho Run 1	14.1.1.3979.3	120811	ENSMUSP00000072092	R..SS[Pho]TPLPTVSSSAENTR..Q		0.99	3	673.346	Yes
Pho Run 1	15.1.1.2937.2	130257	ENSMUSP00000072092	R..SS[Pho]TPLPTVSSSAENTR..Q		0.99	3	673.343	Yes
Pho Run 1	15.1.1.2936.2	130268	ENSMUSP00000072092	R..SS[Pho]TPLPTVSSSAENTR..Q		0.99	3	673.354	Yes
Pho Run 1	16.1.1.2950.3	143757	ENSMUSP00000072092	R..SS[Pho]TPLPTVSSSAENTR..Q		0.02	3	673.371	No	low confidence
Pho Run 1	17.1.1.2902.3	156470	ENSMUSP00000072092	R..SS[Pho]TPLPTVSSSAENTR..Q		0.99	3	673.349	Yes
Pho Run 1	17.1.1.2901.2	156481	ENSMUSP00000072092	R..SST[Pho]PLPTVSSSAENTR..Q		0.99	3	673.35	Yes
Pho Run 1	18.1.1.2984.3	168312	ENSMUSP00000072092	R..SS[Pho]TPLPTVSSSAENTR..Q		0.99	3	673.345	Yes
Pho Run 1	18.1.1.2983.3	168325	ENSMUSP00000072092	R..SS[Pho]TPLPTVSSSAENTR..Q		0.99	3	673.345	Yes
Pho Run 1	21.1.1.2929.2	188592	ENSMUSP00000072092	R..SS[Pho]TPLPTVSSSAENTR..Q		0.99	3	673.351	Yes
Pho Run 1	15.1.1.2903.3	131394	ENSMUSP00000082501	R..ESRS[Pho]PFLKPDER..A	missed R-S@3	0.35	4	538.072	Yes
Pho Run 1	15.1.1.2904.3	131407	ENSMUSP00000082501	R..ESRS[Pho]PFLKPDER..A	missed R-S@3	0.07	4	538.079	No	low confidence
Pho Run 1	5.1.1.4587.2	20025	ENSMUSP00000082501	R..VGAEEEEEEEEEEEEEEEQQPATTTATSTAAAAPSTAPSAGSTAGDS[Pho]GAEDGPAAR..I		0.99	6	992.277	Yes
Pho Run 1	5.1.1.4586.2	20047	ENSMUSP00000082501	R..VGAEEEEEEEEEEEEEEEQQPATTTATSTAAAAPSTAPSAGSTAGDS[Pho]GAEDGPAAR..I		0.96	6	992.284	Yes
Pho Run 1	5.1.1.4584.2	20070	ENSMUSP00000082501	R..VGAEEEEEEEEEEEEEEEQQPATTTATSTAAAAPSTAPSAGSTAGDS[Pho]GAEDGPAAR..I		0.99	6	992.48	Yes
Pho Run 1	22.1.1.2862.2	198850	ENSMUSP00000119065	R..SHS[Pho]PLPAPPSK..A		0.96	3	602.68	Yes
Pho Run 1	22.1.1.2861.2	198863	ENSMUSP00000119065	R..SHS[Pho]PLPAPPSK..A		0.99	3	602.682	Yes
Pho Run 1	15.1.1.3194.3	131384	ENSMUSP00000066383	K..ALEEMAAAEPLS[Pho]PK..M		0.99	3	715.724	Yes
Pho Run 1	20.1.1.4326.2	180680	ENSMUSP00000066383	R..VQEVLVSAEEETEHPGN[Dea]S[Ser]ATEALPLVPS[Pho]PTK..A		0.23	4	987.287	Yes
Pho Run 1	22.1.1.3270.2	206099	ENSMUSP00000066383	R..VQEVLVSAEEETEHP[Oxi]GN[Dea]SAT[Deh]EALPLVPS[Pho]PTK..A		0.77	4	987.311	Yes
Pho Run 1	22.1.1.3269.3	206117	ENSMUSP00000066383	R..VQEVLVSAEEETEHPGNSATEALPLVPS[Pho]PTK..A		0.48	4	987.565	Yes
Pho Run 1	22.1.1.3269.2	206124	ENSMUSP00000066383	R..VQEVLVSAEEETEHPGNSATEALPLVPS[Pho]PTK..A		0.12	4	987.565	No	low confidence
Pho Run 1	24.1.1.3297.3	231853	ENSMUSP00000066383	R..VQEVLVSAEEETEHPGNSATEALPLVPS[Pho]PTK..A		0.02	4	987.549	No	low confidence
Pho Run 1	12.1.1.3803.2	105583	ENSMUSP00000075175	R..ALEN[Dea]GEADEPSFSDPEDFVDDVS[Pho]EEELLGDVLK..D		0.15	4	1075.59	Yes
Pho Run 1	12.1.1.3797.2	105585	ENSMUSP00000075175	R..ALEN[Dea]GEADEPSFSDPEDFVDDVS[Pho]EEELLGDVLK..D		0.5	4	1075.61	Yes
Pho Run 1	12.1.1.3793.2	105589	ENSMUSP00000075175	R..ALEN[Dea]GEADEPSFSDPEDFVDDVS[Pho]EEELLGDVLK..D		0.11	4	1075.61	No	low confidence
Pho Run 1	39.1.1.3475.3	399161	ENSMUSP00000001258	R..RPLIAS[Pho]PSQPPPALR..N		0.99	3	662.054	Yes
Pho Run 1	40.1.1.1177.3	411528	ENSMUSP00000001258	R..RPLIASPS[Pho]QPPPALR..N		0.75	3	662.037	Yes
Pho Run 1	8.1.1.3373.3	53934	ENSMUSP00000045676	R..DLS[Pho]PEGPAPLTEEELDLR..L		0.99	3	789.078	Yes
Pho Run 1	6.1.1.3237.3	21778	ENSMUSP00000045676	R..SLDSPT[Deh]SS[Pho]PGAGAR..R		0.96	3	556.971	Yes
Pho Run 1	6.1.1.3230.3	22072	ENSMUSP00000045676	R..SLDS[Pho]PTSS[Pho]PGAGAR..R		0.99	3	589.631	Yes
Pho Run 1	6.1.1.3231.3	22084	ENSMUSP00000045676	R..SLDS[Pho]PTSS[Pho]PGAGAR..R		0.94	3	589.634	Yes
Pho Run 1	7.1.1.2991.3	31062	ENSMUSP00000045676	R..SLDS[Pho]PTSS[Pho]PGAGAR..R		0.95	3	589.64	Yes
Pho Run 1	8.1.1.3203.3	53856	ENSMUSP00000058746	K..NISLS[Pho]S[Pho]EEEAEGLAGHPR..V		0.91	3	787.387	Yes
Pho Run 1	24.1.1.3289.2	231509	ENSMUSP00000068288	K..GSASES[Deh]PS[Pho]ASVAEATTTD[Oxi]VQ[Dea]VTPTALLQLDR..E		0.98	4	872.201	Yes
Pho Run 1	24.1.1.3279.3	231526	ENSMUSP00000068288	K..GSASES[Pho]PSASVAEATTTDVQVTPTALLQLDR..E		0.99	4	872.464	Yes
Pho Run 1	24.1.1.3278.2	231542	ENSMUSP00000068288	K..GSASES[Pho]PSASVAEATTTDVQVTPTALLQLDR..E		1	3	1163	Yes
Pho Run 1	10.1.1.3099.2	80100	ENSMUSP00000108312	K..LTDES[Pho]PIQENLTEK..G		0.99	3	769.084	Yes
Pho Run 1	7.1.1.3028.2	32559	ENSMUSP00000108312	R..SQEDEIS[Pho]PVNK..I		0.99	3	645.361	Yes
Pho Run 1	10.1.1.2921.2	75840	ENSMUSP00000108312	R..VSDSSLS[Pho]PEK..F		0.99	3	579.666	Yes
Pho Run 1	10.1.1.2920.3	75856	ENSMUSP00000108312	R..VSDSSLS[Pho]PEK..F		0.78	3	579.67	Yes
Pho Run 1	13.1.1.3057.2	112816	ENSMUSP00000079818	R..IS[Pho]YTPPES[Pho]PVASHR..S		0.99	3	669.005	Yes
Pho Run 1	18.1.1.2884.2	163930	ENSMUSP00000079818	R..RLS[Pho]PVEK..A	missed R-L@1	0.14	3	506.313	No	low confidence
Pho Run 1	18.1.1.2883.2	163945	ENSMUSP00000079818	R..RLS[Pho]PVEK..A	missed R-L@1	0.12	3	506.317	No	low confidence
Pho Run 1	18.1.1.2879.2	163963	ENSMUSP00000079818	R..RLS[Pho]PVEK..A	missed R-L@1	0.51	3	506.32	Yes
Pho Run 1	18.1.1.2880.2	163977	ENSMUSP00000079818	R..RLS[Pho]PVEK..A	missed R-L@1	0.54	3	506.32	Yes
Pho Run 1	9.1.1.2849.2	61234	ENSMUSP00000031170	R..VAS[Pho]VSRS[Pho]PVDR..Q	missed R-S@6	0.95	3	546.314	Yes
Pho Run 1	8.1.1.3348.2	56265	ENSMUSP00000041370	R..GRLT[Pho]PS[Pho]PDIIVLSDNEASS[Pho]PR..S	missed R-L@2	0.97	4	692.852	Yes
Pho Run 1	8.1.1.3297.2	56276	ENSMUSP00000041370	R..GRLT[Pho]PS[Pho]PDIIVLS[Pho]DNEASSPR..S	missed R-L@2	0.99	3	923.465	Yes
Pho Run 1	11.1.1.3399.3	91628	ENSMUSP00000041370	R..LTPS[Pho]PDIIVLSDNEASS[Pho]PR..S		0.99	3	825.749	Yes
Pho Run 1	26.1.1.2975.3	255641	ENSMUSP00000112164	K..EATAQKPTASSGSTVTT[Pho]PPPLVR..G		0.99	4	746.945	Yes
Pho Run 1	7.1.1.3253.3	35831	ENSMUSP00000112164	K..RPPS[Pho]PDVIVLSDSEQPS[Pho]S[Pho]PR..V		0.46	3	903.123	Yes
Pho Run 1	8.1.1.3216.3	55015	ENSMUSP00000112164	K..RPPS[Pho]PDVIVLSDS[Pho]EQPSS[Deh]PR..V		0.98	4	653.099	Yes
Pho Run 1	8.2.1.4400.2	55634	ENSMUSP00000112164	K..RPPS[Pho]PDVIVLSDS[Pho]EQPS[Pho]SPR..V		0.95	3	902.75	Yes
Pho Run 1	8.1.1.3219.2	55659	ENSMUSP00000112164	K..RPPS[Pho]PDVIVLSDS[Pho]EQPSS[Pho]PR..V		0.45	4	677.581	Yes
Pho Run 1	8.1.1.3222.2	55664	ENSMUSP00000112164	K..RPPS[Pho]PDVIVLS[Pho]DSEQPSS[Pho]PR..V		0.85	4	677.582	Yes
Pho Run 1	8.2.1.4401.2	55669	ENSMUSP00000112164	K..RPPS[Pho]PDVIVLS[Pho]DS[Pho]EQ[Dea]PSSPR..V		0.51	3	903.07	Yes
Pho Run 1	8.1.1.3207.2	55683	ENSMUSP00000112164	K..RPPS[Pho]PDVIVLS[Pho]DSEQPSS[Pho]PR..V		0.11	3	903.119	No	low confidence
Pho Run 1	9.1.1.3119.3	70046	ENSMUSP00000112164	K..RPPS[Pho]PDVIVLS[Pho]DSEQPSS[Pho]PR..V		0.13	3	903.104	No	low confidence
Pho Run 1	9.1.1.3120.2	70057	ENSMUSP00000112164	K..RPPS[Pho]PDVIVLS[Pho]DSEQPSS[Pho]PR..V		0.11	3	903.108	No	low confidence
Pho Run 1	10.1.1.3108.3	81433	ENSMUSP00000112164	K..RPPS[Pho]PDVIVLS[Pho]DSEQPSS[Pho]PR..V		0.85	3	903.107	Yes
Pho Run 1	12.1.1.3146.3	103525	ENSMUSP00000112164	K..RPPS[Pho]PDVIVLS[Pho]DSEQPSSPR..V		0.99	3	876.464	Yes
Pho Run 1	12.1.1.3147.3	103536	ENSMUSP00000112164	K..RPPS[Pho]PDVIVLS[Pho]DSEQPSSPR..V		0.99	3	876.468	Yes
Pho Run 1	11.1.1.3158.3	88257	ENSMUSP00000122196	R..MPS[Pho]PEVEEASC[Met]SR..E		0.32	3	617.974	Yes
Pho Run 1	8.1.1.3277.3	54951	ENSMUSP00000081217	R..EEELNDSS[Pho]EELYTTIK..I		0.94	3	863.44	Yes
Pho Run 1	23.1.1.3121.2	211935	ENSMUSP00000034787	R..AQS[Pho]YDIQAWK..K		0.79	3	633.343	Yes
Pho Run 1	6.1.1.3448.3	25887	ENSMUSP00000034787	K..VLS[Pho]DS[Pho]EEEEKDADVPGTSTR..K		0.53	4	733.854	Yes
Pho Run 1	6.1.1.3448.2	25897	ENSMUSP00000034787	K..VLS[Pho]DS[Pho]EEEEKDADVPGTSTR..K		0.13	4	733.854	No	low confidence
Pho Run 1	6.1.1.3447.2	25903	ENSMUSP00000034787	K..VLS[Pho]DS[Pho]EEEEKDADVPGTSTR..K		0.02	4	733.856	No	low confidence
Pho Run 1	6.1.1.3449.3	25913	ENSMUSP00000034787	K..VLS[Pho]DS[Pho]EEEEKDADVPGTSTR..K		0.02	4	733.857	No	low confidence
Pho Run 1	6.1.1.3442.3	25925	ENSMUSP00000034787	K..VLSDS[Pho]EEEEKD[Pho]ADVPGTSTR..K		0.88	4	733.858	Yes
Pho Run 1	7.1.1.3050.3	33536	ENSMUSP00000079059	R..DHS[Pho]PTPSVFNSDEER..Y		0.99	3	700.995	Yes
Pho Run 1	7.1.1.3051.2	33545	ENSMUSP00000079059	R..DHS[Pho]PTPSVFNSDEER..Y		0.99	3	700.996	Yes
Pho Run 1	7.1.1.3046.3	33548	ENSMUSP00000079059	R..DHS[Pho]PTPSVFNSDEER..Y		0.99	3	701.005	Yes
Pho Run 1	7.1.1.3051.3	33561	ENSMUSP00000079059	R..DHS[Pho]PTPSVFNSDEER..Y		0.01	4	526.03	No	low confidence
Pho Run 1	7.1.1.2993.2	34926	ENSMUSP00000079059	R..ERDHS[Pho]PTPSVFNSDEER..Y	missed R-D@2	0.99	4	597.315	Yes
Pho Run 1	7.1.1.2992.2	34943	ENSMUSP00000079059	R..ERDHS[Pho]PTPSVFNSDEER..Y	missed R-D@2	0.99	4	597.32	Yes
Pho Run 1	18.1.1.3139.3	171988	ENSMUSP00000106315	R..HFS[Pho]QSEDTGNEVFGALHEEQPLPR..S		1	4	777.889	Yes
Pho Run 1	17.1.1.3205.3	156673	ENSMUSP00000106315	R..SSS[Pho]TSDILEPFTVER..A		0.99	3	684.689	Yes
Pho Run 1	17.1.1.3204.3	156686	ENSMUSP00000106315	R..SSS[Pho]TSDILEPFTVER..A		0.99	3	684.692	Yes
Pho Run 1	16.1.1.2941.2	147894	ENSMUSP00000029941	K..KANSTQEPSQQPASSGASPLSASEGPES[Pho]PGSSR..P	cleaved R-P@C-term; missed K-A@1	0.99	4	976.288	Yes
Pho Run 1	16.1.1.2942.2	147902	ENSMUSP00000029941	K..KANSTQEPSQQPASSGASPLSASEGPESPGSS[Pho]R..P	cleaved R-P@C-term; missed K-A@1	1	4	976.289	Yes
Pho Run 1	7.1.1.3177.3	36390	ENSMUSP00000045043	R..NM[Oxi]PNVS[Pho]DSETYNS[Pho]DFDDSSPR..N		0.99	3	953.094	Yes
Pho Run 1	7.1.1.3178.2	36394	ENSMUSP00000045043	R..NM[Oxi]PNVS[Pho]DSETYNS[Pho]DFDDSSPR..N		0.3	3	953.094	Yes
Pho Run 1	10.1.1.3081.2	81613	ENSMUSP00000045043	R..NMPNVSDS[Pho]ETYNSDFDDSSPR..N		0.99	3	921.091	Yes
Pho Run 1	10.1.1.3080.3	81619	ENSMUSP00000045043	R..NMPNVSDSETYNS[Pho]DFDDSSPR..N		0.99	3	921.091	Yes
Pho Run 1	9.1.1.2665.3	68998	ENSMUSP00000077705	R..SQSSDTEQPS[Pho]PTSGGGK..V		0.99	3	780.043	Yes
Pho Run 1	9.1.1.2666.2	69004	ENSMUSP00000077705	R..SQSSDTEQPS[Pho]PTSGGGK..V		0.93	3	780.054	Yes
Pho Run 1	13.1.1.3122.2	117425	ENSMUSP00000109879	K..TAPPVLPTGYDS[Pho]EEEEESRPM[Oxi]SYDEK..R		0.26	4	915.977	Yes
Pho Run 1	13.1.1.3123.2	117427	ENSMUSP00000109879	K..TAPPVLPTGYDS[Pho]EEEEESRPM[Oxi]SYDEK..R		0.95	4	915.983	Yes
Pho Run 1	16.1.1.3126.3	147832	ENSMUSP00000109879	K..TAPPVLPTGYDS[Pho]EEEEESRPMSYDEK..R		0.98	4	911.978	Yes
Pho Run 1	12.1.1.2932.2	99956	ENSMUSP00000086776	R..RAS[Pho]SEIVTEGK..R	missed R-A@1	0.79	3	622.374	Yes
Pho Run 1	12.1.1.2931.3	99972	ENSMUSP00000086776	R..RAS[Pho]SEIVTEGK..R	missed R-A@1	0.96	3	622.379	Yes
Pho Run 1	11.1.1.3426.2	93821	ENSMUSP00000056154	K..KEEENVDS[Pho]DDEGELQDLLSQDWR..V		0.98	4	860.174	Yes
Pho Run 1	11.1.1.3425.3	93826	ENSMUSP00000056154	K..KEEENVDS[Pho]DDEGELQDLLSQDWR..V		1	4	860.175	Yes
Pho Run 1	32.1.1.3413.3	323650	ENSMUSP00000110007	R..KPS[Pho]PTQAAETPALDLPLPSVPAPATL..		0.88	3	1091.02	Yes
Pho Run 1	29.1.1.3424.2	290141	ENSMUSP00000110007	P..S[Pho]PTQAAETPALDLPLPSVPAPATL..	cleaved P-S@N-term	0.24	3	914.532	Yes
Pho Run 1	13.1.1.3167.3	113076	ENSMUSP00000106287	K..TTAVEIDY[Pho]DSLK..R		0.85	3	681.714	Yes
Pho Run 1	18.1.1.2850.3	161768	ENSMUSP00000106287	K..VAGQSS[Pho]PSGIQSR..K		0.76	3	553.329	Yes
Pho Run 1	18.1.1.2852.2	165498	ENSMUSP00000106287	K..VAGQSS[Pho]PSGIQSR..K		0.8	3	553.321	Yes
Pho Run 1	17.1.1.2710.2	151206	ENSMUSP00000109070	K..GTPSQS[Pho]PVVGR..S		0.42	2	734.91	Yes
Pho Run 1	17.1.1.2708.3	151216	ENSMUSP00000109070	K..GTPSQS[Pho]PVVGR..S		0.17	2	734.912	Yes
Pho Run 1	17.1.1.2722.3	151232	ENSMUSP00000109070	K..GTPSQS[Pho]PVVGR..S		0.09	3	490.297	No	low confidence
Pho Run 1	9.1.1.2630.2	66897	ENSMUSP00000110374	R..DGYGGSRDS[Pho]YSSSR..S	missed R-D@7	0.75	3	626.635	Yes
Pho Run 1	11.1.1.3041.3	84238	ENSMUSP00000110374	R..DVYLS[Pho]PR..D		0.5	2	617.327	Yes
Pho Run 1	11.1.1.3038.3	84248	ENSMUSP00000110374	R..DVYLS[Pho]PR..D		0.86	2	617.331	Yes
Pho Run 1	11.1.1.3040.3	84265	ENSMUSP00000110374	R..DVYLS[Pho]PR..D		0.86	2	617.331	Yes
Pho Run 1	11.1.1.3039.3	84281	ENSMUSP00000110374	R..DVYLS[Pho]PR..D		0.45	2	617.335	Yes
Pho Run 1	11.1.1.3044.2	84293	ENSMUSP00000110374	R..DVYLS[Pho]PR..D		0.85	2	617.336	Yes
Pho Run 1	11.1.1.3043.2	84306	ENSMUSP00000110374	R..DVYLS[Pho]PR..D		0.85	2	617.337	Yes
Pho Run 1	11.1.1.3033.2	84316	ENSMUSP00000110374	R..DVYLS[Pho]PR..D		0.84	2	617.345	Yes
Pho Run 1	11.1.1.3032.3	84327	ENSMUSP00000110374	R..DVYLS[Pho]PR..D		0.48	2	617.352	Yes
Pho Run 1	12.1.1.3026.2	95982	ENSMUSP00000110374	R..DVYLS[Pho]PR..D		0.49	2	617.35	Yes
Pho Run 1	12.1.1.3027.3	95997	ENSMUSP00000110374	R..DVYLS[Pho]PR..D		0.84	2	617.35	Yes
Pho Run 1	21.1.1.2957.2	182135	ENSMUSP00000110374	R..DVYLS[Pho]PR..D		0.13	2	617.337	No	low confidence
Pho Run 1	21.1.1.2956.2	182144	ENSMUSP00000110374	R..DVYLS[Pho]PR..D		0.12	2	617.342	No	low confidence
Pho Run 1	12.1.1.2840.3	96228	ENSMUSP00000110374	R..GLPPS[Pho]M[Oxi]ER..G		0.49	2	643.856	Yes
Pho Run 1	18.1.1.2963.3	168967	ENSMUSP00000110374	K..VEQATKPSFES[Pho]GR..R		0.29	4	531.812	Yes
Pho Run 1	18.1.1.2962.2	168974	ENSMUSP00000110374	K..VEQATKPS[Pho]FESGR..R		0.29	4	531.818	Yes
Pho Run 1	9.1.1.2831.2	69122	ENSMUSP00000046905	K..KLNS[Pho]DEEGESSGK..R	missed K-L@1	0.76	4	593.84	Yes
Pho Run 1	9.1.1.2830.3	69131	ENSMUSP00000046905	K..KLNS[Pho]DEEGESSGK..R	missed K-L@1	0.32	4	593.844	Yes
Pho Run 1	10.1.1.3259.2	80132	ENSMUSP00000067725	R..SESLIDASEDS[Pho]QLEAAIR..A		0.99	3	773.402	Yes
Pho Run 1	10.1.1.3258.2	80146	ENSMUSP00000067725	R..SESLIDASEDS[Pho]QLEAAIR..A		0.99	3	773.404	Yes
Pho Run 1	11.1.1.3342.3	90994	ENSMUSP00000067725	R..SESLIDASEDS[Pho]QLEAAIR..A		0.99	3	773.406	Yes
Pho Run 1	11.1.1.3343.3	91006	ENSMUSP00000067725	R..SESLIDASEDS[Pho]QLEAAIR..A		0.99	3	773.406	Yes
Pho Run 1	6.1.1.3346.3	21681	ENSMUSP00000027768	K..ENVGLPEES[Pho]PR..I		0.82	3	537.636	Yes
Pho Run 1	6.1.1.3347.2	21696	ENSMUSP00000027768	K..ENVGLPEES[Pho]PR..I		0.08	3	537.639	No	low confidence
Pho Run 1	6.1.1.3407.2	22860	ENSMUSP00000027768	R..EVS[Pho]VSS[Pho]VTEEPK..L		0.68	3	687.025	Yes
Pho Run 1	6.1.1.3408.3	22869	ENSMUSP00000027768	R..EVS[Pho]VS[Pho]SVTEEPK..L		0.23	3	687.027	Yes
Pho Run 1	10.1.1.3000.2	78081	ENSMUSP00000027768	R..EVS[Pho]VSSVTEEPK..L		0.31	3	660.369	Yes
Pho Run 1	21.1.1.3263.2	190684	ENSMUSP00000027768	K..NLS[Pho]FDELYPLGAEK..L		0.99	3	762.08	Yes
Pho Run 1	32.1.1.3289.3	324476	ENSMUSP00000027768	K..TEQPS[Pho]PVVHSFPHPELPEAFVGTPISNTSQR..I		0.99	4	943.279	Yes
Pho Run 1	31.1.1.3399.2	312798	ENSMUSP00000039269	R..AQPYDPN[Amm]FYDET[Pho]YDYGGFTM[Det]MFDDR..R		0.98	3	1126.6	Yes
Pho Run 1	29.1.1.3384.2	286759	ENSMUSP00000039269	K..IILDLISES[Pho]PIK..G		0.01	3	677.09	No	low confidence
Pho Run 1	29.1.1.3385.2	286764	ENSMUSP00000039269	K..IILDLISES[Pho]PIK..G		0.07	3	677.104	No	low confidence
Pho Run 1	30.1.1.3488.2	298078	ENSMUSP00000039269	K..IILDLISES[Pho]PIK..G		0.36	3	677.091	Yes
Pho Run 1	10.1.1.2961.3	80281	ENSMUSP00000105021	R..QQDPS[Pho]PGS[Ser]N[Dea]LGGGDDLK..L		0.42	3	791.412	Yes
Pho Run 1	38.1.1.4046.2	391390	ENSMUSP00000038871	R..QALQDLVDLAVEGLSSS[Pho]PQPGSR..G		0.99	3	917.854	Yes
Pho Run 1	38.1.1.4039.3	391398	ENSMUSP00000038871	R..QALQDLVDLAVEGLSSS[Pho]PQPGSR..G		0.99	3	917.86	Yes
Pho Run 1	9.1.1.2579.3	67228	ENSMUSP00000112280	R..AQSGS[Pho]PESSGQTK..G		0.33	3	651.347	Yes
Pho Run 1	9.1.1.2578.3	67246	ENSMUSP00000112280	R..AQSGS[Pho]PESSGQTK..G		0.29	3	651.357	Yes
Pho Run 1	21.1.1.3599.2	190902	ENSMUSP00000000497	R.[Gln].QS[Pho]ATEIPLPMLPLADTEK..L		0.28	3	774.415	Yes
Pho Run 1	21.1.1.3610.2	190905	ENSMUSP00000000497	R.[Gln].QS[Pho]ATEIPLPMLPLADTEK..L		0.16	3	774.429	Yes
Pho Run 1	15.1.1.3320.2	134861	ENSMUSP00000080949	R..EIIPDS[Pho]PMDVDEALTVTQPESQPPR..R		0.96	3	1050.26	Yes
Pho Run 1	15.1.1.3322.2	134867	ENSMUSP00000080949	R..EIIPDS[Pho]PMDVDEALTVTQ[Dea]PESQPPR..R		0.21	4	788.12	Yes
Pho Run 1	15.1.1.3268.2	134900	ENSMUSP00000080949	R..EIIP[Oxi]DS[Pho]PMDVDEALTVTQPESQPPR..R		0.97	3	1055.59	Yes
Pho Run 1	10.1.1.3202.2	79282	ENSMUSP00000080949	R..VLLAADS[Pho]EEEGDFPSGR..C		0.99	3	726.027	Yes
Pho Run 1	10.1.1.3203.2	79286	ENSMUSP00000080949	R..VLLAADS[Pho]EEEGDFPSGR..C		0.99	3	726.031	Yes
Pho Run 1	11.1.1.3291.2	90134	ENSMUSP00000080949	R..VLLAADS[Pho]EEEGDFPSGR..C		0.99	3	726.038	Yes
Pho Run 1	11.1.1.3290.3	90146	ENSMUSP00000080949	R..VLLAADS[Pho]EEEGDFPSGR..C		0.99	3	726.039	Yes
Pho Run 1	6.1.1.3397.3	24197	ENSMUSP00000047683	R..YEDDGIS[Pho]DDEIEGKR..T	missed K-R@14	0.25	3	810.392	Yes
Pho Run 1	7.1.1.3217.3	38075	ENSMUSP00000101453	K..LAEGEEEKPEPDGSSEESISTVEEQENETPPATSS[Pho]EAEQPK..G		0.36	6	899.806	Yes
Pho Run 1	12.1.1.3236.3	103295	ENSMUSP00000028841	R..SYS[Pho]SPDITQALQEEEK..R		0.99	3	838.436	Yes
Pho Run 1	10.1.1.3243.3	82757	ENSMUSP00000113605	K..TLSVAAAFNEDEDS[Pho]EPEEMPPEAK..M		0.89	4	824.389	Yes
Pho Run 1	10.1.1.3231.2	82761	ENSMUSP00000113605	K..TLSVAAAFNEDEDS[Pho]EPEEMPPEAK..M		0.15	4	824.389	Yes
Pho Run 1	10.1.1.3234.2	82763	ENSMUSP00000113605	K..TLSVAAAFNEDEDS[Pho]EPEEMPPEAK..M		0.56	4	824.391	Yes
Pho Run 1	10.1.1.3238.3	82766	ENSMUSP00000113605	K..TLSVAAAFNEDEDS[Pho]EPEEMPPEAK..M		0.9	4	824.391	Yes
Pho Run 1	10.1.1.3232.2	82767	ENSMUSP00000113605	K..TLSVAAAFNEDEDS[Pho]EPEEMPPEAK..M		0.98	4	824.396	Yes
Pho Run 1	10.1.1.3188.3	82792	ENSMUSP00000113605	K..TLSVAAAFNEDEDS[Pho]EPEEM[Oxi]PPEAK..M		0.06	4	828.399	No	low confidence
Pho Run 1	12.1.1.3258.2	105008	ENSMUSP00000113605	K..TLSVAAAFNEDEDS[Pho]EPEEM[Oxi]PPEAK..M		0.77	4	828.413	Yes
Pho Run 1	12.1.1.3259.3	105009	ENSMUSP00000113605	K..TLSVAAAFNEDEDS[Pho]EPEEM[Oxi]PPEAK..M		0.06	4	828.431	No	low confidence
Pho Run 1	13.1.1.3250.2	116938	ENSMUSP00000113605	K..TLSVAAAFNEDEDS[Pho]EPEEM[Oxi]PPEAK..M		0.28	4	828.396	Yes
Pho Run 1	13.1.1.3244.2	116939	ENSMUSP00000113605	K..TLSVAAAFNEDEDS[Pho]EPEEM[Oxi]PPEAK..M		0.96	4	828.405	Yes
Pho Run 1	13.1.1.3248.2	116940	ENSMUSP00000113605	K..TLSVAAAFNEDEDS[Pho]EPEEM[Oxi]PPEAK..M		0.33	4	828.407	Yes
Pho Run 1	13.1.1.3249.2	116943	ENSMUSP00000113605	K..TLSVAAAFNEDEDS[Pho]EPEEM[Oxi]PPEAK..M		0.78	5	662.955	Yes
Pho Run 1	17.1.1.3331.2	158028	ENSMUSP00000003876	K..AT[Pho]PPPS[Pho]PLLSELLK..K		0.04	3	744.419	No	low confidence
Pho Run 1	17.1.1.3330.2	158041	ENSMUSP00000003876	K..AT[Pho]PPPS[Pho]PLLSELLK..K		0.04	3	744.426	No	low confidence
Pho Run 1	17.1.1.3339.2	158049	ENSMUSP00000003876	K..AT[Pho]PPPS[Pho]PLLSELLK..K		0.24	3	744.432	Yes
Pho Run 1	9.1.1.2904.3	67015	ENSMUSP00000050825	K..S[Pho]PTGSLEQNPEQAR..G		0.99	3	633.329	Yes
Pho Run 1	9.1.1.2905.2	67030	ENSMUSP00000050825	K..S[Pho]PTGSLEQNPEQAR..G		0.99	3	633.332	Yes
Pho Run 1	32.1.1.3536.2	321367	ENSMUSP00000039757	R..HS[Pho]PSALQDVFVELLSPH..S	cleaved H-S@C-term	0.45	3	754.082	Yes
Pho Run 1	8.1.1.3316.3	57518	ENSMUSP00000057270	K..GQES[Pho]SS[Pho]DQEQVDVESIDFSK..E		0.98	3	994.836	Yes
Pho Run 1	16.1.1.3197.2	142432	ENSMUSP00000057270	K..LLDEALS[Pho]PSSK..K		0.96	3	616.713	Yes
Pho Run 1	11.1.1.3392.3	92302	ENSMUSP00000096669	K..S[Pho]IDDSEMESPVDDVFYPGTGR..S		0.99	3	900.765	Yes
Pho Run 1	11.1.1.3393.2	92312	ENSMUSP00000096669	K..S[Pho]IDDSEMESPVDDVFYPGTGR..S		0.99	3	900.771	Yes
Pho Run 1	11.1.1.3325.2	92350	ENSMUSP00000096669	K..S[Pho]IDDSEM[Oxi]ESPVDDVFYPGTGR..S		0.99	3	906.104	Yes
Pho Run 1	11.1.1.3324.3	92366	ENSMUSP00000096669	K..S[Pho]IDDSEM[Oxi]ESPVDDVFYPGTGR..S		0.96	3	906.114	Yes
Pho Run 1	28.1.1.3268.2	280842	ENSMUSP00000111073	R..DSSKGEDSAEES[Pho]DGKPAIVAPPPVVEAVSNPSSVFPSDATTEQGPILTK..H	missed K-G@4	0.31	6	1039.94	Yes
Pho Run 1	28.1.1.3269.3	280843	ENSMUSP00000111073	R..DSSKGEDSAEES[Pho]DGKPAIVAPPPVVEAVSNPSSVFPSDATTEQGPILTK..H	missed K-G@4	0.73	6	1039.94	Yes
Pho Run 1	28.1.1.3302.3	280840	ENSMUSP00000111073	K..GEDS[Pho]AEESDGKPAIVAPPPVVEAVSN[Dea]PSSVFPSDATTEQGPILTK..H		0.55	6	919.88	Yes
Pho Run 1	9.1.1.2886.2	67835	ENSMUSP00000108568	R..RGS[Pho]GSAEGEVEASQLR..R	missed R-G@1	0.99	3	673.019	Yes
Pho Run 1	7.1.1.3362.3	30971	ENSMUSP00000052109	K..DILLIS[Pho]ETEGER..A		0.07	2	879.969	No	low confidence
Pho Run 1	7.1.1.3363.3	30984	ENSMUSP00000052109	K..DILLIS[Pho]ETEGER..A		0.8	2	879.979	Yes
Pho Run 1	21.1.1.2987.3	183546	ENSMUSP00000040416	K..SYQVAPLS[Pho]PR..S		0.97	2	751.392	Yes
Pho Run 1	21.1.1.2988.3	183555	ENSMUSP00000040416	K..SYQVAPLS[Pho]PR..S		0.4	3	501.291	Yes
Pho Run 1	22.1.1.2956.3	196525	ENSMUSP00000040416	K..SYQVAPLS[Pho]PR..S		0.08	2	751.404	No	low confidence
Pho Run 1	22.1.1.2957.3	196530	ENSMUSP00000040416	K..SYQVAPLS[Pho]PR..S		0.43	3	501.304	Yes
Pho Run 1	10.1.1.3173.3	74899	ENSMUSP00000109137	R..ELAS[Pho]PLALT[Pho]PR..A		0.96	2	816.412	Yes
Pho Run 1	10.1.1.3172.3	74909	ENSMUSP00000109137	R..ELAS[Pho]PLALT[Pho]PR..A		0.99	2	816.414	Yes
Pho Run 1	11.1.1.3257.2	86324	ENSMUSP00000109137	R..ELAS[Pho]PLALT[Pho]PR..A		0.97	2	816.421	Yes
Pho Run 1	11.1.1.3256.3	86335	ENSMUSP00000109137	R..ELAS[Pho]PLALT[Pho]PR..A		0.79	2	816.427	Yes
Pho Run 1	8.1.1.3208.3	55004	ENSMUSP00000102966	K..GHLDAELDAYM[Oxi]AQT[Pho]DPETND..		0.97	3	869.399	Yes
Pho Run 1	7.1.1.3362.2	35099	ENSMUSP00000017692	K..ASMSEFLES[Pho]EDGEVEQQR..T		0.99	3	819.031	Yes
Pho Run 1	7.1.1.3353.2	35101	ENSMUSP00000017692	K..ASMSEFLES[Pho]EDGEVEQQR..T		0.99	3	819.035	Yes
Pho Run 1	7.1.1.3352.3	35107	ENSMUSP00000017692	K..ASMSEFLES[Pho]EDGEVEQQR..T		0.99	3	819.042	Yes
Pho Run 1	7.1.1.3194.2	35184	ENSMUSP00000017692	K..ASM[Oxi]SEFLES[Pho]EDGEVEQQR..T		0.99	3	824.359	Yes
Pho Run 1	7.1.1.3193.2	35188	ENSMUSP00000017692	K..ASM[Oxi]SEFLES[Pho]EDGEVEQQR..T		0.99	3	824.363	Yes
Pho Run 1	6.1.1.3175.3	24855	ENSMUSP00000030207	K..ETNVS[Pho]KEDTDQEEK..A		0.25	4	661.862	Yes
Pho Run 1	6.1.1.3166.2	24863	ENSMUSP00000030207	K..ETNVS[Pho]KEDTDQEEK..A		0.05	4	661.862	No	low confidence
Pho Run 1	6.1.1.3167.3	24888	ENSMUSP00000030207	K..ETNVS[Pho]KEDTDQEEK..A		0.67	4	661.864	Yes
Pho Run 1	5.1.1.4000.2	16930	ENSMUSP00000030207	K..QSNASS[Pho]DVEVEEK..E		0.23	3	704.03	Yes
Pho Run 1	5.1.1.4001.2	16946	ENSMUSP00000030207	K..QSNASS[Pho]DVEVEEK..E		0.1	3	704.035	No	low confidence
Pho Run 1	17.1.1.3113.2	158945	ENSMUSP00000095943	R..RGS[Pho]GDTSSLIDPDTSLSELR..D	missed R-G@1	0.99	4	623.348	Yes
Pho Run 1	6.1.1.2920.2	21926	ENSMUSP00000101648	R..EVS[Pho]PAPATQGESR..Q		0.98	3	571.645	Yes
Pho Run 1	6.1.1.2918.2	21933	ENSMUSP00000101648	R..EVS[Pho]PAPATQGESR..Q		0.98	3	571.653	Yes
Pho Run 1	7.1.1.2754.2	30683	ENSMUSP00000101648	R..EVS[Pho]PAPATQGESR..Q		0.01	3	571.649	No	low confidence
Pho Run 1	8.1.1.3339.2	56552	ENSMUSP00000101648	K..GSAEGT[Pho]SDLEQEGLGEIEPTEIR..G		0.99	3	934.49	Yes
Pho Run 1	10.1.1.3134.2	83026	ENSMUSP00000109116	R..TGDLGIPPNPEDRS[Pho]PS[Pho]PEPIYNSEGK..R	missed R-S@13	0.01	4	884.447	No	low confidence
Pho Run 1	11.1.1.3210.3	93973	ENSMUSP00000109116	R..TGDLGIPPNPEDRS[Pho]PS[Pho]PEPIYNSEGK..R	missed R-S@13	0.85	4	884.453	Yes
Pho Run 1	11.1.1.3275.3	93985	ENSMUSP00000109116	R..TGDLGIPPNPEDRS[Pho]PS[Pho]PEPIYNSEGK..R	missed R-S@13	0.43	4	884.454	Yes
Pho Run 1	11.1.1.3268.2	93994	ENSMUSP00000109116	R..TGDLGIPPNPEDRS[Pho]PS[Pho]PEPIYNSEGK..R	missed R-S@13	0.43	4	884.457	Yes
Pho Run 1	11.1.1.3211.2	94001	ENSMUSP00000109116	R..TGDLGIPPNPEDRS[Pho]PS[Pho]PEPIYNSEGK..R	missed R-S@13	0.84	4	884.46	Yes
Pho Run 1	12.1.1.3243.3	105226	ENSMUSP00000109116	R..TGDLGIPPNPEDRS[Pho]PS[Pho]PEPIYNSEGK..R	missed R-S@13	0.01	4	884.462	No	low confidence
Pho Run 1	13.1.1.3179.2	117237	ENSMUSP00000109116	R..TGDLGIPPNPEDRS[Pho]PS[Pho]PEPIYNSEGK..R	missed R-S@13	0.09	4	884.455	No	low confidence
Pho Run 1	13.1.1.3178.2	117244	ENSMUSP00000109116	R..TGDLGIPPNPEDRS[Pho]PS[Pho]PEPIYNSEGK..R	missed R-S@13	0.85	4	884.46	Yes
Pho Run 1	15.1.1.3143.2	135122	ENSMUSP00000109116	R..TGDLGIPPNPEDRS[Pho]PS[Pho]PEPIYNSEGK..R	missed R-S@13	0.01	4	884.451	No	low confidence
Pho Run 1	6.1.1.3305.2	24740	ENSMUSP00000117459	K..ASVAS[Pho]DPES[Pho]PP[Oxi]GGN[Amm]EPAAASGQR..L		0.2	3	872.405	Yes
Pho Run 1	6.1.1.3306.3	24749	ENSMUSP00000117459	K..ASVAS[Pho]DPES[Pho]PPGGNEPAAASGQR..L		1	3	872.738	Yes
Pho Run 1	11.1.1.3236.2	92992	ENSMUSP00000117459	K..EFGEDLVEQN[Dea]SSYVQDS[Pho]PSK..K		0.09	4	737.617	No	low confidence
Pho Run 1	11.1.1.3238.3	92996	ENSMUSP00000117459	K..EFGEDLVEQN[Dea]SSYVQDS[Pho]PSK..K		0.82	4	737.629	Yes
Pho Run 1	11.1.1.3238.2	92998	ENSMUSP00000117459	K..EFGEDLVEQN[Dea]SSYVQDS[Pho]PSK..K		0.97	4	737.629	Yes
Pho Run 1	11.1.1.3240.2	93000	ENSMUSP00000117459	K..EFGEDLVEQN[Dea]SSYVQDS[Pho]PSK..K		0.82	4	737.629	Yes
Pho Run 1	11.1.1.3235.3	93002	ENSMUSP00000117459	K..EFGEDLVEQN[Dea]SSYVQDS[Pho]PSK..K		0.71	3	983.208	Yes
Pho Run 1	13.1.1.3213.2	116415	ENSMUSP00000117459	K..EFGEDLVEQNSSYVQDS[Pho]PSK..K		0.99	4	737.391	Yes
Pho Run 1	13.1.1.3212.2	116422	ENSMUSP00000117459	K..EFGEDLVEQNSSYVQDS[Pho]PSK..K		0.91	4	737.401	Yes
Pho Run 1	6.1.1.3716.2	26568	ENSMUSP00000077342	K..GDAEDGDEYDDPFAGPADTIS[Pho]LASER..Y		0.99	3	1033.19	Yes
Pho Run 1	10.1.1.3018.2	80178	ENSMUSP00000077342	R..GELYDDVDHPAAVS[Pho]SPQR..S		1	3	780.717	Yes
Pho Run 1	6.1.1.3660.2	26832	ENSMUSP00000077342	R..SQPIDDEIYEELPEEEEDTAS[Pho]VK..M		0.55	4	839.15	Yes
Pho Run 1	6.1.1.3664.2	26836	ENSMUSP00000077342	R..SQPIDDEIYEELPEEEEDTAS[Pho]VK..M		0.89	4	839.155	Yes
Pho Run 1	6.1.1.3661.2	26839	ENSMUSP00000077342	R..SQPIDDEIYEELPEEEEDTAS[Pho]VK..M		0.55	4	839.158	Yes
Pho Run 1	6.1.1.3240.3	23092	ENSMUSP00000039688	K..YVDEDNS[Pho]DGETVDHR..L		0.99	3	712.324	Yes
Pho Run 1	31.1.1.3490.2	313265	ENSMUSP00000057771	K..ILDPN[Dea]SGEPAPVLSSPTPTDLSTFLS[Pho]FPSPEK..L		0.26	4	1008.34	Yes
Pho Run 1	33.1.1.3524.3	336753	ENSMUSP00000057771	K..ILDPN[Dea]SGEPAPVLSSPTPTDLSTFLSFPS[Pho]PEK..L		0.73	4	1008.34	Yes
Pho Run 1	34.1.1.3618.2	347824	ENSMUSP00000057771	K..ILDPNSGEPAPVLSSPTPTDLS[Pho]TFLSFPSPEK..L		0.98	4	1008.1	Yes
Pho Run 1	35.1.1.3559.2	359457	ENSMUSP00000057771	K..ILDPNSGEPAPVLSSPTPTDLS[Pho]TFLSFPSPEK..L		0.99	4	1008.11	Yes
Pho Run 1	32.1.1.3290.2	320690	ENSMUSP00000003527	R..DVTNLTVGGFT[Pho]PMSPR..I		0.72	3	692.68	Yes
Pho Run 1	32.1.1.3289.2	320701	ENSMUSP00000003527	R..DVTNLTVGGFTPMS[Pho]PR..I		0.94	3	692.681	Yes
Pho Run 1	11.1.1.2755.3	86218	ENSMUSP00000108793	R..RVS[Pho]NIQDENR..D	missed R-V@1	0.79	3	538.986	Yes
Pho Run 1	11.1.1.2754.2	86228	ENSMUSP00000108793	R..RVS[Pho]NIQDENR..D	missed R-V@1	0.01	3	538.994	No	low confidence
Pho Run 1	15.1.1.2859.3	130865	ENSMUSP00000108793	R..RVS[Pho]NIQDENRDPVR..K	missed R-V@1; missed R-D@10	0.99	4	521.309	Yes
Pho Run 1	15.1.1.2864.3	130887	ENSMUSP00000108793	R..RVS[Pho]NIQDENRDPVR..K	missed R-V@1; missed R-D@10	0.06	4	521.309	No	low confidence
Pho Run 1	10.1.1.3227.3	81891	ENSMUSP00000040765	K..DAEYIYPS[Pho]LESDDDDPALK..S		0.49	3	948.84	Yes
Pho Run 1	10.1.1.3224.2	81893	ENSMUSP00000040765	K..DAEYIYPS[Pho]LESDDDDPALK..S		0.98	3	948.84	Yes
Pho Run 1	11.1.1.3616.2	93575	ENSMUSP00000040765	R..LVAEQVMGDEFDLDS[Pho]DDELQIDER..L		0.71	3	1055.89	Yes
Pho Run 1	10.1.1.3229.2	76246	ENSMUSP00000040765	Y..PS[Pho]LESDDDDPALK..S	cleaved Y-P@N-term	0.99	2	893.443	Yes
Pho Run 1	16.1.1.3264.2	145999	ENSMUSP00000031364	K..YLEIDS[Pho]DEESRGELLSLR..D	missed R-G@11	0.99	3	836.753	Yes
Pho Run 1	15.1.1.3193.2	135165	ENSMUSP00000044268	R..DPAMSS[Pho]VTLTPPTS[Pho]PEEVQTVDPQSAQK..W		0.97	4	927.997	Yes
Pho Run 1	8.1.1.2869.2	51301	ENSMUSP00000081285	K..EQGVESPGAQPASS[Pho]PR..A		0.72	3	661.02	Yes
Pho Run 1	8.1.1.2868.3	51314	ENSMUSP00000081285	K..EQGVESPGAQPASS[Pho]PR..A		0.99	3	661.023	Yes
Pho Run 1	7.1.1.2961.2	31785	ENSMUSP00000021381	K..EAGIVHS[Pho]DAEK..E		0.78	3	615.356	Yes
Pho Run 1	7.1.1.2962.3	31796	ENSMUSP00000021381	K..EAGIVHS[Pho]DAEK..E		0.99	3	615.36	Yes
Pho Run 1	16.1.1.3779.2	147271	ENSMUSP00000021381	K..QQDS[Pho]QPEEVMDVLEMVESVK..H		0.02	4	752.903	No	low confidence
Pho Run 1	16.1.1.3762.2	147274	ENSMUSP00000021381	K..QQDS[Pho]QPEEVMDVLEMVESVK..H		0.95	3	1003.57	Yes
Pho Run 1	16.1.1.2995.2	146784	ENSMUSP00000021381	K..SLS[Pho]PGKENINSQEVEK..E		0.23	5	551.145	Yes
Pho Run 1	6.1.1.3808.3	26391	ENSMUSP00000036881	K..GGNVFEALIQ[Dea]D[Deh]D[Oxi]S[Pho]EEEEEEEENR..V		0.73	4	763.354	Yes
Pho Run 1	6.1.1.3807.2	26394	ENSMUSP00000036881	K..GGNVFEALIQ[Dea]D[Deh]D[Oxi]S[Pho]EEEEEEEENR..V		0.23	4	763.355	Yes
Pho Run 1	6.1.1.3789.3	26397	ENSMUSP00000036881	K..GGNVFEALIQ[Dea]DD[Oxi]S[Pho]EEEE[Deh]EEEENR..V		0.64	3	1017.49	Yes
Pho Run 1	6.1.1.3794.3	26422	ENSMUSP00000036881	K..GGNVFEALIQDDS[Pho]EEEEEEEENR..V		0.99	4	763.597	Yes
Pho Run 1	6.1.1.3794.2	26425	ENSMUSP00000036881	K..GGNVFEALIQDDS[Pho]EEEEEEEENR..V		0.99	4	763.597	Yes
Pho Run 1	6.1.1.3803.3	26428	ENSMUSP00000036881	K..GGNVFEALIQDDS[Pho]EEEEEEEENR..V		0.99	4	763.601	Yes
Pho Run 1	6.1.1.3803.2	26430	ENSMUSP00000036881	K..GGNVFEALIQDDS[Pho]EEEEEEEENR..V		0.99	4	763.601	Yes
Pho Run 1	6.1.1.3790.2	26433	ENSMUSP00000036881	K..GGNVFEALIQDDS[Pho]EEEEEEEENR..V		0.99	3	1017.83	Yes
Pho Run 1	6.1.1.3796.3	26494	ENSMUSP00000036881	K..GGNVFEALIQD[Oxi]D[Met]S[Pho]EEEEEEEENR..V		0.99	3	1027.82	Yes
Pho Run 1	7.1.1.3514.2	36884	ENSMUSP00000036881	K..GGNVFEALIQDDS[Pho]EEEEEEEENR..V		0.99	3	1017.85	Yes
Pho Run 1	7.1.1.3513.2	36893	ENSMUSP00000036881	K..GGNVFEALIQDDS[Pho]EEEEEEEENR..V		0.99	3	1017.86	Yes
Pho Run 1	8.1.1.3473.2	57822	ENSMUSP00000036881	K..GGNVFEALIQDDS[Pho]EEEEEEEENR..V		0.99	3	1017.84	Yes
Pho Run 1	10.1.1.3367.2	82343	ENSMUSP00000036881	K..GGNVFEALIQDDS[Pho]EEEEEEEENR..V		0.85	3	1017.84	Yes
Pho Run 1	8.1.1.3390.2	48709	ENSMUSP00000036881	V..PAS[Pho]DEEDEVPAPIPR..G	cleaved V-P@N-term	0.99	2	851.386	No	no iTRAQ
Pho Run 1	8.1.1.3394.2	48713	ENSMUSP00000036881	V..PAS[Pho]DEEDEVPAPIPR..G	cleaved V-P@N-term	0.99	2	851.396	No	no iTRAQ
Pho Run 1	8.1.1.3385.3	52341	ENSMUSP00000036881	K.[Gln].QLS[Pho]VPASDEEDEVPAPIPR..G		0.97	2	1056.56	No	no iTRAQ
Pho Run 1	8.1.1.3386.2	52346	ENSMUSP00000036881	K.[Gln].QLSVPAS[Pho]DEEDEVPAPIPR..G		0.78	2	1056.57	No	no iTRAQ
Pho Run 1	8.1.1.3388.2	52559	ENSMUSP00000036881	K..QLSVPAS[Pho]DEEDEVPAPIPR..G		0.23	2	1065.07	No	no iTRAQ
Pho Run 1	8.1.1.3389.3	52564	ENSMUSP00000036881	K..QLSVPAS[Pho]DEEDEVPAPIPR..G		0.04	2	1065.08	No	low confidence
Pho Run 1	8.1.1.3304.2	54693	ENSMUSP00000036881	K..QLS[Pho]VPAS[Pho]DEEDEVPAPIPR..G		0.99	3	838.398	Yes
Pho Run 1	8.1.1.3303.3	54697	ENSMUSP00000036881	K..QLS[Pho]VPAS[Pho]DEEDEVPAPIPR..G		0.9	3	838.408	Yes
Pho Run 1	11.1.1.3233.2	91428	ENSMUSP00000036881	K..QLSVPAS[Pho]DEEDEVPAPIPR..G		0.99	3	811.765	Yes
Pho Run 1	12.1.1.3215.2	95881	ENSMUSP00000036881	K..QLSVPAS[Pho]DEEDEVPAPIPR..G		0.68	4	609.1	Yes
Pho Run 1	12.1.1.3216.2	95886	ENSMUSP00000036881	K..QLSVPAS[Pho]DEEDEVPAPIPR..G		0.68	4	609.1	Yes
Pho Run 1	12.1.1.3213.2	102955	ENSMUSP00000036881	K..QLSVPAS[Pho]DEEDEVPAPIPR..G		0.99	3	811.899	Yes
Pho Run 1	12.1.1.3215.3	103039	ENSMUSP00000036881	K..QLSVPAS[Pho]D[Cat]EEDEVPAPIPR..G		0.99	3	819.106	Yes
Pho Run 1	12.1.1.3220.2	103054	ENSMUSP00000036881	K..QLSVPAS[Pho]D[Cat]EEDEVPAPIPR..G		0.99	3	819.108	Yes
Pho Run 1	12.1.1.2747.3	101678	ENSMUSP00000032949	R..RAT[Pho]PEPSGTPSSDTVSR..L	missed R-A@1	0.99	3	710.389	Yes
Pho Run 1	43.1.1.1529.3	461281	ENSMUSP00000122805	R..RLS[Pho]NLPTVDPIAVC[Met]HELYN[Dea]TIR..D	missed R-L@1	0.97	4	739.629	Yes
Pho Run 1	12.1.1.3134.2	104678	ENSMUSP00000108000	R..KVVDYS[Pho]QFQ[Dea]ES[Ser]DDADEDYGR..D	missed K-V@1	0.28	4	764.127	Yes
Pho Run 1	12.1.1.3139.2	104704	ENSMUSP00000108000	R..KVVDYSQFQES[Pho]DDADEDYGR..D	missed K-V@1	0.99	4	764.372	Yes
Pho Run 1	12.1.1.3139.3	104706	ENSMUSP00000108000	R..KVVDYSQFQES[Pho]DDADEDYGR..D	missed K-V@1	0.98	4	764.372	Yes
Pho Run 1	12.1.1.3135.2	104708	ENSMUSP00000108000	R..KVVDYSQFQES[Pho]DDADEDYGR..D	missed K-V@1	0.99	4	764.377	Yes
Pho Run 1	12.1.1.3140.2	104710	ENSMUSP00000108000	R..KVVDYSQFQES[Pho]DDADEDYGR..D	missed K-V@1	0.99	4	764.38	Yes
Pho Run 1	12.1.1.3140.3	104712	ENSMUSP00000108000	R..KVVDYSQFQES[Pho]DDADEDYGR..D	missed K-V@1	0.98	4	764.38	Yes
Pho Run 1	13.1.1.3118.2	116682	ENSMUSP00000108000	R..KVVDYSQFQES[Pho]DDADEDYGR..D	missed K-V@1	0.99	4	764.377	Yes
Pho Run 1	13.1.1.3119.2	116685	ENSMUSP00000108000	R..KVVDYSQFQES[Pho]DDADEDYGR..D	missed K-V@1	0.99	4	764.393	Yes
Pho Run 1	16.1.1.3085.2	147372	ENSMUSP00000108000	R..KVVDYSQFQES[Pho]DDADEDYGR..D	missed K-V@1	0.99	4	764.376	Yes
Pho Run 1	16.1.1.3086.3	147373	ENSMUSP00000108000	R..KVVDYSQFQES[Pho]DDADEDYGR..D	missed K-V@1	0.99	4	764.387	Yes
Pho Run 1	17.1.1.3029.2	160124	ENSMUSP00000108000	R..KVVDYSQFQES[Pho]DDADEDYGR..D	missed K-V@1	0.99	4	764.37	Yes
Pho Run 1	17.1.1.3030.3	160125	ENSMUSP00000108000	R..KVVDYSQFQES[Pho]DDADEDYGR..D	missed K-V@1	0.99	4	764.38	Yes
Pho Run 1	7.1.1.3296.2	35540	ENSMUSP00000108000	K..VVDYSQFQES[Pho]DDADEDYGR..D		0.99	3	874.719	Yes
Pho Run 1	7.1.1.3296.3	35545	ENSMUSP00000108000	K..VVDYSQFQES[Pho]DDADEDYGR..D		0.99	3	874.72	Yes
Pho Run 1	7.1.1.3304.2	35549	ENSMUSP00000108000	K..VVDYSQFQES[Pho]DDADEDYGR..D		0.99	3	874.729	Yes
Pho Run 1	7.1.1.3301.3	35590	ENSMUSP00000108000	K..VVDYSQFQE[Cat]S[Pho]DDADEDYGR..D		0.97	3	882.056	Yes
Pho Run 1	8.1.1.3254.2	55118	ENSMUSP00000108000	K..VVDYSQFQES[Pho]DDADEDYGR..D		0.99	3	874.711	Yes
Pho Run 1	8.1.1.3253.2	55120	ENSMUSP00000108000	K..VVDYSQFQES[Pho]DDADEDYGR..D		0.99	3	874.716	Yes
Pho Run 1	8.1.1.3259.2	55122	ENSMUSP00000108000	K..VVDYSQFQES[Pho]DDADEDYGR..D		0.99	4	656.31	Yes
Pho Run 1	8.1.1.3259.3	55123	ENSMUSP00000108000	K..VVDYS[Pho]QFQESDDADEDYGR..D		0.92	4	656.31	Yes
Pho Run 1	8.2.1.4444.2	55124	ENSMUSP00000108000	K..VVDYSQFQES[Pho]DDADEDYGR..D		0.99	3	874.705	Yes
Pho Run 1	8.2.1.4443.2	55138	ENSMUSP00000108000	K..VVDYSQFQES[Pho]DDADEDYGR..D		0.99	3	874.709	Yes
Pho Run 1	8.1.1.3252.3	55160	ENSMUSP00000108000	K..VVDYSQ[Dea]FQ[Dea]ES[Pho]DDADEDYGR..D		0.98	3	875.411	Yes
Pho Run 1	8.1.1.3255.3	55219	ENSMUSP00000108000	K..VVDYSQFQE[Met]S[Pho]DDADEDYGR..D		0.99	3	879.415	Yes
Pho Run 1	8.1.1.3260.2	55223	ENSMUSP00000108000	K..VVDYSQFQ[Met]ES[Pho]DDADEDYGR..D		0.99	3	879.72	Yes
Pho Run 1	8.1.1.3258.3	55226	ENSMUSP00000108000	K..VVDYSQFQ[Met]ES[Pho]DDADEDYGR..D		0.98	3	879.726	Yes
Pho Run 1	8.1.1.3257.2	55239	ENSMUSP00000108000	K..VVDYS[Pho]QFQESD[Cat]DADEDYGR..D		0.91	3	882.05	Yes
Pho Run 1	8.1.1.3258.2	55249	ENSMUSP00000108000	K..VVDYSQFQE[Cat]S[Pho]DDADEDYGR..D		0.99	3	882.054	Yes
Pho Run 1	8.1.1.3256.3	55338	ENSMUSP00000108000	K..VVDYSQF[Dio]QES[Pho]DDADEDYGR..D		0.21	3	885.404	Yes
Pho Run 1	9.1.1.3157.2	69920	ENSMUSP00000108000	K..VVDYS[Pho]QFQ[Dea]ES[Ser]DDADEDYGR..D		0.96	3	874.407	Yes
Pho Run 1	9.1.1.3156.3	69928	ENSMUSP00000108000	K..VVDYSQFQES[Pho]DDADEDYGR..D		0.99	3	874.723	Yes
Pho Run 1	11.1.1.3236.3	92018	ENSMUSP00000108000	K..VVDYS[Pho]QFQ[Dea]ES[Ser]DDADEDYGR..D		0.31	3	874.415	Yes
Pho Run 1	12.1.1.3217.2	103517	ENSMUSP00000108000	K..VVDYSQFQES[Pho]DDADEDYGR..D		0.99	3	874.732	Yes
Pho Run 1	12.1.1.3218.3	103519	ENSMUSP00000108000	K..VVDYSQFQES[Pho]DDADEDYGR..D		0.99	3	874.745	Yes
Pho Run 1	13.1.1.3198.2	115444	ENSMUSP00000108000	K..VVDYSQFQES[Pho]DDADEDYGR..D		0.99	3	874.728	Yes
Pho Run 1	13.1.1.3199.2	115445	ENSMUSP00000108000	K..VVDYSQFQES[Pho]DDADEDYGR..D		0.99	3	874.735	Yes
Pho Run 1	7.1.1.3010.3	29174	ENSMUSP00000105094	K..EN[Dea]GFSS[Pho]PPR..I		0.05	2	688.341	No	low confidence
Pho Run 1	7.1.1.3011.2	29187	ENSMUSP00000105094	K..EN[Dea]GFSS[Pho]PPR..I		0.24	2	688.342	Yes
Pho Run 1	8.1.1.2978.3	44422	ENSMUSP00000105094	K..EN[Dea]GFSS[Pho]PPR..I		0.06	2	688.349	No	low confidence
Pho Run 1	8.1.1.3228.3	51220	ENSMUSP00000105094	M.[Pro].SGDHLHN[Dea]DS[Pho]QIEADFR..L	cleaved M-S@N-term	0.95	3	655.314	No	no iTRAQ
Pho Run 1	10.1.1.3027.2	77954	ENSMUSP00000105094	M.[Pro].SGDHLHNDS[Pho]QIEADFR..L	cleaved M-S@N-term	0.99	3	654.968	No	no iTRAQ
Pho Run 1	10.1.1.3026.2	77964	ENSMUSP00000105094	M.[Pro].SGDHLHNDS[Pho]QIEADFR..L	cleaved M-S@N-term	0.99	3	654.969	No	no iTRAQ
Pho Run 1	18.1.1.3001.2	169795	ENSMUSP00000036382	R..AVEPALPQS[Pho]PAGGAGAK..D		0.99	3	737.07	Yes
Pho Run 1	15.1.1.3269.2	133695	ENSMUSP00000005616	R..TDVSNFDEEFTGEAPTLS[Pho]PPR..D		0.99	3	898.451	Yes
Pho Run 1	8.1.1.3192.2	56303	ENSMUSP00000058308	R..LKTEEGEIVYS[Pho]AEESENR..Q	missed K-T@2	0.98	3	924.498	Yes
Pho Run 1	7.1.1.3161.3	37415	ENSMUSP00000058308	M.[Pro].SSSS[Pho]SSSPKEETYEEDREFESQAK..R	cleaved M-S@N-term; missed R-E@17	0.27	4	864.437	Yes
Pho Run 1	22.1.1.3057.2	198097	ENSMUSP00000077653	K..RIS[Pho]GLIYEETR..G	missed R-I@1	0.99	3	574.334	Yes
Pho Run 1	22.1.1.3058.2	198108	ENSMUSP00000077653	K..RIS[Pho]GLIYEETR..G	missed R-I@1	0.99	3	574.335	Yes
Pho Run 1	25.1.1.2895.3	241181	ENSMUSP00000088957	R..TNPPTQKPPS[Pho]PPVSGR..G		0.99	4	587.852	Yes
Pho Run 1	9.1.1.2933.2	65726	ENSMUSP00000045177	K..RLS[Pho]QSDEDVIR..L	missed R-L@1	0.99	3	567.991	Yes
Pho Run 1	9.1.1.2932.3	65739	ENSMUSP00000045177	K..RLS[Pho]QSDEDVIR..L	missed R-L@1	0.99	3	567.992	Yes
Pho Run 1	17.1.1.2727.3	151109	ENSMUSP00000088845	R..AYT[Pho]HQVVTR..W		0.1	3	486.955	No	low confidence
Pho Run 1	18.1.1.2775.2	163490	ENSMUSP00000088845	R..AYT[Pho]HQVVTR..W		0.82	3	486.95	Yes
Pho Run 1	18.1.1.2776.2	163516	ENSMUSP00000088845	R..AYT[Pho]HQVVTR..W		0.84	3	486.952	Yes
Pho Run 1	8.1.1.3266.2	57672	ENSMUSP00000031984	K..DTVIIVS[Pho]EPSED[Pho]EESHDLPSVTR..R		0.99	3	1006.86	Yes
Pho Run 1	11.1.1.3249.2	85393	ENSMUSP00000031984	K..DTVIIVS[Pho]EPS[Pho]EDEESHDLPSVTR..R		0.72	4	755.38	Yes
Pho Run 1	11.1.1.3248.2	85408	ENSMUSP00000031984	K..DTVIIVS[Pho]EPS[Pho]EDEESHDLPSVTR..R		0.82	4	755.384	Yes
Pho Run 1	11.1.1.3245.2	93070	ENSMUSP00000031984	K..DTVIIVS[Pho]EP[Oxi]S[Pho]E[Deh]DEESHDLPSVTR..R		0.99	3	1006.22	Yes
Pho Run 1	11.1.1.3246.2	93076	ENSMUSP00000031984	K..DTVIIVS[Pho]EP[Oxi]S[Pho]ED[Deh]EESHDLPSVTR..R		0.97	3	1006.23	Yes
Pho Run 1	11.1.1.3246.3	93091	ENSMUSP00000031984	K..DTVIIVS[Pho]EPS[Pho]EDEESHDLPSVTR..R		0.14	4	755.376	No	low confidence
Pho Run 1	11.1.1.3244.3	93099	ENSMUSP00000031984	K..DTVIIVS[Pho]EPS[Pho]EDEESHDLPSVTR..R		0.49	4	755.376	Yes
Pho Run 1	8.1.1.2920.2	53539	ENSMUSP00000110091	R..KSLS[Pho]DSESDDSK..S	missed K-S@1	0.3	4	573.34	Yes
Pho Run 1	9.1.1.2825.3	68775	ENSMUSP00000110091	R..KSLS[Pho]DSESDDSK..S	missed K-S@1	0.31	4	573.33	Yes
Pho Run 1	9.1.1.2826.2	68787	ENSMUSP00000110091	R..KSLS[Pho]DSESDDSK..S	missed K-S@1	0.07	4	573.331	No	low confidence
Pho Run 1	10.1.1.2703.2	80638	ENSMUSP00000110091	K..RKS[Pho]LSDSESDDSK..S	missed R-K@1; missed K-S@2	0.01	4	612.359	No	low confidence
Pho Run 1	10.1.1.2701.2	80660	ENSMUSP00000110091	K..RKS[Pho]LSDSESDDSK..S	missed R-K@1; missed K-S@2	0.95	4	612.363	Yes
Pho Run 1	16.1.1.2968.2	145359	ENSMUSP00000113157	R..KSS[Pho]FSNSADDIK..S	missed K-S@1	0.73	4	573.596	Yes
Pho Run 1	17.1.1.2914.2	158257	ENSMUSP00000113157	R..KSS[Pho]FSNSADDIK..S	missed K-S@1	0.01	3	764.42	No	low confidence
Pho Run 1	17.1.1.2916.2	158268	ENSMUSP00000113157	R..KSS[Pho]FSNSADDIK..S	missed K-S@1	0.06	4	573.586	No	low confidence
Pho Run 1	11.1.1.3052.2	90159	ENSMUSP00000107450	R..GGGQSS[Pho]PQEEPTWK..K		0.27	3	726.046	Yes
Pho Run 1	11.1.1.3053.2	90168	ENSMUSP00000107450	R..GGGQSS[Pho]PQEEPTWK..K		0.71	3	726.048	Yes
Pho Run 1	10.1.1.3348.2	83267	ENSMUSP00000028341	K..TDPAC[Met]LETGQDSEDDS[Pho]GEPEDWVPDPVDADPVK..S		0.92	4	1066.55	Yes
Pho Run 1	10.1.1.3347.2	83270	ENSMUSP00000028341	K..TDPAC[Met]LETGQDSEDDS[Pho]GEPEDWVPDPVDADPVK..S		0.99	4	1066.56	Yes
Pho Run 1	12.1.1.3110.2	105311	ENSMUSP00000102031	R..VAAS[Pho]PRPGAEEQAE[Deh]AQ[Dea]AP[Oxi]AQLAAPEDADAGGPR..Q		0.99	4	896.22	Yes
Pho Run 1	12.1.1.3109.3	105313	ENSMUSP00000102031	R..VAAS[Pho]PRPGAEEQAE[Deh]AQAP[Oxi]AQ[Dea]LAAPEDADAGGPR..Q		0.99	4	896.235	Yes
Pho Run 1	13.1.1.3088.3	117362	ENSMUSP00000102031	R..VAAS[Pho]PRPGAEEQ[Dea]AEAQAPAQLAAP[Oxi]ED[Deh]ADAGGPR..Q		0.99	4	896.204	Yes
Pho Run 1	13.1.1.3089.2	117376	ENSMUSP00000102031	R..VAAS[Pho]PRPGAEEQAEAQAPAQLAAPEDADAGGPR..Q		1	4	896.483	Yes
Pho Run 1	7.1.1.2987.2	29670	ENSMUSP00000106751	R..QAS[Pho]PTEVVER..L		0.49	2	750.395	Yes
Pho Run 1	7.1.1.2986.2	29702	ENSMUSP00000106751	R..QAS[Pho]PTEVVER..L		0.87	2	750.4	Yes
Pho Run 1	8.1.1.2911.3	48652	ENSMUSP00000074454	R..DAADPS[Pho]PPNK..M		0.4	3	567.331	Yes
Pho Run 1	10.1.1.2959.3	75167	ENSMUSP00000101479	R..S[Pho]RS[Pho]FDYNYR..R	missed R-S@2	0.06	3	557.944	No	low confidence
Pho Run 1	11.1.1.3046.3	86453	ENSMUSP00000101479	R..S[Pho]RS[Pho]FDYNYR..R	missed R-S@2	0.75	3	557.95	Yes
Pho Run 1	11.1.1.3047.3	86468	ENSMUSP00000101479	R..S[Pho]RS[Pho]FDYNYR..R	missed R-S@2	0.01	3	557.951	No	low confidence
Pho Run 1	27.1.1.3148.3	264177	ENSMUSP00000066311	R..S[Pho]RS[Pho]PLGFYVHLK..N	missed R-S@2	0.71	4	543.817	Yes
Pho Run 1	27.1.1.3147.3	264185	ENSMUSP00000066311	R..S[Pho]RS[Pho]PLGFYVHLK..N	missed R-S@2	0.93	4	543.82	Yes
Pho Run 1	15.1.1.2880.3	126639	ENSMUSP00000043123	R..HELS[Pho]PPQK..R		0.42	3	542	Yes
Pho Run 1	15.1.1.2879.3	126653	ENSMUSP00000043123	R..HELS[Pho]PPQK..R		0.11	3	542	No	low confidence
Pho Run 1	21.1.1.3032.2	186404	ENSMUSP00000104879	R..DAPFFRES[Pho]PVGR..K	missed R-E@6	0.8	3	587.981	Yes
Pho Run 1	21.1.1.3031.3	186416	ENSMUSP00000104879	R..DAPFFRES[Pho]PVGR..K	missed R-E@6	0.95	3	587.988	Yes
Pho Run 1	12.1.1.2893.2	100775	ENSMUSP00000104879	R..DAS[Pho]PSSSSAVASSK..A		0.99	3	657.035	Yes
Pho Run 1	13.1.1.2870.2	112519	ENSMUSP00000104879	R..DAS[Pho]PSSSSAVASSK..A		0.73	3	657.035	Yes
Pho Run 1	10.1.1.2970.3	74550	ENSMUSP00000036523	K..IDSEIS[Pho]PK..K		0.02	3	526.32	No	low confidence
Pho Run 1	10.1.1.2969.3	74562	ENSMUSP00000036523	K..IDSEIS[Pho]PK..K		0.43	3	526.321	Yes
Pho Run 1	11.1.1.3057.2	85974	ENSMUSP00000036523	K..IDSEIS[Pho]PK..K		0.45	3	526.331	Yes
Pho Run 1	11.1.1.3056.2	85988	ENSMUSP00000036523	K..IDSEIS[Pho]PK..K		0.02	3	526.331	No	low confidence
Pho Run 1	11.1.1.3139.2	85150	ENSMUSP00000107942	K..LQSFDS[Pho]PER..K		0.43	2	731.875	Yes
Pho Run 1	11.1.1.3135.3	85160	ENSMUSP00000107942	K..LQSFDS[Pho]PER..K		0.82	2	731.882	Yes
Pho Run 1	13.1.1.3023.2	115653	ENSMUSP00000116820	K..DKS[Pho]PVR[Dea]EP[Oxi]ID[Deh]NLTPEER..D	missed K-S@2; missed R-E@6	0.97	4	671.378	Yes
Pho Run 1	13.1.1.3026.2	115660	ENSMUSP00000116820	K..DKS[Pho]PVREP[Oxi]ID[Deh]N[Dea]LTPEER..D	missed K-S@2; missed R-E@6	0.22	5	537.322	Yes
Pho Run 1	13.1.1.3020.2	115673	ENSMUSP00000116820	K..DKS[Pho]PVREPIDNLTPEER..D	missed K-S@2; missed R-E@6	0.99	3	895.183	Yes
Pho Run 1	13.1.1.3021.2	115685	ENSMUSP00000116820	K..DKS[Pho]PVREPIDNLTPEER..D	missed K-S@2; missed R-E@6	0.99	3	895.188	Yes
Pho Run 1	13.1.1.3384.2	117439	ENSMUSP00000099747	R..NLTANDPSQDYVAS[Pho]DC[Met]EEDPEVEFLK..S		0.88	4	916.468	Yes
Pho Run 1	13.1.1.3383.3	117440	ENSMUSP00000099747	R..NLTANDPSQDYVAS[Pho]DC[Met]EEDPEVEFLK..S		0.89	4	916.472	Yes
Pho Run 1	12.1.1.3404.2	104336	ENSMUSP00000022927	R..EEVGNIS[Pho]ILQ[Dea]ENDFGDFGM[Oxi]DDR..E		0.99	3	967.826	Yes
Pho Run 1	15.1.1.3475.3	133526	ENSMUSP00000048084	R..ENVSLLAEDLEES[Pho]LTSSVGGR..G		0.99	3	863.776	Yes
Pho Run 1	15.1.1.3478.3	133536	ENSMUSP00000048084	R..ENVSLLAEDLEES[Pho]LTSSVGGR..G		0.99	3	863.788	Yes
Pho Run 1	18.1.1.3502.2	170928	ENSMUSP00000048084	R..ENVS[Pho]LLAEDLEESLTSSVGGR..G		0.91	3	863.773	Yes
Pho Run 1	22.1.1.3206.3	206329	ENSMUSP00000094515	R..SKS[Pho]PPPPEEEAKDEEEDQTLVN[Dea]LDTYTSDLHFQISK..D	missed K-S@2	0.65	6	903.342	Yes
Pho Run 1	6.1.1.3505.3	26602	ENSMUSP00000120374	K..EAEDVIWEDS[Pho]EAEEDPERPGK..I		0.16	4	780.386	Yes
Pho Run 1	6.1.1.3504.3	26614	ENSMUSP00000120374	K..EAEDVIWEDS[Pho]EAEEDPERPGK..I		0.16	4	780.387	Yes
Pho Run 1	6.1.1.3503.3	26618	ENSMUSP00000120374	K..EAEDVIWEDS[Pho]EAEEDPERPGK..I		0.98	4	780.393	Yes
Pho Run 1	25.1.1.3338.3	244660	ENSMUSP00000099750	K..IGPPS[Pho]PGDDDEEAAVAAAAGVPAAAAGATGDLASAQLGGAPN[Dea]R..W		0.99	4	1053.83	Yes
Pho Run 1	25.1.1.3337.3	244669	ENSMUSP00000099750	K..IGPPS[Pho]PGDDDEEAAVAAAAGVPAAAAGATGDLASAQLGGAPN[Dea]R..W		1	4	1053.85	Yes
Pho Run 1	27.1.1.3328.2	268070	ENSMUSP00000099750	K..IGPPS[Pho]PGDDDEEAAVAAAAGVPAAAAGATGDLASAQLGGAPNR..W		0.99	4	1053.6	Yes
Pho Run 1	27.1.1.3327.3	268075	ENSMUSP00000099750	K..IGPPS[Pho]PGDDDEEAAVAAAAGVPAAAAGATGDLASAQLGGAPNR..W		1	4	1053.6	Yes
Pho Run 1	12.1.1.3158.3	101921	ENSMUSP00000032998	K..DEILPTT[Pho]PISEQK..G		0.73	3	720.402	Yes
Pho Run 1	12.1.1.2949.3	100845	ENSMUSP00000029480	R..EGHGSSS[Pho]FDRELER..E	missed R-E@10	0.99	4	498.272	Yes
Pho Run 1	12.1.1.2950.2	100856	ENSMUSP00000029480	R..EGHGSSS[Pho]FDRELER..E	missed R-E@10	0.27	4	498.278	Yes
Pho Run 1	11.1.1.3208.2	90802	ENSMUSP00000080419	K..ESSIIAPVPTEDVDT[Pho]PPR..K		0.99	3	769.754	Yes
Pho Run 1	11.1.1.3207.2	90817	ENSMUSP00000080419	K..ESSIIAPVPTEDVDT[Pho]PPR..K		0.99	3	769.756	Yes
Pho Run 1	16.1.1.3270.3	146532	ENSMUSP00000032735	R..VTFALPDDEAEDTS[Pho]PLAVK..Q		0.2	4	677.379	Yes
Pho Run 1	16.1.1.3269.3	146540	ENSMUSP00000032735	R..VTFALPDDEAEDTS[Pho]PLAVK..Q		0.99	3	902.836	Yes
Pho Run 1	23.1.1.2875.2	208846	ENSMUSP00000046388	.[Pro].MNTAPSRPS[Pho]PTR..R		0.48	2	718.826	No	no iTRAQ
Pho Run 1	23.1.1.2874.3	208847	ENSMUSP00000046388	.[Pro].MNTAPSRPS[Pho]PTR..R		0.54	2	718.832	No	no iTRAQ
Pho Run 1	9.1.1.3040.3	65357	ENSMUSP00000046388	R..SS[Pho]ADS[Pho]LPGPISR..Q		0.76	2	825.881	Yes
Pho Run 1	16.1.1.3018.2	139829	ENSMUSP00000046388	R..SS[Pho]ADSLPGPISR..Q		0.8	3	524.302	Yes
Pho Run 1	16.1.1.3017.2	139846	ENSMUSP00000046388	R..S[Pho]SADSLPGPISR..Q		0.79	3	524.308	Yes
Pho Run 1	6.1.1.3753.3	25008	ENSMUSP00000049548	K..IVEPEVVGES[Pho]DS[Pho]EVEGDAWR..L		0.89	3	889.42	Yes
Pho Run 1	7.1.1.3391.2	35486	ENSMUSP00000049548	K..IVEPEVVGES[Pho]DS[Ser]EVEGDAWR..L		0.59	3	862.118	Yes
Pho Run 1	7.1.1.3403.2	35507	ENSMUSP00000049548	K..IVEPEVVGESDS[Pho]EVEGDAWR..L		0.89	3	862.741	Yes
Pho Run 1	8.1.1.3350.3	54944	ENSMUSP00000049548	K..IVEPEVVGES[Pho]DSEVEGDAWR..L		0.62	3	862.761	Yes
Pho Run 1	9.1.1.3195.3	70738	ENSMUSP00000049548	R..KIVEPEVVGES[Pho]DS[Pho]EVEGDAWR..L	missed K-I@1	0.98	4	775.401	Yes
Pho Run 1	11.1.1.3363.2	93759	ENSMUSP00000049548	K..RPDYAPMES[Pho]S[Pho]DEEDEEFQFIK..K		0.87	4	833.383	Yes
Pho Run 1	13.1.1.3397.2	116954	ENSMUSP00000049548	R..SLAALDALNT[Pho]DDENDEEEYEAWK..V		0.99	4	833.15	Yes
Pho Run 1	13.1.1.3398.2	116956	ENSMUSP00000049548	R..SLAALDALNT[Pho]DDENDEEEYEAWK..V		0.98	4	833.154	Yes
Pho Run 1	7.1.1.3433.2	36275	ENSMUSP00000025846	R..IQQFDDGGS[Pho]DEEDIWEEK..H		0.21	3	943.493	Yes
Pho Run 1	8.1.1.3387.2	56855	ENSMUSP00000025846	R..IQQFDDGGS[Pho]DEEDIWEEK..H		0.92	3	943.479	Yes
Pho Run 1	15.1.1.3170.2	135369	ENSMUSP00000099657	R..MLPHAPGVQ[Dea]MQAIPED[Deh]AIP[Oxi]EES[Pho]GDEDEEDPDKR..I	missed K-R@32	0.88	5	867.431	Yes
Pho Run 1	15.1.1.3165.3	135395	ENSMUSP00000099657	R..MLPHAPGVQMQAIPEDAIPEES[Pho]GDEDEEDPDKR..I	missed K-R@32	0.99	4	1084.35	Yes
Pho Run 1	16.1.1.3171.2	147985	ENSMUSP00000099657	R..MLPHAPGVQMQ[Dea]AIP[Oxi]EDAIPEES[Pho]GD[Deh]EDEEDPDKR..I	missed K-R@32	0.94	4	1084.1	Yes
Pho Run 1	16.1.1.3121.2	147999	ENSMUSP00000099657	R..MLPHAPGVQMQ[Met]AIPEDAIPEES[Pho]GDEDEEDPDKR..I	missed K-R@32	0.9	4	1088.1	Yes
Pho Run 1	16.1.1.3119.2	148005	ENSMUSP00000099657	R..MLPHAPGVQMQ[Met]AIPEDAIPEES[Pho]GDEDEEDPDKR..I	missed K-R@32	0.52	4	1088.1	Yes
Pho Run 1	16.1.1.3120.3	148017	ENSMUSP00000099657	R..MLPHAPGVQM[Oxi]QAIPEDAIPEES[Pho]GDEDEEDPDKR..I	missed K-R@32	0.94	6	725.863	Yes
Pho Run 1	16.1.1.3123.3	148021	ENSMUSP00000099657	R..MLPHAPGVQM[Oxi]QAIPEDAIPEES[Pho]GDEDEEDPDKR..I	missed K-R@32	0.99	6	725.866	Yes
Pho Run 1	16.1.1.3144.3	148026	ENSMUSP00000099657	R..M[Oxi]LPHAPGVQMQAIPEDAIPEES[Pho]GDEDEEDPDKR..I	missed K-R@32	0.99	6	725.867	Yes
Pho Run 1	16.1.1.3123.2	148031	ENSMUSP00000099657	R..MLPHAPGVQM[Oxi]QAIPEDAIPEES[Pho]GDEDEEDPDKR..I	missed K-R@32	0.99	6	725.868	Yes
Pho Run 1	16.1.1.3179.3	144433	ENSMUSP00000099657	I..PEES[Pho]GDEDEEDPDKR..I	cleaved I-P@N-term; missed K-R@14	0.19	3	710.985	Yes
Pho Run 1	16.1.1.3122.2	144438	ENSMUSP00000099657	I..PEES[Pho]GDEDEEDPDKR..I	cleaved I-P@N-term; missed K-R@14	0.99	2	1066.03	Yes
Pho Run 1	15.1.1.3063.3	135348	ENSMUSP00000019911	R..M[Oxi]LPHAPGVQMQAIPEDAVHEDS[Pho]GDEDGEDPDKR..I	missed K-R@32	0.22	5	858.846	Yes
Pho Run 1	15.1.1.3068.3	135353	ENSMUSP00000019911	R..M[Oxi]LPHAPGVQMQ[Dea]AIPEDAVHEDS[Pho]GDEDGEDPDKR..I	missed K-R@32	0.01	6	716.002	No	low confidence
Pho Run 1	15.1.1.3065.2	135356	ENSMUSP00000019911	R..M[Oxi]LPHAPGVQMQ[Dea]AIPEDAVHEDS[Pho]GDEDGEDPDKR..I	missed K-R@32	0.86	6	716.005	Yes
Pho Run 1	24.1.1.2766.2	222924	ENSMUSP00000056582	R..RPVT[Pho]PPSQTPAR..G		0.38	3	564.347	Yes
Pho Run 1	23.1.1.3320.2	218476	ENSMUSP00000008517	R..SSGTAS[Pho]SVAFT[Pho]PLQGLEIVNPQAAEK..K		0.99	4	843.443	Yes
Pho Run 1	23.1.1.3324.2	218480	ENSMUSP00000008517	R..SSGTAS[Pho]SVAFT[Pho]PLQGLEIVNPQAAEK..K		0.45	4	843.444	Yes
Pho Run 1	23.1.1.3327.2	218482	ENSMUSP00000008517	R..SSGTAS[Pho]SVAFT[Pho]PLQGLEIVNPQAAEK..K		0.99	4	843.45	Yes
Pho Run 1	23.1.1.3320.3	218518	ENSMUSP00000008517	R..SSGTAS[Pho]SVAFT[Pho]PLQGLEIVNPQAAEK..K		0.99	3	1124.31	Yes
Pho Run 1	6.1.1.3443.3	26027	ENSMUSP00000105321	K..EGVILTNENAAS[Pho]PEQPGDEDAK..Q		0.91	4	743.898	Yes
Pho Run 1	6.1.1.3449.2	26038	ENSMUSP00000105321	K..EGVILTNEN[Dea]AAS[Pho]PEQPGDEDAK..Q		0.38	4	744.123	Yes
Pho Run 1	6.1.1.3456.2	26050	ENSMUSP00000105321	K..EGVILTNEN[Dea]AAS[Pho]PEQPGDEDAK..Q		0.38	4	744.124	Yes
Pho Run 1	6.1.1.3450.3	26052	ENSMUSP00000105321	K..EGVILTNEN[Dea]AAS[Pho]PEQPGDEDAK..Q		0.99	4	744.126	Yes
Pho Run 1	6.1.1.3456.3	26086	ENSMUSP00000105321	K..EGVILTNEN[Dea]AAS[Pho]PEQPGDEDAK..Q		0.97	3	991.869	Yes
Pho Run 1	6.1.1.3447.3	26091	ENSMUSP00000105321	K..EGVILTNEN[Dea]AAS[Pho]PEQPGDEDAK..Q		0.99	3	991.87	Yes
Pho Run 1	7.1.1.3179.3	36688	ENSMUSP00000105321	K..EGVILTNENAAS[Pho]P[Oxi]E[Deh]Q[Dea]PGDEDAK..Q		0.99	4	743.634	Yes
Pho Run 1	7.1.1.3185.3	36693	ENSMUSP00000105321	K..EGVILTNENAAS[Pho]P[Oxi]E[Deh]Q[Dea]PGDEDAK..Q		0.99	3	991.216	Yes
Pho Run 1	7.1.1.3178.3	36699	ENSMUSP00000105321	K..EGVILTNENAAS[Pho]PEQPGDEDAK..Q		0.99	4	743.884	Yes
Pho Run 1	7.1.1.3190.2	36710	ENSMUSP00000105321	K..EGVILTNENAAS[Pho]PEQPGDEDAK..Q		0.91	4	743.885	Yes
Pho Run 1	8.1.1.3142.3	57422	ENSMUSP00000105321	K..EGVILTNEN[Dea]AAS[Pho]P[Oxi]E[Deh]QPGDEDAK..Q		0.93	4	743.643	Yes
Pho Run 1	8.1.1.3143.2	57429	ENSMUSP00000105321	K..EGVILTNENAAS[Pho]P[Oxi]E[Deh]Q[Dea]PGDEDAK..Q		0.92	4	743.645	Yes
Pho Run 1	6.1.1.3338.3	23788	ENSMUSP00000105321	R..FQQPPQPEGEEDAS[Pho]DGGR..K		0.99	3	776.696	Yes
Pho Run 1	6.1.1.3339.3	23799	ENSMUSP00000105321	R..FQQPPQPEGEEDAS[Pho]DGGR..K		0.99	3	776.704	Yes
Pho Run 1	15.1.1.2987.2	132634	ENSMUSP00000037613	K..RVS[Pho]ISEGDDKIEYR..A	missed R-V@1; missed K-I@10	0.99	4	589.59	Yes
Pho Run 1	15.1.1.2986.2	132647	ENSMUSP00000037613	K..RVS[Pho]ISEGDDKIEYR..A	missed R-V@1; missed K-I@10	0.99	4	589.595	Yes
Pho Run 1	21.1.1.3004.3	187593	ENSMUSP00000099137	R..RPT[Pho]LGVQLDDK..R		0.35	4	483.297	Yes
Pho Run 1	21.1.1.3005.2	187606	ENSMUSP00000099137	R..RPT[Pho]LGVQLDDK..R		0.01	4	483.299	No	low confidence
Pho Run 1	21.1.1.3006.3	187622	ENSMUSP00000099137	R..RPT[Pho]LGVQLDDK..R		0.96	4	483.3	Yes
Pho Run 1	8.1.1.3121.3	53886	ENSMUSP00000032992	K..QPLLLS[Pho]EDEEDTKR..V	missed K-R@13	0.05	4	591.104	No	low confidence
Pho Run 1	9.1.1.3028.3	61694	ENSMUSP00000032992	K..QPLLLS[Pho]EDEEDTKR..V	missed K-R@13	0.94	4	591.096	Yes
Pho Run 1	15.1.1.2918.2	130911	ENSMUSP00000063241	K..DKDIS[Pho]PSVTK..K		0.96	4	521.33	Yes
Pho Run 1	15.1.1.2917.2	130926	ENSMUSP00000063241	K..DKDIS[Pho]PSVTK..K		0.35	4	521.33	Yes
Pho Run 1	11.1.1.2896.2	85008	ENSMUSP00000010752	K..LGASNS[Pho]PGQPN..S	cleaved N-S@C-term	0.69	2	713.372	Yes
Pho Run 1	15.1.1.2933.2	130549	ENSMUSP00000010752	K..LGASNS[Pho]PGQPN[Dea]SVK..R		0.98	3	682.365	Yes
Pho Run 1	15.1.1.2932.3	130558	ENSMUSP00000010752	K..LGASNS[Pho]PGQPN[Dea]SVK..R		0.99	3	682.369	Yes
Pho Run 1	20.1.1.3827.2	178625	ENSMUSP00000010752	K..LGASNS[Pho]PGQPNSVK..R		0.28	3	682.039	Yes
Pho Run 1	20.1.1.3828.2	178630	ENSMUSP00000010752	K..LGASNS[Pho]PGQPNSVK..R		0.95	3	682.04	Yes
Pho Run 1	21.1.1.2920.2	188830	ENSMUSP00000010752	K..LGASNS[Pho]PGQPNSVK..R		0.28	3	682.048	Yes
Pho Run 1	5.1.1.4712.2	15201	ENSMUSP00000101673	R..ENVEYIEREES[Pho]DGEYDEFGR..K	missed R-E@8	0.09	4	713.078	No	low confidence
Pho Run 1	5.1.1.4705.2	18038	ENSMUSP00000101673	R..ENVEYIEREES[Pho]DGEYDEFGR..K	missed R-E@8	0.99	3	950.111	Yes
Pho Run 1	5.1.1.4706.2	18053	ENSMUSP00000101673	R..ENVEYIEREES[Pho]DGEYDEFGR..K	missed R-E@8	0.99	3	950.472	Yes
Pho Run 1	9.1.1.3141.2	70210	ENSMUSP00000101673	R..ENVEYIEREES[Pho]DGEYDEFGR..K	missed R-E@8	0.99	4	713.075	Yes
Pho Run 1	9.1.1.2935.2	69937	ENSMUSP00000101673	K..YNLDAS[Pho]EEEDSNKK..K	missed K-K@13	0.94	4	659.353	Yes
Pho Run 1	9.1.1.2936.2	69947	ENSMUSP00000101673	K..YNLDAS[Pho]EEEDSNKK..K	missed K-K@13	0.94	4	659.353	Yes
Pho Run 1	15.1.1.2885.2	133391	ENSMUSP00000104892	K..SNS[Pho]PVSEKPDPTPAK..D		0.69	4	637.367	Yes
Pho Run 1	13.1.1.3451.2	115550	ENSMUSP00000043901	K..GDQVLNFS[Pho]DAEDLIDDSK..L		0.21	4	668.114	Yes
Pho Run 1	13.1.1.3457.2	115556	ENSMUSP00000043901	K..GDQVLNFS[Pho]DAEDLIDDSK..L		0.92	3	890.47	Yes
Pho Run 1	13.1.1.3454.3	115559	ENSMUSP00000043901	K..GDQVLNFS[Pho]DAEDLIDDSK..L		0.99	3	890.472	Yes
Pho Run 1	13.1.1.3450.2	115564	ENSMUSP00000043901	K..GDQVLNFS[Pho]DAEDLIDDSK..L		0.4	3	890.476	Yes
Pho Run 1	9.1.1.2975.2	68270	ENSMUSP00000018727	K..STS[Pho]PAPADVAPAQEDLR..T		0.99	3	703.684	Yes
Pho Run 1	9.1.1.2974.2	68284	ENSMUSP00000018727	K..STS[Pho]PAPADVAPAQEDLR..T		0.99	3	703.686	Yes
Pho Run 1	10.1.1.2965.2	78902	ENSMUSP00000018727	K..STS[Pho]PAPADVAPAQEDLR..T		0.99	3	703.693	Yes
Pho Run 1	10.1.1.2964.2	78918	ENSMUSP00000018727	K..STS[Pho]PAPADVAPAQEDLR..T		0.99	3	703.694	Yes
Pho Run 1	6.1.1.3751.2	27010	ENSMUSP00000018727	R..YQDEVFGGFVT[Deh]EP[Oxi]Q[Dea]EES[Pho]EEEVEEPEER..Q		0.99	4	900.692	Yes
Pho Run 1	6.1.1.3752.2	27018	ENSMUSP00000018727	R..YQDEVFGGFVTEPQEES[Pho]EEEVEEPEER..Q		0.99	4	900.921	Yes
Pho Run 1	6.1.1.3759.2	27023	ENSMUSP00000018727	R..YQDEVFGGFVTEPQEES[Pho]EEEVEEPEER..Q		0.5	4	900.922	Yes
Pho Run 1	7.1.1.3467.3	37573	ENSMUSP00000018727	R..YQDEVFGGFVT[Deh]EP[Oxi]Q[Dea]EES[Pho]EEEVEEPEER..Q		0.96	4	900.669	Yes
Pho Run 1	7.1.1.3468.2	37578	ENSMUSP00000018727	R..YQDEVFGGFVTEPQEES[Pho]EEEVEEPEER..Q		0.99	4	900.938	Yes
Pho Run 1	6.1.1.3159.2	23318	ENSMUSP00000020991	R..SEPQPEEGS[Pho]PAAGQK..G		0.99	3	734.049	Yes
Pho Run 1	6.1.1.3151.3	23330	ENSMUSP00000020991	R..SEPQPEEGS[Pho]PAAGQK..G		0.72	3	734.058	Yes
Pho Run 1	6.1.1.3150.2	23336	ENSMUSP00000020991	R..SEPQPEEGS[Pho]PAAGQK..G		0.03	3	734.059	No	low confidence
Pho Run 1	6.1.1.3153.2	23349	ENSMUSP00000020991	R..SEPQPEEGS[Pho]PAAGQK..G		0.14	4	550.814	No	low confidence
Pho Run 1	10.1.1.3086.3	83252	ENSMUSP00000020991	K..VEEASPPAVQQPTDPAS[Pho]P[Oxi]TVAT[Pho]T[Deh]PEPVGGDAGDK..N		0.99	4	1021.32	Yes
Pho Run 1	13.1.1.3129.2	117541	ENSMUSP00000020991	K..VEEASPPAVQQ[Dea]PTDPAS[Pho]P[Oxi]TVATT[Deh]PEPVGGDAGDK..N		0.92	4	1001.57	Yes
Pho Run 1	13.1.1.3128.3	117542	ENSMUSP00000020991	K..VEEASPPAVQQ[Dea]PTDPAS[Pho]PTVATT[Did]PEPVGGDAGDK..N		0.99	4	1001.58	Yes
Pho Run 1	9.1.1.3177.3	70477	ENSMUSP00000085316	K..LM[Oxi]HDAS[Pho]DS[Pho]EVDQDDVVEWK..D		0.2	3	1001.5	Yes
Pho Run 1	10.1.1.3179.2	81997	ENSMUSP00000085316	K..LMHDAS[Pho]DSEVDQDDVVEWK..D		0.62	4	727.369	Yes
Pho Run 1	10.1.1.3176.3	82002	ENSMUSP00000085316	K..LMHDASDS[Pho]EVDQDDVVEWK..D		0.98	4	727.369	Yes
Pho Run 1	11.1.1.3263.2	92941	ENSMUSP00000085316	K..LMHDAS[Pho]DSEVDQDDVVEWK..D		0.99	4	727.367	Yes
Pho Run 1	11.1.1.3262.2	92944	ENSMUSP00000085316	K..LMHDAS[Pho]DSEVDQDDVVEWK..D		0.92	4	727.372	Yes
Pho Run 1	6.1.1.3024.2	22668	ENSMUSP00000048204	K..TES[Pho]PTQPSDTDK..N		0.3	3	665.345	Yes
Pho Run 1	6.1.1.3025.2	22673	ENSMUSP00000048204	K..TES[Pho]PTQPSDTDK..N		0.06	3	665.349	No	low confidence
Pho Run 1	6.1.1.3292.2	25757	ENSMUSP00000113685	R..DYDEEEQGYDS[Pho]EKEK..K		0.67	4	714.856	Yes
Pho Run 1	6.1.1.3291.2	25762	ENSMUSP00000113685	R..DYDEEEQGYDS[Pho]EKEK..K		0.99	4	714.857	Yes
Pho Run 1	33.1.1.3182.2	332953	ENSMUSP00000113685	K..LNHVAAGLVS[Pho]PSLK..S		0.99	4	524.334	Yes
Pho Run 1	33.1.1.3181.2	332965	ENSMUSP00000113685	K..LNHVAAGLVS[Pho]PSLK..S		0.75	4	524.34	Yes
Pho Run 1	15.1.1.2739.3	127104	ENSMUSP00000113685	K..RPTEAVS[Pho]PK..T		0.41	3	558.349	Yes
Pho Run 1	15.1.1.2724.2	127122	ENSMUSP00000113685	K..RPTEAVS[Pho]PK..T		0.1	3	558.349	No	low confidence
Pho Run 1	15.1.1.2794.2	127137	ENSMUSP00000113685	K..RPTEAVS[Pho]PK..T		0.02	3	558.35	No	low confidence
Pho Run 1	15.1.1.2792.2	127151	ENSMUSP00000113685	K..RPTEAVS[Pho]PK..T		0.13	3	558.35	No	low confidence
Pho Run 1	25.1.1.3424.3	241603	ENSMUSP00000113685	M.[Pro].SS[Pho]PPAPGTAGPTS[Pho]PSVALTNLALR..R	cleaved M-S@N-term	0.26	3	822.084	No	no iTRAQ
Pho Run 1	5.1.1.4180.2	17470	ENSMUSP00000033776	K..TVLES[Pho]GGETGDGDNDTTK..K		0.99	3	828.405	Yes
Pho Run 1	7.1.1.2940.2	31075	ENSMUSP00000080266	K..EPAISSQNS[Pho]PEAR..E		0.75	3	590.661	Yes
[truncated: 4,241 more rows]

## Sheet: Sheet1
APS[Pho]PAPAVS[Pho]PK
APS[Pho]PPAAPAPAAPPPP
ATAPQTQHVS[Pho]PMR
NQFSGPAS[Pho]PSK
