# Supplementary material for: Identification of Nuclear Protein Targets for Six Leukemogenic Tyrosine Kinases Governed by Post-Translational Regulation
Source: PLoS One. 2012 Jun 22;7(6):e38928. doi: 10.1371/journal.pone.0038928 (PMC3382166; doi:10.1371/journal.pone.0038928)
Supplement: Table S6 — Phosphopeptides changing as a result of expression of each oncogene. Phosphopeptides defined as changing are shown for each oncogene. To be called as changing a peptide must have a ratio outside the range in which 95% of peptide ratios for the internal replicate are found in at least one experiments and not changing in any internal replicate. The first four columns give phosphopeptide sequence, protein accession, gene symbol and name from which each peptide originates. The “change” column gives a significance for the likelihood of all the ratios representing a change and whether this is an increase or decrease in peptide expression. The next three columns indicate in how many replicates the observation was made and whether it was an increase or decrease. The remaining columns then display for each replicate a value for the confidence with which the peptide was matched (Confidence), the number of matches used for the quantification (Spectra Used), a value for the confidence in the likelihood of all the ratios representing a change (Change) and quantification ratios (against MSCV control) and associated p-values and error factors. (XLSX) [file pone.0038928.s007.xlsx]

## Sheet: BCRABL
Phospho peptide sequence	Protein	Gene Symbol	Name	Change	Up	Down	Replicates	Run 1 Conf	Run 1 Spectra used	Run 1 Change	Run 1 Ratio	Run 1 P-val	Run 1 EF	Run 2 Conf	Run 2 Spectra used	Run 2 Change	Run 2 Ratio	Run 2 P-val	Run 2 EF	Run 3 Conf	Run 3 Spectra used	Run 3 Change	Run 3 Ratio	Run 3 P-val	Run 3 EF
GFLGLS[Pho]PFR	ENSMUSP00000070504	Haus6	Q69ZG0;Q6NV99;Q6P252;Q8BP50;Q8BQC6;Q8CA01;Q8CB73 "MKIAA1574 protein Fragment ";"Likely ortholog of H. sapiens family with sequence similarity 29, member A (FAM29A)Putative uncharacterized protein ;";"6230416J20Rik protein Fragment ";"Putative uncharacterized protein ";"Putative uncharacterized protein ";"Putative uncharacterized protein Fragment ";"Putative uncharacterized protein "	0.99	1	0	1		0	0	0	0	0		0	0	0	0	0	45%	1	0.99	1.86091	0	0
GFS[Pho]DSGGGPPAK	ENSMUSP00000021381	Pnn	O35691 "Pinin "	0.99	1	0	1		0	0	0	0	0		0	0	0	0	0	95%	2	0.99	1.91727	0.0477566	1.86191
LMTGDTYT[Pho]AHAGAK	ENSMUSP00000027888	Abl2	Q4JIM5 "Tyrosine-protein kinase ABL2 (EC 2.7.10.2)(Abelson murine leukemia viral oncogene homolog 2)(Abelson-related gene protein)(Tyrosine-protein kinase ARG)"	0.99	1	0	1		0	0	0	0	0		0	0	0	0	0	99%	1	0.99	12.5986	0	0
SAGTETGSNINANSELSPSAGS[Pho]R	ENSMUSP00000031104	Pds5a	Q6A026 "Sister chromatid cohesion protein PDS5 homolog A "	0.99	2	0	2		0	0	0	0	0	46%	1	0.99	7.20788	0	0	99%	1	0.99	2.98921	0	0
C[Met]SGPGLS[Pho]PGMVR	ENSMUSP00000109938	Flna	B7FAU9;B9EKP5;Q3U7N9;Q4FZG4;Q6KAM8;Q9JJ37 "Filamin, alpha ";"Filamin, alphaMCG21234, isoform CRA_b ;";"Putative uncharacterized protein Fragment ";"Flna protein Fragment ";"MFLJ00343 protein Fragment ";"Filamin Fragment "	0.99	1	0	1		0	0	0	0	0	99%	1	0.99	2.05445	0	0		0	0	0	0	0
ATWGDGGDNS[Deh]P[Oxi]S[Pho]N[Dea]VVSK	ENSMUSP00000116935	Snap23	B0R029;B0R030 "Synaptosomal-associated protein 23 Fragment ";"Synaptosomal-associated protein Fragment "	0.99	1	0	1		0	0	0	0	0	47%	1	0.99	4.4387	0	0		0	0	0	0	0
ESVPDFPLS[Pho]PPK	ENSMUSP00000101493	Stmn1	005 "stathmin 1 Gene [Source:MGI (curated);Acc:MGI:96739]" "MGI_curated_transcript"	0.99	1	0	1		0	0	0	0	0		0	0	0	0	0	95%	3	0.99	1.93568	0.00386761	1.19392
QSEQPVKPVGPVMDDAAPEDSASPVS[Pho]QQR	ENSMUSP00000106278	Trp53bp1	P70399 "Tumor suppressor p53-binding protein 1 (p53-binding protein 1)(p53BP1)(53BP1)"	0.99	1	0	1		0	0	0	0	0		0	0	0	0	0	99%	1	0.99	1.89843	0	0
LQPLTSVDS[Pho]DNDFVTPK	ENSMUSP00000042260	Ncapd2	Q8K2Z4 "Condensin complex subunit 1 (Non-SMC condensin I complex subunit D2)(Chromosome condensation-related SMC-associated protein 1)(Chromosome-associated protein D2)(mCAP-D2)(XCAP-D2 homolog)"	0.99	1	0	1		0	0	0	0	0		0	0	0	0	0	54%	1	0.99	2.01749	0	0
TYT[Pho]HEVVTLWYR	ENSMUSP00000026416	Cdk2	P97377 "Cell division protein kinase 2 (EC 2.7.11.22)"	0.99	1	0	1		0	0	0	0	0		0	0	0	0	0	99%	1	0.99	1.74961	0	0
SGASGPENFQVGS[Pho]MPPAQQQITSGQM[Det]HR	ENSMUSP00000030187	Tln1	P26039 "Talin-1 "	0.99	1	0	1		0	0	0	0	0		0	0	0	0	0	99%	2	0.99	1.95424	0.081146	2.97745
ATWGDGGDNS[Pho]P[Oxi]SN[Amm]VVSK	ENSMUSP00000116935	Snap23	B0R029;B0R030 "Synaptosomal-associated protein 23 Fragment ";"Synaptosomal-associated protein Fragment "	0.99	1	0	1		0	0	0	0	0	78%	1	0.99	3.74213	0	0		0	0	0	0	0
PAAPAAPAPVEKT[Pho]PVKK	ENSMUSP00000044395	Hist1h1d	P43277 "Histone H1.3 (H1 VAR.4)(H1d)"	0.99	1	0	1		0	0	0	0	0		0	0	0	0	0	98%	1	0.99	1.81924	0	0
DSQDTS[Pho]AEQSDHDDEVASLASASGGFGSK	ENSMUSP00000039134	Edc4	Q3UJB9 "Enhancer of mRNA-decapping protein 4 "	-0.99	0	1	1		0	0	0	0	0		0	0	0	0	0	99%	1	-0.99	0.421666	0	0
APS[Pho]PAGPSHK	ENSMUSP00000068927	Cebpe	Q6PZD9 "CCAAT/enhancer-binding protein epsilon (C/EBP epsilon)"	-0.99	0	1	1		0	0	0	0	0	99%	2	0	0	0	0	40%	1	-0.99	0.553273	0	0
N[Dea]SS[Pho]PAVPAPTPEGVQAVNTTK	ENSMUSP00000095170	Tcof1	Q05BH6 "Tcof1 protein Fragment "	-0.99	0	1	1		0	0	0	0	0		0	0	0	0	0	83%	1	-0.99	0.573807	0	0
ELLLDIGDVS[Pho]ER	ENSMUSP00000026448	2310003H01Rik	A2ACJ2 "Fanconi anemia-associated protein of 100 kDa "	-0.99	0	1	1		0	0	0	0	0		0	0	0	0	0	65%	1	-0.99	0.487117	0	0
ASWGLQDS[Pho]PGSTDSPWQER	ENSMUSP00000025562	Incenp	Q9WU62 "Inner centromere protein "	-0.99	0	1	1		0	0	0	0	0	99%	2	0	0	0	0	99%	3	-0.99	0.53422	0.00291904	1.15727
VEAPDSEAC[Met]S[Pho]GEEVAMETK	ENSMUSP00000102976	Zfp592	Q8BHZ4 "Zinc finger protein 592 (Zfp-592)"	-0.99	0	1	1		0	0	0	0	0		0	0	0	0	0	93%	1	-0.99	0.523408	0	0
LFDQQLS[Pho]PGLRPR	ENSMUSP00000044647	Inpp5d	Q9ES52 "Phosphatidylinositol-3,4,5-trisphosphate 5-phosphatase 1 (EC 3.1.3.n1)(SH2 domain-containing inositol-5'-phosphatase 1)(SH2 domain-containing inositol phosphatase 1)(SHIP-1)(Inositol polyphosphate-5-phosphatase of 145 kDa)(SIP-145)(p150Ship)"	-0.986667	0	3	3	92%	1	-0.98	0.316675	0	0	99%	2	-0.99	0.303834	0.0689354	5.18367	72%	1	-0.99	0.466272	0	0
AAS[Pho]PPASASDLIEQQQK	ENSMUSP00000068587	Fam40a	Q8C079 "Protein FAM40A "	-0.985	0	2	2		0	0	0	0	0	99%	2	-0.99	0.488629	0.139284	7.56325	99%	2	-0.98	0.582066	0.144225	4.87953
MDRT[Pho]PPPPT[Pho]LSPAAVTVGR	ENSMUSP00000114916	Phc3	A2RTJ9 "Polyhomeotic-like 3 (Drosophila) "	0.98	1	0	1		0	0	0	0	0		0	0	0	0	0	53%	1	0.98	1.55937	0	0
PAAPAAPAPAEKT[Pho]PVKK	ENSMUSP00000057308	Hist1h1e	P43274 "Histone H1.4 (H1 VAR.2)(H1e)"	0.98	1	0	1		0	0	0	0	0		0	0	0	0	0	87%	2	0.98	1.70886	0.0299892	1.37846
EQGVESPGAQPASS[Pho]PR	ENSMUSP00000081285	Txlna	Q6PAM1 "Alpha-taxilin "	0.98	1	0	1	99%	2	0	0	0	0		0	0	0	0	0	70%	1	0.98	1.60012	0	0
TTAVEIDY[Pho]DSLK	ENSMUSP00000087947	Fyb	O35601 "FYN-binding protein (FYN-T-binding protein)(FYB-120/130)(p120/p130)(SLP-76-associated phosphoprotein)(SLAP-130)(Adhesion and degranulation promoting adaptor protein)(ADAP)"	0.98	1	0	1	85%	1	0.98	3.05365	0	0		0	0	0	0	0		0	0	0	0	0
ALEEM[Oxi]AAAEPLS[Pho]PK	ENSMUSP00000066383	Hemgn	Q9ERZ0 "Hemogen (Hemopoietic gene protein)(Negative differentiation regulator protein)(mNDR)"	0.98	1	0	1		0	0	0	0	0		0	0	0	0	0	46%	1	0.98	1.5972	0	0
HS[Pho]PSALQDVFVELLSPHSK	ENSMUSP00000039757	Baz1a	O88379 "Bromodomain adjacent to zinc finger domain protein 1A (Cbp146)"	0.98	1	0	1		0	0	0	0	0		0	0	0	0	0	21%	1	0.98	1.55711	0	0
PVEKS[Pho]PAK	ENSMUSP00000079356	Hist1h1b	P43276 "Histone H1.5 (H1 VAR.5)(H1b)"	0.98	1	0	1		0	0	0	0	0		0	0	0	0	0	26%	1	0.98	1.56391	0	0
DFVHLGAS[Pho]PDTN[Dea]GK	ENSMUSP00000003284	Irf3	P70671 "Interferon regulatory factor 3 (IRF-3)"	0.98	1	0	1		0	0	0	0	0		0	0	0	0	0	99%	1	0.98	1.55853	0	0
PAAPAPAEKT[Pho]PVKK	ENSMUSP00000057308	Hist1h1e	P43274 "Histone H1.4 (H1 VAR.2)(H1e)"	0.98	1	0	1		0	0	0	0	0		0	0	0	0	0	99%	1	0.98	1.61837	0	0
VEEASPPAVQQPTDPAS[Pho]PTVATT[Pho]PEPVGGDAGDK	ENSMUSP00000020991	Dnmt3a	O88508 "DNA (cytosine-5)-methyltransferase 3A (Dnmt3a)(EC 2.1.1.37)(DNA methyltransferase MmuIIIA)(DNA MTase MmuIIIA)(M.MmuIIIA)"	-0.98	0	1	1		0	0	0	0	0		0	0	0	0	0	96%	1	-0.98	0.612006	0	0
LLSSSDDDANILSS[Pho]PTDR	ENSMUSP00000021257	Med24	Q99K74 "Mediator of RNA polymerase II transcription subunit 24 (Mediator complex subunit 24)(Thyroid hormone receptor-associated protein complex 100 kDa component)(mTRAP100)(Trap100)(Thyroid hormone receptor-associated protein 4)"	-0.98	0	1	1		0	0	0	0	0	99%	2	0	0	0	0	99%	4	-0.98	0.6074	0	0
EVSPDPSTTGAAS[Pho]PASSSAGGSVAR	ENSMUSP00000015197	Gata2	O09100 "Endothelial transcription factor GATA-2 (GATA-binding protein 2)"	-0.98	0	1	1		0	0	0	0	0	100%	5	0	0	0	0	100%	1	-0.98	0.603697	0	0
AESRPET[Pho]PK	ENSMUSP00000059385	Nipbl	Q6KCD5 "Nipped-B-like protein (Delangin homolog)(SCC2 homolog)"	-0.98	0	1	1		0	0	0	0	0		0	0	0	0	0	44%	1	-0.98	0.593542	0	0
SSC[Met]GS[Pho]PPDLWK	ENSMUSP00000057270	Zfp828	Q8K327 "Zinc finger protein 828 "	-0.98	0	1	1		0	0	0	0	0		0	0	0	0	0	79%	1	-0.98	0.649971	0	0
AAS[Pho]PSKPPISN[Dea]ASATPVGR	ENSMUSP00000045873	Anln	Q8K298 "Actin-binding protein anillin "	-0.98	0	1	1		0	0	0	0	0		0	0	0	0	0	99%	2	-0.98	0.629951	0.0169274	1.16902
VADNS[Pho]FDAK	ENSMUSP00000015320	Nolc1	Q3TKZ9;Q3U6W2;Q3UBB6;Q3UI16;Q6ZQK6;Q8CE21 "Putative uncharacterized protein ";"Putative uncharacterized protein ";"Putative uncharacterized protein ";"Putative uncharacterized protein ";"MKIAA0035 protein Fragment ";"Putative uncharacterized protein "	-0.97	0	1	1		0	0	0	0	0	41%	1	-0.97	0.536983	0	0		0	0	0	0	0
IVEYS[Pho]PPSAPR	ENSMUSP00000105007	Brd1	A1L3T8;Q571F6;Q80UP2;Q8BU83 "Brd1 protein ";"MKIAA4191 protein Fragment ";"Brd1 protein Fragment ";"Putative uncharacterized protein Fragment "	-0.97	0	1	1		0	0	0	0	0	97%	1	-0.97	0.53549	0	0		0	0	0	0	0
AASPSKPPIS[Pho]NASATPVGR	ENSMUSP00000045873	Anln	Q8K298 "Actin-binding protein anillin "	-0.97	0	1	1		0	0	0	0	0		0	0	0	0	0	21%	1	-0.97	0.656735	0	0
EELAS[Pho]DLEEM[Oxi]ATSSAK	ENSMUSP00000099487	Nop56	Q9D6Z1 "Nucleolar protein 56 (Nucleolar protein 5A)"	-0.965	0	1	2	99%	6	-0.94	0.451956	0.0010242	1.34819	99%	6	-0.99	0.473395	0	0	98%	2	0	0	0	0
GPIHS[Pho]PVELQR	ENSMUSP00000065363	Nfil3	O08750 "Nuclear factor interleukin-3-regulated protein (E4 promoter-binding protein 4)(Embryo implantation-related NFIL3/E4BP4-like transcription factor)"	0.963333	2	0	3	99%	4	0.94	2.2424	0.000348134	1.14956	99%	1	0.99	2.19995	0	0	99%	1	0.96	1.48481	0	0
ATWGDGGDNS[Pho]PSNVVSK	ENSMUSP00000116935	Snap23	B0R029;B0R030 "Synaptosomal-associated protein 23 Fragment ";"Synaptosomal-associated protein Fragment "	0.96	2	0	2	23%	1	0.96	2.51679	0	0		0	0	0	0	0	99%	2	0.96	1.49421	0.0476705	1.46642
EFTGS[Pho]PPPSATK	ENSMUSP00000024717	Tbc1d5	Q3U325;Q3UN43;Q8CC81;Q9DAW8 "Putative uncharacterized protein ";"Putative uncharacterized protein ";"Putative uncharacterized protein ";"Putative uncharacterized protein "	0.96	1	0	1		0	0	0	0	0	31%	1	0.96	1.79214	0	0		0	0	0	0	0
LDSSQLPLQTGLDVPAT[Pho]PR	ENSMUSP00000027768	Ahctf1	Q8CJF7 "Protein ELYS (Protein MEL-28)(Putative AT-hook-containing transcription factor 1)(Embryonic large molecule derived from yolk sac)"	0.96	1	0	1		0	0	0	0	0		0	0	0	0	0	99%	3	0.96	1.50498	0.352494	24.8043
AQTLPTSVVTITSESS[Pho]PGKR	ENSMUSP00000011877	Spnb2	Q62261 "Spectrin beta chain, brain 1 (Spectrin, non-erythroid beta chain 1)(Beta-II spectrin)(Fodrin beta chain)(Embryonic liver fodrin)"	0.96	1	0	1		0	0	0	0	0	99%	2	0.96	1.79096	0.0320434	1.45212		0	0	0	0	0
TTNDSAASES[Pho]PPPKR	ENSMUSP00000105396	Dnmt3b	O88509 "DNA (cytosine-5)-methyltransferase 3B (Dnmt3b)(EC 2.1.1.37)(DNA methyltransferase MmuIIIB)(DNA MTase MmuIIIB)(M.MmuIIIB)"	0.96	1	0	1		0	0	0	0	0		0	0	0	0	0	28%	1	0.96	1.47598	0	0
RVS[Pho]GSATPNSEAPR	ENSMUSP00000031478	Ddx51	Q6P9R1 "ATP-dependent RNA helicase DDX51 (EC 3.6.1.-)(DEAD box protein 51)"	0.96	1	0	1	99%	1	0	0	0	0	99%	3	0	0	0	0	34%	1	0.96	1.50138	0	0
SQSGS[Pho]PAAPVEQVVIHTDTSGDPTLPQR	ENSMUSP00000080949	Mdc1	Q5PSV9 "Mediator of DNA damage checkpoint protein 1 "	0.96	1	0	1		0	0	0	0	0		0	0	0	0	0	98%	1	0.96	1.46639	0	0
FAQS[Pho]APGSPLSSQPVLITVQR	ENSMUSP00000101720	Foxk2	Q3UCQ1 "Forkhead box protein K2 (Interleukin enhancer-binding factor 1)(Cellular transcription factor ILF-1)"	0.96	1	0	1		0	0	0	0	0		0	0	0	0	0	66%	1	0.96	1.48051	0	0
S[Pho]PISVPGGSALISNLGK	ENSMUSP00000033761	Hcfc1	Q61191 "Host cell factor 1 (HCF-1)(HCF)(C1 factor) [Contains HCF N-terminal chain 1;HCF N-terminal chain 2;HCF N-terminal chain 3;HCF N-terminal chain 4;HCF N-terminal chain 5;HCF N-terminal chain 6;HCF C-terminal chain 1;HCF C-terminal chain 2;HCF C-termin /.../in 3;HCF C-terminal chain 4;HCF C-terminal chain 5;HCF C-terminal chain 6]"	0.96	1	0	1		0	0	0	0	0		0	0	0	0	0	99%	1	0.96	1.46838	0	0
TPS[Pho]SEEISPTK	ENSMUSP00000024905	Ralbp1	Q62172 "RalA-binding protein 1 (RalBP1)(Ral-interacting protein 1)(Dinitrophenyl S-glutathione ATPase)(DNP-SG ATPase)"	0.96	1	0	1		0	0	0	0	0	77%	1	0.96	1.78868	0	0		0	0	0	0	0
SPTNS[Pho]SEIFTPAHEENVR	ENSMUSP00000034913	Fam195b	Q3UGS4;Q8QZS4 "MCG2134Novel proteinPutative uncharacterized protein ;;";"BC003940 protein Fragment "	0.96	1	0	1		0	0	0	0	0		0	0	0	0	0	73%	1	0.96	1.49461	0	0
LSST[Pho]PPLSALGR	ENSMUSP00000072406	Ints1	Q6P4S8 "Integrator complex subunit 1 (Int1)"	0.96	1	0	1		0	0	0	0	0		0	0	0	0	0	35%	1	0.96	1.47272	0	0
GS[Pho]PVQLGAK	ENSMUSP00000087947	Fyb	O35601 "FYN-binding protein (FYN-T-binding protein)(FYB-120/130)(p120/p130)(SLP-76-associated phosphoprotein)(SLAP-130)(Adhesion and degranulation promoting adaptor protein)(ADAP)"	0.96	1	0	1		0	0	0	0	0	37%	1	0	0	0	0	40%	1	0.96	1.49074	0	0
VEEASPPAVQQ[Dea]PTDPAS[Pho]P[Oxi]TVATT[Deh]PEPVGGDAGDK	ENSMUSP00000020991	Dnmt3a	O88508 "DNA (cytosine-5)-methyltransferase 3A (Dnmt3a)(EC 2.1.1.37)(DNA methyltransferase MmuIIIA)(DNA MTase MmuIIIA)(M.MmuIIIA)"	-0.96	0	1	1	92%	1	-0.96	0.390314	0	0		0	0	0	0	0		0	0	0	0	0
AASADS[Pho]TTEGTPTDGFTVLSTK	ENSMUSP00000016081	H2afy	Q9QZQ8 "Core histone macro-H2A.1 (Histone macroH2A1)(mH2A1)(H2A.y)(H2A/y)"	-0.96	0	1	1		0	0	0	0	0		0	0	0	0	0	60%	1	-0.96	0.682196	0	0
EFGEDLVEQN[Dea]SSYVQ[Dea]DS[Pho]PSK	ENSMUSP00000025427	Rnmt	Q9D0L8 "mRNA cap guanine-N7 methyltransferase (EC 2.1.1.56)(mRNA (guanine-N(7)-)-methyltransferase)(RG7MT1)(mRNA cap methyltransferase)"	-0.96	0	1	1		0	0	0	0	0		0	0	0	0	0	61%	1	-0.96	0.665008	0	0
A[Pro]ASAAATAAAS[Pho]AAT[Deh]AASAASGS[Pho]PGSGEGSAGGEK	ENSMUSP00000005705	Trim28	Q62318 "Transcription intermediary factor 1-beta (TIF1-beta)(Tripartite motif-containing protein 28)(KRAB-A-interacting protein)(KRIP-1)"	-0.96	0	1	1		0	0	0	0	0	91%	2	-0.96	0.561319	0	0		0	0	0	0	0
MEAEVDSPS[Pho]PAPSLGER	ENSMUSP00000104301	Chd3	B1AR17;O35327;Q7TML9;Q8K0T3 "Chromodomain helicase DNA binding protein 3 ";"Proline-rich protein 7 Fragment ";"Chd3 protein ";"Chd3 protein "	-0.96	0	1	1		0	0	0	0	0		0	0	0	0	0	99%	2	-0.96	0.679568	0.426184	48.6361
GS[Pho]PPVPSGPPMEEDGLR	ENSMUSP00000005336	Senp3	Q9EP97 "Sentrin-specific protease 3 (EC 3.4.22.-)(Sentrin/SUMO-specific protease SENP3)(SUMO-1-specific protease 3)(Smt3-specific isopeptidase 1)(Smt3ip1)"	-0.96	0	1	1		0	0	0	0	0		0	0	0	0	0	69%	1	-0.96	0.675291	0	0
RAS[Pho]GQAFELILSPR	ENSMUSP00000101493	Stmn1	005 "stathmin 1 Gene [Source:MGI (curated);Acc:MGI:96739]" "MGI_curated_transcript"	0.95	1	0	1		0	0	0	0	0		0	0	0	0	0	99%	3	0.95	1.44802	0.0337368	1.35015
SQPIDDEIYEELPEEEEDTAS[Pho]VK	ENSMUSP00000077342	Skap2	Q3UND0 "Src kinase-associated phosphoprotein 2 (Src family-associated phosphoprotein 2)(Src kinase-associated phosphoprotein 55-related protein)(SKAP55 homolog)(SKAP-HOM)(Src-associated adapter protein with PH and SH3 domains)(Pyk2/RAFTK-associated protein)"	0.95	1	0	1	89%	3	0.95	2.33252	0.050068	2.33396		0	0	0	0	0		0	0	0	0	0
TEVS[Pho]YLEIYNER	ENSMUSP00000042551	Kif16b	B1AVY7;O35056;Q3TUD2;Q8BZZ9 "Kinesin family member 16B ";"KIF16B Fragment ";"Putative uncharacterized protein Fragment ";"Putative uncharacterized protein Fragment "	0.95	1	0	1		0	0	0	0	0		0	0	0	0	0	22%	1	0.95	1.45772	0	0
VGS[Pho]LTPPSS[Pho]PK	ENSMUSP00000086948	Aak1	Q3UHJ0 "AP2-associated protein kinase 1 (EC 2.7.11.1)(Adaptor-associated kinase 1)"	0.95	1	0	1		0	0	0	0	0	72%	2	0.95	1.75988	0.202629	10.6602		0	0	0	0	0
TTNDSAAS[Pho]ESPPPKR	ENSMUSP00000105396	Dnmt3b	O88509 "DNA (cytosine-5)-methyltransferase 3B (Dnmt3b)(EC 2.1.1.37)(DNA methyltransferase MmuIIIB)(DNA MTase MmuIIIB)(M.MmuIIIB)"	0.95	1	0	1		0	0	0	0	0		0	0	0	0	0	29%	1	0.95	1.45999	0	0
DS[Pho]VPASPGVPAADFPAETEQSKPSK	ENSMUSP00000068896	Top2a	Q01320 "DNA topoisomerase 2-alpha (EC 5.99.1.3)(DNA topoisomerase II, alpha isozyme)"	-0.95	0	1	1	54%	1	-0.95	0.434662	0	0		0	0	0	0	0		0	0	0	0	0
FGDFLQHS[Pho]PTILQSK	ENSMUSP00000084599	Kif20b	Q80WE4 "Kinesin-like protein KIF20B (M-phase phosphoprotein 1)(MPP1)(Kinesin-related motor interacting with PIN1)(Kinesin family member 20B)"	-0.95	0	1	1		0	0	0	0	0		0	0	0	0	0	73%	1	-0.95	0.685621	0	0
SAEPLAN[Dea]T[Pho]VLASETEEEGNAQALGPTAK	ENSMUSP00000095170	Tcof1	Q05BH6 "Tcof1 protein Fragment "	-0.95	0	1	1		0	0	0	0	0		0	0	0	0	0	99%	1	-0.95	0.686879	0	0
SAGTETGSNIN[Dea]ANSELS[Pho]PSAGSR	ENSMUSP00000031104	Pds5a	Q6A026 "Sister chromatid cohesion protein PDS5 homolog A "	0.92	1	0	2		0	0	0	0	0	99%	1	0.99	4.66908	0	0	99%	1	0.85	1.27438	0	0
VAKS[Pho]PAK	ENSMUSP00000062030	Hist1h1a	P43275 "Histone H1.1 (H1 VAR.3)(H1a)"	0.9	1	0	2		0	0	0	0	0	44%	1	0.81	1.3111	0	0	86%	3	0.99	1.74365	0.00256475	1.12906
DSQDTSAEQS[Pho]DHDDEVASLASASGGFGSK	ENSMUSP00000039134	Edc4	Q3UJB9 "Enhancer of mRNA-decapping protein 4 "	-0.89	0	0	1	99%	3	-0.89	0.5614	0.0107691	1.29677		0	0	0	0	0		0	0	0	0	0
NSGPVSEVNTGFS[Pho]PEVK	ENSMUSP00000073018	Srrm2	Q8BTI8 "Serine/arginine repetitive matrix protein 2 "	-0.885	0	1	2		0	0	0	0	0	99%	2	-0.81	0.761905	0.507543	34.4044	99%	3	-0.96	0.680555	0.0142529	1.22119
KLS[Pho]GDLEAGAPK	ENSMUSP00000095170	Tcof1	Q05BH6 "Tcof1 protein Fragment "	-0.88	0	1	2	79%	2	-0.78	0.692977	0.178728	3.8337		0	0	0	0	0	95%	1	-0.98	0.644595	0	0
EASSGST[Pho]PQKPK	ENSMUSP00000095170	Tcof1	Q05BH6 "Tcof1 protein Fragment "	-0.875	0	1	2	74%	1	-0.76	0.710565	0	0		0	0	0	0	0	75%	1	-0.99	0.506042	0	0
DVTNLTVGGFTPMS[Pho]PR	ENSMUSP00000003527	Supt5h	O55201 "Transcription elongation factor SPT5 (DRB sensitivity-inducing factor large subunit)(DSIF large subunit)"	0.87	1	0	2	94%	1	0.76	1.4082	0	0		0	0	0	0	0	99%	1	0.98	1.62329	0	0
SSLGQS[Pho]ASETEEDTVSISK	ENSMUSP00000025774	Sf3b2	Q3UAI4;Q3UBH2;Q3UJB0;Q3UQU5;Q80W39;Q8BL33;Q9CS24 "Putative uncharacterized protein ";"Putative uncharacterized protein ";"Putative uncharacterized proteinSplicing factor 3b, subunit 2 ;";"Putative uncharacterized protein Fragment ";"Splicing factor 3b, subunit 2 ";"Putative uncharacterized protein Fragment ";"Putative uncharacterized protein Fragment "	-0.87	0	1	2	99%	1	-0.76	0.708652	0	0		0	0	0	0	0	99%	2	-0.98	0.606484	0.114221	3.16596
GLS[Pho]PAQKPK	ENSMUSP00000032088	Zfml	Q61464 "Zinc finger protein 638 (Zinc finger matrin-like protein)(Nuclear protein 220)"	-0.815	0	1	2	81%	2	-0.67	0.761127	0.0697099	1.4642		0	0	0	0	0	40%	1	-0.96	0.664333	0	0
GSTFS[Pho]PDLK	ENSMUSP00000032088	Zfml	Q61464 "Zinc finger protein 638 (Zinc finger matrin-like protein)(Nuclear protein 220)"	-0.81	0	1	2	96%	2	-0.67	0.762519	0.087295	1.60863		0	0	0	0	0	81%	1	-0.95	0.694583	0	0
AVEGPSPS[Pho]PEPEEKPAESLAIDPTPGTR	ENSMUSP00000115599	Rreb1	B8JJE4 "Ras responsive element binding protein 1 Fragment "	0.79	1	0	2	99%	1	0.61	1.25422	0	0		0	0	0	0	0	99%	2	0.97	1.51838	0.0575187	1.61734
ANATNS[Pho]PEGNK	ENSMUSP00000039222	Zfp800	Q0VEE6 "Zinc finger protein 800 "	0.735	1	0	2	79%	2	0.49	1.17686	0.202166	1.97414		0	0	0	0	0	99%	2	0.98	1.60083	0	0
EASSGS[Pho]TPQKPK	ENSMUSP00000095170	Tcof1	Q05BH6 "Tcof1 protein Fragment "	-0.705	0	1	2	32%	1	-0.42	0.876701	0	0		0	0	0	0	0	29%	1	-0.99	0.488609	0	0
ESLPLDLS[Pho]DDQSNSK	ENSMUSP00000027797	Nvl	Q9DBY8 "Nuclear valosin-containing protein-like (Nuclear VCP-like protein)(NVLp)"	0.65	1	0	2		0	0	0	0	0	25%	1	0.34	1.07798	0	0	75%	1	0.96	1.47818	0	0
KANSTQEPSQQPASSGASPLSASEGPESPGSS[Pho]R	ENSMUSP00000029941	Pdlim5	Q8CI51 "PDZ and LIM domain protein 5 (Enigma homolog)(Enigma-like PDZ and LIM domains protein)"	0.51	1	0	2	100%	1	0.03	1.0126	0	0		0	0	0	0	0	32%	1	0.99	1.73687	0	0
ATAPQTQHVS[Pho]PM[Oxi]R	ENSMUSP00000105602	Eef1d	P57776 "Elongation factor 1-delta (EF-1-delta)"	0.475	1	0	2	98%	3	-0.03	0.98691	0.86148	1.33192	98%	1	0	0	0	0	99%	3	0.98	1.55363	0.0370192	1.45535
SST[Pho]PLPTVSSSAENTR	ENSMUSP00000020123	Tmpo	Q61033 "Lamina-associated polypeptide 2, isoforms alpha/zeta (Thymopoietin isoforms alpha/zeta)(TP alpha/zeta)"	-0.37	0	1	2	99%	1	0.24	1.07044	0	0	99%	3	0	0	0	0	70%	1	-0.98	0.649525	0	0
GSDDVLVSGEVPEC[Met]EVGHMS[Pho]PR	ENSMUSP00000058618	Bod1l	O35243;Q3TR39;Q3USW6;Q6P8H7;Q80TF0;Q8BHG7 "Antigen containing epitope to monoclonal antibody MMS-85/12 Fragment ";"Putative uncharacterized protein Fragment ";"Putative uncharacterized protein Fragment ";"A230054D04Rik protein Fragment ";"MKIAA1327 protein Fragment ";"Putative uncharacterized protein Fragment "	0.36	1	0	2	100%	2	-0.27	0.920223	0.746252	12.2869	59%	1	0	0	0	0	99%	3	0.99	1.82896	0	0
A[Pro]EM[Oxi]KS[Pho]PTKAEPATPAEAAQSDR	ENSMUSP00000044827	Mybbp1a	Q7TPV4 "Myb-binding protein 1A (Myb-binding protein of 160 kDa)"	0.34	1	0	2	91%	2	0.96	2.45503	0.0877547	4.8703		0	0	0	0	0	91%	1	-0.28	0.949014	0	0
YSPTSPTYSPTS[Pho]PK	ENSMUSP00000050771	Polr2a	P08775 "DNA-directed RNA polymerase II subunit RPB1 (RNA polymerase II subunit B1)(EC 2.7.7.6)(DNA-directed RNA polymerase II subunit A)(DNA-directed RNA polymerase III largest subunit)"	-0.255	0	1	2		0	0	0	0	0	99%	2	0.46	1.11869	0.634256	9.03895	94%	1	-0.97	0.656539	0	0
LASDDRPS[Pho]PPR	ENSMUSP00000080738	Rbm10	202 "RNA binding motif protein 10 Gene [Source:MGI (curated);Acc:MGI:2384310]" "MGI_automatic_transcript"	-0.22	0	1	2		0	0	0	0	0	96%	3	-0.95	0.571459	0.0683624	1.94262	96%	1	0.51	1.11818	0	0
FDS[Pho]NEEDTASVFAPSFGLK	ENSMUSP00000017629	Top2b	Q64511 "DNA topoisomerase 2-beta (EC 5.99.1.3)(DNA topoisomerase II, beta isozyme)"	-0.12	0	1	2	99%	4	-0.96	0.420585	0.00827404	1.55458	99%	3	0	0	0	0	90%	5	0.72	1.18662	0.436969	2.14711
YPS[Pho]GSEIPVVEDEEK	ENSMUSP00000122242	Svil	Q8K4L2 "Archvillin "	0.1	0	0	1	99%	3	0.1	1.0356	0.875035	2.32791		0	0	0	0	0		0	0	0	0	0
AEAENN[Dea]SGVESSGYGS[Pho]PGPTWDR	ENSMUSP00000038135	Dhx9	O70133 "ATP-dependent RNA helicase A (EC 3.6.1.-)(Nuclear DNA helicase II)(NDH II)(DEAH box protein 9)(mHEL-5)"	-0.08	0	1	2	100%	1	0.81	1.51131	0	0	100%	2	0	0	0	0	100%	4	-0.97	0.654382	0	0
LIDLES[Pho]PTPESQK	ENSMUSP00000105950	Sipa1l1	Q8C0T5 "Signal-induced proliferation-associated 1-like protein 1 (SIPA1-like protein 1)"	0.075	1	0	2	72%	1	0	0	0	0	99%	2	0.95	1.7084	0.0861089	2.52464	29%	1	-0.8	0.80737	0	0
DELHIVEAEAM[Oxi]NYEGS[Pho]PIK	ENSMUSP00000075067	Npm1	Q61937 "Nucleophosmin (NPM)(Nucleolar phosphoprotein B23)(Numatrin)(Nucleolar protein NO38)"	0.045	1	0	2	99%	6	-0.87	0.603052	0.00443118	1.30306	99%	2	0.96	1.78081	0	0		0	0	0	0	0

## Sheet: TelPDGFR
Phospho peptide sequence	Protein	Gene Symbol	Name	Change	Up	Down	Replicates	Run 1 Conf	Run 1 Spectra used	Run 1 Change	Run 1 Ratio	Run 1 P-val	Run 1 EF	Run 2 Conf	Run 2 Spectra used	Run 2 Change	Run 2 Ratio	Run 2 P-val	Run 2 EF	Run 3 Conf	Run 3 Spectra used	Run 3 Change	Run 3 Ratio	Run 3 P-val	Run 3 EF
FGDFLQHS[Pho]PTILQSK	ENSMUSP00000084599	Kif20b	Q80WE4 "Kinesin-like protein KIF20B (M-phase phosphoprotein 1)(MPP1)(Kinesin-related motor interacting with PIN1)(Kinesin family member 20B)"	-0.99	0	1	1		0	0	0	0	0		0	0	0	0	0	73%	1	-0.99	0.316634	0	0
MPTQSDEEKSPS[Pho]PTAEDPR	ENSMUSP00000107963	Mta3	Q3TY62 "Putative uncharacterized protein "	-0.99	0	1	1		0	0	0	0	0		0	0	0	0	0	92%	1	-0.99	0.531661	0	0
RETVVESQSSQS[Pho]PSPK	ENSMUSP00000044898	Sfrs2ip	Q6ZPE9 "MKIAA3013 protein Fragment "	-0.99	0	1	1		0	0	0	0	0		0	0	0	0	0	25%	1	-0.99	0.535053	0	0
EVIEASDKEGLS[Pho]PAK	ENSMUSP00000021850	Prpf4b	Q61136 "Serine/threonine-protein kinase PRP4 homolog (EC 2.7.11.1)(PRP4 pre-mRNA-processing factor 4 homolog)(Pre-mRNA protein kinase)"	-0.99	0	1	1		0	0	0	0	0		0	0	0	0	0	68%	1	-0.99	0.520475	0	0
ERPQS[Pho]PGKQESPGITPPR	ENSMUSP00000033310	Mki67	Q61769;Q7TSF6 "Ki-67 protein ";"Mki67 protein "	-0.99	0	1	1	67%	1	0	0	0	0		0	0	0	0	0	92%	3	-0.99	0.485147	0.0349534	1.81778
RVS[Pho]GSATPNSEAPR	ENSMUSP00000031478	Ddx51	Q6P9R1 "ATP-dependent RNA helicase DDX51 (EC 3.6.1.-)(DEAD box protein 51)"	0.99	1	0	1	99%	1	0	0	0	0	29%	3	0	0	0	0	34%	1	0.99	1.78338	0	0
AAGSGPADTEM[Oxi]EEVFDHGS[Pho]PGK	ENSMUSP00000044361	Smarca5	Q91ZW3 "SWI/SNF-related matrix-associated actin-dependent regulator of chromatin subfamily A member 5 (EC 3.6.1.-)(Sucrose nonfermenting protein 2 homolog)(mSnf2h)"	0.99	1	0	1		0	0	0	0	0		0	0	0	0	0	97%	1	0.99	1.81973	0	0
ADREQS[Pho]PVSK	ENSMUSP00000045945	Ppig	A2AR02 "Peptidyl-prolyl cis-trans isomerase G (Peptidyl-prolyl isomerase G)(PPIase G)(EC 5.2.1.8)(Rotamase G)(Cyclophilin G)"	-0.99	0	1	1		0	0	0	0	0		0	0	0	0	0	38%	1	-0.99	0.540634	0	0
SVNEILGLAESS[Pho]PK	ENSMUSP00000030313	5830433M19Rik	Q8VDY9 "Uncharacterized protein C9orf82 homolog "	0.99	1	0	1		0	0	0	0	0		0	0	0	0	0	98%	2	0.99	1.72445	0.209953	10.6976
LSSWDQAET[Pho]PGHT[Pho]PSLR	ENSMUSP00000027127	Sf3b1	Q99NB9 "Splicing factor 3B subunit 1 (Pre-mRNA-splicing factor SF3b 155 kDa subunit)(SF3b155)(Spliceosome-associated protein 155)(SAP 155)"	0.99	1	0	1		0	0	0	0	0		0	0	0	0	0	99%	2	0.99	1.91252	0.0177355	1.25809
IPITPTSSFVSPPPPTASPHS[Pho]NR	ENSMUSP00000062753	Irf2bp2	Q8BJC6 "Putative uncharacterized protein Fragment "	0.99	1	0	1		0	0	0	0	0		0	0	0	0	0	57%	1	0.99	1.87518	0	0
TVLES[Pho]GGETGDGDNDTTKK	ENSMUSP00000033776	Dkc1	Q9ESX5 "H/ACA ribonucleoprotein complex subunit 4 (EC 5.4.99.-)(Dyskerin)(Nucleolar protein family A member 4)(snoRNP protein DKC1)(Nopp140-associated protein of 57 kDa)(Nucleolar protein NAP57)"	-0.99	0	1	1		0	0	0	0	0		0	0	0	0	0	98%	1	-0.99	0.39931	0	0
SAGTETGSNINANSELSPSAGS[Pho]R	ENSMUSP00000031104	Pds5a	Q6A026 "Sister chromatid cohesion protein PDS5 homolog A "	0.99	2	0	2		0	0	0	0	0	17%	1	0.99	6.24896	0	0	99%	1	0.99	2.37103	0	0
FGATAHLGS[Pho]PC[Met]KDR	ENSMUSP00000105628	Ddx24	Q9ESV0 "ATP-dependent RNA helicase DDX24 (EC 3.6.1.-)(DEAD box protein 24)"	-0.99	0	1	1		0	0	0	0	0		0	0	0	0	0	99%	2	-0.99	0.510807	0.0599164	2.23835
ELS[Pho]HSPPREN[Dea]SFESSLEFK	ENSMUSP00000073018	Srrm2	Q8BTI8 "Serine/arginine repetitive matrix protein 2 "	-0.99	0	1	1		0	0	0	0	0		0	0	0	0	0	41%	1	-0.99	0.574553	0	0
RVSGS[Pho]ATPN[Dea]SEAPR	ENSMUSP00000031478	Ddx51	Q6P9R1 "ATP-dependent RNA helicase DDX51 (EC 3.6.1.-)(DEAD box protein 51)"	0.99	1	0	1		0	0	0	0	0	29%	1	0	0	0	0	99%	1	0.99	1.83251	0	0
S[Pho]PISVPGGSALISNLGK	ENSMUSP00000033761	Hcfc1	Q61191 "Host cell factor 1 (HCF-1)(HCF)(C1 factor) [Contains HCF N-terminal chain 1;HCF N-terminal chain 2;HCF N-terminal chain 3;HCF N-terminal chain 4;HCF N-terminal chain 5;HCF N-terminal chain 6;HCF C-terminal chain 1;HCF C-terminal chain 2;HCF C-termin /.../in 3;HCF C-terminal chain 4;HCF C-terminal chain 5;HCF C-terminal chain 6]"	0.99	1	0	1		0	0	0	0	0		0	0	0	0	0	99%	1	0.99	2.14443	0	0
STGN[Dea]SKS[Pho]PSK	ENSMUSP00000002825	Baz1b	Q9Z277 "Tyrosine-protein kinase BAZ1B (EC 2.7.10.2)(Bromodomain adjacent to zinc finger domain protein 1B)(Williams syndrome transcription factor homolog)(Williams-Beuren syndrome chromosomal region 9 protein homolog)"	-0.99	0	1	1		0	0	0	0	0		0	0	0	0	0	64%	1	-0.99	0.47982	0	0
LQPLTSVDS[Pho]DNDFVTPK	ENSMUSP00000107910	Ncapd2	Q8K2Z4 "Condensin complex subunit 1 (Non-SMC condensin I complex subunit D2)(Chromosome condensation-related SMC-associated protein 1)(Chromosome-associated protein D2)(mCAP-D2)(XCAP-D2 homolog)"	0.99	1	0	1		0	0	0	0	0		0	0	0	0	0	54%	1	0.99	1.90134	0	0
ELLLDIGDVS[Pho]ER	ENSMUSP00000026448	2310003H01Rik	A2ACJ2 "Fanconi anemia-associated protein of 100 kDa "	-0.99	0	1	1		0	0	0	0	0		0	0	0	0	0	65%	1	-0.99	0.446373	0	0
SEGAPS[Pho]PVK	ENSMUSP00000027768	Ahctf1	Q8CJF7 "Protein ELYS (Protein MEL-28)(Putative AT-hook-containing transcription factor 1)(Embryonic large molecule derived from yolk sac)"	0.99	1	0	1		0	0	0	0	0		0	0	0	0	0	83%	2	0.99	1.85056	0.130789	5.10234
HKMS[Pho]PPPSSFNEPR	ENSMUSP00000010349	Raver1	Q9CW46 "Ribonucleoprotein PTB-binding 1 (Protein raver-1)"	-0.99	0	1	1		0	0	0	0	0		0	0	0	0	0	94%	1	-0.99	0.548703	0	0
VEAPDSEAC[Met]S[Pho]GEEVAMETK	ENSMUSP00000102976	Zfp592	Q8BHZ4 "Zinc finger protein 592 (Zfp-592)"	-0.99	0	1	1		0	0	0	0	0		0	0	0	0	0	93%	1	-0.99	0.551664	0	0
GELYDDVDHPAAVSS[Pho]PQR	ENSMUSP00000077342	Skap2	Q3UND0 "Src kinase-associated phosphoprotein 2 (Src family-associated phosphoprotein 2)(Src kinase-associated phosphoprotein 55-related protein)(SKAP55 homolog)(SKAP-HOM)(Src-associated adapter protein with PH and SH3 domains)(Pyk2/RAFTK-associated protein)"	0.98	1	0	1		0	0	0	0	0		0	0	0	0	0	94%	1	0.98	1.66268	0	0
RNS[Pho]LPQIPTLNLEAR	ENSMUSP00000106750	Ptk2b	Q3UDE9;Q8C6R5;Q8C9L4 "Putative uncharacterized protein ";"Putative uncharacterized protein Fragment ";"Putative uncharacterized protein "	0.98	1	0	1		0	0	0	0	0		0	0	0	0	0	80%	3	0.98	1.59175	0.131842	2.24442
DSVPAS[Pho]PGVPAADFPAETEQ[Dea]SKPSK	ENSMUSP00000068896	Top2a	Q01320 "DNA topoisomerase 2-alpha (EC 5.99.1.3)(DNA topoisomerase II, alpha isozyme)"	-0.98	0	1	1		0	0	0	0	0		0	0	0	0	0	92%	1	-0.98	0.583246	0	0
LKTEEGEIVYS[Pho]AEESENR	ENSMUSP00000058308	Hnrpll	Q921F4 "Heterogeneous nuclear ribonucleoprotein L-like "	0.98	1	0	1	98%	1	0.98	2.98852	0	0		0	0	0	0	0		0	0	0	0	0
EEAPAS[Pho]PLRPLYPQIS[Pho]PLK	ENSMUSP00000072616	Foxk1	P42128 "Forkhead box protein K1 (Myocyte nuclear factor)(MNF)"	0.98	1	0	1		0	0	0	0	0		0	0	0	0	0	90%	3	0.98	1.70356	0.0156823	1.33705
RPAASSAAAAS[Pho]AAASSPAGGGGEAQ[Dea]ELLEHC[Met]GVC[Met]R	ENSMUSP00000005705	Trim28	Q62318 "Transcription intermediary factor 1-beta (TIF1-beta)(Tripartite motif-containing protein 28)(KRAB-A-interacting protein)(KRIP-1)"	0.98	1	0	1		0	0	0	0	0		0	0	0	0	0	99%	1	0.98	1.55565	0	0
SPS[Pho]PQLPLPIESIK	ENSMUSP00000023029	L3mbtl2	P59178 "Lethal(3)malignant brain tumor-like protein 2 (L(3)mbt-like protein 2)"	0.98	1	0	1		0	0	0	0	0		0	0	0	0	0	78%	1	0.98	1.58026	0	0
TTAVEIDYDS[Pho]LKR	ENSMUSP00000106287	Fyb	O35601 "FYN-binding protein (FYN-T-binding protein)(FYB-120/130)(p120/p130)(SLP-76-associated phosphoprotein)(SLAP-130)(Adhesion and degranulation promoting adaptor protein)(ADAP)"	-0.98	0	1	1		0	0	0	0	0		0	0	0	0	0	99%	2	-0.98	0.580159	0.0507982	1.7388
MVQASSQSLLPPAQ[Dea]DRPRS[Pho]PVPSAFSDQSR	ENSMUSP00000073018	Srrm2	Q8BTI8 "Serine/arginine repetitive matrix protein 2 "	-0.98	0	1	1		0	0	0	0	0		0	0	0	0	0	70%	1	-0.98	0.625704	0	0
IPITPTSSFVSPPPPTAS[Pho]PHSNR	ENSMUSP00000062753	Irf2bp2	Q8BJC6 "Putative uncharacterized protein Fragment "	0.98	1	0	1		0	0	0	0	0	52%	2	0	0	0	0	99%	1	0.98	1.61744	0	0
MFYSGPAS[Pho]PARPR	ENSMUSP00000043691	Atad2	Q6IQY4;Q8K282;Q9CSS4 "Atad2 protein Fragment ";"ATPase family, AAA domain containing 2 ";"Putative uncharacterized protein Fragment "	0.98	1	0	1		0	0	0	0	0		0	0	0	0	0	98%	1	0.98	1.60473	0	0
AEAEN[Dea]NSGVESSGYGS[Pho]PGPTWDR	ENSMUSP00000038135	Dhx9	O70133 "ATP-dependent RNA helicase A (EC 3.6.1.-)(Nuclear DNA helicase II)(NDH II)(DEAH box protein 9)(mHEL-5)"	-0.98	0	1	1	99%	1	0	0	0	0		0	0	0	0	0	100%	2	-0.98	0.629747	0	0
AGS[Pho]PQLDDIR	ENSMUSP00000003320	Eif2b5	Q8CHW4 "Translation initiation factor eIF-2B subunit epsilon (eIF-2B GDP-GTP exchange factor subunit epsilon)"	0.98	1	0	1		0	0	0	0	0		0	0	0	0	0	85%	1	0.98	1.56443	0	0
AAGSGPADTEMEEVFDHGS[Pho]PGK	ENSMUSP00000044361	Smarca5	Q91ZW3 "SWI/SNF-related matrix-associated actin-dependent regulator of chromatin subfamily A member 5 (EC 3.6.1.-)(Sucrose nonfermenting protein 2 homolog)(mSnf2h)"	0.98	1	0	1		0	0	0	0	0		0	0	0	0	0	98%	2	0.98	1.62467	0.101111	2.68509
NMPNVSDSETYNS[Pho]DFDDSSPR	ENSMUSP00000045043	Dnttip2	Q8R2M2 "Deoxynucleotidyltransferase terminal-interacting protein 2 "	0.98	1	0	1	99%	1	0	0	0	0	35%	1	0	0	0	0	98%	1	0.98	1.54355	0	0
NNS[Pho]PAPPQPAPVK	ENSMUSP00000103162	Cdk12	Q3TNY6;Q9CVL4 "Putative uncharacterized protein Fragment ";"Putative uncharacterized protein Fragment "	0.98	1	0	1		0	0	0	0	0		0	0	0	0	0	97%	2	0.98	1.56895	0.0392431	1.42367
AGS[Pho]PNPQSSSGELPR	ENSMUSP00000097100	Hmha1	Q3TBD2 "Minor histocompatibility protein HA-1 "	0.98	1	0	1		0	0	0	0	0	24%	2	0	0	0	0	27%	1	0.98	1.59752	0	0
PLAAIP[Oxi]SS[Deh]Q[Dea]EPVNPSSEAS[Pho]PTR	ENSMUSP00000073018	Srrm2	Q8BTI8 "Serine/arginine repetitive matrix protein 2 "	0.98	1	0	1		0	0	0	0	0		0	0	0	0	0	20%	1	0.98	1.58783	0	0
S[Pho]SPQLDPLR	ENSMUSP00000082723	Lsm14a	Q8K2F8 "Protein LSM14 homolog A (Protein FAM61A)(RNA-associated protein 55A)(mRAP55A)"	0.98	1	0	1		0	0	0	0	0		0	0	0	0	0	40%	1	0.98	1.65038	0	0
EFGEDLVEQN[Dea]SS[Ser]YVQDS[Pho]PSK	ENSMUSP00000009679	Rnmt	Q9D0L8 "mRNA cap guanine-N7 methyltransferase (EC 2.1.1.56)(mRNA (guanine-N(7)-)-methyltransferase)(RG7MT1)(mRNA cap methyltransferase)"	0.98	1	0	1		0	0	0	0	0		0	0	0	0	0	78%	1	0.98	1.62981	0	0
PAAPAPAEKT[Pho]PVKK	ENSMUSP00000057308	Hist1h1e	P43274 "Histone H1.4 (H1 VAR.2)(H1e)"	-0.98	0	1	1		0	0	0	0	0		0	0	0	0	0	99%	1	-0.98	0.604956	0	0
SNLELS[Pho]PDNLPLR	ENSMUSP00000068378	Kdm1b	Q8CIG3 "Lysine-specific histone demethylase 1B (EC 1.-.-.-)(Lysine-specific histone demethylase 2)(Flavin-containing amine oxidase domain-containing protein 1)"	-0.97	0	1	1		0	0	0	0	0		0	0	0	0	0	95%	2	-0.97	0.66068	0.066328	1.73449
PAAPAAPAPAEKT[Pho]PVKK	ENSMUSP00000057308	Hist1h1e	P43274 "Histone H1.4 (H1 VAR.2)(H1e)"	-0.97	0	1	1		0	0	0	0	0		0	0	0	0	0	87%	2	-0.97	0.659289	0.0407499	1.40396
LLSSSDDDANILSS[Pho]PTDR	ENSMUSP00000017354	Med24	Q99K74 "Mediator of RNA polymerase II transcription subunit 24 (Mediator complex subunit 24)(Thyroid hormone receptor-associated protein complex 100 kDa component)(mTRAP100)(Trap100)(Thyroid hormone receptor-associated protein 4)"	-0.97	0	1	1		0	0	0	0	0	16%	2	0	0	0	0	99%	4	-0.97	0.656418	0.430657	73.2855
AKPAAQSEEETATS[Pho]PAAS[Pho]PTPQSAER	ENSMUSP00000075175	Eif3b	Q8CIJ3 "Eif3b protein "	0.97	1	0	1		0	0	0	0	0		0	0	0	0	0	99%	3	0.97	1.53162	0	0
VVDYSQFQE[Cat]S[Pho]DDADEDYGR	ENSMUSP00000108000	Nucks1	202 "nuclear casein kinase and cyclin-dependent kinase substrate 1 Gene [Source:MGI Symbol;Acc:MGI:1934811]" "MGI_automatic_transcript"	-0.97	0	1	1	99%	2	-0.97	0.373246	0	0		0	0	0	0	0		0	0	0	0	0
FSAFGGSPPVT[Pho]GPGSASALRSPTSGK	ENSMUSP00000044653	Cd3eap	Q76KJ5 "DNA-directed RNA polymerase I subunit RPA34 (RNA polymerase I-associated factor PAF49)(Anti-sense to ERCC-1 protein)(ASE-1)(CD3-epsilon-associated protein)(CD3E-associated protein)(A34.5)"	0.97	1	0	1		0	0	0	0	0	23%	1	0.97	1.92038	0	0		0	0	0	0	0
S[Pho]PLDNMSR	ENSMUSP00000079818	Etv6	Q3U037;Q3USJ4;Q80WR3;Q8C5E8 "Putative uncharacterized protein ";"Putative uncharacterized protein Fragment ";"Etv6 proteinPutative uncharacterized proteinEts variant gene 6 (TEL oncogene), isoform CRA_a ;;";"Putative uncharacterized protein "	0.97	1	0	1		0	0	0	0	0		0	0	0	0	0	48%	2	0.97	1.52203	0.00110653	1.00932
S[Pho]TDSPIAIEPLSESDYR	ENSMUSP00000056340	Zfp280b	A8E4K9;Q3TZW5;Q3UMQ7;Q505F4;Q8CD71 "Zfp280b protein Fragment ";"Putative uncharacterized protein ";"Putative uncharacterized protein ";"Zinc finger protein 280BSuppressor of hairy wing homolog 2 (Drosophila) ;";"Putative uncharacterized protein "	-0.97	0	1	1		0	0	0	0	0		0	0	0	0	0	25%	1	-0.97	0.663327	0	0
LPAPQEDTAS[Pho]EAGTPQGEVQTR	ENSMUSP00000058105	C130057N11Rik	A2AU62 "HnRNP-associated with lethal yellow Fragment "	0.965	1	0	2	99%	2	0.94	2.1454	0.0957287	4.34736	61%	3	0.99	2.20834	0	0		0	0	0	0	0
MDRT[Pho]PPPPT[Pho]LSPAAVTVGR	ENSMUSP00000114916	Phc3	A2RTJ9 "Polyhomeotic-like 3 (Drosophila) "	0.96	1	0	1		0	0	0	0	0		0	0	0	0	0	53%	1	0.96	1.49905	0	0
RGSGDTS[Pho]SLIDPDTSLSELR	ENSMUSP00000095943	Lrrfip2	Q8C062 "Putative uncharacterized protein Fragment "	-0.96	0	1	1		0	0	0	0	0		0	0	0	0	0	99%	1	-0.96	0.666531	0	0
EVLPAS[Pho]PR	ENSMUSP00000047267	Ankrd11	B2RY01;B7ZWM7;Q3UMF4;Q6PB57;Q9CRP7 "Ankrd11 protein ";"Ankrd11 protein ";"Putative uncharacterized protein Fragment ";"Ankrd11 protein Fragment ";"Putative uncharacterized protein Fragment "	0.96	1	0	1		0	0	0	0	0	19%	1	0.96	1.81435	0	0		0	0	0	0	0
ASAVS[Pho]PEKAPM	ENSMUSP00000077183	Tcof1	Q05BH6 "Tcof1 protein Fragment "	0.96	1	0	1		0	0	0	0	0		0	0	0	0	0	98%	2	0.96	1.48747	0.0707974	1.75668
PSMS[Pho]PTPLDR	ENSMUSP00000073018	Srrm2	Q8BTI8 "Serine/arginine repetitive matrix protein 2 "	0.96	1	0	1		0	0	0	0	0	72%	1	0.96	1.81951	0	0		0	0	0	0	0
SEPTS[Pho]PPPSAFK	ENSMUSP00000055253	2810046L04Rik	Q5PRE5 "Uncharacterized protein C13orf23 homolog "	-0.96	0	1	1		0	0	0	0	0	8%	1	-0.96	0.54412	0	0		0	0	0	0	0
C[Met]GSGPVHISGQHLVAVEEDAES[Pho]EDEDEEDVK	ENSMUSP00000075067	Npm1	Q61937 "Nucleophosmin (NPM)(Nucleolar phosphoprotein B23)(Numatrin)(Nucleolar protein NO38)"	-0.96	0	1	1	85%	2	-0.96	0.402774	0	0		0	0	0	0	0		0	0	0	0	0
YSPTS[Pho]PTYSPTSPK	ENSMUSP00000050771	Polr2a	P08775 "DNA-directed RNA polymerase II subunit RPB1 (RNA polymerase II subunit B1)(EC 2.7.7.6)(DNA-directed RNA polymerase II subunit A)(DNA-directed RNA polymerase III largest subunit)"	0.96	1	0	1		0	0	0	0	0	27%	1	0.96	1.8276	0	0		0	0	0	0	0
GELYDDVDHPAAVS[Pho]SPQR	ENSMUSP00000077342	Skap2	Q3UND0 "Src kinase-associated phosphoprotein 2 (Src family-associated phosphoprotein 2)(Src kinase-associated phosphoprotein 55-related protein)(SKAP55 homolog)(SKAP-HOM)(Src-associated adapter protein with PH and SH3 domains)(Pyk2/RAFTK-associated protein)"	-0.96	0	1	1	100%	1	-0.96	0.420067	0	0		0	0	0	0	0		0	0	0	0	0
QSEQPVKPVGPVMDDAAPEDSASPVS[Pho]QQR	ENSMUSP00000106275	Trp53bp1	P70399 "Tumor suppressor p53-binding protein 1 (p53-binding protein 1)(p53BP1)(53BP1)"	0.96	1	0	1		0	0	0	0	0		0	0	0	0	0	99%	1	0.96	1.47305	0	0
EVIEIEDAS[Pho]PTK	ENSMUSP00000109203	Atrx	A6PWK9;A6PWL2;Q3TP53;Q3TSV4;Q3UU22;Q3UZ76;Q8C2S3;Q8C4Z6 "Alpha thalassemia/mental retardation syndrome X-linked homolog (Human) Fragment ";"Alpha thalassemia/mental retardation syndrome X-linked homolog (Human) Fragment ";"Putative uncharacterized protein Fragment ";"Putative uncharacterized protein Fragment ";"Putative uncharacterized protein Fragment ";"Putative uncharacterized protein Fragment…	-0.96	0	1	1	99%	1	-0.96	0.379168	0	0		0	0	0	0	0		0	0	0	0	0
DTESGKS[Pho]PSPPER	ENSMUSP00000057270	Zfp828	Q8K327 "Zinc finger protein 828 "	0.96	1	0	1		0	0	0	0	0	30%	1	0	0	0	0	72%	2	0.96	1.4848	0.173673	4.07643
NLTANDPSQDYVAS[Pho]DC[Met]EEDPEVEFLK	ENSMUSP00000099747	Cir1	Q9DA19 "Corepressor interacting with RBPJ 1 (CBF1-interacting corepressor)"	-0.96	0	1	1	89%	2	-0.96	0.423595	0.0812473	4.0575		0	0	0	0	0		0	0	0	0	0
STS[Pho]PVTDPSMPIR	ENSMUSP00000110608	Elf4	Q9Z2U4 "ETS-related transcription factor Elf-4 (E74-like factor 4)(Myeloid Elf-1-like factor)"	-0.96	0	1	1		0	0	0	0	0	7%	2	-0.96	0.558239	0.121198	4.16831		0	0	0	0	0
KLDAS[Pho]ILEDR	ENSMUSP00000120125	Dpf2	Q3UKV4 "Putative uncharacterized protein "	0.96	1	0	1		0	0	0	0	0		0	0	0	0	0	42%	1	0.96	1.47893	0	0
YGPSSVEDTTGSGAADAKDDDDIDLFGS[Pho]DDEEESEEAK	ENSMUSP00000116492	Eef1b2	O70251 "Elongation factor 1-beta (EF-1-beta)"	-0.95	0	1	1		0	0	0	0	0		0	0	0	0	0	22%	1	-0.95	0.694009	0	0
QAVMEEPSTEPLS[Pho]PR	ENSMUSP00000117068	Wdfy4	Q3U2N8;Q69ZF2 "Putative uncharacterized protein Fragment ";"MKIAA1607 protein Fragment "	0.95	1	0	1		0	0	0	0	0		0	0	0	0	0	72%	1	0.95	1.45518	0	0
PAPPPQSQS[Pho]PEVEQLGR	ENSMUSP00000094405	Nup98	Q4FZE7;Q68G59 "Nup98 protein Fragment ";"Nup98 protein Fragment "	0.95	1	0	1		0	0	0	0	0		0	0	0	0	0	99%	2	0.95	1.44561	0.111847	2.29626
YLEIDS[Pho]DEESRGELLSLR	ENSMUSP00000031364	Sdad1	Q80UZ2 "Protein SDA1 homolog (SDA1 domain-containing protein 1)"	0.95	1	0	1	99%	1	0.95	2.3045	0	0		0	0	0	0	0		0	0	0	0	0
TKPPRPDS[Pho]PTTTPNISVK	ENSMUSP00000106459	Elf1	Q05CC0;Q3U1B2 "Elf1 protein Fragment ";"Putative uncharacterized protein "	-0.95	0	1	1		0	0	0	0	0		0	0	0	0	0	89%	2	-0.95	0.689125	0.051905	1.47195
KPNMFYSGPAS[Pho]PARPR	ENSMUSP00000043691	Atad2	Q6IQY4;Q8K282;Q9CSS4 "Atad2 protein Fragment ";"ATPase family, AAA domain containing 2 ";"Putative uncharacterized protein Fragment "	0.95	1	0	1		0	0	0	0	0	28%	2	0.95	1.71402	0.492332	799.341		0	0	0	0	0
SAPVIN[Dea]N[Dea]GS[Pho]PTILGK	ENSMUSP00000009099	Mta1	201 "metastasis associated 1 Gene [Source:MGI (curated);Acc:MGI:2150037]" "MGI_automatic_transcript"	-0.95	0	1	1		0	0	0	0	0		0	0	0	0	0	95%	2	-0.95	0.684295	0.101869	2.1771
NSS[Pho]PAVPAPTPEGVQAVN[Dea]TTK	ENSMUSP00000077183	Tcof1	Q05BH6 "Tcof1 protein Fragment "	-0.95	0	1	1		0	0	0	0	0	45%	1	-0.95	0.597049	0	0		0	0	0	0	0
VAQVLS[Pho]C[Met]EGED[Oxi]EDEAPGT[Deh]PK	ENSMUSP00000096411	Lig1	P37913 "DNA ligase 1 (EC 6.5.1.1)(DNA ligase I)(Polydeoxyribonucleotide synthase [ATP] 1)"	-0.95	0	1	1		0	0	0	0	0	29%	1	-0.95	0.592726	0	0		0	0	0	0	0
S[Pho]APASPTHPGLMS[Pho]PR	ENSMUSP00000072616	Foxk1	P42128 "Forkhead box protein K1 (Myocyte nuclear factor)(MNF)"	0.95	1	0	1		0	0	0	0	0	28%	1	0.95	1.68686	0	0		0	0	0	0	0
S[Pho]VDLDAFVAR	ENSMUSP00000024709	Cd2ap	Q9JLQ0 "CD2-associated protein (Mesenchyme-to-epithelium transition protein with SH3 domains 1)(METS-1)"	0.95	2	0	2		0	0	0	0	0	23%	2	0.95	1.69613	0.0408793	1.53985	97%	1	0.95	1.44884	0	0
SETNWES[Pho]PK	ENSMUSP00000022865	Mtdh	Q80WJ7 "Protein LYRIC (Lysine-rich CEACAM1 co-isolated protein)(3D3/LYRIC)(Metastasis adhesion protein)(Metadherin)"	0.95	1	0	1		0	0	0	0	0	21%	2	0.95	1.70794	0.0676184	2.06507		0	0	0	0	0
S[Pho]GTPPRPGSVTNMQADEC[Met]TATPQR	ENSMUSP00000073018	Srrm2	Q8BTI8 "Serine/arginine repetitive matrix protein 2 "	0.95	1	0	1		0	0	0	0	0	72%	1	0.95	1.6911	0	0		0	0	0	0	0
TAALS[Pho]PEPQDSK	ENSMUSP00000092849	CT485788.3	CT485788.3 NP_001156772.1 "scaffold attachment factor B "	0.94	1	0	2		0	0	0	0	0	40%	2	0.97	1.86206	0.104654	3.70769	82%	1	0.91	1.3723	0	0
S[Pho]VSASHEGDVK	ENSMUSP00000005003	Lbr	Q3U9G9 "Lamin-B receptor (Integral nuclear envelope inner membrane protein)"	-0.93	0	1	2	99%	2	-0.9	0.535988	0	0	31%	1	-0.96	0.549174	0	0		0	0	0	0	0
NSGPVSEVNTGFS[Pho]PEVK	ENSMUSP00000073018	Srrm2	Q8BTI8 "Serine/arginine repetitive matrix protein 2 "	0.93	1	0	2		0	0	0	0	0	72%	2	0.88	1.44346	0.192831	4.29528	99%	3	0.98	1.5849	0.00332225	1.12131
S[Pho]PGMLEPLGSAR	ENSMUSP00000073018	Srrm2	Q8BTI8 "Serine/arginine repetitive matrix protein 2 "	0.92	1	0	2		0	0	0	0	0	72%	4	0.95	1.71021	0.0518715	1.72421	99%	2	0.89	1.3363	0.454953	24.4364
APQTSS[Pho]PPPVR	ENSMUSP00000101487	Srrm1	A2A8V9 "Serine/arginine repetitive matrix 1 "	0.91	0	0	1	37%	1	0.91	1.92361	0	0		0	0	0	0	0		0	0	0	0	0
ATAPQTQHVS[Pho]PM[Oxi]R	ENSMUSP00000116360	Eef1d	P57776 "Elongation factor 1-delta (EF-1-delta)"	0.89	1	0	2	98%	3	0.81	1.49417	0.0652249	1.59089	26%	1	0	0	0	0	99%	3	0.97	1.5266	0.0631272	1.61669
LRLSPS[Pho]PTSQR	ENSMUSP00000029699	Lmna	P48678 "Lamin-A/C "	0.89	1	0	2	84%	1	0.79	1.48	0	0	63%	1	0.99	2.05264	0	0		0	0	0	0	0
SAGTETGSNIN[Dea]ANSELS[Pho]PSAGSR	ENSMUSP00000031104	Pds5a	Q6A026 "Sister chromatid cohesion protein PDS5 homolog A "	0.855	1	0	2		0	0	0	0	0	17%	1	0.99	3.5914	0	0	99%	1	0.72	1.18119	0	0
ESLPLDLS[Pho]DDQSN[Dea]SK	ENSMUSP00000027797	Nvl	Q9DBY8 "Nuclear valosin-containing protein-like (Nuclear VCP-like protein)(NVLp)"	-0.84	0	1	2	98%	1	-0.7	0.742835	0	0		0	0	0	0	0	98%	1	-0.98	0.643871	0	0
AQLS[Pho]PSVK	ENSMUSP00000058618	Bod1l	O35243;Q3TR39;Q3USW6;Q6P8H7;Q80TF0;Q8BHG7 "Antigen containing epitope to monoclonal antibody MMS-85/12 Fragment ";"Putative uncharacterized protein Fragment ";"Putative uncharacterized protein Fragment ";"A230054D04Rik protein Fragment ";"MKIAA1327 protein Fragment ";"Putative uncharacterized protein Fragment "	-0.785	0	1	2	84%	1	-0.58	0.811413	0	0	28%	1	-0.99	0.49461	0	0		0	0	0	0	0
KMPLDLS[Pho]PLATPIIR	ENSMUSP00000107638	Atf2	P70299;Q543G2;Q68FE3;Q8BQY2 "CRE-BP1 Fragment ";"Activating transcription factor 2Putative uncharacterized proteinActivating transcription factor 2, isoform CRA_a ;;";"Atf2 protein ";"Putative uncharacterized protein Fragment "	-0.765	0	1	2		0	0	0	0	0	23%	1	-0.58	0.861276	0	0	99%	2	-0.95	0.691218	0.17177	3.66109
ISYT[Pho]PPES[Pho]PVASHR	ENSMUSP00000079818	Etv6	Q3U037;Q3USJ4;Q80WR3;Q8C5E8 "Putative uncharacterized protein ";"Putative uncharacterized protein Fragment ";"Etv6 proteinPutative uncharacterized proteinEts variant gene 6 (TEL oncogene), isoform CRA_a ;;";"Putative uncharacterized protein "	0.76	1	0	2		0	0	0	0	0	23%	3	0.99	2.20946	0	0	93%	1	0.53	1.12274	0	0
ANATNS[Pho]PEGNK	ENSMUSP00000039222	Zfp800	Q0VEE6 "Zinc finger protein 800 "	0.67	1	0	2	79%	2	0.35	1.10912	0.680526	11.0067		0	0	0	0	0	99%	2	0.99	2.02815	0.211716	22.2731
EFGEDLVEQNSSYVQDS[Pho]PSK	ENSMUSP00000009679	Rnmt	Q9D0L8 "mRNA cap guanine-N7 methyltransferase (EC 2.1.1.56)(mRNA (guanine-N(7)-)-methyltransferase)(RG7MT1)(mRNA cap methyltransferase)"	0.66	1	0	2	99%	2	0.33	1.10175	0.502945	3.46512		0	0	0	0	0	93%	1	0.99	1.90334	0	0
S[Pho]PPATGSAYGSSQK	ENSMUSP00000079722	Thrap3	Q569Z6 "Thyroid hormone receptor-associated protein 3 (Thyroid hormone receptor-associated protein complex 150 kDa component)(Trap150)"	0.555	1	0	2		0	0	0	0	0	47%	2	0.12	1.02626	0	0	28%	1	0.99	2.28789	0	0
S[Pho]PVPSAFSDQSR	ENSMUSP00000073018	Srrm2	Q8BTI8 "Serine/arginine repetitive matrix protein 2 "	0.495	1	0	2		0	0	0	0	0	72%	2	0	0.999054	0	0	99%	2	0.99	1.83624	0.0820139	2.71922
VAKS[Pho]PAK	ENSMUSP00000062030	Hist1h1a	P43275 "Histone H1.1 (H1 VAR.3)(H1a)"	-0.49	0	1	2		0	0	0	0	0	69%	1	0.01	1.00553	0	0	86%	3	-0.99	0.500727	0.000895421	1.09321
APTAALS[Pho]PEPQDSK	ENSMUSP00000092849	CT485788.3	CT485788.3 NP_001156772.1 "scaffold attachment factor B "	0.483333	2	0	3	99%	3	-0.5	0.842494	0.146574	1.37501	46%	3	0.96	1.83571	0.0224119	1.48882	95%	4	0.99	2.64223	0.000178913	1.14358
YRS[Pho]PYSGPK	ENSMUSP00000105216	Rbm39	Q0VGU9;Q3TJP1;Q3U313;Q3UXT6;Q3UZ51 "Rbm39 protein ";"Putative uncharacterized protein Fragment ";"Putative uncharacterized proteinRNA binding motif protein 39 ;";"Putative uncharacterized protein Fragment ";"Putative uncharacterized protein Fragment "	-0.475	0	1	2		0	0	0	0	0	37%	2	0.01	1.00448	0.941001	1.84348	48%	1	-0.96	0.674473	0	0
DIPS[Pho]DTQS[Pho]PVSTK	ENSMUSP00000044827	Mybbp1a	Q7TPV4 "Myb-binding protein 1A (Myb-binding protein of 160 kDa)"	-0.45	0	1	2	66%	1	0.09	1.03124	0	0	42%	2	0	0	0	0	71%	4	-0.99	0.552857	0.241143	20.0299
APS[Pho]PAGPSHK	ENSMUSP00000068927	Cebpe	Q6PZD9 "CCAAT/enhancer-binding protein epsilon (C/EBP epsilon)"	-0.335	0	1	2		0	0	0	0	0	26%	2	-0.96	0.549024	0.142542	5.66902	40%	1	0.29	1.05835	0	0
ELSHSPPRENS[Pho]FESSLEFK	ENSMUSP00000073018	Srrm2	Q8BTI8 "Serine/arginine repetitive matrix protein 2 "	-0.24	0	1	2	99%	1	0.5	1.1804	0	0		0	0	0	0	0	25%	1	-0.98	0.62329	0	0
LIDLES[Pho]PTPESQK	ENSMUSP00000037886	Sipa1l1	Q8C0T5 "Signal-induced proliferation-associated 1-like protein 1 (SIPA1-like protein 1)"	0.22	1	0	2	72%	1	0	0	0	0	29%	2	-0.51	0.879436	0.731195	37.851	29%	1	0.95	1.44879	0	0
HELS[Pho]PPQK	ENSMUSP00000043123	Srrt	Q99MR6 "Serrate RNA effector molecule homolog (Arsenite-resistance protein 2)"	-0.165	0	1	2	42%	1	-0.98	0.306382	0	0	23%	1	0.65	1.19635	0	0		0	0	0	0	0
GSAEGSS[Pho]DEEGKLVIDEPAK	ENSMUSP00000005017	Hdgf	P51859 "Hepatoma-derived growth factor (HDGF)"	-0.14	0	1	2	60%	2	0.71	1.35193	0.186866	3.18381		0	0	0	0	0	98%	2	-0.99	0.427602	0.0442877	2.12164
DSVPAS[Pho]PGVPAADFPAETEQSK	ENSMUSP00000068896	Top2a	Q01320 "DNA topoisomerase 2-alpha (EC 5.99.1.3)(DNA topoisomerase II, alpha isozyme)"	0.125	1	0	2		0	0	0	0	0	38%	4	-0.74	0.801108	0.421859	2.59139	99%	2	0.99	1.82434	0.0934647	3.09473
S[Pho]GDALTTVVVK	ENSMUSP00000060721	Snip1	Q8BIZ6 "Smad nuclear-interacting protein 1 "	0.125	1	0	2	33%	1	-0.71	0.735876	0	0		0	0	0	0	0	96%	1	0.96	1.4863	0	0
FDS[Pho]NEEDTASVFAPSFGLK	ENSMUSP00000017629	Top2b	Q64511 "DNA topoisomerase 2-beta (EC 5.99.1.3)(DNA topoisomerase II, beta isozyme)"	0.05	1	0	2	99%	4	-0.89	0.545896	0.00152841	1.1878	31%	3	0	0	0	0	90%	5	0.99	1.73243	0.0105827	1.35734
DELHIVEAEAM[Oxi]NYEGS[Pho]PIK	ENSMUSP00000075067	Npm1	Q61937 "Nucleophosmin (NPM)(Nucleolar phosphoprotein B23)(Numatrin)(Nucleolar protein NO38)"	0.04	1	0	2	99%	6	-0.87	0.599716	0.00930922	1.37738	71%	2	0.95	1.69238	0	0		0	0	0	0	0
EFC[Met]ADHDIS[Pho]PDTS[Pho]LR	ENSMUSP00000044898	Sfrs2ip	Q6ZPE9 "MKIAA3013 protein Fragment "	0.035	1	0	2	92%	2	-0.92	0.515676	0.0407699	1.71542		0	0	0	0	0	22%	1	0.99	1.8763	0	0
PAETAAPAPVEKS[Pho]PAKK	ENSMUSP00000079356	Hist1h1b	P43276 "Histone H1.5 (H1 VAR.5)(H1b)"	-0.025	0	1	2	50%	1	0.94	2.07601	0	0		0	0	0	0	0	99%	2	-0.99	0.333179	0.0072603	1.17266
A[Pro]EM[Oxi]KS[Pho]PTKAEPATPAEAAQSDR	ENSMUSP00000044827	Mybbp1a	Q7TPV4 "Myb-binding protein 1A (Myb-binding protein of 160 kDa)"	-0.02	1	1	2	91%	2	0.95	2.29679	0.0600578	2.71751		0	0	0	0	0	91%	1	-0.99	0.45291	0	0
LLSSS[Pho]DDDANILSSPTDR	ENSMUSP00000017354	Med24	Q99K74 "Mediator of RNA polymerase II transcription subunit 24 (Mediator complex subunit 24)(Thyroid hormone receptor-associated protein complex 100 kDa component)(mTRAP100)(Trap100)(Thyroid hormone receptor-associated protein 4)"	0	0	0	0	99%	1	0	0	0	0		0	0	0	0	0		0	0	0	0	0

## Sheet: NPMALK
Phospho peptide sequence	Protein	Gene Symbol	Name	Change	Up	Down	Replicates	Run 1 Conf	Run 1 Spectra used	Run 1 Change	Run 1 Ratio	Run 1 P-val	Run 1 EF	Run 2 Conf	Run 2 Spectra used	Run 2 Change	Run 2 Ratio	Run 2 P-val	Run 2 EF	Run 3 Conf	Run 3 Spectra used	Run 3 Change	Run 3 Ratio	Run 3 P-val	Run 3 EF
S[Pho]VSASHEGDVK	ENSMUSP00000005003	Lbr	Q3U9G9 "Lamin-B receptor (Integral nuclear envelope inner membrane protein)"	-0.99	0	1	1	99%	2	0	0	0	0	39%	1	-0.99	0.508772	0	0		0	0	0	0	0
GHFQPLENQSEC[Met]LS[Pho]PELR	ENSMUSP00000031604	Zfp655	Q5DTG8;Q6P9P9;Q9CZP3 "MKIAA4222 protein Fragment ";"Zinc finger protein 655 ";"Putative uncharacterized proteinZinc finger protein 655Zinc finger protein 655, isoform CRA_a ;;"	-0.99	0	1	1		0	0	0	0	0		0	0	0	0	0	99%	2	-0.99	0.552102	0	0
SGT[Pho]PPRPGSVTNMQADEC[Met]TATPQR[Pho]	ENSMUSP00000073018	Srrm2	Q8BTI8 "Serine/arginine repetitive matrix protein 2 "	0.99	1	0	1		0	0	0	0	0	96%	1	0.99	1.96004	0	0		0	0	0	0	0
AHT[Pho]PTPGIY	ENSMUSP00000031841	Tra2a	Q6PFR5 "Transformer-2 protein homolog alpha (TRA-2 alpha)(TRA2-alpha)(Transformer-2 protein homolog A)"	-0.99	0	1	1		0	0	0	0	0		0	0	0	0	0	22%	1	-0.99	0.551571	0	0
ASS[Pho]PVTAATFITEN[Dea]R	ENSMUSP00000045873	Anln	Q8K298 "Actin-binding protein anillin "	0.99	1	0	1		0	0	0	0	0	53%	1	0.99	2.01759	0	0		0	0	0	0	0
DLN[Dea]SSFETS[Pho]PK	ENSMUSP00000002275	Vrk3	Q8K3G5 "Serine/threonine-protein kinase VRK3 (EC 2.7.11.1)(Vaccinia-related kinase 3)"	-0.99	0	1	1		0	0	0	0	0		0	0	0	0	0	61%	1	-0.99	0.579298	0	0
EFGEDLVEQN[Dea]SSYVQ[Dea]DS[Pho]PSK	ENSMUSP00000009679	Rnmt	Q9D0L8 "mRNA cap guanine-N7 methyltransferase (EC 2.1.1.56)(mRNA (guanine-N(7)-)-methyltransferase)(RG7MT1)(mRNA cap methyltransferase)"	-0.99	0	1	1		0	0	0	0	0		0	0	0	0	0	61%	1	-0.99	0.575419	0	0
LMTGDTYT[Pho]AHAGAK	ENSMUSP00000027888	Abl2	Q4JIM5 "Tyrosine-protein kinase ABL2 (EC 2.7.10.2)(Abelson murine leukemia viral oncogene homolog 2)(Abelson-related gene protein)(Tyrosine-protein kinase ARG)"	0.99	1	0	1		0	0	0	0	0		0	0	0	0	0	99%	1	0.99	6.1499	0	0
NSLQPEQVDSFQSS[Pho]PR	ENSMUSP00000033310	Mki67	Q61769;Q7TSF6 "Ki-67 protein ";"Mki67 protein "	-0.99	0	1	1		0	0	0	0	0	99%	1	-0.99	0.505052	0	0		0	0	0	0	0
AHT[Pho]PTPGIYM[Oxi]GR	ENSMUSP00000031841	Tra2a	Q6PFR5 "Transformer-2 protein homolog alpha (TRA-2 alpha)(TRA2-alpha)(Transformer-2 protein homolog A)"	-0.99	0	1	1		0	0	0	0	0	99%	11	-0.99	0.358053	0.00024807	1.33031		0	0	0	0	0
GETVQEIC[Met]S[Pho]PR	ENSMUSP00000094405	Nup98	Q4FZE7;Q68G59 "Nup98 protein Fragment ";"Nup98 protein Fragment "	-0.99	0	1	1		0	0	0	0	0	97%	1	-0.99	0.485199	0	0		0	0	0	0	0
LSEEAEPRPTT[Pho]PSK	ENSMUSP00000099885	Stk10	O55098 "Serine/threonine-protein kinase 10 (EC 2.7.11.1)(Lymphocyte-oriented kinase)"	0.99	1	0	1		0	0	0	0	0		0	0	0	0	0	95%	1	0.99	1.7904	0	0
DHS[Pho]PTPSVFNSDEER	ENSMUSP00000113995	Fip1l1	006 "FIP1 like 1 (S. cerevisiae) Gene [Source:MGI (curated);Acc:MGI:1914149]" "MGI_curated_transcript"	-0.99	0	1	1	99%	3	-0.99	0.222193	0.000888826	1.21298		0	0	0	0	0		0	0	0	0	0
TLSSQGNTS[Pho]PLK	ENSMUSP00000025601	Lpxn	Q99N69 "Leupaxin "	0.99	1	0	1		0	0	0	0	0	77%	1	0.99	2.34228	0	0		0	0	0	0	0
TLSS[Pho]QGNTSPLK	ENSMUSP00000025601	Lpxn	Q99N69 "Leupaxin "	0.99	1	0	1		0	0	0	0	0	78%	1	0.99	2.6371	0	0		0	0	0	0	0
QGSGRES[Pho]PSLVSR	ENSMUSP00000035415	Atxn2l	Q7TQH0 "Ataxin-2-like protein "	0.99	1	0	1		0	0	0	0	0		0	0	0	0	0	97%	1	0.99	1.74111	0	0
IVEYS[Pho]PPSAPR	ENSMUSP00000105007	Brd1	A1L3T8;Q571F6;Q80UP2;Q8BU83 "Brd1 protein ";"MKIAA4191 protein Fragment ";"Brd1 protein Fragment ";"Putative uncharacterized protein Fragment "	-0.99	0	1	1		0	0	0	0	0	97%	1	-0.99	0.43137	0	0		0	0	0	0	0
GPS[Pho]SVEDIK	ENSMUSP00000075067	Npm1	Q61937 "Nucleophosmin (NPM)(Nucleolar phosphoprotein B23)(Numatrin)(Nucleolar protein NO38)"	0.99	1	0	1		0	0	0	0	0	83%	1	0.99	2.11485	0	0		0	0	0	0	0
SETNWES[Pho]PK	ENSMUSP00000022865	Mtdh	Q80WJ7 "Protein LYRIC (Lysine-rich CEACAM1 co-isolated protein)(3D3/LYRIC)(Metastasis adhesion protein)(Metadherin)"	0.99	1	0	1		0	0	0	0	0	39%	2	0.99	2.41418	0.0388877	1.98365		0	0	0	0	0
S[Pho]GTPPRPGSVTNMQADEC[Met]TATPQR	ENSMUSP00000073018	Srrm2	Q8BTI8 "Serine/arginine repetitive matrix protein 2 "	0.99	1	0	1		0	0	0	0	0	99%	1	0.99	1.96298	0	0		0	0	0	0	0
SSC[Met]GS[Pho]PPDLWK	ENSMUSP00000057270	Zfp828	Q8K327 "Zinc finger protein 828 "	-0.99	0	1	1		0	0	0	0	0		0	0	0	0	0	79%	1	-0.99	0.533168	0	0
S[Pho]PLDNMSR	ENSMUSP00000079818	Etv6	Q3U037;Q3USJ4;Q80WR3;Q8C5E8 "Putative uncharacterized protein ";"Putative uncharacterized protein Fragment ";"Etv6 proteinPutative uncharacterized proteinEts variant gene 6 (TEL oncogene), isoform CRA_a ;;";"Putative uncharacterized protein "	0.99	1	0	1		0	0	0	0	0		0	0	0	0	0	48%	2	0.99	1.76972	0.0712744	2.26021
RAT[Pho]PEPSGTPSSDTVSR	ENSMUSP00000032949	Coro1a	O89053 "Coronin-1A (Coronin-like protein p57)(Coronin-like protein A)(Clipin-A)(Tryptophan aspartate-containing coat protein)(TACO)"	-0.99	0	1	1	99%	1	0	0	0	0	99%	1	0	0	0	0	99%	4	-0.99	0.580061	0.120254	3.75455
AHTPT[Pho]PGIYMGR	ENSMUSP00000031841	Tra2a	Q6PFR5 "Transformer-2 protein homolog alpha (TRA-2 alpha)(TRA2-alpha)(Transformer-2 protein homolog A)"	-0.99	0	1	1		0	0	0	0	0		0	0	0	0	0	93%	1	-0.99	0.454116	0	0
DSQDTS[Pho]AEQSDHDDEVASLASASGGFGSK	ENSMUSP00000039134	Edc4	Q3UJB9 "Enhancer of mRNA-decapping protein 4 "	-0.98	0	1	1		0	0	0	0	0		0	0	0	0	0	99%	1	-0.98	0.580432	0	0
SS[Pho]ADSLPGELR	ENSMUSP00000113166	Ncoa5	A2A5L3;B7ZC24 "Nuclear receptor coactivator 5 Fragment ";"Nuclear receptor coactivator 5 "	0.98	1	0	1		0	0	0	0	0		0	0	0	0	0	83%	1	0.98	1.65622	0	0
DLASPLLGS[Pho]P	ENSMUSP00000034742	Ccnb2	P30276 "G2/mitotic-specific cyclin-B2 "	0.98	1	0	1		0	0	0	0	0	37%	1	0	0	0	0	84%	2	0.98	1.58	0	0
RETVVESQSSQS[Pho]PSPK	ENSMUSP00000044898	Sfrs2ip	Q6ZPE9 "MKIAA3013 protein Fragment "	-0.98	0	1	1		0	0	0	0	0		0	0	0	0	0	25%	1	-0.98	0.616947	0	0
SAVDILQPPEELQVS[Pho]PGPR	ENSMUSP00000110012	Hcfc1	B1AUX2;Q3USQ6 "Host cell factor C1 ";"Putative uncharacterized protein Fragment "	-0.98	0	1	1		0	0	0	0	0		0	0	0	0	0	99%	1	-0.98	0.62387	0	0
QADVADQQTTELPAENGETEN[Dea]QS[Pho]PAS[Pho]EEEKEAK	ENSMUSP00000061012	Hmgn1	004 "high mobility group nucleosomal binding domain 1 Gene [Source:MGI (curated);Acc:MGI:96120]" "MGI_curated_transcript"	0.98	1	0	1	58%	1	0.98	2.9947	0	0		0	0	0	0	0		0	0	0	0	0
GTHPGS[Pho]PGPALRPLPAR	ENSMUSP00000104207	Zfp444	Q3TDV8;Q5DU63;Q8BJ97;Q8CGH9;Q8R1Y5 "Putative uncharacterized proteinZinc finger protein 444Zinc finger protein 444, isoform CRA_a ;;";"MFLJ00134 protein Fragment ";"Putative uncharacterized protein ";"Zfp444 protein Fragment ";"Zfp444 protein Fragment "	-0.98	0	1	1		0	0	0	0	0		0	0	0	0	0	99%	2	-0.98	0.590917	0.179091	6.90136
TSFDQDS[Pho]DVDIFPSDFTSEPPALPR	ENSMUSP00000017629	Top2b	Q64511 "DNA topoisomerase 2-beta (EC 5.99.1.3)(DNA topoisomerase II, beta isozyme)"	-0.98	0	1	1	100%	11	-0.98	0.305226	0.00460063	1.41556	100%	3	0	0	0	0		0	0	0	0	0
A[Pro]EMKS[Pho]PTKAEPATPAEAAQSDR	ENSMUSP00000044827	Mybbp1a	Q7TPV4 "Myb-binding protein 1A (Myb-binding protein of 160 kDa)"	0.98	1	0	1		0	0	0	0	0		0	0	0	0	0	99%	1	0.98	1.55718	0	0
QSEQPVKPVGPVMDDAAPEDSASPVS[Pho]QQR	ENSMUSP00000106275	Trp53bp1	P70399 "Tumor suppressor p53-binding protein 1 (p53-binding protein 1)(p53BP1)(53BP1)"	0.98	1	0	1		0	0	0	0	0		0	0	0	0	0	99%	1	0.98	1.66465	0	0
LQPLTSVDS[Pho]DNDFVTPK	ENSMUSP00000107910	Ncapd2	Q8K2Z4 "Condensin complex subunit 1 (Non-SMC condensin I complex subunit D2)(Chromosome condensation-related SMC-associated protein 1)(Chromosome-associated protein D2)(mCAP-D2)(XCAP-D2 homolog)"	0.98	1	0	1		0	0	0	0	0		0	0	0	0	0	54%	1	0.98	1.53535	0	0
AGSGEDPVLAPSGT[Pho]PPPSIPPDETFGGR	ENSMUSP00000019065	Pelp1	Q9DBD5 "Proline-, glutamic acid- and leucine-rich protein 1 (Modulator of non-genomic activity of estrogen receptor)"	0.98	1	0	1		0	0	0	0	0	100%	1	0	0	0	0	100%	2	0.98	1.6176	0	0
PAAPAAPAPVEKT[Pho]PVKK	ENSMUSP00000044395	Hist1h1d	P43277 "Histone H1.3 (H1 VAR.4)(H1d)"	0.98	1	0	1		0	0	0	0	0		0	0	0	0	0	98%	1	0.98	1.56835	0	0
PLAAIP[Oxi]SS[Deh]Q[Dea]EPVNPSSEAS[Pho]PTR	ENSMUSP00000073018	Srrm2	Q8BTI8 "Serine/arginine repetitive matrix protein 2 "	0.98	1	0	1		0	0	0	0	0		0	0	0	0	0	20%	1	0.98	1.55999	0	0
TTNDSAAS[Pho]ESPPPKR	ENSMUSP00000105395	Dnmt3b	O88509 "DNA (cytosine-5)-methyltransferase 3B (Dnmt3b)(EC 2.1.1.37)(DNA methyltransferase MmuIIIB)(DNA MTase MmuIIIB)(M.MmuIIIB)"	0.98	1	0	1		0	0	0	0	0		0	0	0	0	0	29%	1	0.98	1.58802	0	0
IYHLPDAES[Pho]DEDEDFKEQTR	ENSMUSP00000027495	Sept2	002 "septin 2 Gene [Source:MGI (curated);Acc:MGI:97298]" "MGI_curated_transcript"	-0.975	0	2	2	100%	13	-0.96	0.380247	8.69755e-10	1.13123		0	0	0	0	0	99%	4	-0.99	0.293617	0.00368459	1.60123
AHT[Pho]PTPGIYMGR	ENSMUSP00000031841	Tra2a	Q6PFR5 "Transformer-2 protein homolog alpha (TRA-2 alpha)(TRA2-alpha)(Transformer-2 protein homolog A)"	-0.975	0	2	2		0	0	0	0	0	99%	9	-0.99	0.502688	0.000761045	1.33242	99%	4	-0.96	0.668354	0.0876896	1.6701
ALS[Pho]EEKEEESGEEALPYR	ENSMUSP00000023592	Samsn1	001 "SAM domain, SH3 domain and nuclear localization signals, 1 Gene [Source:MGI (curated);Acc:MGI:1914992]" "MGI_curated_transcript"	-0.97	0	1	1	100%	2	-0.97	0.351003	0.00151034	1.03206		0	0	0	0	0		0	0	0	0	0
LKTEEGEIVYS[Pho]AEESENR	ENSMUSP00000058308	Hnrpll	Q921F4 "Heterogeneous nuclear ribonucleoprotein L-like "	0.97	1	0	1	98%	1	0.97	2.67624	0	0		0	0	0	0	0		0	0	0	0	0
GELYDDVDHPAAVS[Pho]SPQR	ENSMUSP00000077342	Skap2	Q3UND0 "Src kinase-associated phosphoprotein 2 (Src family-associated phosphoprotein 2)(Src kinase-associated phosphoprotein 55-related protein)(SKAP55 homolog)(SKAP-HOM)(Src-associated adapter protein with PH and SH3 domains)(Pyk2/RAFTK-associated protein)"	-0.97	0	1	1	100%	1	-0.97	0.356757	0	0		0	0	0	0	0		0	0	0	0	0
GGSISVQVN[Dea]S[Ser]VKFDS[Pho]E	ENSMUSP00000015320	Nolc1	Q3TKZ9;Q3U6W2;Q3UBB6;Q3UI16;Q6ZQK6;Q8CE21 "Putative uncharacterized protein ";"Putative uncharacterized protein ";"Putative uncharacterized protein ";"Putative uncharacterized protein ";"MKIAA0035 protein Fragment ";"Putative uncharacterized protein "	0.97	1	0	1	83%	1	0.97	2.95698	0	0		0	0	0	0	0		0	0	0	0	0
RVS[Pho]ISEGDDKIEYR	ENSMUSP00000037613	Fbl	P35550 "rRNA 2'-O-methyltransferase fibrillarin (EC 2.1.1.-)(Nucleolar protein 1)"	0.97	1	0	1	99%	2	0.97	2.81755	0.0426863	2.42026		0	0	0	0	0		0	0	0	0	0
LC[Met]LS[Pho]PTMSIIEEHQVR	ENSMUSP00000037000	Mcph1	Q7TT79 "Microcephalin "	-0.97	0	1	1		0	0	0	0	0		0	0	0	0	0	99%	1	-0.97	0.659396	0	0
NMPNVSDSETYNS[Pho]DFDDSSPR	ENSMUSP00000045043	Dnttip2	Q8R2M2 "Deoxynucleotidyltransferase terminal-interacting protein 2 "	0.97	1	0	1	99%	1	0	0	0	0	99%	1	0	0	0	0	98%	1	0.97	1.50786	0	0
EREES[Pho]EDELEETNGSNPVDIEIDPNK	ENSMUSP00000112089	Rcor1	Q8CFE3 "REST corepressor 1 (Protein CoREST)"	-0.97	0	1	1	83%	3	-0.97	0.33972	0	0		0	0	0	0	0		0	0	0	0	0
AAS[Pho]PSKPPISN[Dea]ASATPVGR	ENSMUSP00000045873	Anln	Q8K298 "Actin-binding protein anillin "	-0.97	0	1	1		0	0	0	0	0		0	0	0	0	0	99%	2	-0.97	0.656183	0.182734	4.85635
SYS[Pho]PDGKES[Pho]PSDK	ENSMUSP00000046908	Matr3	Q8K310 "Matrin-3 "	-0.96	0	1	1	99%	1	-0.96	0.417086	0	0		0	0	0	0	0		0	0	0	0	0
PAAPAAPAPAEKT[Pho]PVKK	ENSMUSP00000057308	Hist1h1e	P43274 "Histone H1.4 (H1 VAR.2)(H1e)"	0.96	1	0	1		0	0	0	0	0		0	0	0	0	0	87%	2	0.96	1.49707	0.0491883	1.48728
RES[Pho]PS[Pho]PAPKPR	ENSMUSP00000101487	Srrm1	A2A8V9 "Serine/arginine repetitive matrix 1 "	0.96	1	0	1	76%	2	0.96	2.43983	0.0214151	1.46431		0	0	0	0	0		0	0	0	0	0
GFGFGQGAGALVHS[Pho]E	ENSMUSP00000027677	Csrp1	P97315 "Cysteine and glycine-rich protein 1 (Cysteine-rich protein 1)(CRP1)(CRP)"	-0.96	0	1	1		0	0	0	0	0		0	0	0	0	0	95%	1	-0.96	0.67798	0	0
S[Pho]VS[Pho]ASHEGDVK	ENSMUSP00000005003	Lbr	Q3U9G9 "Lamin-B receptor (Integral nuclear envelope inner membrane protein)"	-0.96	0	1	1	71%	1	-0.96	0.378909	0	0		0	0	0	0	0		0	0	0	0	0
SLLEC[Met]IPAQS[Pho]DEEK	ENSMUSP00000043889	Arid4b	Q8BV50;Q8BXV6;Q8BYB0 "Putative uncharacterized protein Fragment ";"Putative uncharacterized protein Fragment ";"Putative uncharacterized protein Fragment "	-0.96	0	1	1		0	0	0	0	0		0	0	0	0	0	72%	1	-0.96	0.671553	0	0
KSEGS[Pho]PNQGK	ENSMUSP00000016072	Rrbp1	A2AVJ7;Q3ULC0;Q6ZPS0;Q8C7E8;Q8CAB9 "Ribosome binding protein 1 ";"Putative uncharacterized protein ";"MKIAA1398 protein Fragment ";"Putative uncharacterized protein Fragment ";"Putative uncharacterized protein Fragment "	0.96	1	0	1		0	0	0	0	0		0	0	0	0	0	36%	1	0.96	1.49812	0	0
YMAENPTAGVVQEEEEDNLEY[Did]DS[Pho]DGN[Dea]PIAPSK	ENSMUSP00000021046	Ddx42	Q810A7 "ATP-dependent RNA helicase DDX42 (EC 3.6.1.-)(DEAD box protein 42)"	-0.96	0	1	1	91%	1	-0.96	0.418394	0	0		0	0	0	0	0		0	0	0	0	0
EEHGGLIRS[Pho]PR	ENSMUSP00000005041	U2af2	P26369 "Splicing factor U2AF 65 kDa subunit (U2 auxiliary factor 65 kDa subunit)(U2 snRNP auxiliary factor large subunit)"	-0.96	0	1	2	99%	3	-0.94	0.444293	0	0	99%	24	0	0	0	0	99%	2	-0.98	0.609228	0.0841609	2.31019
GEDS[Pho]AEESDGKPAIVAPPPVVEAVSN[Dea]PSSVFPSDATTEQGPILTK	ENSMUSP00000065770	Ilf3	Q9Z1X4 "Interleukin enhancer-binding factor 3 "	-0.96	0	1	1	55%	1	-0.96	0.398818	0	0		0	0	0	0	0		0	0	0	0	0
SGASGPENFQVGS[Pho]MPPAQQQITSGQM[Det]HR	ENSMUSP00000030187	Tln1	P26039 "Talin-1 "	0.96	1	0	1		0	0	0	0	0		0	0	0	0	0	99%	2	0.96	1.48357	0.0202249	1.17267
LFDQQLS[Pho]PGLRPR	ENSMUSP00000044647	Inpp5d	Q9ES52 "Phosphatidylinositol-3,4,5-trisphosphate 5-phosphatase 1 (EC 3.1.3.n1)(SH2 domain-containing inositol-5'-phosphatase 1)(SH2 domain-containing inositol phosphatase 1)(SHIP-1)(Inositol polyphosphate-5-phosphatase of 145 kDa)(SIP-145)(p150Ship)"	-0.96	0	2	3	92%	1	-0.9	0.543541	0	0	99%	2	-0.99	0.493356	0.00969963	1.14659	72%	1	-0.99	0.433997	0	0
GAGS[Pho]PTPLPTK	ENSMUSP00000092416	Gltscr1	Q571B1 "MKIAA4035 protein Fragment "	-0.96	0	1	1		0	0	0	0	0	97%	2	-0.96	0.54775	0	0		0	0	0	0	0
FC[Met]DSPTS[Pho]DLEMR	ENSMUSP00000109415	Zfp609	Q8BZ47 "Zinc finger protein 609 "	-0.95	0	1	1		0	0	0	0	0	26%	1	-0.95	0.565836	0	0		0	0	0	0	0
LDSSQLPLQTGLDVPAT[Pho]PR	ENSMUSP00000027768	Ahctf1	Q8CJF7 "Protein ELYS (Protein MEL-28)(Putative AT-hook-containing transcription factor 1)(Embryonic large molecule derived from yolk sac)"	0.95	1	0	1		0	0	0	0	0		0	0	0	0	0	99%	3	0.95	1.44132	0.223362	5.47436
GFS[Pho]DSGGGPPAK	ENSMUSP00000021381	Pnn	O35691 "Pinin "	0.95	1	0	1		0	0	0	0	0		0	0	0	0	0	95%	2	0.95	1.46192	0.0678304	1.67545
LHPDGS[Pho]PDTAVEK	ENSMUSP00000041377	5730590G19Rik	Q8BQ33 "TopBP1-interacting checkpoint and replication regulator "	-0.95	0	1	2	35%	2	-0.91	0.522775	0.17514	10.2399		0	0	0	0	0	33%	1	-0.99	0.559102	0	0
RAS[Pho]GQAFELILSPR	ENSMUSP00000030636	Stmn1	005 "stathmin 1 Gene [Source:MGI (curated);Acc:MGI:96739]" "MGI_curated_transcript"	0.95	1	0	1		0	0	0	0	0		0	0	0	0	0	99%	3	0.95	1.45174	0.0104586	1.17977
A[Pro]ASAAATAAAS[Pho]AAT[Deh]AASAASGS[Pho]PGSGEGSAGGEK	ENSMUSP00000005705	Trim28	Q62318 "Transcription intermediary factor 1-beta (TIF1-beta)(Tripartite motif-containing protein 28)(KRAB-A-interacting protein)(KRIP-1)"	-0.95	0	1	1		0	0	0	0	0	91%	2	-0.95	0.566832	0	0		0	0	0	0	0
RSPPTS[Pho]GLQSLR	ENSMUSP00000031017	Fosl2	P47930 "Fos-related antigen 2 (FRA-2)"	0.95	1	0	1		0	0	0	0	0	78%	1	0.95	1.74994	0	0		0	0	0	0	0
MPFQAS[Pho]PGGK	ENSMUSP00000033770	Mecp2	Q9Z2D6 "Methyl-CpG-binding protein 2 (MeCp-2 protein)(MeCp2)"	-0.95	0	1	1		0	0	0	0	0	38%	1	-0.95	0.568984	0	0		0	0	0	0	0
SHS[Pho]PLPAPPSK	ENSMUSP00000119065	Sfrs6	Q3TWW8;Q3UJV5;Q8BKL0;Q921K3;Q9DBP1 "Putative uncharacterized proteinSplicing factor, arginine/serine-rich 6 ;";"Putative uncharacterized protein ";"Putative uncharacterized protein ";"Splicing factor, arginine/serine-rich 6 ";"Putative uncharacterized protein "	-0.946667	0	2	3	99%	2	-0.89	0.547046	0.0478882	1.78186	99%	9	-0.99	0.509493	4.07614e-05	1.21231	99%	8	-0.96	0.678736	0.000447717	1.15944
GPIHS[Pho]PVELQR	ENSMUSP00000065363	Nfil3	O08750 "Nuclear factor interleukin-3-regulated protein (E4 promoter-binding protein 4)(Embryo implantation-related NFIL3/E4BP4-like transcription factor)"	0.94	2	0	3	99%	4	0.87	1.65639	0.0011045	1.13714	99%	1	0.96	1.83569	0	0	99%	1	0.99	1.75279	0	0
DEILPTT[Pho]PISEQK	ENSMUSP00000032998	Rps3	P62908 "40S ribosomal protein S3 "	0.936667	2	0	3	73%	1	0.87	1.65082	0	0	99%	2	0.96	1.80046	0.021367	1.28515	99%	2	0.98	1.59461	0.0943212	2.42289
ATWGDGGDNS[Pho]PSNVVSK	ENSMUSP00000106339	Snap23	B0R029;B0R030 "Synaptosomal-associated protein 23 Fragment ";"Synaptosomal-associated protein Fragment "	0.925	1	0	2	23%	1	0.86	1.63499	0	0		0	0	0	0	0	99%	2	0.99	1.83349	0.0235553	1.32996
ISYT[Pho]PPES[Pho]PVASHR	ENSMUSP00000079818	Etv6	Q3U037;Q3USJ4;Q80WR3;Q8C5E8 "Putative uncharacterized protein ";"Putative uncharacterized protein Fragment ";"Etv6 proteinPutative uncharacterized proteinEts variant gene 6 (TEL oncogene), isoform CRA_a ;;";"Putative uncharacterized protein "	0.925	1	0	2		0	0	0	0	0	99%	3	0.96	1.78249	0.115482	3.84624	93%	1	0.89	1.32925	0	0
GPPDFS[Pho]S[Pho]DEEREPTPVLGSGASVGR	ENSMUSP00000020123	Tmpo	Q61033 "Lamina-associated polypeptide 2, isoforms alpha/zeta (Thymopoietin isoforms alpha/zeta)(TP alpha/zeta)"	-0.88	0	1	2	82%	3	-0.77	0.696236	0.0139446	1.20432		0	0	0	0	0	49%	1	-0.99	0.571902	0	0
NEKS[Pho]EEEQSSASVK	ENSMUSP00000075198	Hnrnpc	Q9Z204 "Heterogeneous nuclear ribonucleoproteins C1/C2 (hnRNP C1/C2)"	0.84	1	0	2	26%	1	0.7	1.34135	0	0		0	0	0	0	0	71%	1	0.98	1.58858	0	0
ESLPLDLS[Pho]DDQSNSK	ENSMUSP00000027797	Nvl	Q9DBY8 "Nuclear valosin-containing protein-like (Nuclear VCP-like protein)(NVLp)"	0.81	1	0	2		0	0	0	0	0	25%	1	0.64	1.18542	0	0	75%	1	0.98	1.59579	0	0
EASSGS[Pho]TPQKPK	ENSMUSP00000077183	Tcof1	Q05BH6 "Tcof1 protein Fragment "	-0.72	0	1	2	32%	1	-0.46	0.853988	0	0		0	0	0	0	0	29%	1	-0.98	0.608678	0	0
FDS[Pho]NEEDTASVFAPSFGLK	ENSMUSP00000017629	Top2b	Q64511 "DNA topoisomerase 2-beta (EC 5.99.1.3)(DNA topoisomerase II, beta isozyme)"	-0.66	0	1	2	99%	4	-0.95	0.427731	9.99573e-05	1.10132	99%	3	0	0	0	0	90%	5	-0.37	0.927315	0.539683	1.55702
EFGEDLVEQN[Dea]SSYVQDS[Pho]PSK	ENSMUSP00000009679	Rnmt	Q9D0L8 "mRNA cap guanine-N7 methyltransferase (EC 2.1.1.56)(mRNA (guanine-N(7)-)-methyltransferase)(RG7MT1)(mRNA cap methyltransferase)"	-0.575	0	1	2	97%	4	-0.19	0.942425	0.434247	1.30076		0	0	0	0	0	99%	1	-0.96	0.681281	0	0
GSDDVLVSGEVPEC[Met]EVGHMS[Pho]PR	ENSMUSP00000058618	Bod1l	O35243;Q3TR39;Q3USW6;Q6P8H7;Q80TF0;Q8BHG7 "Antigen containing epitope to monoclonal antibody MMS-85/12 Fragment ";"Putative uncharacterized protein Fragment ";"Putative uncharacterized protein Fragment ";"A230054D04Rik protein Fragment ";"MKIAA1327 protein Fragment ";"Putative uncharacterized protein Fragment "	0.53	1	0	2	100%	2	0.1	1.03751	0.788276	3.87475	59%	1	0	0	0	0	99%	3	0.96	1.49476	0	0
LEQHSQQPQLS[Pho]PATSGR	ENSMUSP00000095135	Tor1aip1	Q1EQW1 "Lamina-associated polypeptide 1B "	0.48	1	0	2		0	0	0	0	0	23%	1	0	1.0026	0	0	94%	1	0.96	1.49352	0	0
VAKS[Pho]PAK	ENSMUSP00000062030	Hist1h1a	P43275 "Histone H1.1 (H1 VAR.3)(H1a)"	0.43	1	0	2		0	0	0	0	0	44%	1	-0.12	0.975938	0	0	86%	3	0.98	1.5496	0.00177102	1.08265
EFC[Met]ADHDIS[Pho]PDTS[Pho]LR	ENSMUSP00000044898	Sfrs2ip	Q6ZPE9 "MKIAA3013 protein Fragment "	-0.345	0	1	2	92%	2	-0.97	0.370859	0	0		0	0	0	0	0	22%	1	0.28	1.05359	0	0
AVPPVS[Pho]PELR	ENSMUSP00000057270	Zfp828	Q8K327 "Zinc finger protein 828 "	-0.34	0	1	2		0	0	0	0	0	88%	1	-0.96	0.543855	0	0	80%	2	0.28	1.05508	0.391314	1.61752
PAETAAPAPVEKS[Pho]PAKK	ENSMUSP00000079356	Hist1h1b	P43276 "Histone H1.5 (H1 VAR.5)(H1b)"	0.33	1	0	2	50%	1	0.96	2.52711	0	0		0	0	0	0	0	99%	2	-0.3	0.944394	0.265397	1.37978
EASSGST[Pho]PQKPK	ENSMUSP00000077183	Tcof1	Q05BH6 "Tcof1 protein Fragment "	-0.205	0	1	2	74%	1	0.57	1.22301	0	0		0	0	0	0	0	75%	1	-0.98	0.651476	0	0
HELS[Pho]PPQK	ENSMUSP00000043123	Srrt	Q99MR6 "Serrate RNA effector molecule homolog (Arsenite-resistance protein 2)"	0.06	1	0	2	42%	1	-0.85	0.632727	0	0	41%	1	0.97	1.86793	0	0		0	0	0	0	0
LLSSS[Pho]DDDANILSSPTDR	ENSMUSP00000017354	Med24	Q99K74 "Mediator of RNA polymerase II transcription subunit 24 (Mediator complex subunit 24)(Thyroid hormone receptor-associated protein complex 100 kDa component)(mTRAP100)(Trap100)(Thyroid hormone receptor-associated protein 4)"	0	0	0	0	99%	1	0	0	0	0		0	0	0	0	0		0	0	0	0	0

## Sheet: KitD816V
Phospho peptide sequence	Protein	Gene Symbol	Name	Change	Up	Down	Replicates	Run 1 Conf	Run 1 Spectra used	Run 1 Change	Run 1 Ratio	Run 1 P-val	Run 1 EF	Run 2 Conf	Run 2 Spectra used	Run 2 Change	Run 2 Ratio	Run 2 P-val	Run 2 EF	Run 3 Conf	Run 3 Spectra used	Run 3 Change	Run 3 Ratio	Run 3 P-val	Run 3 EF
STLPASVPKS[Pho]PR	ENSMUSP00000102374	Bptf	A2A654;Q3TMJ3;Q6P9L3;Q8C473;Q8K092;Q8VDN7 "Bromodomain PHD finger transcription factor ";"Putative uncharacterized protein Fragment ";"Bptf protein ";"Putative uncharacterized protein ";"Bptf protein Fragment ";"Bptf protein Fragment "	-0.99	0	1	1		0	0	0	0	0	99%	3	-0.99	0.426593	0.00627147	1.33864		0	0	0	0	0
FGDFLQHS[Pho]PTILQSK	ENSMUSP00000084599	Kif20b	Q80WE4 "Kinesin-like protein KIF20B (M-phase phosphoprotein 1)(MPP1)(Kinesin-related motor interacting with PIN1)(Kinesin family member 20B)"	-0.99	0	1	1		0	0	0	0	0		0	0	0	0	0	73%	1	-0.99	0.346013	0	0
EVIEASDKEGLS[Pho]PAK	ENSMUSP00000021850	Prpf4b	Q61136 "Serine/threonine-protein kinase PRP4 homolog (EC 2.7.11.1)(PRP4 pre-mRNA-processing factor 4 homolog)(Pre-mRNA protein kinase)"	-0.99	0	1	1		0	0	0	0	0		0	0	0	0	0	68%	1	-0.99	0.552426	0	0
ERPQS[Pho]PGKQESPGITPPR	ENSMUSP00000033310	Mki67	Q61769;Q7TSF6 "Ki-67 protein ";"Mki67 protein "	-0.99	0	1	1	67%	1	0	0	0	0		0	0	0	0	0	92%	3	-0.99	0.423787	0.00748384	1.37901
S[Pho]PLTGYVR	ENSMUSP00000034879	Hmg20a	Q9DC33 "High mobility group protein 20A (HMG domain-containing protein HMGX1)(HMG box-containing protein 20A)(Inhibitor of BRAF35)(iBRAF)"	0.99	1	0	1		0	0	0	0	0	62%	1	0.99	1.95457	0	0		0	0	0	0	0
ADREQS[Pho]PVSK	ENSMUSP00000045945	Ppig	A2AR02 "Peptidyl-prolyl cis-trans isomerase G (Peptidyl-prolyl isomerase G)(PPIase G)(EC 5.2.1.8)(Rotamase G)(Cyclophilin G)"	-0.99	0	1	1		0	0	0	0	0		0	0	0	0	0	38%	1	-0.99	0.524252	0	0
SVNEILGLAESS[Pho]PK	ENSMUSP00000030313	5830433M19Rik	Q8VDY9 "Uncharacterized protein C9orf82 homolog "	0.99	1	0	1		0	0	0	0	0		0	0	0	0	0	98%	2	0.99	1.79147	0.419762	311.71
A[Pro]EMKS[Pho]PTKAEPATPAEAAQSDR	ENSMUSP00000044827	Mybbp1a	Q7TPV4 "Myb-binding protein 1A (Myb-binding protein of 160 kDa)"	-0.99	0	1	1		0	0	0	0	0		0	0	0	0	0	99%	1	-0.99	0.513953	0	0
TVLES[Pho]GGETGDGDNDTTKK	ENSMUSP00000033776	Dkc1	Q9ESX5 "H/ACA ribonucleoprotein complex subunit 4 (EC 5.4.99.-)(Dyskerin)(Nucleolar protein family A member 4)(snoRNP protein DKC1)(Nopp140-associated protein of 57 kDa)(Nucleolar protein NAP57)"	-0.99	0	1	1		0	0	0	0	0		0	0	0	0	0	98%	1	-0.99	0.405507	0	0
HPDIS[Pho]YILGTEGRSPR	ENSMUSP00000063590	Nup107	Q8BH74 "Nuclear pore complex protein Nup107 (Nucleoporin Nup107)(107 kDa nucleoporin)"	-0.99	0	1	1		0	0	0	0	0		0	0	0	0	0	27%	1	-0.99	0.5238	0	0
TAS[Pho]PPPPPKR	ENSMUSP00000101487	Srrm1	A2A8V9 "Serine/arginine repetitive matrix 1 "	-0.99	0	1	1		0	0	0	0	0	95%	1	-0.99	0.355926	0	0		0	0	0	0	0
C[Met]SGPGLS[Pho]PGMVR	ENSMUSP00000109938	Flna	B7FAU9;B9EKP5;Q3U7N9;Q4FZG4;Q6KAM8;Q9JJ37 "Filamin, alpha ";"Filamin, alphaMCG21234, isoform CRA_b ;";"Putative uncharacterized protein Fragment ";"Flna protein Fragment ";"MFLJ00343 protein Fragment ";"Filamin Fragment "	0.99	1	0	1		0	0	0	0	0	99%	1	0.99	2.82473	0	0		0	0	0	0	0
TLSS[Pho]QGNTSPLK	ENSMUSP00000025601	Lpxn	Q99N69 "Leupaxin "	0.99	1	0	1		0	0	0	0	0	78%	1	0.99	2.46186	0	0		0	0	0	0	0
TTAVEIDYDS[Pho]LKR	ENSMUSP00000106287	Fyb	O35601 "FYN-binding protein (FYN-T-binding protein)(FYB-120/130)(p120/p130)(SLP-76-associated phosphoprotein)(SLAP-130)(Adhesion and degranulation promoting adaptor protein)(ADAP)"	-0.99	0	1	1		0	0	0	0	0		0	0	0	0	0	99%	2	-0.99	0.550134	0.0125202	1.16109
S[Pho]PISVPGGSALISNLGK	ENSMUSP00000033761	Hcfc1	Q61191 "Host cell factor 1 (HCF-1)(HCF)(C1 factor) [Contains HCF N-terminal chain 1;HCF N-terminal chain 2;HCF N-terminal chain 3;HCF N-terminal chain 4;HCF N-terminal chain 5;HCF N-terminal chain 6;HCF C-terminal chain 1;HCF C-terminal chain 2;HCF C-termin /.../in 3;HCF C-terminal chain 4;HCF C-terminal chain 5;HCF C-terminal chain 6]"	0.99	1	0	1		0	0	0	0	0		0	0	0	0	0	99%	1	0.99	1.74026	0	0
KPTFQLSS[Pho]PDR	ENSMUSP00000045043	Dnttip2	Q8R2M2 "Deoxynucleotidyltransferase terminal-interacting protein 2 "	0.99	1	0	1		0	0	0	0	0	35%	1	0.99	2.58677	0	0		0	0	0	0	0
LQPLTSVDS[Pho]DNDFVTPK	ENSMUSP00000107910	Ncapd2	Q8K2Z4 "Condensin complex subunit 1 (Non-SMC condensin I complex subunit D2)(Chromosome condensation-related SMC-associated protein 1)(Chromosome-associated protein D2)(mCAP-D2)(XCAP-D2 homolog)"	0.99	1	0	1		0	0	0	0	0		0	0	0	0	0	54%	1	0.99	2.07046	0	0
ELLLDIGDVS[Pho]ER	ENSMUSP00000026448	2310003H01Rik	A2ACJ2 "Fanconi anemia-associated protein of 100 kDa "	-0.99	0	1	1		0	0	0	0	0		0	0	0	0	0	65%	1	-0.99	0.5317	0	0
FGATAHLGS[Pho]PC[Met]K	ENSMUSP00000105628	Ddx24	Q9ESV0 "ATP-dependent RNA helicase DDX24 (EC 3.6.1.-)(DEAD box protein 24)"	0.99	1	0	1		0	0	0	0	0		0	0	0	0	0	76%	1	0.99	1.82844	0	0
AGS[Pho]PQLDDIR	ENSMUSP00000003320	Eif2b5	Q8CHW4 "Translation initiation factor eIF-2B subunit epsilon (eIF-2B GDP-GTP exchange factor subunit epsilon)"	0.99	1	0	1		0	0	0	0	0		0	0	0	0	0	85%	1	0.99	1.82286	0	0
VDGPRS[Pho]PSYGR	ENSMUSP00000120595	Sfrs1	NP_775550.2 "splicing factor, arginine/serine-rich 1 isoform 1 "	-0.99	0	1	1		0	0	0	0	0	96%	6	-0.99	0.458781	0.0061217	1.55328		0	0	0	0	0
S[Pho]PLDNMSR	ENSMUSP00000079818	Etv6	Q3U037;Q3USJ4;Q80WR3;Q8C5E8 "Putative uncharacterized protein ";"Putative uncharacterized protein Fragment ";"Etv6 proteinPutative uncharacterized proteinEts variant gene 6 (TEL oncogene), isoform CRA_a ;;";"Putative uncharacterized protein "	0.99	1	0	1		0	0	0	0	0		0	0	0	0	0	48%	2	0.99	1.80459	0.0466841	1.73508
KPTFQLS[Pho]SPDR	ENSMUSP00000045043	Dnttip2	Q8R2M2 "Deoxynucleotidyltransferase terminal-interacting protein 2 "	0.99	1	0	1		0	0	0	0	0	96%	1	0.99	2.0773	0	0		0	0	0	0	0
HKMS[Pho]PPPSSFNEPR	ENSMUSP00000010349	Raver1	Q9CW46 "Ribonucleoprotein PTB-binding 1 (Protein raver-1)"	-0.99	0	1	1		0	0	0	0	0		0	0	0	0	0	94%	1	-0.99	0.563033	0	0
SLTGSGS[Pho]QEDLLLQK	ENSMUSP00000119891	Cdk5rap2	Q0VGR5;Q2TBE5;Q9CUY5 "CDK5 regulatory subunit associated protein 2 ";"Cdk5rap2 protein Fragment ";"Putative uncharacterized protein Fragment "	-0.99	0	1	1		0	0	0	0	0		0	0	0	0	0	33%	1	-0.99	0.55501	0	0
EFGEDLVEQN[Dea]SS[Ser]YVQDS[Pho]PSK	ENSMUSP00000009679	Rnmt	Q9D0L8 "mRNA cap guanine-N7 methyltransferase (EC 2.1.1.56)(mRNA (guanine-N(7)-)-methyltransferase)(RG7MT1)(mRNA cap methyltransferase)"	0.99	1	0	1		0	0	0	0	0		0	0	0	0	0	78%	1	0.99	1.74803	0	0
AAS[Pho]PSKPPISN[Dea]ASATPVGR	ENSMUSP00000045873	Anln	Q8K298 "Actin-binding protein anillin "	-0.99	0	1	1		0	0	0	0	0		0	0	0	0	0	99%	2	-0.99	0.574734	0.140994	4.87733
MDRT[Pho]PPPPT[Pho]LSPAAVTVGR	ENSMUSP00000114916	Phc3	A2RTJ9 "Polyhomeotic-like 3 (Drosophila) "	0.98	1	0	1		0	0	0	0	0		0	0	0	0	0	53%	1	0.98	1.68802	0	0
DS[Pho]VPASPGVPAADFPAETEQSKPSK	ENSMUSP00000068896	Top2a	Q01320 "DNA topoisomerase 2-alpha (EC 5.99.1.3)(DNA topoisomerase II, alpha isozyme)"	-0.98	0	1	1	54%	1	-0.98	0.33203	0	0		0	0	0	0	0		0	0	0	0	0
LDSSQLPLQTGLDVPAT[Pho]PR	ENSMUSP00000027768	Ahctf1	Q8CJF7 "Protein ELYS (Protein MEL-28)(Putative AT-hook-containing transcription factor 1)(Embryonic large molecule derived from yolk sac)"	0.98	1	0	1		0	0	0	0	0		0	0	0	0	0	99%	3	0.98	1.59865	0.340395	34.1418
Q[Gln]ADVADQQTTELPAENGETENQSPAS[Pho]EEEKEAK	ENSMUSP00000061012	Hmgn1	004 "high mobility group nucleosomal binding domain 1 Gene [Source:MGI (curated);Acc:MGI:96120]" "MGI_curated_transcript"	0.98	1	0	1	99%	3	0.98	3.80994	0	0		0	0	0	0	0		0	0	0	0	0
AAGSGPADTEM[Oxi]EEVFDHGS[Pho]PGK	ENSMUSP00000044361	Smarca5	Q91ZW3 "SWI/SNF-related matrix-associated actin-dependent regulator of chromatin subfamily A member 5 (EC 3.6.1.-)(Sucrose nonfermenting protein 2 homolog)(mSnf2h)"	0.98	1	0	1		0	0	0	0	0		0	0	0	0	0	97%	1	0.98	1.62344	0	0
LSSWDQAET[Pho]PGHT[Pho]PSLR	ENSMUSP00000027127	Sf3b1	Q99NB9 "Splicing factor 3B subunit 1 (Pre-mRNA-splicing factor SF3b 155 kDa subunit)(SF3b155)(Spliceosome-associated protein 155)(SAP 155)"	0.98	1	0	1		0	0	0	0	0		0	0	0	0	0	99%	2	0.98	1.70441	0.173378	6.63411
IPITPTSSFVSPPPPTASPHS[Pho]NR	ENSMUSP00000062753	Irf2bp2	Q8BJC6 "Putative uncharacterized protein Fragment "	0.98	1	0	1		0	0	0	0	0		0	0	0	0	0	57%	1	0.98	1.66211	0	0
EVDGLLTSDPMGS[Pho]PVSSK	ENSMUSP00000035415	Atxn2l	Q7TQH0 "Ataxin-2-like protein "	0.98	1	0	1		0	0	0	0	0		0	0	0	0	0	99%	1	0.98	1.6872	0	0
EEAPAS[Pho]PLRPLYPQIS[Pho]PLK	ENSMUSP00000072616	Foxk1	P42128 "Forkhead box protein K1 (Myocyte nuclear factor)(MNF)"	0.98	1	0	1		0	0	0	0	0		0	0	0	0	0	90%	3	0.98	1.60588	0.0142339	1.27862
STGN[Dea]SKS[Pho]PSK	ENSMUSP00000002825	Baz1b	Q9Z277 "Tyrosine-protein kinase BAZ1B (EC 2.7.10.2)(Bromodomain adjacent to zinc finger domain protein 1B)(Williams syndrome transcription factor homolog)(Williams-Beuren syndrome chromosomal region 9 protein homolog)"	-0.98	0	1	1		0	0	0	0	0		0	0	0	0	0	64%	1	-0.98	0.587127	0	0
SEGAPS[Pho]PVK	ENSMUSP00000027768	Ahctf1	Q8CJF7 "Protein ELYS (Protein MEL-28)(Putative AT-hook-containing transcription factor 1)(Embryonic large molecule derived from yolk sac)"	0.98	1	0	1		0	0	0	0	0		0	0	0	0	0	83%	2	0.98	1.63509	0.144856	4.2489
VEEASPPAVQQ[Dea]PTDPAS[Pho]PTVATT[Did]PEPVGGDAGDK	ENSMUSP00000020991	Dnmt3a	O88508 "DNA (cytosine-5)-methyltransferase 3A (Dnmt3a)(EC 2.1.1.37)(DNA methyltransferase MmuIIIA)(DNA MTase MmuIIIA)(M.MmuIIIA)"	-0.98	0	1	1	99%	1	-0.98	0.332304	0	0		0	0	0	0	0		0	0	0	0	0
AAGSGPADTEMEEVFDHGS[Pho]PGK	ENSMUSP00000044361	Smarca5	Q91ZW3 "SWI/SNF-related matrix-associated actin-dependent regulator of chromatin subfamily A member 5 (EC 3.6.1.-)(Sucrose nonfermenting protein 2 homolog)(mSnf2h)"	0.98	1	0	1		0	0	0	0	0		0	0	0	0	0	98%	2	0.98	1.70643	0.0826446	2.42662
DTESGKS[Pho]PSPPER	ENSMUSP00000057270	Zfp828	Q8K327 "Zinc finger protein 828 "	0.98	1	0	1		0	0	0	0	0	32%	1	0	0	0	0	72%	2	0.98	1.7093	0.347317	62.4814
EREES[Pho]EDELEETNGSNPVDIEIDPNK	ENSMUSP00000112089	Rcor1	Q8CFE3 "REST corepressor 1 (Protein CoREST)"	-0.98	0	1	1	83%	3	-0.98	0.323013	0	0		0	0	0	0	0		0	0	0	0	0
KLDAS[Pho]ILEDR	ENSMUSP00000120125	Dpf2	Q3UKV4 "Putative uncharacterized protein "	0.98	1	0	1		0	0	0	0	0		0	0	0	0	0	42%	1	0.98	1.58686	0	0
S[Pho]SPQLDPLR	ENSMUSP00000082723	Lsm14a	Q8K2F8 "Protein LSM14 homolog A (Protein FAM61A)(RNA-associated protein 55A)(mRAP55A)"	0.98	1	0	1		0	0	0	0	0		0	0	0	0	0	40%	1	0.98	1.56445	0	0
VEEASPPAVQQ[Dea]PTDPAS[Pho]P[Oxi]TVATT[Deh]PEPVGGDAGDK	ENSMUSP00000020991	Dnmt3a	O88508 "DNA (cytosine-5)-methyltransferase 3A (Dnmt3a)(EC 2.1.1.37)(DNA methyltransferase MmuIIIA)(DNA MTase MmuIIIA)(M.MmuIIIA)"	-0.97	0	1	1	92%	1	-0.97	0.338506	0	0		0	0	0	0	0		0	0	0	0	0
MPTQSDEEKSPS[Pho]PTAEDPR	ENSMUSP00000107971	Mta3	Q3TY62 "Putative uncharacterized protein "	-0.97	0	1	1		0	0	0	0	0		0	0	0	0	0	92%	1	-0.97	0.656287	0	0
ETVVESQSSQS[Pho]PSPK	ENSMUSP00000044898	Sfrs2ip	Q6ZPE9 "MKIAA3013 protein Fragment "	-0.97	0	1	1		0	0	0	0	0	99%	1	-0.97	0.535055	0	0		0	0	0	0	0
PLAAIPSSQEPVNPSSEASPT[Pho]R	ENSMUSP00000073018	Srrm2	Q8BTI8 "Serine/arginine repetitive matrix protein 2 "	0.97	1	0	1		0	0	0	0	0	99%	1	0	0	0	0	99%	1	0.97	1.53192	0	0
SPS[Pho]PQLPLPIESIK	ENSMUSP00000023029	L3mbtl2	P59178 "Lethal(3)malignant brain tumor-like protein 2 (L(3)mbt-like protein 2)"	0.97	1	0	1		0	0	0	0	0		0	0	0	0	0	78%	1	0.97	1.527	0	0
GELYDDVDHPAAVS[Pho]SPQR	ENSMUSP00000077342	Skap2	Q3UND0 "Src kinase-associated phosphoprotein 2 (Src family-associated phosphoprotein 2)(Src kinase-associated phosphoprotein 55-related protein)(SKAP55 homolog)(SKAP-HOM)(Src-associated adapter protein with PH and SH3 domains)(Pyk2/RAFTK-associated protein)"	-0.97	0	1	1	100%	1	-0.97	0.361028	0	0		0	0	0	0	0		0	0	0	0	0
MVQASSQSLLPPAQ[Dea]DRPRS[Pho]PVPSAFSDQSR	ENSMUSP00000073018	Srrm2	Q8BTI8 "Serine/arginine repetitive matrix protein 2 "	-0.97	0	1	1		0	0	0	0	0		0	0	0	0	0	70%	1	-0.97	0.657387	0	0
MFYSGPAS[Pho]PARPR	ENSMUSP00000043691	Atad2	Q6IQY4;Q8K282;Q9CSS4 "Atad2 protein Fragment ";"ATPase family, AAA domain containing 2 ";"Putative uncharacterized protein Fragment "	0.97	1	0	1		0	0	0	0	0		0	0	0	0	0	98%	1	0.97	1.53368	0	0
LS[Pho]PNPPNLTK	ENSMUSP00000096547	Smarca4	O35845;Q6P8K2;Q7TQL1;Q8BQ54;Q8CGJ5 "Brg1 protein Fragment ";"Smarca4 protein Fragment ";"Smarca4 protein Fragment ";"Putative uncharacterized protein Fragment ";"Smarca4 protein Fragment "	0.97	1	0	1		0	0	0	0	0	96%	1	0.97	1.92415	0	0		0	0	0	0	0
EGRPQEPT[Pho]PAKR	ENSMUSP00000073018	Srrm2	Q8BTI8 "Serine/arginine repetitive matrix protein 2 "	-0.97	0	1	1		0	0	0	0	0		0	0	0	0	0	43%	1	-0.97	0.662349	0	0
S[Pho]PVPSAFSDQSR	ENSMUSP00000073018	Srrm2	Q8BTI8 "Serine/arginine repetitive matrix protein 2 "	0.965	2	0	2		0	0	0	0	0	99%	2	0.95	1.69314	0	0	99%	2	0.98	1.71078	0.234255	13.8786
SYS[Pho]PDGKES[Pho]PSDK	ENSMUSP00000046908	Matr3	Q8K310 "Matrin-3 "	-0.96	0	1	1	99%	1	-0.96	0.390543	0	0		0	0	0	0	0		0	0	0	0	0
GELYDDVDHPAAVSS[Pho]PQR	ENSMUSP00000077342	Skap2	Q3UND0 "Src kinase-associated phosphoprotein 2 (Src family-associated phosphoprotein 2)(Src kinase-associated phosphoprotein 55-related protein)(SKAP55 homolog)(SKAP-HOM)(Src-associated adapter protein with PH and SH3 domains)(Pyk2/RAFTK-associated protein)"	0.96	1	0	1		0	0	0	0	0		0	0	0	0	0	94%	1	0.96	1.47534	0	0
QADVADQQTTELPAENGETEN[Dea]QS[Pho]PAS[Pho]EEEKEAK	ENSMUSP00000061012	Hmgn1	004 "high mobility group nucleosomal binding domain 1 Gene [Source:MGI (curated);Acc:MGI:96120]" "MGI_curated_transcript"	0.96	1	0	1	58%	1	0.96	2.40812	0	0		0	0	0	0	0		0	0	0	0	0
RNS[Pho]LPQIPTLNLEAR	ENSMUSP00000106750	Ptk2b	Q3UDE9;Q8C6R5;Q8C9L4 "Putative uncharacterized protein ";"Putative uncharacterized protein Fragment ";"Putative uncharacterized protein "	0.96	1	0	1		0	0	0	0	0		0	0	0	0	0	80%	3	0.96	1.46757	0.076696	1.80414
WDQTADQTPGAT[Pho]PK	ENSMUSP00000027127	Sf3b1	Q99NB9 "Splicing factor 3B subunit 1 (Pre-mRNA-splicing factor SF3b 155 kDa subunit)(SF3b155)(Spliceosome-associated protein 155)(SAP 155)"	-0.96	0	1	1		0	0	0	0	0	28%	1	-0.96	0.5617	0	0		0	0	0	0	0
AAAAEPPPPPPPPPREDDPAQDS[Pho]GPEELPLAR	ENSMUSP00000022701	Rb1	P13405 "Retinoblastoma-associated protein (pRb)(Rb)(pp105)"	-0.96	0	1	1		0	0	0	0	0		0	0	0	0	0	99%	2	-0.96	0.675434	0	0
TLSSQGNTS[Pho]PLK	ENSMUSP00000025601	Lpxn	Q99N69 "Leupaxin "	0.96	1	0	1		0	0	0	0	0	77%	1	0.96	1.78013	0	0		0	0	0	0	0
GS[Pho]GGGQGSTNYGK	ENSMUSP00000074238	Hnrnpab	Q99020 "Heterogeneous nuclear ribonucleoprotein A/B (hnRNP A/B)(CArG-binding factor-A)(CBF-A)"	0.96	1	0	1		0	0	0	0	0	99%	3	0	0	0	0	82%	2	0.96	1.48867	0.051117	1.50203
DSSKGEDSAEES[Pho]DGKPAIVAPPPVVEAVSNPSSVFPSDATTEQGPILTK	ENSMUSP00000065770	Ilf3	Q9Z1X4 "Interleukin enhancer-binding factor 3 "	0.96	1	0	1	73%	2	0.96	2.47976	0.0519575	2.56997		0	0	0	0	0		0	0	0	0	0
SPTNS[Pho]SEIFTPAHEENVR	ENSMUSP00000034913	Fam195b	Q3UGS4;Q8QZS4 "MCG2134Novel proteinPutative uncharacterized protein ;;";"BC003940 protein Fragment "	0.96	1	0	1		0	0	0	0	0		0	0	0	0	0	73%	1	0.96	1.50358	0	0
LEQHSQQPQLS[Pho]PATSGR	ENSMUSP00000095135	Tor1aip1	Q1EQW1 "Lamina-associated polypeptide 1B "	0.96	1	0	1		0	0	0	0	0	23%	1	0	0	0	0	94%	1	0.96	1.48407	0	0
S[Pho]PLGLEAGR	ENSMUSP00000022458	Bap1	Q99PU7 "Ubiquitin carboxyl-terminal hydrolase BAP1 (EC 3.4.19.12)(BRCA1-associated protein 1)(Ubiquitin C-terminal hydrolase X4)(UCH-X4)"	0.96	1	0	1		0	0	0	0	0	51%	1	0.96	1.84379	0	0		0	0	0	0	0
DSVPAS[Pho]PGVPAADFPAETEQSK	ENSMUSP00000068896	Top2a	Q01320 "DNA topoisomerase 2-alpha (EC 5.99.1.3)(DNA topoisomerase II, alpha isozyme)"	0.96	1	0	2		0	0	0	0	0	99%	4	0.93	1.58039	0.0152934	1.27936	99%	2	0.99	2.02048	0.127803	6.16326
QITQEDDDS[Pho]DEEVAPENFFSLPDK	ENSMUSP00000005015	Prcc	Q05CA9;Q9EQC8 "Prcc protein Fragment ";"Papillary renal cell carcinoma-associated proteinPutative uncharacterized proteinPapillary renal cell carcinoma (Translocation-associated) ;;"	-0.96	0	1	1	98%	2	-0.96	0.400568	0	0		0	0	0	0	0		0	0	0	0	0
SGASGPENFQVGS[Pho]MPPAQQQITSGQM[Det]HR	ENSMUSP00000030187	Tln1	P26039 "Talin-1 "	0.96	1	0	1		0	0	0	0	0		0	0	0	0	0	99%	2	0.96	1.48033	0.265775	9.12306
EVIEIEDAS[Pho]PTK	ENSMUSP00000109203	Atrx	A6PWK9;A6PWL2;Q3TP53;Q3TSV4;Q3UU22;Q3UZ76;Q8C2S3;Q8C4Z6 "Alpha thalassemia/mental retardation syndrome X-linked homolog (Human) Fragment ";"Alpha thalassemia/mental retardation syndrome X-linked homolog (Human) Fragment ";"Putative uncharacterized protein Fragment ";"Putative uncharacterized protein Fragment ";"Putative uncharacterized protein Fragment ";"Putative uncharacterized protein Fragment…	-0.96	0	1	1	99%	1	-0.96	0.406301	0	0		0	0	0	0	0		0	0	0	0	0
LSST[Pho]PPLSALGR	ENSMUSP00000072406	Ints1	Q6P4S8 "Integrator complex subunit 1 (Int1)"	0.96	1	0	1		0	0	0	0	0		0	0	0	0	0	35%	1	0.96	1.48613	0	0
SKDAS[Pho]PINR	ENSMUSP00000021850	Prpf4b	Q61136 "Serine/threonine-protein kinase PRP4 homolog (EC 2.7.11.1)(PRP4 pre-mRNA-processing factor 4 homolog)(Pre-mRNA protein kinase)"	-0.95	0	1	1		0	0	0	0	0	45%	1	-0.95	0.591274	0	0		0	0	0	0	0
S[Pho]LQLVDSR	ENSMUSP00000036674	Dock5	B2RY04 "Dedicator of cytokinesis protein 5 (Rupture of lens cataract protein)(Lens rupture protein 2)"	-0.95	0	1	1		0	0	0	0	0	63%	1	-0.95	0.565573	0	0		0	0	0	0	0
TVS[Pho]DNSLSSSK	ENSMUSP00000097782	Fnbp1	Q80TY0 "Formin-binding protein 1 (Formin-binding protein 17)"	-0.95	0	1	1		0	0	0	0	0	33%	1	-0.95	0.577712	0	0		0	0	0	0	0
AVN[Dea]STRET[Pho]PPK	ENSMUSP00000101453	Hp1bp3	A2AM63 "Heterochromatin protein 1, binding protein 3 Fragment "	-0.95	0	1	1		0	0	0	0	0	99%	2	-0.95	0.587966	0.250125	16.3918		0	0	0	0	0
AQTLPTSVVTITSESS[Pho]PGKR	ENSMUSP00000006629	Spnb2	Q62261 "Spectrin beta chain, brain 1 (Spectrin, non-erythroid beta chain 1)(Beta-II spectrin)(Fodrin beta chain)(Embryonic liver fodrin)"	-0.95	0	1	1		0	0	0	0	0	99%	2	-0.95	0.585854	0.0658818	2.02508		0	0	0	0	0
VEEAS[Pho]PPAVQQPTDPAS[Pho]PTVATTPEPVGGDAGDK	ENSMUSP00000020991	Dnmt3a	O88508 "DNA (cytosine-5)-methyltransferase 3A (Dnmt3a)(EC 2.1.1.37)(DNA methyltransferase MmuIIIA)(DNA MTase MmuIIIA)(M.MmuIIIA)"	0.95	1	0	1		0	0	0	0	0		0	0	0	0	0	75%	2	0.95	1.44867	0.138811	2.83913
ELQGDGPPSS[Pho]PTNDPTVK	ENSMUSP00000104301	Chd3	B1AR17;O35327;Q7TML9;Q8K0T3 "Chromodomain helicase DNA binding protein 3 ";"Proline-rich protein 7 Fragment ";"Chd3 protein ";"Chd3 protein "	-0.95	0	1	1		0	0	0	0	0	99%	2	-0.95	0.600496	0.13323	3.96034		0	0	0	0	0
ESLPLDLS[Pho]DDQSNSK	ENSMUSP00000027797	Nvl	Q9DBY8 "Nuclear valosin-containing protein-like (Nuclear VCP-like protein)(NVLp)"	0.95	1	0	2		0	0	0	0	0	25%	1	0.92	1.5271	0	0	75%	1	0.98	1.55727	0	0
C[Met]DSLAQEGLLAT[Pho]PK	ENSMUSP00000057270	Zfp828	Q8K327 "Zinc finger protein 828 "	0.95	1	0	1		0	0	0	0	0		0	0	0	0	0	99%	1	0.95	1.44798	0	0
N[Dea]SLQPEQVDSFQSS[Pho]PR	ENSMUSP00000033310	Mki67	Q61769;Q7TSF6 "Ki-67 protein ";"Mki67 protein "	-0.95	0	1	1		0	0	0	0	0		0	0	0	0	0	59%	1	-0.95	0.691046	0	0
S[Pho]LSPSHLTEDR	ENSMUSP00000022577	Zc3h13	B9EHN9;Q8BHW0;Q8CIK5;Q9CXN5 "Zinc finger CCCH type containing 13 ";"Putative uncharacterized protein Fragment ";"Zc3h13 protein Fragment ";"Putative uncharacterized protein "	0.95	1	0	1		0	0	0	0	0	99%	1	0.95	1.69549	0	0		0	0	0	0	0
S[Pho]PPATGSAYGSSQK	ENSMUSP00000079722	Thrap3	Q569Z6 "Thyroid hormone receptor-associated protein 3 (Thyroid hormone receptor-associated protein complex 150 kDa component)(Trap150)"	0.945	1	0	2		0	0	0	0	0	77%	2	0.9	1.50767	0	0	28%	1	0.99	2.25938	0	0
SSS[Pho]PVTELTAR	ENSMUSP00000073018	Srrm2	Q8BTI8 "Serine/arginine repetitive matrix protein 2 "	0.93	1	0	2		0	0	0	0	0	83%	2	0.89	1.46762	0.379665	27.3608	99%	2	0.97	1.52785	0.0140986	1.1267
S[Pho]HSPLPAPPSK	ENSMUSP00000119065	Sfrs6	Q3TWW8;Q3UJV5;Q8BKL0;Q921K3;Q9DBP1 "Putative uncharacterized proteinSplicing factor, arginine/serine-rich 6 ;";"Putative uncharacterized protein ";"Putative uncharacterized protein ";"Splicing factor, arginine/serine-rich 6 ";"Putative uncharacterized protein "	0.915	1	0	2		0	0	0	0	0	79%	1	0.99	2.05427	0	0	77%	1	0.84	1.27203	0	0
AASSGPRS[Pho]PLDQR	ENSMUSP00000024627	Chd1	P40201 "Chromodomain-helicase-DNA-binding protein 1 (CHD-1)(EC 3.6.1.-)(ATP-dependent helicase CHD1)"	-0.91	0	1	2		0	0	0	0	0	34%	1	-0.84	0.740673	0	0	99%	1	-0.98	0.632274	0	0
SAGTETGSNIN[Dea]ANSELS[Pho]PSAGSR	ENSMUSP00000031104	Pds5a	Q6A026 "Sister chromatid cohesion protein PDS5 homolog A "	-0.9	0	1	2		0	0	0	0	0	99%	1	-0.81	0.761862	0	0	99%	1	-0.99	0.452045	0	0
KMPLDLS[Pho]PLATPIIR	ENSMUSP00000107647	Atf2	P70299;Q543G2;Q68FE3;Q8BQY2 "CRE-BP1 Fragment ";"Activating transcription factor 2Putative uncharacterized proteinActivating transcription factor 2, isoform CRA_a ;;";"Atf2 protein ";"Putative uncharacterized protein Fragment "	-0.87	0	1	2		0	0	0	0	0	36%	1	-0.97	0.518713	0	0	99%	2	-0.77	0.822847	0.426934	7.13778
LLS[Pho]SSDDDANILSSPTDR	ENSMUSP00000017354	Med24	Q99K74 "Mediator of RNA polymerase II transcription subunit 24 (Mediator complex subunit 24)(Thyroid hormone receptor-associated protein complex 100 kDa component)(mTRAP100)(Trap100)(Thyroid hormone receptor-associated protein 4)"	-0.86	0	0	1	99%	3	-0.86	0.616459	0	0		0	0	0	0	0		0	0	0	0	0
APS[Pho]PAGPSHK	ENSMUSP00000068927	Cebpe	Q6PZD9 "CCAAT/enhancer-binding protein epsilon (C/EBP epsilon)"	-0.8	0	1	2		0	0	0	0	0	99%	2	-0.96	0.556927	0.0879706	2.81319	40%	1	-0.64	0.868067	0	0
S[Pho]PSLSSK	ENSMUSP00000101487	Srrm1	A2A8V9 "Serine/arginine repetitive matrix 1 "	-0.72	0	0	1	47%	2	-0.72	0.730173	0.0480928	1.35316		0	0	0	0	0		0	0	0	0	0
SIFREES[Pho]PLR	ENSMUSP00000043583	Bclaf1	Q8K019 "Bcl-2-associated transcription factor 1 (Btf)"	0.63	0	0	1	99%	5	0.63	1.27457	0.000106205	1.04498		0	0	0	0	0		0	0	0	0	0
KEVQS[Pho]PEQVK	ENSMUSP00000043583	Bclaf1	Q8K019 "Bcl-2-associated transcription factor 1 (Btf)"	0.46	0	0	1	35%	2	0.46	1.16207	0.0491425	1.15908		0	0	0	0	0		0	0	0	0	0
EFGEDLVEQNSSYVQDS[Pho]PSK	ENSMUSP00000009679	Rnmt	Q9D0L8 "mRNA cap guanine-N7 methyltransferase (EC 2.1.1.56)(mRNA (guanine-N(7)-)-methyltransferase)(RG7MT1)(mRNA cap methyltransferase)"	0.435	1	0	2	99%	2	-0.11	0.962319	0.856685	8.4251		0	0	0	0	0	93%	1	0.98	1.71802	0	0
AEAENN[Dea]SGVESSGYGS[Pho]PGPTWDR	ENSMUSP00000038135	Dhx9	O70133 "ATP-dependent RNA helicase A (EC 3.6.1.-)(Nuclear DNA helicase II)(NDH II)(DEAH box protein 9)(mHEL-5)"	-0.425	0	1	2	100%	1	0.1	1.03499	0	0	100%	2	0	0	0	0	100%	4	-0.95	0.692878	0	0
DVPPDILLDS[Pho]PERK	ENSMUSP00000059385	Nipbl	Q6KCD5 "Nipped-B-like protein (Delangin homolog)(SCC2 homolog)"	-0.385	0	1	2	95%	2	0.22	1.06848	0.865499	50.6204		0	0	0	0	0	95%	1	-0.99	0.535151	0	0
KANSTQEPSQQPASSGASPLSASEGPESPGSS[Pho]R	ENSMUSP00000029941	Pdlim5	Q8CI51 "PDZ and LIM domain protein 5 (Enigma homolog)(Enigma-like PDZ and LIM domains protein)"	-0.385	0	1	2	100%	1	0.22	1.06905	0	0		0	0	0	0	0	32%	1	-0.99	0.511935	0	0
SEDRPSS[Pho]PQVSVAAVETK	ENSMUSP00000069316	Trp53bp1	P70399 "Tumor suppressor p53-binding protein 1 (p53-binding protein 1)(p53BP1)(53BP1)"	0.335	1	0	2		0	0	0	0	0	99%	1	0.96	1.80686	0	0	99%	2	-0.29	0.946545	0.0248547	1.02764
EFC[Met]ADHDIS[Pho]PDTS[Pho]LR	ENSMUSP00000044898	Sfrs2ip	Q6ZPE9 "MKIAA3013 protein Fragment "	-0.335	0	1	2	92%	2	-0.95	0.427784	0.149633	13.2469		0	0	0	0	0	22%	1	0.28	1.05553	0	0
ELS[Pho]PEQSTAGK	ENSMUSP00000047119	Gnl3	Q8CI11 "Guanine nucleotide-binding protein-like 3 (Nucleolar GTP-binding protein 3)(Nucleostemin)"	0.333333	2	0	3	98%	3	-0.94	0.464399	0.0019792	1.1584	61%	3	0.95	1.68904	0.110339	3.2093	99%	3	0.99	2.04294	0.0283562	1.69709
IDIS[Pho]PSALR	ENSMUSP00000043583	Bclaf1	Q8K019 "Bcl-2-associated transcription factor 1 (Btf)"	-0.32	0	0	1	99%	3	-0.32	0.91021	0.0653292	1.11502		0	0	0	0	0		0	0	0	0	0
ASAVS[Pho]PEKAPMTSK	ENSMUSP00000077183	Tcof1	Q05BH6 "Tcof1 protein Fragment "	-0.305	0	1	2	94%	1	0.38	1.1217	0	0		0	0	0	0	0	99%	4	-0.99	0.523777	0.00092223	1.16759
RPT[Pho]LGVQLDDK	ENSMUSP00000105529	Thoc5	Q5SVF8 "THO complex 5 Fragment "	0.245	1	0	2	96%	2	-0.46	0.860811	0.186981	1.77894		0	0	0	0	0	96%	1	0.95	1.44969	0	0
S[Pho]GDALTTVVVK	ENSMUSP00000060721	Snip1	Q8BIZ6 "Smad nuclear-interacting protein 1 "	0.175	1	0	2	33%	1	-0.63	0.780744	0	0		0	0	0	0	0	96%	1	0.98	1.6424	0	0
GSAEGSS[Pho]DEEGKLVIDEPAK	ENSMUSP00000005017	Hdgf	P51859 "Hepatoma-derived growth factor (HDGF)"	-0.085	0	1	2	60%	2	0.82	1.5353	0.129173	3.06719		0	0	0	0	0	98%	2	-0.99	0.391731	0.0724196	3.89822
PAETAAPAPVEKS[Pho]PAKK	ENSMUSP00000079356	Hist1h1b	P43276 "Histone H1.5 (H1 VAR.5)(H1b)"	-0.04	0	1	2	50%	1	0.91	1.88477	0	0		0	0	0	0	0	99%	2	-0.99	0.249841	0.0206596	1.77199
KVVDYSQFQES[Pho]DDADEDYGR	ENSMUSP00000108000	Nucks1	202 "nuclear casein kinase and cyclin-dependent kinase substrate 1 Gene [Source:MGI Symbol;Acc:MGI:1934811]" "MGI_automatic_transcript"	-0.035	0	1	2	99%	11	0.92	1.93228	1.79366e-06	1.16035		0	0	0	0	0	59%	1	-0.99	0.468457	0	0
A[Pro]EM[Oxi]KS[Pho]PTKAEPATPAEAAQSDR	ENSMUSP00000044827	Mybbp1a	Q7TPV4 "Myb-binding protein 1A (Myb-binding protein of 160 kDa)"	-0.025	0	1	2	91%	2	0.94	2.10917	0.00349577	1.05345		0	0	0	0	0	91%	1	-0.99	0.477123	0	0
FDS[Pho]NEEDTASVFAPSFGLK	ENSMUSP00000017629	Top2b	Q64511 "DNA topoisomerase 2-beta (EC 5.99.1.3)(DNA topoisomerase II, beta isozyme)"	0.02	1	0	2	99%	4	-0.94	0.463761	0.0017712	1.25821	99%	3	0	0	0	0	90%	5	0.98	1.62962	0.0387801	1.5541
HELS[Pho]PPQK	ENSMUSP00000043123	Srrt	Q99MR6 "Serrate RNA effector molecule homolog (Arsenite-resistance protein 2)"	0.015	1	1	2	42%	1	-0.96	0.393754	0	0	41%	1	0.99	2.0405	0	0		0	0	0	0	0

## Sheet: Flt3ITD
Phospho peptide sequence	Protein	Gene Symbol	Name	Change	Up	Down	Replicates	Run 1 Conf	Run 1 Spectra used	Run 1 Change	Run 1 Ratio	Run 1 P-val	Run 1 EF	Run 2 Conf	Run 2 Spectra used	Run 2 Change	Run 2 Ratio	Run 2 P-val	Run 2 EF	Run 3 Conf	Run 3 Spectra used	Run 3 Change	Run 3 Ratio	Run 3 P-val	Run 3 EF
DSQDTS[Pho]AEQSDHDDEVASLASASGGFGSK	ENSMUSP00000039134	Edc4	Q3UJB9 "Enhancer of mRNA-decapping protein 4 "	-0.99	0	1	1		0	0	0	0	0		0	0	0	0	0	99%	1	-0.99	0.383022	0	0
RETVVESQSSQS[Pho]PSPK	ENSMUSP00000044898	Sfrs2ip	Q6ZPE9 "MKIAA3013 protein Fragment "	-0.99	0	1	1		0	0	0	0	0		0	0	0	0	0	25%	1	-0.99	0.493855	0	0
NSLQPEQVDSFQSS[Pho]PR	ENSMUSP00000033310	Mki67	Q61769;Q7TSF6 "Ki-67 protein ";"Mki67 protein "	-0.99	0	1	1		0	0	0	0	0	99%	1	-0.99	0.502798	0	0		0	0	0	0	0
VLPPPAGYVPIRT[Pho]PAR	ENSMUSP00000027127	Sf3b1	Q99NB9 "Splicing factor 3B subunit 1 (Pre-mRNA-splicing factor SF3b 155 kDa subunit)(SF3b155)(Spliceosome-associated protein 155)(SAP 155)"	0.99	1	0	1		0	0	0	0	0	73%	1	0.99	2.06342	0	0		0	0	0	0	0
A[Pro]EMKS[Pho]PTKAEPATPAEAAQSDR	ENSMUSP00000044827	Mybbp1a	Q7TPV4 "Myb-binding protein 1A (Myb-binding protein of 160 kDa)"	0.99	1	0	1		0	0	0	0	0		0	0	0	0	0	99%	1	0.99	1.72632	0	0
PVEKS[Pho]PAK	ENSMUSP00000079356	Hist1h1b	P43276 "Histone H1.5 (H1 VAR.5)(H1b)"	0.99	1	0	1		0	0	0	0	0		0	0	0	0	0	26%	1	0.99	2.19043	0	0
FSAFGGSPPVT[Pho]GPGSASALRSPTSGK	ENSMUSP00000044653	Cd3eap	Q76KJ5 "DNA-directed RNA polymerase I subunit RPA34 (RNA polymerase I-associated factor PAF49)(Anti-sense to ERCC-1 protein)(ASE-1)(CD3-epsilon-associated protein)(CD3E-associated protein)(A34.5)"	0.99	1	0	1		0	0	0	0	0	98%	1	0.99	2.33536	0	0		0	0	0	0	0
QAVMEEPSTEPLS[Pho]PR	ENSMUSP00000117068	Wdfy4	Q3U2N8;Q69ZF2 "Putative uncharacterized protein Fragment ";"MKIAA1607 protein Fragment "	0.98	1	0	1		0	0	0	0	0		0	0	0	0	0	72%	1	0.98	1.59942	0	0
TDLTQGDEVIDTTSEAGETSSTSETT[Pho]PK	ENSMUSP00000003310	Ranbp2	Q9ERU9 "E3 SUMO-protein ligase RanBP2 (Ran-binding protein 2)(RanBP2)"	0.98	1	0	1		0	0	0	0	0	99%	3	0	0	0	0	99%	6	0.98	1.63942	0.00565169	1.24642
GFS[Pho]DSGGGPPAK	ENSMUSP00000021381	Pnn	O35691 "Pinin "	0.98	1	0	1		0	0	0	0	0		0	0	0	0	0	95%	2	0.98	1.68408	0.0693183	2.06266
SQSGS[Pho]PAAPVEQVVIHTDTSGDPTLPQR	ENSMUSP00000080949	Mdc1	Q5PSV9 "Mediator of DNA damage checkpoint protein 1 "	0.98	1	0	1		0	0	0	0	0		0	0	0	0	0	98%	1	0.98	1.58808	0	0
TPLATIADQQQLQLS[Pho]PLKR	ENSMUSP00000020980	Rrm2	P11157 "Ribonucleoside-diphosphate reductase subunit M2 (EC 1.17.4.1)(Ribonucleotide reductase small subunit)(Ribonucleotide reductase small chain)"	0.98	1	0	1		0	0	0	0	0		0	0	0	0	0	63%	2	0.98	1.59792	0.214779	8.07786
RGPEVEGS[Pho]PVSEALR	ENSMUSP00000023631	Brwd1	Q921C3 "Bromodomain and WD repeat-containing protein 1 (WD repeat-containing protein 9)"	0.98	1	0	1		0	0	0	0	0		0	0	0	0	0	99%	2	0.98	1.54598	0.0464671	1.49896
LSPS[Pho]PTSQR	ENSMUSP00000029699	Lmna	P48678 "Lamin-A/C "	0.98	1	0	1		0	0	0	0	0		0	0	0	0	0	59%	1	0.98	1.54408	0	0
ELLLDIGDVS[Pho]ER	ENSMUSP00000026448	2310003H01Rik	A2ACJ2 "Fanconi anemia-associated protein of 100 kDa "	-0.98	0	1	1		0	0	0	0	0		0	0	0	0	0	65%	1	-0.98	0.602433	0	0
C[Met]DSLAQEGLLAT[Pho]PK	ENSMUSP00000057270	Zfp828	Q8K327 "Zinc finger protein 828 "	-0.98	0	1	1		0	0	0	0	0		0	0	0	0	0	99%	1	-0.98	0.612811	0	0
AVTTVTQ[Dea]STPVPGPSVPPPEELQVS[Pho]PGPR	ENSMUSP00000033761	Hcfc1	Q61191 "Host cell factor 1 (HCF-1)(HCF)(C1 factor) [Contains HCF N-terminal chain 1;HCF N-terminal chain 2;HCF N-terminal chain 3;HCF N-terminal chain 4;HCF N-terminal chain 5;HCF N-terminal chain 6;HCF C-terminal chain 1;HCF C-terminal chain 2;HCF C-termin /.../in 3;HCF C-terminal chain 4;HCF C-terminal chain 5;HCF C-terminal chain 6]"	0.98	1	0	1		0	0	0	0	0		0	0	0	0	0	99%	1	0.98	1.61265	0	0
EVS[Pho]PDPSTTGAASPASSSAGGSVAR	ENSMUSP00000015197	Gata2	O09100 "Endothelial transcription factor GATA-2 (GATA-binding protein 2)"	0.98	1	0	1		0	0	0	0	0		0	0	0	0	0	98%	1	0.98	1.63244	0	0
SSC[Met]GS[Pho]PPDLWK	ENSMUSP00000057270	Zfp828	Q8K327 "Zinc finger protein 828 "	-0.98	0	1	1		0	0	0	0	0		0	0	0	0	0	79%	1	-0.98	0.60752	0	0
S[Pho]PLDNMSR	ENSMUSP00000079818	Etv6	Q3U037;Q3USJ4;Q80WR3;Q8C5E8 "Putative uncharacterized protein ";"Putative uncharacterized protein Fragment ";"Etv6 proteinPutative uncharacterized proteinEts variant gene 6 (TEL oncogene), isoform CRA_a ;;";"Putative uncharacterized protein "	0.98	1	0	1		0	0	0	0	0		0	0	0	0	0	48%	2	0.98	1.56208	0.0244238	1.24301
PAAPAAPAPVEKT[Pho]PVKK	ENSMUSP00000044395	Hist1h1d	P43277 "Histone H1.3 (H1 VAR.4)(H1d)"	0.98	1	0	1		0	0	0	0	0		0	0	0	0	0	98%	1	0.98	1.62873	0	0
SGT[Pho]PPRPGSVTNMQADEC[Met]TATPQR[Pho]	ENSMUSP00000073018	Srrm2	Q8BTI8 "Serine/arginine repetitive matrix protein 2 "	0.97	1	0	1		0	0	0	0	0	96%	1	0.97	1.85279	0	0		0	0	0	0	0
ASS[Pho]PVTAATFITEN[Dea]R	ENSMUSP00000045873	Anln	Q8K298 "Actin-binding protein anillin "	0.97	1	0	1		0	0	0	0	0	53%	1	0.97	1.86685	0	0		0	0	0	0	0
ALS[Pho]EEKEEESGEEALPYR	ENSMUSP00000023592	Samsn1	001 "SAM domain, SH3 domain and nuclear localization signals, 1 Gene [Source:MGI (curated);Acc:MGI:1914992]" "MGI_curated_transcript"	-0.97	0	1	1	100%	2	-0.97	0.349247	0.0586681	3.43954		0	0	0	0	0		0	0	0	0	0
SVNEILGLAESS[Pho]PK	ENSMUSP00000030313	5830433M19Rik	Q8VDY9 "Uncharacterized protein C9orf82 homolog "	0.97	1	0	1		0	0	0	0	0		0	0	0	0	0	98%	2	0.97	1.52485	0.259501	10.1233
TSFDQDS[Pho]DVDIFPSDFTSEPPALPR	ENSMUSP00000017629	Top2b	Q64511 "DNA topoisomerase 2-beta (EC 5.99.1.3)(DNA topoisomerase II, beta isozyme)"	-0.97	0	1	1	100%	11	-0.97	0.345365	0.0114169	1.63723	100%	3	0	0	0	0		0	0	0	0	0
TVLES[Pho]GGETGDGDNDTTKK	ENSMUSP00000033776	Dkc1	Q9ESX5 "H/ACA ribonucleoprotein complex subunit 4 (EC 5.4.99.-)(Dyskerin)(Nucleolar protein family A member 4)(snoRNP protein DKC1)(Nopp140-associated protein of 57 kDa)(Nucleolar protein NAP57)"	0.97	1	0	1		0	0	0	0	0		0	0	0	0	0	98%	1	0.97	1.51767	0	0
VVDYS[Pho]QFQESD[Cat]DADEDYGR	ENSMUSP00000108000	Nucks1	202 "nuclear casein kinase and cyclin-dependent kinase substrate 1 Gene [Source:MGI Symbol;Acc:MGI:1934811]" "MGI_automatic_transcript"	-0.97	0	1	1	91%	1	-0.97	0.351054	0	0		0	0	0	0	0		0	0	0	0	0
TPS[Pho]SEEISPTK	ENSMUSP00000024905	Ralbp1	Q62172 "RalA-binding protein 1 (RalBP1)(Ral-interacting protein 1)(Dinitrophenyl S-glutathione ATPase)(DNP-SG ATPase)"	-0.97	0	1	1		0	0	0	0	0	77%	1	-0.97	0.535865	0	0		0	0	0	0	0
ESLPLDLS[Pho]DDQSNSK	ENSMUSP00000027797	Nvl	Q9DBY8 "Nuclear valosin-containing protein-like (Nuclear VCP-like protein)(NVLp)"	0.97	2	0	2		0	0	0	0	0	25%	1	0.95	1.68315	0	0	75%	1	0.99	2.02234	0	0
VVDYSQFQE[Cat]S[Pho]DDADEDYGR	ENSMUSP00000108000	Nucks1	202 "nuclear casein kinase and cyclin-dependent kinase substrate 1 Gene [Source:MGI Symbol;Acc:MGI:1934811]" "MGI_automatic_transcript"	-0.97	0	1	1	99%	2	-0.97	0.360611	0	0		0	0	0	0	0		0	0	0	0	0
SS[Pho]PQLDPLR	ENSMUSP00000082723	Lsm14a	Q8K2F8 "Protein LSM14 homolog A (Protein FAM61A)(RNA-associated protein 55A)(mRAP55A)"	-0.96	0	1	1		0	0	0	0	0		0	0	0	0	0	42%	1	-0.96	0.679054	0	0
LDSSQLPLQTGLDVPAT[Pho]PR	ENSMUSP00000027768	Ahctf1	Q8CJF7 "Protein ELYS (Protein MEL-28)(Putative AT-hook-containing transcription factor 1)(Embryonic large molecule derived from yolk sac)"	0.96	1	0	1		0	0	0	0	0		0	0	0	0	0	99%	3	0.96	1.4697	0	0
GFGFGQGAGALVHS[Pho]E	ENSMUSP00000027677	Csrp1	P97315 "Cysteine and glycine-rich protein 1 (Cysteine-rich protein 1)(CRP1)(CRP)"	-0.96	0	1	1		0	0	0	0	0		0	0	0	0	0	95%	1	-0.96	0.667496	0	0
AQTLPTSVVTITSESS[Pho]PGKR	ENSMUSP00000006629	Spnb2	Q62261 "Spectrin beta chain, brain 1 (Spectrin, non-erythroid beta chain 1)(Beta-II spectrin)(Fodrin beta chain)(Embryonic liver fodrin)"	-0.96	0	1	1		0	0	0	0	0	99%	2	-0.96	0.542203	0.0292263	1.4295		0	0	0	0	0
QADVADQQTTELPAENGETEN[Dea]QS[Pho]PAS[Pho]EEEKEAK	ENSMUSP00000061012	Hmgn1	004 "high mobility group nucleosomal binding domain 1 Gene [Source:MGI (curated);Acc:MGI:96120]" "MGI_curated_transcript"	0.96	1	0	1	58%	1	0.96	2.35358	0	0		0	0	0	0	0		0	0	0	0	0
TSQC[Met]SSPSLSTSPGS[Pho]PTRPQIR	ENSMUSP00000025081	Zeb1	Q64318 "Zinc finger E-box-binding homeobox 1 (Transcription factor 8)(TCF-8)(Zinc finger homeobox protein 1a)(MEB1)(Delta EF1)"	-0.96	0	1	1		0	0	0	0	0		0	0	0	0	0	93%	2	-0.96	0.665787	0.291806	12.8121
SSVPAGMET[Pho]PELIELR	ENSMUSP00000025774	Sf3b2	Q3UAI4;Q3UBH2;Q3UJB0;Q3UQU5;Q80W39;Q8BL33;Q9CS24 "Putative uncharacterized protein ";"Putative uncharacterized protein ";"Putative uncharacterized proteinSplicing factor 3b, subunit 2 ;";"Putative uncharacterized protein Fragment ";"Splicing factor 3b, subunit 2 ";"Putative uncharacterized protein Fragment ";"Putative uncharacterized protein Fragment "	-0.96	0	1	1		0	0	0	0	0		0	0	0	0	0	99%	2	-0.96	0.672096	0.237243	7.19787
LKTEEGEIVYS[Pho]AEESENR	ENSMUSP00000058308	Hnrpll	Q921F4 "Heterogeneous nuclear ribonucleoprotein L-like "	0.96	1	0	1	98%	1	0.96	2.56647	0	0		0	0	0	0	0		0	0	0	0	0
KFELLPT[Pho]PPLSPS[Pho]R	ENSMUSP00000022971	Myc	P01108 "Myc proto-oncogene protein (Proto-oncogene c-Myc)(Transcription factor p64)"	0.96	1	0	1		0	0	0	0	0		0	0	0	0	0	93%	1	0.96	1.46735	0	0
ESVPDFPLS[Pho]PPK	ENSMUSP00000030636	Stmn1	005 "stathmin 1 Gene [Source:MGI (curated);Acc:MGI:96739]" "MGI_curated_transcript"	0.96	1	0	1		0	0	0	0	0		0	0	0	0	0	95%	3	0.96	1.48826	0.0140843	1.22777
S[Pho]VDLDAFVAR	ENSMUSP00000024709	Cd2ap	Q9JLQ0 "CD2-associated protein (Mesenchyme-to-epithelium transition protein with SH3 domains 1)(METS-1)"	0.96	2	0	2		0	0	0	0	0	99%	2	0.95	1.67438	0.173924	6.26636	97%	1	0.97	1.53221	0	0
QSEQPVKPVGPVMDDAAPEDSASPVS[Pho]QQR	ENSMUSP00000106275	Trp53bp1	P70399 "Tumor suppressor p53-binding protein 1 (p53-binding protein 1)(p53BP1)(53BP1)"	0.96	1	0	1		0	0	0	0	0		0	0	0	0	0	99%	1	0.96	1.4771	0	0
GGSISVQVN[Dea]S[Ser]VKFDS[Pho]E	ENSMUSP00000015320	Nolc1	Q3TKZ9;Q3U6W2;Q3UBB6;Q3UI16;Q6ZQK6;Q8CE21 "Putative uncharacterized protein ";"Putative uncharacterized protein ";"Putative uncharacterized protein ";"Putative uncharacterized protein ";"MKIAA0035 protein Fragment ";"Putative uncharacterized protein "	0.96	1	0	1	83%	1	0.96	2.60724	0	0		0	0	0	0	0		0	0	0	0	0
RPPS[Pho]PDVIVLSDSEQPSS[Pho]PR	ENSMUSP00000112164	Gatad2a	Q8CHY6 "Transcriptional repressor p66 alpha (GATA zinc finger domain-containing protein 2A)"	0.96	1	0	1		0	0	0	0	0		0	0	0	0	0	59%	2	0.96	1.46735	0.370951	24.8037
YMAENPTAGVVQEEEEDNLEY[Did]DS[Pho]DGN[Dea]PIAPSK	ENSMUSP00000021046	Ddx42	Q810A7 "ATP-dependent RNA helicase DDX42 (EC 3.6.1.-)(DEAD box protein 42)"	-0.96	0	1	1	91%	1	-0.96	0.412637	0	0		0	0	0	0	0		0	0	0	0	0
SGASGPENFQVGS[Pho]MPPAQQQITSGQM[Det]HR	ENSMUSP00000030187	Tln1	P26039 "Talin-1 "	0.96	1	0	1		0	0	0	0	0		0	0	0	0	0	99%	2	0.96	1.50131	0.084964	2.00011
AAGSGPADTEMEEVFDHGS[Pho]PGK	ENSMUSP00000044361	Smarca5	Q91ZW3 "SWI/SNF-related matrix-associated actin-dependent regulator of chromatin subfamily A member 5 (EC 3.6.1.-)(Sucrose nonfermenting protein 2 homolog)(mSnf2h)"	-0.96	0	1	1		0	0	0	0	0		0	0	0	0	0	98%	2	-0.96	0.672125	0.218896	6.09621
AGDVLEDS[Pho]PK	ENSMUSP00000005017	Hdgf	P51859 "Hepatoma-derived growth factor (HDGF)"	-0.96	0	1	1	99%	8	-0.96	0.394407	1.84937e-09	1.05781	44%	1	0	0	0	0		0	0	0	0	0
LC[Met]LS[Pho]PTMSIIEEHQVR	ENSMUSP00000037000	Mcph1	Q7TT79 "Microcephalin "	-0.96	0	1	1		0	0	0	0	0		0	0	0	0	0	99%	1	-0.96	0.679286	0	0
N[Dea]SLQPEQVDSFQSS[Pho]PR	ENSMUSP00000033310	Mki67	Q61769;Q7TSF6 "Ki-67 protein ";"Mki67 protein "	-0.96	0	1	1		0	0	0	0	0		0	0	0	0	0	59%	1	-0.96	0.680624	0	0
GPIHS[Pho]PVELQR	ENSMUSP00000065363	Nfil3	O08750 "Nuclear factor interleukin-3-regulated protein (E4 promoter-binding protein 4)(Embryo implantation-related NFIL3/E4BP4-like transcription factor)"	0.956667	2	0	3	99%	4	0.91	1.91543	0.00253346	1.24549	99%	1	0.97	1.94102	0	0	99%	1	0.99	2.23928	0	0
A[Pro]EM[Oxi]KS[Pho]PTKAEPATPAEAAQSDR	ENSMUSP00000044827	Mybbp1a	Q7TPV4 "Myb-binding protein 1A (Myb-binding protein of 160 kDa)"	0.955	2	0	2	91%	2	0.96	2.43997	0.038085	1.97162		0	0	0	0	0	91%	1	0.95	1.43739	0	0
MDRT[Pho]PPPPT[Pho]LSPAAVTVGR	ENSMUSP00000114916	Phc3	A2RTJ9 "Polyhomeotic-like 3 (Drosophila) "	0.95	1	0	1		0	0	0	0	0		0	0	0	0	0	53%	1	0.95	1.44543	0	0
PAAPAAPAPAEKT[Pho]PVKK	ENSMUSP00000057308	Hist1h1e	P43274 "Histone H1.4 (H1 VAR.2)(H1e)"	0.95	1	0	1		0	0	0	0	0		0	0	0	0	0	87%	2	0.95	1.46389	0.0395572	1.35159
VEEAS[Pho]PPAVQQPTDPASPTVATTPEPVGGDAGDK	ENSMUSP00000020991	Dnmt3a	O88508 "DNA (cytosine-5)-methyltransferase 3A (Dnmt3a)(EC 2.1.1.37)(DNA methyltransferase MmuIIIA)(DNA MTase MmuIIIA)(M.MmuIIIA)"	-0.95	0	1	1		0	0	0	0	0		0	0	0	0	0	45%	1	-0.95	0.686022	0	0
RPGPPLS[Pho]PEIRS[Pho]PAGS[Pho]PELK	ENSMUSP00000057270	Zfp828	Q8K327 "Zinc finger protein 828 "	0.95	1	0	1		0	0	0	0	0		0	0	0	0	0	49%	1	0.95	1.4582	0	0
SEPTS[Pho]PPPSAFK	ENSMUSP00000055253	2810046L04Rik	Q5PRE5 "Uncharacterized protein C13orf23 homolog "	-0.95	0	1	1		0	0	0	0	0	77%	1	-0.95	0.571328	0	0		0	0	0	0	0
TLSS[Pho]QGNTSPLK	ENSMUSP00000025601	Lpxn	Q99N69 "Leupaxin "	0.95	1	0	1		0	0	0	0	0	78%	1	0.95	1.75805	0	0		0	0	0	0	0
SAS[Pho]SDTSEELNSQDSPK	ENSMUSP00000021077	Slc9a3r1	P70441 "Na(+)/H(+) exchange regulatory cofactor NHE-RF1 (NHERF-1)(Ezrin-radixin-moesin-binding phosphoprotein 50)(EBP50)(Regulatory cofactor of Na(+)/H(+) exchanger)(Sodium-hydrogen exchanger regulatory factor 1)(Solute carrier family 9 isoform A3 regulator /.../or 1)"	-0.95	0	1	1	99%	2	-0.95	0.439991	0.138105	9.9667		0	0	0	0	0		0	0	0	0	0
NLTANDPSQDYVAS[Pho]DC[Met]EEDPEVEFLK	ENSMUSP00000099747	Cir1	Q9DA19 "Corepressor interacting with RBPJ 1 (CBF1-interacting corepressor)"	-0.95	0	1	1	89%	2	-0.95	0.428166	0.0522423	2.42656		0	0	0	0	0		0	0	0	0	0
LFDQQLS[Pho]PGLRPR	ENSMUSP00000044647	Inpp5d	Q9ES52 "Phosphatidylinositol-3,4,5-trisphosphate 5-phosphatase 1 (EC 3.1.3.n1)(SH2 domain-containing inositol-5'-phosphatase 1)(SH2 domain-containing inositol phosphatase 1)(SHIP-1)(Inositol polyphosphate-5-phosphatase of 145 kDa)(SIP-145)(p150Ship)"	-0.946667	0	2	3	92%	1	-0.9	0.532803	0	0	99%	2	-0.95	0.591157	0.0136096	1.15352	72%	1	-0.99	0.564214	0	0
QADLS[Pho]FSSPVEMK	ENSMUSP00000075198	Hnrnpc	Q9Z204 "Heterogeneous nuclear ribonucleoproteins C1/C2 (hnRNP C1/C2)"	0.925	1	0	2		0	0	0	0	0	99%	1	0.9	1.50334	0	0	99%	4	0.95	1.45461	0.00158779	1.11397
SETAPAETAAPAPVEKS[Pho]PAK	ENSMUSP00000079356	Hist1h1b	P43276 "Histone H1.5 (H1 VAR.5)(H1b)"	0.916667	2	0	3	99%	7	0.81	1.51808	0.000331954	1.10652	99%	10	0.96	1.80312	5.63361e-07	1.11309	99%	7	0.98	1.69847	0.000197001	1.17479
SES[Pho]PKEPEQLR	ENSMUSP00000042658	Hnrnpa1	P49312 "Heterogeneous nuclear ribonucleoprotein A1 (hnRNP A1)(hnRNP core protein A1)(Helix-destabilizing protein)(HDP-1)(Single-strand-binding protein)(Topoisomerase-inhibitor suppressed)"	0.916667	2	0	3	95%	5	0.81	1.50721	0.00177518	1.16631	95%	4	0.96	1.80479	0.00617718	1.3118	90%	4	0.98	1.57492	5.47239e-06	1.01977
ANATNS[Pho]PEGNK	ENSMUSP00000039222	Zfp800	Q0VEE6 "Zinc finger protein 800 "	0.835	1	0	2	79%	2	0.69	1.32172	0.292569	5.77822		0	0	0	0	0	99%	2	0.98	1.6954	0.343499	55.5352
DSQDTSAEQS[Pho]DHDDEVASLASASGGFGSK	ENSMUSP00000039134	Edc4	Q3UJB9 "Enhancer of mRNA-decapping protein 4 "	-0.82	0	0	1	99%	3	-0.82	0.651472	0.0719529	1.68749		0	0	0	0	0		0	0	0	0	0
DFQEYVEPGEDFPAS[Pho]PQR	ENSMUSP00000035366	Dync1li1	Q8R1Q8 "Cytoplasmic dynein 1 light intermediate chain 1 (Dynein light intermediate chain 1, cytosolic)(Dynein light chain A)(DLC-A)"	0.815	1	0	2	99%	7	0.65	1.29712	0.229819	1.92602	99%	4	0	0	0	0	99%	5	0.98	1.67821	0.0824838	1.97932
PAETAAPAPVEKS[Pho]PAKK	ENSMUSP00000079356	Hist1h1b	P43276 "Histone H1.5 (H1 VAR.5)(H1b)"	0.805	1	0	2	50%	1	0.95	2.29529	0	0		0	0	0	0	0	99%	2	0.66	1.15535	0.10336	1.35059
VAKS[Pho]PAK	ENSMUSP00000062030	Hist1h1a	P43275 "Histone H1.1 (H1 VAR.3)(H1a)"	0.565	1	0	2		0	0	0	0	0	44%	1	0.14	1.03084	0	0	86%	3	0.99	1.8679	0.0087632	1.28831
EFGEDLVEQNSSYVQDS[Pho]PSK	ENSMUSP00000009679	Rnmt	Q9D0L8 "mRNA cap guanine-N7 methyltransferase (EC 2.1.1.56)(mRNA (guanine-N(7)-)-methyltransferase)(RG7MT1)(mRNA cap methyltransferase)"	0.535	1	0	2	99%	2	0.08	1.02846	0.826504	3.58114		0	0	0	0	0	93%	1	0.99	1.89923	0	0
AEAENN[Dea]SGVESSGYGS[Pho]PGPTWDR	ENSMUSP00000038135	Dhx9	O70133 "ATP-dependent RNA helicase A (EC 3.6.1.-)(Nuclear DNA helicase II)(NDH II)(DEAH box protein 9)(mHEL-5)"	-0.205	0	1	2	100%	1	0.57	1.22445	0	0	100%	2	0	0	0	0	100%	4	-0.98	0.604608	0	0

## Sheet: FipPDGFR
Phospho peptide sequence	Protein	Gene Symbol	Name	Change	Up	Down	Replicates	Run 1 Conf	Run 1 Spectra used	Run 1 Change	Run 1 Ratio	Run 1 P-val	Run 1 EF	Run 2 Conf	Run 2 Spectra used	Run 2 Change	Run 2 Ratio	Run 2 P-val	Run 2 EF	Run 3 Conf	Run 3 Spectra used	Run 3 Change	Run 3 Ratio	Run 3 P-val	Run 3 EF
DSQDTS[Pho]AEQSDHDDEVASLASASGGFGSK	ENSMUSP00000039134	Edc4	Q3UJB9 "Enhancer of mRNA-decapping protein 4 "	-0.99	0	1	1		0	0	0	0	0		0	0	0	0	0	99%	1	-0.99	0.551783	0	0
DLN[Dea]SSFETS[Pho]PK	ENSMUSP00000002275	Vrk3	Q8K3G5 "Serine/threonine-protein kinase VRK3 (EC 2.7.11.1)(Vaccinia-related kinase 3)"	-0.99	0	1	1		0	0	0	0	0		0	0	0	0	0	61%	1	-0.99	0.500759	0	0
GFGFGQGAGALVHS[Pho]E	ENSMUSP00000027677	Csrp1	P97315 "Cysteine and glycine-rich protein 1 (Cysteine-rich protein 1)(CRP1)(CRP)"	-0.99	0	1	1		0	0	0	0	0		0	0	0	0	0	95%	1	-0.99	0.557086	0	0
VLLAADS[Pho]EEEGDFPSGR	ENSMUSP00000080949	Mdc1	Q5PSV9 "Mediator of DNA damage checkpoint protein 1 "	-0.99	0	1	1	99%	4	0	0	0	0	99%	3	0	0	0	0	99%	8	-0.99	0.578958	0.019697	1.39793
AKPAAQSEEETATS[Pho]PAAS[Pho]PTPQSAER	ENSMUSP00000075175	Eif3b	Q8CIJ3 "Eif3b protein "	0.99	1	0	1		0	0	0	0	0		0	0	0	0	0	99%	3	0.99	1.74318	0	0
IPITPTSSFVSPPPPTAS[Pho]PHSNR	ENSMUSP00000062753	Irf2bp2	Q8BJC6 "Putative uncharacterized protein Fragment "	-0.99	0	1	1		0	0	0	0	0	99%	2	0	0	0	0	99%	1	-0.99	0.564744	0	0
SETNWES[Pho]PK	ENSMUSP00000022865	Mtdh	Q80WJ7 "Protein LYRIC (Lysine-rich CEACAM1 co-isolated protein)(3D3/LYRIC)(Metastasis adhesion protein)(Metadherin)"	0.99	1	0	1		0	0	0	0	0	39%	2	0.99	2.7263	0.000313195	1.00629		0	0	0	0	0
S[Pho]GTPPRPGSVTNMQADEC[Met]TATPQR	ENSMUSP00000073018	Srrm2	Q8BTI8 "Serine/arginine repetitive matrix protein 2 "	0.99	1	0	1		0	0	0	0	0	99%	1	0.99	2.04176	0	0		0	0	0	0	0
ASWGLQDS[Pho]PGSTDSPWQER	ENSMUSP00000108793	Incenp	Q9WU62 "Inner centromere protein "	-0.99	0	1	1		0	0	0	0	0	99%	2	0	0	0	0	99%	3	-0.99	0.570213	0.023363	1.45653
VEAPDSEAC[Met]S[Pho]GEEVAMETK	ENSMUSP00000102976	Zfp592	Q8BHZ4 "Zinc finger protein 592 (Zfp-592)"	-0.99	0	1	1		0	0	0	0	0		0	0	0	0	0	93%	1	-0.99	0.557719	0	0
LDSSQLPLQTGLDVPAT[Pho]PR	ENSMUSP00000027768	Ahctf1	Q8CJF7 "Protein ELYS (Protein MEL-28)(Putative AT-hook-containing transcription factor 1)(Embryonic large molecule derived from yolk sac)"	0.98	1	0	1		0	0	0	0	0		0	0	0	0	0	99%	3	0.98	1.56728	0.156346	4.18321
ERPQS[Pho]PGKQESPGITPPR	ENSMUSP00000033310	Mki67	Q61769;Q7TSF6 "Ki-67 protein ";"Mki67 protein "	-0.98	0	1	1	67%	1	0	0	0	0		0	0	0	0	0	92%	3	-0.98	0.608831	0.0414444	1.5663
TSFDQDS[Pho]DVDIFPSDFTSEPPALPR	ENSMUSP00000017629	Top2b	Q64511 "DNA topoisomerase 2-beta (EC 5.99.1.3)(DNA topoisomerase II, beta isozyme)"	-0.98	0	1	1	100%	11	-0.98	0.324938	0.00559915	1.43828	100%	3	0	0	0	0		0	0	0	0	0
TPLATIADQQQLQLS[Pho]PLKR	ENSMUSP00000020980	Rrm2	P11157 "Ribonucleoside-diphosphate reductase subunit M2 (EC 1.17.4.1)(Ribonucleotide reductase small subunit)(Ribonucleotide reductase small chain)"	0.98	1	0	1		0	0	0	0	0		0	0	0	0	0	63%	2	0.98	1.61141	0.0643809	1.85
ELS[Pho]HSPPREN[Dea]SFESSLEFK	ENSMUSP00000073018	Srrm2	Q8BTI8 "Serine/arginine repetitive matrix protein 2 "	-0.98	0	1	1		0	0	0	0	0		0	0	0	0	0	41%	1	-0.98	0.594541	0	0
AQTLPTSVVTITSESS[Pho]PGK	ENSMUSP00000006629	Spnb2	Q62261 "Spectrin beta chain, brain 1 (Spectrin, non-erythroid beta chain 1)(Beta-II spectrin)(Fodrin beta chain)(Embryonic liver fodrin)"	-0.98	0	1	1		0	0	0	0	0	99%	1	0	0	0	0	99%	2	-0.98	0.641775	0.1097	2.66665
DTESGKS[Pho]PSPPER	ENSMUSP00000057270	Zfp828	Q8K327 "Zinc finger protein 828 "	0.98	1	0	1		0	0	0	0	0	32%	1	0	0	0	0	72%	2	0.98	1.62017	0	0
LQNEDENIFHMAS[Pho]PTER	ENSMUSP00000108083	A830080D01Rik	A2AG58 "Uncharacterized protein CXorf23 homolog "	0.97	1	0	1		0	0	0	0	0		0	0	0	0	0	99%	4	0.97	1.52822	0.00638798	1.21804
PSSS[Pho]PVIFAGGQDR	ENSMUSP00000077509	Pcbp2	Q61990 "Poly(rC)-binding protein 2 (Alpha-CP2)(Putative heterogeneous nuclear ribonucleoprotein X)(hnRNP X)(CTBP)(CBP)"	-0.97	0	1	1		0	0	0	0	0	99%	2	0	0	0	0	56%	1	-0.97	0.651639	0	0
ASS[Pho]PVTAATFITEN[Dea]R	ENSMUSP00000045873	Anln	Q8K298 "Actin-binding protein anillin "	0.97	1	0	1		0	0	0	0	0	53%	1	0.97	1.86146	0	0		0	0	0	0	0
EANFTVSS[Pho]MHGDM[Det]PQK	ENSMUSP00000075207	AC133936.2	AC133936.2 NP_001136206.1 "predicted gene, EG668137 "	-0.97	0	1	1		0	0	0	0	0		0	0	0	0	0	91%	1	-0.97	0.651789	0	0
SEPTS[Pho]PPPSAFK	ENSMUSP00000055253	2810046L04Rik	Q5PRE5 "Uncharacterized protein C13orf23 homolog "	-0.97	0	1	1		0	0	0	0	0	77%	1	-0.97	0.533172	0	0		0	0	0	0	0
ELFDYS[Pho]PPLHK	ENSMUSP00000043583	Bclaf1	Q8K019 "Bcl-2-associated transcription factor 1 (Btf)"	-0.97	0	1	1	33%	1	-0.97	0.338462	0	0		0	0	0	0	0		0	0	0	0	0
YMAENPTAGVVQEEEEDNLEY[Did]DS[Pho]DGN[Dea]PIAPSK	ENSMUSP00000021046	Ddx42	Q810A7 "ATP-dependent RNA helicase DDX42 (EC 3.6.1.-)(DEAD box protein 42)"	-0.97	0	1	1	91%	1	-0.97	0.370967	0	0		0	0	0	0	0		0	0	0	0	0
S[Pho]VDLDAFVAR	ENSMUSP00000024709	Cd2ap	Q9JLQ0 "CD2-associated protein (Mesenchyme-to-epithelium transition protein with SH3 domains 1)(METS-1)"	0.965	2	0	2		0	0	0	0	0	99%	2	0.95	1.72799	0.120034	3.76654	97%	1	0.98	1.57327	0	0
MDRT[Pho]PPPPT[Pho]LSPAAVTVGR	ENSMUSP00000114916	Phc3	A2RTJ9 "Polyhomeotic-like 3 (Drosophila) "	0.96	1	0	1		0	0	0	0	0		0	0	0	0	0	53%	1	0.96	1.49371	0	0
DS[Pho]VPASPGVPAADFPAETEQSKPSK	ENSMUSP00000068896	Top2a	Q01320 "DNA topoisomerase 2-alpha (EC 5.99.1.3)(DNA topoisomerase II, alpha isozyme)"	-0.96	0	1	1	54%	1	-0.96	0.416007	0	0		0	0	0	0	0		0	0	0	0	0
GELYDDVDHPAAVSS[Pho]PQR	ENSMUSP00000077342	Skap2	Q3UND0 "Src kinase-associated phosphoprotein 2 (Src family-associated phosphoprotein 2)(Src kinase-associated phosphoprotein 55-related protein)(SKAP55 homolog)(SKAP-HOM)(Src-associated adapter protein with PH and SH3 domains)(Pyk2/RAFTK-associated protein)"	0.96	1	0	1		0	0	0	0	0		0	0	0	0	0	94%	1	0.96	1.50427	0	0
LKTEEGEIVYS[Pho]AEESENR	ENSMUSP00000058308	Hnrpll	Q921F4 "Heterogeneous nuclear ribonucleoprotein L-like "	0.96	1	0	1	98%	1	0.96	2.66181	0	0		0	0	0	0	0		0	0	0	0	0
GPIHS[Pho]PVELQR	ENSMUSP00000065363	Nfil3	O08750 "Nuclear factor interleukin-3-regulated protein (E4 promoter-binding protein 4)(Embryo implantation-related NFIL3/E4BP4-like transcription factor)"	0.96	2	0	3	99%	4	0.94	2.11497	0.000730806	1.18047	99%	1	0.96	1.78379	0	0	99%	1	0.98	1.62589	0	0
TYT[Pho]HEVVTLWYR	ENSMUSP00000026416	Cdk2	P97377 "Cell division protein kinase 2 (EC 2.7.11.22)"	0.96	1	0	1		0	0	0	0	0		0	0	0	0	0	99%	1	0.96	1.49979	0	0
MPFQAS[Pho]PGGK	ENSMUSP00000033770	Mecp2	Q9Z2D6 "Methyl-CpG-binding protein 2 (MeCp-2 protein)(MeCp2)"	-0.96	0	1	1		0	0	0	0	0	38%	1	-0.96	0.561134	0	0		0	0	0	0	0
SAS[Pho]SDTSEELNSQDSPK	ENSMUSP00000021077	Slc9a3r1	P70441 "Na(+)/H(+) exchange regulatory cofactor NHE-RF1 (NHERF-1)(Ezrin-radixin-moesin-binding phosphoprotein 50)(EBP50)(Regulatory cofactor of Na(+)/H(+) exchanger)(Sodium-hydrogen exchanger regulatory factor 1)(Solute carrier family 9 isoform A3 regulator /.../or 1)"	-0.96	0	1	1	99%	2	-0.96	0.377097	0.0283516	1.73714		0	0	0	0	0		0	0	0	0	0
LSQSSQDSS[Pho]PVR	ENSMUSP00000103361	Myst2	Q5SVQ0 "Histone acetyltransferase MYST2 (MYST-2)(EC 2.3.1.48)(MOZ, YBF2/SAS3, SAS2 and TIP60 protein 2)(Histone acetyltransferase binding to ORC1)"	-0.96	0	1	1	35%	1	0	0	0	0		0	0	0	0	0	33%	1	-0.96	0.672857	0	0
NNS[Pho]PAPPQPAPVK	ENSMUSP00000103162	Cdk12	Q3TNY6;Q9CVL4 "Putative uncharacterized protein Fragment ";"Putative uncharacterized protein Fragment "	0.96	1	0	1		0	0	0	0	0		0	0	0	0	0	97%	2	0.96	1.46969	0.0837225	1.91013
SYS[Pho]PDGKES[Pho]PSDK	ENSMUSP00000046908	Matr3	Q8K310 "Matrin-3 "	-0.95	0	1	1	99%	1	-0.95	0.42921	0	0		0	0	0	0	0		0	0	0	0	0
VEEASPPAVQQPTDPAS[Pho]PTVATT[Pho]PEPVGGDAGDK	ENSMUSP00000020991	Dnmt3a	O88508 "DNA (cytosine-5)-methyltransferase 3A (Dnmt3a)(EC 2.1.1.37)(DNA methyltransferase MmuIIIA)(DNA MTase MmuIIIA)(M.MmuIIIA)"	-0.95	0	1	1		0	0	0	0	0		0	0	0	0	0	96%	1	-0.95	0.694168	0	0
SKDAS[Pho]PINR	ENSMUSP00000021850	Prpf4b	Q61136 "Serine/threonine-protein kinase PRP4 homolog (EC 2.7.11.1)(PRP4 pre-mRNA-processing factor 4 homolog)(Pre-mRNA protein kinase)"	-0.95	0	1	1		0	0	0	0	0	45%	1	-0.95	0.572895	0	0		0	0	0	0	0
VLKEEALS[Pho]DGDDFR	ENSMUSP00000032182	Xpc	P51612 "DNA repair protein complementing XP-C cells homolog (Xeroderma pigmentosum group C-complementing protein homolog)(p125)"	-0.95	0	1	1	99%	2	-0.95	0.428502	0.00622324	1.11101		0	0	0	0	0		0	0	0	0	0
RPPS[Pho]PDVIVLSDSEQPSSPR	ENSMUSP00000112164	Gatad2a	Q8CHY6 "Transcriptional repressor p66 alpha (GATA zinc finger domain-containing protein 2A)"	0.95	1	0	1		0	0	0	0	0	64%	1	0.95	1.72327	0	0		0	0	0	0	0
DSSKGEDSAEES[Pho]DGKPAIVAPPPVVEAVSNPSSVFPSDATTEQGPILTK	ENSMUSP00000065770	Ilf3	Q9Z1X4 "Interleukin enhancer-binding factor 3 "	0.95	1	0	1	73%	2	0.95	2.29308	0.0886561	4.38452		0	0	0	0	0		0	0	0	0	0
MDRT[Pho]PPPPTLS[Pho]PAAVTVGR	ENSMUSP00000114916	Phc3	A2RTJ9 "Polyhomeotic-like 3 (Drosophila) "	0.95	1	0	1		0	0	0	0	0	98%	1	0.95	1.71745	0	0		0	0	0	0	0
S[Pho]RS[Pho]FDYNYR	ENSMUSP00000101479	Sfrs13a	Q9R0U0 "Splicing factor, arginine/serine-rich 13A (FUS-interacting serine-arginine-rich protein 1)(TLS-associated protein with Ser-Arg repeats)(TLS-associated protein with SR repeats)(TASR)(TLS-associated serine-arginine protein)(TLS-associated SR protein)( /.../-specific SR protein)(Neural-salient serine/arginine-rich protein)"	-0.95	0	1	1	75%	1	-0.95	0.429592	0	0		0	0	0	0	0		0	0	0	0	0
AGS[Pho]PQLDDIR	ENSMUSP00000003320	Eif2b5	Q8CHW4 "Translation initiation factor eIF-2B subunit epsilon (eIF-2B GDP-GTP exchange factor subunit epsilon)"	0.95	1	0	1		0	0	0	0	0		0	0	0	0	0	85%	1	0.95	1.4517	0	0
LDNS[Pho]PISSPR	ENSMUSP00000044069	Zfc3h1	B2RT41;Q3TTC3;Q6A049;Q6P7T8;Q8K082 "Zinc finger, C3H1-type containing ";"Putative uncharacterized protein ";"MKIAA0546 protein Fragment ";"Zfc3h1 protein Fragment ";"Zfc3h1 protein Fragment "	-0.95	0	1	1		0	0	0	0	0	44%	1	-0.95	0.577541	0	0		0	0	0	0	0
LC[Met]LS[Pho]PTMSIIEEHQVR	ENSMUSP00000037000	Mcph1	Q7TT79 "Microcephalin "	-0.95	0	1	1		0	0	0	0	0		0	0	0	0	0	99%	1	-0.95	0.692451	0	0
GS[Pho]YGDLGGPIITTQVTIPK	ENSMUSP00000112104	Hnrnpk	P61979 "Heterogeneous nuclear ribonucleoprotein K (hnRNP K)"	0.95	1	0	1		0	0	0	0	0		0	0	0	0	0	99%	2	0.95	1.4394	0.0783583	1.77276
SAGTETGSNIN[Dea]ANSELS[Pho]PSAGSR	ENSMUSP00000031104	Pds5a	Q6A026 "Sister chromatid cohesion protein PDS5 homolog A "	-0.94	0	1	2		0	0	0	0	0	99%	1	-0.9	0.668683	0	0	99%	1	-0.98	0.625517	0	0
A[Pro]EM[Oxi]KS[Pho]PTKAEPATPAEAAQSDR	ENSMUSP00000044827	Mybbp1a	Q7TPV4 "Myb-binding protein 1A (Myb-binding protein of 160 kDa)"	0.925	1	0	2	91%	2	0.96	2.37598	0.0471473	2.26114		0	0	0	0	0	91%	1	0.89	1.33815	0	0
FDS[Pho]NEEDTASVFAPSFGLK	ENSMUSP00000017629	Top2b	Q64511 "DNA topoisomerase 2-beta (EC 5.99.1.3)(DNA topoisomerase II, beta isozyme)"	-0.905	0	1	2	99%	4	-0.96	0.4227	0.00210674	1.31401	99%	3	0	0	0	0	90%	5	-0.85	0.771571	0.13393	1.49836
KANSTQEPSQQPASSGASPLSASEGPESPGSS[Pho]R	ENSMUSP00000029941	Pdlim5	Q8CI51 "PDZ and LIM domain protein 5 (Enigma homolog)(Enigma-like PDZ and LIM domains protein)"	0.905	1	0	2	100%	1	0.83	1.54863	0	0		0	0	0	0	0	32%	1	0.98	1.61469	0	0
EASSGS[Pho]TPQKPK	ENSMUSP00000077183	Tcof1	Q05BH6 "Tcof1 protein Fragment "	-0.895	0	1	2	32%	1	-0.81	0.666357	0	0		0	0	0	0	0	29%	1	-0.98	0.621724	0	0
EASSGST[Pho]PQKPK	ENSMUSP00000077183	Tcof1	Q05BH6 "Tcof1 protein Fragment "	-0.88	0	1	2	74%	1	-0.78	0.693793	0	0		0	0	0	0	0	75%	1	-0.98	0.616997	0	0
LRLSPS[Pho]PTSQR	ENSMUSP00000029699	Lmna	P48678 "Lamin-A/C "	0.87	1	0	2	84%	1	0.79	1.48043	0	0	85%	1	0.95	1.72136	0	0		0	0	0	0	0
LSTTPS[Pho]PTNS[Pho]LHEDGVDDFR	ENSMUSP00000022766	Tox4	Q8BU11 "TOX high mobility group box family member 4 (Epidermal Langerhans cell protein LCP1)"	-0.86	0	1	2	99%	1	-0.77	0.698912	0	0	99%	2	0	0	0	0	98%	1	-0.95	0.68638	0	0
ATWGDGGDNS[Pho]PSNVVSK	ENSMUSP00000106339	Snap23	B0R029;B0R030 "Synaptosomal-associated protein 23 Fragment ";"Synaptosomal-associated protein Fragment "	0.855	1	0	2	23%	1	0.73	1.37881	0	0		0	0	0	0	0	99%	2	0.98	1.61983	0.0774642	2.11581
GNLETHEDSQVFS[Pho]PK	ENSMUSP00000022577	Zc3h13	B9EHN9;Q8BHW0;Q8CIK5;Q9CXN5 "Zinc finger CCCH type containing 13 ";"Putative uncharacterized protein Fragment ";"Zc3h13 protein Fragment ";"Putative uncharacterized protein "	-0.85	0	1	2	99%	3	-0.72	0.730337	0.112131	1.64123		0	0	0	0	0	99%	1	-0.98	0.6398	0	0
DSQDTSAEQS[Pho]DHDDEVASLASASGGFGSK	ENSMUSP00000039134	Edc4	Q3UJB9 "Enhancer of mRNA-decapping protein 4 "	-0.83	0	0	1	99%	3	-0.83	0.642752	0.0502	1.55729		0	0	0	0	0		0	0	0	0	0
DSVPAS[Pho]PGVPAADFPAETEQSK	ENSMUSP00000068896	Top2a	Q01320 "DNA topoisomerase 2-alpha (EC 5.99.1.3)(DNA topoisomerase II, alpha isozyme)"	-0.76	0	1	2		0	0	0	0	0	99%	4	-0.56	0.865373	0.0605559	1.17407	99%	2	-0.96	0.666061	0.0669232	1.7243
DFQEYVEPGEDFPAS[Pho]PQR	ENSMUSP00000035366	Dync1li1	Q8R1Q8 "Cytoplasmic dynein 1 light intermediate chain 1 (Dynein light intermediate chain 1, cytosolic)(Dynein light chain A)(DLC-A)"	0.73	1	0	2	99%	7	0.51	1.19205	0.522856	2.67627	99%	4	0	0	0	0	99%	5	0.95	1.4602	0.325187	14.8171
VVDYSQFQES[Pho]DDADEDYGR	ENSMUSP00000108000	Nucks1	202 "nuclear casein kinase and cyclin-dependent kinase substrate 1 Gene [Source:MGI Symbol;Acc:MGI:1934811]" "MGI_automatic_transcript"	-0.7	0	1	2	99%	13	-0.96	0.386968	0.0345998	2.182	99%	3	0	0	0	0	99%	4	-0.44	0.911037	0	0
S[Pho]HSPLPAPPSK	ENSMUSP00000119065	Sfrs6	Q3TWW8;Q3UJV5;Q8BKL0;Q921K3;Q9DBP1 "Putative uncharacterized proteinSplicing factor, arginine/serine-rich 6 ;";"Putative uncharacterized protein ";"Putative uncharacterized protein ";"Splicing factor, arginine/serine-rich 6 ";"Putative uncharacterized protein "	0.51	1	0	2		0	0	0	0	0	79%	1	0.97	1.93297	0	0	77%	1	0.05	1.01157	0	0
GSES[Pho]MVFETTTK	ENSMUSP00000048084	Nup133	Q8R0G9 "Nuclear pore complex protein Nup133 (Nucleoporin Nup133)(133 kDa nucleoporin)"	-0.43	0	1	2		0	0	0	0	0	99%	3	0.12	1.02582	0.895084	2.086	31%	1	-0.98	0.585147	0	0
SEDRPSS[Pho]PQVSVAAVETK	ENSMUSP00000069316	Trp53bp1	P70399 "Tumor suppressor p53-binding protein 1 (p53-binding protein 1)(p53BP1)(53BP1)"	0.405	1	0	2		0	0	0	0	0	99%	1	0.99	2.55984	0	0	99%	2	-0.18	0.965839	0.602334	1.84522
AEAENN[Dea]SGVESSGYGS[Pho]PGPTWDR	ENSMUSP00000038135	Dhx9	O70133 "ATP-dependent RNA helicase A (EC 3.6.1.-)(Nuclear DNA helicase II)(NDH II)(DEAH box protein 9)(mHEL-5)"	-0.205	0	1	2	100%	1	0.58	1.23429	0	0	100%	2	0	0	0	0	100%	4	-0.99	0.563496	0	0
RGS[Pho]GDTSSLIDPDTSLSELR	ENSMUSP00000095943	Lrrfip2	Q8C062 "Putative uncharacterized protein Fragment "	0.165	1	0	2	99%	1	-0.66	0.765818	0	0	99%	1	0	0	0	0	94%	1	0.99	1.72555	0	0
LSQSSYQDSESLS[Pho]PPR	ENSMUSP00000020123	Tmpo	Q61033 "Lamina-associated polypeptide 2, isoforms alpha/zeta (Thymopoietin isoforms alpha/zeta)(TP alpha/zeta)"	0.12	1	0	2		0	0	0	0	0	99%	1	0.96	1.83787	0	0	99%	2	-0.72	0.848354	0.458564	6.25849
EFC[Met]ADHDIS[Pho]PDTS[Pho]LR	ENSMUSP00000044898	Sfrs2ip	Q6ZPE9 "MKIAA3013 protein Fragment "	0.01	1	0	2	92%	2	-0.93	0.500493	0.148689	8.10378		0	0	0	0	0	22%	1	0.95	1.44888	0	0
